# Supplementary material for: A systems approach to a spatio-temporal understanding of the drought stress response in maize
Source: Sci Rep. 2017 Jul 26;7:6590. doi: 10.1038/s41598-017-06929-y (PMC5529502; doi:10.1038/s41598-017-06929-y)
Supplement: Supplementary file 2 — Table S1 [file 41598_2017_6929_MOESM2_ESM.xls]

## Sheet: RNA-Seq_data
Table_S1_Summary of 94 RNA-seq data sets for maize under development and drought stress
Tissue	Sample_ID	SRR_ID	Experiment title	Conditions	Tophat_mapping_rate
					Number of clean reads	Unique mapped reads		Multiplely mapped reads		All mapped reads
						Number	Percentage	Number	Percentage	Number	Percentage
Leaf	GSM1843740	SRR2144382	Leaf V12 rep 1	well-watered	5114368	4113809	0.804363	736894	0.144083	4850703	0.948446
Leaf	GSM1843741	SRR2144383	Leaf V12 rep 2	well-watered	7109545	5163781	0.726317	1645683	0.231475	6809464	0.957792
Leaf	GSM1843742	SRR2144384	Leaf V12 rep 3	well-watered	24573402	19797865	0.805662	3650833	0.148568	23448698	0.954231
Leaf	GSM1843743	SRR2144385	Leaf V12 rep 4	well-watered	31986313	19430180	0.607453	11352930	0.354931	30783110	0.962384
Ear	GSM1843744	SRR2144386	Ear V12 rep 1	well-watered	20474724	16088939	0.785795	3246829	0.158577	19335768	0.944373
Ear	GSM1843745	SRR2144387	Ear V12 rep 2	well-watered	27179232	20178521	0.742424	5601161	0.206082	25779682	0.948507
Ear	GSM1843746	SRR2144388	Ear V12 rep 3	well-watered	13805181	10964315	0.794217	2109411	0.152799	13073726	0.947016
Ear	GSM1843747	SRR2144389	Ear V12 rep 4	well-watered	8106358	6108016	0.753485	1545356	0.190635	7653372	0.94412
Leaf	GSM1843748	SRR2144390	Leaf V14 rep 1	well-watered	17209596	13790991	0.801355	2573853	0.149559	16364844	0.950914
Leaf	GSM1843749	SRR2144391	Leaf V14 rep 2	well-watered	10027779	7958528	0.793648	1589053	0.158465	9547581	0.952113
Leaf	GSM1843750	SRR2144392	Leaf V14 rep 3	well-watered	8882236	7238260	0.814914	1236821	0.139247	8475081	0.954161
Leaf	GSM1843751	SRR2144393	Leaf V14 rep 4	well-watered	18546109	14986990	0.808093	2720521	0.14669	17707511	0.954783
Ear	GSM1843752	SRR2144394	Ear V14 rep 1	well-watered	10803181	8424343	0.779802	1705384	0.157859	10129727	0.937662
Ear	GSM1843753	SRR2144395	Ear V14 rep 2	well-watered	19929174	14998313	0.752581	3912193	0.196305	18910506	0.948886
Ear	GSM1843754	SRR2144396	Ear V14 rep 3	well-watered	9248305	6373336	0.689136	2439104	0.263735	8812440	0.952871
Ear	GSM1843755	SRR2144397	Ear V14 rep 4	well-watered	20898481	14404260	0.689249	5503400	0.26334	19907660	0.952589
Leaf	GSM1843756	SRR2144398	Leaf V16 rep 1	well-watered	19242247	15504342	0.805745	2816762	0.146384	18321104	0.952129
Leaf	GSM1843757	SRR2144399	Leaf V16 rep 2	well-watered	24645452	19256514	0.781341	4094782	0.166148	23351296	0.947489
Leaf	GSM1843758	SRR2144400	Leaf V16 rep 3	well-watered	12670004	10163425	0.802164	1957004	0.15446	12120429	0.956624
Leaf	GSM1843759	SRR2144401	Leaf V16 rep 4	well-watered	14174285	11464375	0.808815	2018412	0.1424	13482787	0.951215
Ear	GSM1843760	SRR2144402	Ear V16 rep 1	well-watered	22711498	18261620	0.804069	3263685	0.143702	21525305	0.947771
Ear	GSM1843761	SRR2144403	Ear V16 rep 2	well-watered	15391142	10240931	0.665378	4526139	0.294074	14767070	0.959453
Ear	GSM1843762	SRR2144404	Ear V16 rep 3	well-watered	13773422	9942192	0.721839	3243368	0.23548	13185560	0.957319
Ear	GSM1843763	SRR2144405	Ear V16 rep 4	well-watered	12515108	10025241	0.801051	1883325	0.150484	11908566	0.951535
Leaf	GSM1843764	SRR2144406	Leaf R1 rep 1	well-watered	6070965	2842915	0.468281	3012622	0.496234	5855537	0.964515
Leaf	GSM1843765	SRR2144407	Leaf R1 rep 2	well-watered	11129063	6511880	0.585124	4236764	0.380694	10748644	0.965818
Leaf	GSM1843766	SRR2144408	Leaf R1 rep 3	well-watered	9154975	7200774	0.786542	1561612	0.170575	8762386	0.957117
Leaf	GSM1843767	SRR2144409	Leaf R1 rep 4	well-watered	9468612	7120115	0.75197	1954320	0.2064	9074435	0.95837
Ear	GSM1843768	SRR2144410	Ear R1 rep 1	well-watered	16588368	13495623	0.813559	2215573	0.133562	15711196	0.947121
Ear	GSM1843769	SRR2144411	Ear R1 rep 2	well-watered	40076970	30911425	0.771301	7141298	0.17819	38052723	0.949491
Ear	GSM1843770	SRR2144412	Ear R1 rep 3	well-watered	16701454	13547768	0.811173	2305853	0.138063	15853621	0.949236
Ear	GSM1843771	SRR2144413	Ear R1 rep 4	well-watered	17764821	14350132	0.807784	2455301	0.138211	16805433	0.945995
Leaf	GSM1843772	SRR2144414	Leaf V12 drought rep 1	drought-stressed	14495063	11815408	0.815133	2024570	0.139673	13839978	0.954806
Leaf	GSM1843773	SRR2144415	Leaf V12 drought rep 2	drought-stressed	7169427	4669767	0.651345	2240513	0.312509	6910280	0.963854
Leaf	GSM1843774	SRR2144416	Leaf V12 drought rep 3	drought-stressed	18832711	15340817	0.814584	2637224	0.140034	17978041	0.954618
Leaf	GSM1843775	SRR2144417	Leaf V12 drought rep 4	drought-stressed	9014495	7304361	0.810291	1324511	0.146931	8628872	0.957222
Ear	GSM1843776	SRR2144418	Ear V12 drought rep 1	drought-stressed	11380339	8534686	0.74995	2248120	0.197544	10782806	0.947494
Ear	GSM1843777	SRR2144419	Ear V12 drought rep 2	drought-stressed	8543112	6807257	0.796812	1304729	0.152723	8111986	0.949535
Ear	GSM1843778	SRR2144420	Ear V12 drought rep 3	drought-stressed	8391041	5973802	0.711926	2042103	0.243367	8015905	0.955293
Ear	GSM1843779	SRR2144421	Ear V12 drought rep 4	drought-stressed	7236519	5791529	0.80032	1077231	0.14886	6868760	0.94918
Leaf	GSM1843780	SRR2144422	Leaf V14 drought rep 1	drought-stressed	16610255	11290662	0.67974	4667284	0.280988	15957946	0.960729
Leaf	GSM1843781	SRR2144423	Leaf V14 drought rep 2	drought-stressed	17382670	14176586	0.815559	2422308	0.139352	16598894	0.95491
Leaf	GSM1843782	SRR2144424	Leaf V14 drought rep 3	drought-stressed	16874366	13476930	0.798663	2663967	0.157871	16140897	0.956534
Leaf	GSM1843783	SRR2144425	Leaf V14 drought rep 4	drought-stressed	23856026	18910389	0.792688	3806730	0.159571	22717119	0.952259
Ear	GSM1843784	SRR2144426	Ear V14 drought rep 1	drought-stressed	20555634	15105710	0.73487	4442270	0.21611	19547980	0.950979
Ear	GSM1843785	SRR2144427	Ear V14 drought rep 2	drought-stressed	6905493	5498921	0.796311	1067345	0.154565	6566266	0.950876
Ear	GSM1843786	SRR2144428	Ear V14 drought rep 3	drought-stressed	8247064	6580106	0.797873	1263848	0.153248	7843954	0.951121
Ear	GSM1843787	SRR2144429	Ear V14 drought rep 4	drought-stressed	10637992	8103163	0.761719	2023002	0.190168	10126165	0.951887
Leaf	GSM1843788	SRR2144430	Leaf V16 drought rep 1	drought-stressed	21064683	17099427	0.811758	2956268	0.140342	20055695	0.9521
Leaf	GSM1843789	SRR2144431	Leaf V16 drought rep 2	drought-stressed	7047439	5586470	0.792695	1156160	0.164054	6742630	0.956749
Leaf	GSM1843790	SRR2144432	Leaf V16 drought rep 3	drought-stressed	8090453	6069173	0.750165	1687174	0.208539	7756347	0.958704
Leaf	GSM1843791	SRR2144433	Leaf V16 drought rep 4	drought-stressed	6826927	4697104	0.688026	1835545	0.268868	6532649	0.956895
Ear	GSM1843792	SRR2144434	Ear V16 drought rep 1	drought-stressed	14353656	11362790	0.79163	2203933	0.153545	13566723	0.945175
Ear	GSM1843793	SRR2144435	Ear V16 drought rep 2	drought-stressed	27018278	15412527	0.570448	10550117	0.390481	25962644	0.960929
Ear	GSM1843794	SRR2144436	Ear V16 drought rep 3	drought-stressed	16155056	12125059	0.750543	3269739	0.202397	15394798	0.95294
Ear	GSM1843795	SRR2144437	Ear V16 drought rep 4	drought-stressed	15981504	12226159	0.765019	2940436	0.18399	15166595	0.949009
Leaf	GSM1843796	SRR2144438	Leaf R1 drought rep 1	drought-stressed	22246600	18074561	0.812464	3164521	0.142247	21239082	0.954711
Leaf	GSM1843797	SRR2144439	Leaf R1 drought rep 2	drought-stressed	23409848	18451814	0.788207	3953977	0.168902	22405791	0.95711
Leaf	GSM1843798	SRR2144440	Leaf R1 drought rep 3	drought-stressed	9222378	7313050	0.792968	1510224	0.163756	8823274	0.956724
Leaf	GSM1843799	SRR2144441	Leaf R1 drought rep 4	drought-stressed	19609854	15911882	0.811423	2826203	0.144122	18738085	0.955544
Ear	GSM1843800	SRR2144442	Ear R1 drought rep 1	drought-stressed	23391442	17280115	0.738737	4655230	0.199014	21935345	0.937751
Ear	GSM1843801	SRR2144443	Ear R1 drought rep 2	drought-stressed	22374723	17867423	0.798554	3302286	0.14759	21169709	0.946144
Ear	GSM1843802	SRR2144444	Ear R1 drought rep 3	drought-stressed	19327242	13847494	0.716475	4594021	0.237697	18441515	0.954172
Ear	GSM1843803	SRR2144445	Ear R1 drought rep 4	drought-stressed	79250985	53109733	0.670146	12044688	0.151982	65154421	0.822128
Tassel	GSM1843804	SRR2144446	Tassel V12 rep 1	well-watered	12215490	9759688	0.79896	1838779	0.150528	11598467	0.949488
Tassel	GSM1843805	SRR2144447	Tassel V12 rep 2	well-watered	8971393	7234215	0.806365	1254672	0.139853	8488887	0.946217
Tassel	GSM1843806	SRR2144448	Tassel V12 rep 3	well-watered	8981218	7238732	0.805986	1276439	0.142123	8515171	0.948109
Tassel	GSM1843807	SRR2144449	Tassel V12 rep 4	well-watered	10179518	8132646	0.798923	1442571	0.141713	9575217	0.940636
Tassel	GSM1843808	SRR2144450	Tassel V14 rep 1	well-watered	16468754	13270783	0.805816	2418468	0.146852	15689251	0.952668
Tassel	GSM1843809	SRR2144451	Tassel V14 rep 2	well-watered	18066912	14413163	0.797766	2832288	0.156767	17245451	0.954532
Tassel	GSM1843810	SRR2144452	Tassel V14 rep 3	well-watered	14249564	11508079	0.807609	2080061	0.145974	13588140	0.953583
Tassel	GSM1843811	SRR2144453	Tassel V14 rep 4	well-watered	12099037	9607344	0.794059	1890890	0.156284	11498234	0.950343
Tassel	GSM1843812	SRR2144454	Tassel V16 rep 1	well-watered	14637934	11564985	0.790069	2364287	0.161518	13929272	0.951587
Tassel	GSM1843813	SRR2144455	Tassel V16 rep 2	well-watered	17580158	13085021	0.744306	3667742	0.20863	16752763	0.952936
Tassel	GSM1843814	SRR2144456	Tassel V16 rep 3	well-watered	14658180	11596638	0.791138	2379088	0.162304	13975726	0.953442
Tassel	GSM1843815	SRR2144457	Tassel V16 rep 4	well-watered	20988983	16561243	0.789045	3438491	0.163824	19999734	0.952868
Tassel	GSM1843816	SRR2144458	Tassel R1 rep 1	well-watered	18334245	14056289	0.766669	3510817	0.19149	17567106	0.958158
Tassel	GSM1843817	SRR2144459	Tassel R1 rep 2	well-watered	13491024	10494074	0.777856	2347651	0.174016	12841725	0.951872
Tassel	GSM1843818	SRR2144460	Tassel R1 rep 3	well-watered	14192700	11192833	0.788633	2381451	0.167794	13574284	0.956427
Tassel	GSM1843819	SRR2144461	Tassel V12 drought rep 1	drought-stressed	11294443	9109023	0.806505	1622652	0.143668	10731675	0.950173
Tassel	GSM1843820	SRR2144462	Tassel V12 drought rep 2	drought-stressed	9122047	7293156	0.799509	1323877	0.145129	8617033	0.944638
Tassel	GSM1843821	SRR2144463	Tassel V12 drought rep 3	drought-stressed	9264627	7451376	0.804282	1362793	0.147096	8814169	0.951379
Tassel	GSM1843822	SRR2144464	Tassel V14 drought rep 1	drought-stressed	18416293	14520131	0.788439	2984389	0.162052	17504520	0.950491
Tassel	GSM1843823	SRR2144465	Tassel V14 drought rep 2	drought-stressed	17508270	13885241	0.793068	2781339	0.158859	16666580	0.951926
Tassel	GSM1843824	SRR2144466	Tassel V14 drought rep 3	drought-stressed	20519454	15884720	0.77413	3560769	0.173531	19445489	0.947661
Tassel	GSM1843825	SRR2144467	Tassel V14 drought rep 4	drought-stressed	11484662	9252330	0.805625	1688057	0.146984	10940387	0.952609
Tassel	GSM1843826	SRR2144468	Tassel V16 drought rep 1	drought-stressed	12470814	9875327	0.791875	2013069	0.161422	11888396	0.953298
Tassel	GSM1843827	SRR2144469	Tassel V16 drought rep 2	drought-stressed	10715539	8430391	0.786744	1735849	0.161994	10166240	0.948738
Tassel	GSM1843828	SRR2144470	Tassel V16 drought rep 3	drought-stressed	13015913	10313554	0.79238	2084420	0.160144	12397974	0.952524
Tassel	GSM1843829	SRR2144471	Tassel V16 drought rep 4	drought-stressed	14312092	11044602	0.771697	2441487	0.170589	13486089	0.942286
Tassel	GSM1843830	SRR2144472	Tassel R1 drought rep 1	drought-stressed	12694353	9946366	0.783527	2147450	0.169166	12093816	0.952693
Tassel	GSM1843831	SRR2144473	Tassel R1 drought rep 2	drought-stressed	11712096	8905196	0.760342	2300874	0.196453	11206070	0.956795
Tassel	GSM1843832	SRR2144474	Tassel R1 drought rep 3	drought-stressed	14272846	10463876	0.733132	3092644	0.21668	13556520	0.949812
Tassel	GSM1843833	SRR2144475	Tassel R1 drought rep 4	drought-stressed	20646894	16338295	0.79132	3373060	0.163369	19711355	0.954689
