# Supplementary material for: A systems approach to a spatio-temporal understanding of the drought stress response in maize
Source: Sci Rep. 2017 Jul 26;7:6590. doi: 10.1038/s41598-017-06929-y (PMC5529502; doi:10.1038/s41598-017-06929-y)
Supplement: Supplementary file 3 — Table S2 [file 41598_2017_6929_MOESM3_ESM.xls]

## Sheet: sheet1
Table_S2_FPKM expression values of maize reference genes for 94 RNA-seq data sets
GeneID	ChromID	GeneStart	GeneEnd	Strand	GeneBiotype	TFFamily	GeneDescription	WikiGeneDescription	Ear_V12_C	Ear_V12_D	Ear_V14_C	Ear_V14_D	Ear_V16_C	Ear_V16_D	Ear_R1_C	Ear_R1_D	Leaf_V12_C	Leaf_V12_D	Leaf_V14_C	Leaf_V14_D	Leaf_V16_C	Leaf_V16_D	Leaf_R1_C	Leaf_R1_D	Tassel_V12_C	Tassel_V12_D	Tassel_V14_C	Tassel_V14_D	Tassel_V16_C	Tassel_V16_D	Tassel_R1_C	Tassel_R1_D
AC155390.2_FG002	1	32672150	32674147	-1	protein_coding	-	Uncharacterized protein [Source:UniProtKB/TrEMBL;Acc:B4FIA1]	uncharacterized LOC100194323	2.19816	1.9811	1.65524	2.12887	1.13754	1.14021	2.23189	0.649603	0.978404	0.72967	0.824322	1.06466	0.782754	0.751054	0.514863	1.26389	2.28227	3.20898	2.49285	3.18992	2.27937	2.02615	1.033	1.35922
AC155624.2_FG006	1	8260041	8264449	1	protein_coding	Orphans	Uncharacterized protein [Source:UniProtKB/TrEMBL;Acc:C0P4W6]	uncharacterized LOC100382150	14.2285	11.8652	21.2899	16.2417	18.5751	17.8606	21.2773	18.3192	7.12203	6.61622	8.26674	7.86946	8.21106	7.02218	7.87035	4.85001	10.41	10.9168	10.7491	8.82392	8.97856	8.88495	5.95842	6.2286
AC155624.2_FG011	1	8285569	8288645	-1	protein_coding	-	Putative uncharacterized protein [Source:UniProtKB/TrEMBL;Acc:B6STV3]	hypothetical protein	11.0404	16.8192	13.1514	9.71388	10.3969	11.2512	13.9341	10.798	118.093	110.296	112.741	117.062	104.824	99.3102	133.559	100.274	9.39567	8.14823	14.9801	14.5302	12.7345	13.0724	15.4989	13.8479
AC166636.1_FG007	1	19971519	19972363	-1	protein_coding	-	Putative uncharacterized protein [Source:UniProtKB/TrEMBL;Acc:B6TZL4]	--	33.3324	49.7911	32.1919	28.8475	26.8843	38.3286	16.1653	23.893	0.203308	0.236208	0.654687	0.315995	1.38809	0.801803	0.612209	0.506773	20.0279	22.6465	10.5174	12.7332	3.55563	4.96712	0.944573	1.25846
AC166636.1_FG008	1	19979839	19982658	1	protein_coding	-	Ras-related protein Rab-6A [Source:UniProtKB/TrEMBL;Acc:B6STE7]	LOC100281229	0.84487	0.873544	0.963781	1.25807	0.523556	0.914033	0.498319	0.369422	7.68806	3.85985	12.7303	6.90997	8.25163	3.56668	8.08778	1.57969	2.84748	2.63802	3.30316	3.3504	2.44461	2.01535	2.4064	1.99372
AC166636.1_FG009	1	19983969	19990325	-1	protein_coding	-	Uncharacterized protein [Source:UniProtKB/TrEMBL;Acc:C0PGL0]	hypothetical protein	0.149628	0.153603	0.222564	0.192612	0.100893	0.168286	0.162996	0.0919459	0.895678	0.833665	0.423145	0.782418	0.298733	0.647961	0.255213	1.34968	1.43674	2.76429	15.3002	14.3193	11.1242	9.11172	2.93824	3.3829
AC177837.3_FG002	1	22597529	22598407	1	protein_coding	-	--	--	0	0	0	0	0	0	0	0	0	0	0	0	0	0	0	0	0	0	0	0	0	0	0	0
AC177838.2_FG015	1	161143	161925	1	protein_coding	-	--	--	3.96987	3.24656	2.82167	3.30928	0.976847	2.0107	1.5302	0.43932	0.711214	0.807275	0.761217	0.61494	0.783077	1.3908	0.659078	1.56923	5.52263	7.01079	3.06387	4.92609	2.4852	3.03911	2.25318	2.05269
AC177850.2_FG003	1	18141395	18143414	1	protein_coding	-	--	--	0.10306	0	0.0594256	0.0556685	0	0	0.0230828	0	0	0	0.0295772	0	0	0	0.0650481	0.0237078	0.167876	0.302066	0.138046	0.126576	0.234399	0.046342	0.389797	0.223184
AC177850.2_FG005	1	18198893	18199402	1	protein_coding	-	--	--	30.6146	13.9955	31.097	22.2073	22.3707	22.5996	18.055	16.9599	8.87843	9.51212	9.8325	9.16605	6.94745	9.00069	7.51695	8.78939	23.0998	18.7245	11.0683	9.13646	14.3239	12.6735	5.01253	6.5364
AC177890.3_FG005	1	282753811	282754305	1	protein_coding	-	--	--	1.30283	0.871384	0.829285	0.331106	2.80335	0.848321	0.985517	0.528963	0.96284	0.340486	0.841462	0.674944	0.840241	1.06435	0.449511	0.902215	0.59307	0.684546	0.609961	0.497092	0.362035	1.02555	0.399582	0.579719
AC177897.2_FG002	1	260195858	260198235	1	protein_coding	-	SPX (SYG1/Pho81/XPR1) domain-containing protein / zinc finger (C3HC4-type RING finger) protein-related [Source:Projected from Arabidopsis thaliana (AT2G38920) TAIR;Acc:AT2G38920]	LOC100274874	0.812687	1.48122	1.02495	0.556013	0.703897	0.713887	0.903366	0.366235	0.748024	0.563944	0.960156	1.21326	0.744683	0.565109	0.709504	0.379698	1.47241	1.62847	11.4164	5.76655	4.18825	3.89461	2.22755	2.664
AC177897.2_FG022	1	260112286	260114256	1	protein_coding	-	--	--	0	0	0	0	0	0.0187667	0	0.0379343	0	0	0	0	0	0	0	0	0	0	0	0	0	0	0	0
AC177897.2_FG029	1	260089089	260089649	1	protein_coding	-	--	--	0.0965119	0.154211	0.09682	0	0	0.0501691	0	0	0	0	0	0	0	0	0	0	0	0	0.136018	0.326146	0	0	0	0
AC177899.2_FG009	1	300523677	300525797	1	protein_coding	-	--	--	0.66014	0.910508	0.629875	0.636492	0.463073	0.500381	0.673211	0.271291	0.801264	0.783297	0.506636	0.515916	0.603451	0.797807	0.355338	1.22393	1.22253	1.44474	1.06691	1.11135	1.46548	1.07186	0.653117	0.769407
AC177899.2_FG012	1	300424023	300426501	1	protein_coding	-	--	--	0	0	0	0	0	0	0	0	0	0	0	0	0	0	0	0	0	0	0	0	0.275217	0.243052	0.029836	0.0689133
AC177900.4_FG001	1	91096809	91097171	1	protein_coding	-	--	--	0	0.825244	0.58393	0.854393	0	0.256896	0	0	0.641511	0	0	0	0	0	0	0.0873405	0.595191	0.214754	0	0	0.0911114	0.65928	0.418906	0
AC177905.2_FG001	1	115712931	115713141	-1	protein_coding	-	Putative uncharacterized protein [Source:UniProtKB/TrEMBL;Acc:B6SGD8]	--	0	0	0	0	0	0	0	0	0	0	0	0	0	0	0	0	0	0	0	0	0	0	0	0
AC177905.2_FG003	1	115624176	115624688	1	protein_coding	-	--	--	1.0012	1.40134	0.229458	1.31986	0.330081	0.298071	0.534195	0.95399	0	0.239938	0	0.0428431	0	0	0.345178	0.207359	2.82e-05	0.742573	0.302948	0.191785	0.133227	0.05868	0.091082	0.126143
AC177908.3_FG002	1	72808429	72813891	-1	protein_coding	-	Transferase, transferring glycosyl groups; Uncharacterized protein [Source:UniProtKB/TrEMBL;Acc:B6SVS0]	transferase, transferring glycosyl groups	7.34675	7.36925	7.30741	8.50155	6.08963	5.88608	12.1293	5.43091	8.98736	6.81948	10.9173	9.25847	9.76818	6.7381	7.91337	5.20106	10.9319	10.8524	24.5386	21.0065	17.582	15.7067	8.49119	9.7947
AC177908.3_FG003	1	72698780	72699511	1	protein_coding	-	--	--	0	0	0	0	0	0	0	0	0	0	0	0	0	0	0	0	0	0	0	0	0	0	0	0
AC177908.3_FG006	1	72747838	72748728	-1	protein_coding	-	--	--	0	0	0	0	0	0	0	0	0	0	0	0	0	0	0	0	0	0	0	0	0	0	0	0
AC177911.4_FG005	1	16789305	16789868	-1	protein_coding	-	--	--	0	0	0	0	0	0	0	0	0	0	0	0	0	0	0	0	0	0	0	0	0	0	0	0
AC177926.2_FG003	1	295676621	295677277	1	protein_coding	-	--	--	0	0	0	0	0	0	0	0	0	0	0	0	0	0	0	0	0	0	0	0	0	0	0	0
AC177936.6_FG008	1	285718506	285719644	1	protein_coding	-	Uncharacterized protein [Source:UniProtKB/TrEMBL;Acc:B4FCU9]	LOC100192843	50.5376	46.3382	52.0117	48.4711	47.4139	53.9078	35.9618	45.7824	38.8459	38.7397	36.9275	39.7293	42.1138	35.9109	39.5416	35.4289	55.5565	48.9441	46.3032	44.7351	43.2401	40.2318	30.591	32.0093
AC177941.3_FG001	1	35964652	35967135	1	protein_coding	-	--	--	0.0195517	0.0728638	0.0196763	0.0181702	0.041344	0.0409642	0.0122136	0	0	0	0	0	0	0	0	0	0.0557253	0.021612	0	0.049677	0.0194667	0.0609347	0.0744471	0.0492472
AC177941.3_FG006	1	35852658	35853471	1	protein_coding	-	--	--	0	0	0	0	0	0	0	0	0	0	0	0	0	0	0	0	0	0	0	0	0.0319171	0.191865	0.0611508	0.136147
AC177946.2_FG004	1	19103505	19103981	1	protein_coding	-	Uncharacterized protein [Source:UniProtKB/TrEMBL;Acc:C4J587]	uncharacterized LOC100501697	32.0232	14.79	34.2081	38.5415	90.623	31.455	38.4295	21.8516	5.84218	9.48528	4.66489	3.46819	2.16436	2.62124	2.09864	1.19195	7.43765	0.217594	2.09005	0.193394	1.16852	0	1.05609	0.491919
AC177947.2_FG003	1	33360059	33360670	-1	protein_coding	-	--	--	0.652238	0.561202	0.131804	0.115436	0	0.117173	0.103998	0.135042	0.894379	0.605848	0.529394	0.769716	0.0858357	0.561732	0.439527	0.726845	0.273956	0.195573	0.334796	0.583385	0.158984	0.523561	0.0747915	0.438048
AC184871.2_FG009	1	273740134	273741620	1	protein_coding	-	--	--	0	0	0	0	0	0	0	0	0	0	0	0	0	0	0	0	0	0	0	0	0	0	0	0
AC185587.3_FG003	1	203132949	203134532	-1	protein_coding	-	--	--	0	0	0	0	0	0	0	0	0	0	0	0	0	0	0	0	0	0	0	0	0	0	0	0
AC185588.2_FG002	1	297260790	297265049	-1	protein_coding	-	--	--	0.38885	0.0827608	0.140844	0.117706	0.0461536	0.0408571	0.0275839	0.0293317	0.250848	0.209093	0.128291	0.0864939	0.178085	0.164114	0.0738797	0.136334	0.770444	0.627257	0.800712	0.547287	0.290832	0.103413	0.0867779	0.174738
AC185593.3_FG003	1	85784829	85785212	-1	protein_coding	-	--	--	1.19451	6.49773	0.705648	2.14887	1.65762	2.33606	0.646267	2.19772	13.4712	17.56	10.3829	15.1531	8.38733	14.9284	16.9753	16.71	0.465102	0	2.0618	2.06684	0.738924	0.72028	0.53417	0.801602
AC185610.3_FG001	1	251564404	251564739	-1	protein_coding	-	--	--	0	0	0	0	0	0	0	0	0	0	0	0	0	0	0	0	0	0	0	0	0	0	0	0
AC185611.3_FG001	1	206839158	206839481	1	protein_coding	-	--	--	0	0	0	0	0	0	0	0	0	0	0	0	0	0	0	0	0	0	0	0	1.35228	0.801734	0.229317	0.445731
AC186009.3_FG001	1	29698447	29699404	-1	protein_coding	-	--	--	0	0	0	0	0	0	0	0	0	0	0	0	0	0	0	0	0	0	0	0	0	0	0	0
AC186189.3_FG004	1	283455353	283458076	1	protein_coding	-	--	--	0	0	0	0	0	0	0	0	0	0	0	0	0	0	0	0	0	0	0	0	0	0	0	0
AC186189.3_FG005	1	283458336	283459025	1	protein_coding	-	--	--	0	0	0	0	0.245512	0	0	0	0	0	0	0	0	0	0	0	0	0.248168	0	0	0	0	0	0
AC186231.4_FG002	1	202661441	202662280	1	protein_coding	-	Early nodulin 75 protein; Uncharacterized protein [Source:UniProtKB/TrEMBL;Acc:B4FNV9]	proline-rich family protein	23.9786	24.1158	52.8165	30.0628	87.9032	68.16	108.314	67.9408	0.187355	0	0	0	0.0720977	0	0	0.0717508	210.096	151.822	186.612	207.981	163.793	192.367	115.542	169.468
AC186233.3_FG007	1	10191819	10194486	1	protein_coding	-	--	--	0	0	0	0.0263264	0.0118893	0.0100294	0.0153906	0.0093845	0.0258113	0	0.0180725	0	0	0.020425	0.0196039	0.0312016	0.0139387	0	0.0211097	0.00960125	0.0199123	0.0234023	0.0201952	0.0143625
AC186283.4_FG002	1	108665036	108665545	-1	protein_coding	-	--	--	0	0	0	0	0	0	0	0	0	0	0	0.0575885	0	0	0	0	0	0	0	0	0	0	0	0
AC186284.3_FG007	1	150696136	150698076	1	protein_coding	-	--	--	0.0450768	0.0495617	0.059561	0.0424212	0	0.0715512	0.0048925	0.00834214	0.00870138	0	0	0	0	0.0294599	0.0307301	0	0.0220021	0.0944591	0.0321915	0.0792197	0.037806	0.074293	0.0144673	0.0144642
AC186322.4_FG003	1	211505520	211506681	1	protein_coding	-	--	--	0	0	0	0	0	0	0	0	0	0	0	0	0	0	0	0	0	0	0	0	0	0	0.0684726	0
AC186322.4_FG005	1	211520278	211521243	-1	protein_coding	-	--	--	0	0	0	0	0	0	0	0	0.0194304	0	0	0	0	0	0	0.0459145	0	0	0	0	0.0327088	0.0455758	0.60954	0.345024
AC186412.4_FG011	1	275091554	275092458	-1	protein_coding	-	--	--	0	0	0	0	0	0	0	0	0	0	0	0	0	0	0	0	0	0	0	0	0	0	0	0
AC186417.3_FG004	1	13071385	13073262	-1	protein_coding	-	--	--	0	0.112203	0.173107	0.142189	0.0728367	0.121314	0.0770243	0.125646	0.126072	1.11225	0.415434	0.515183	0.174321	0.526633	1.11956	0.395529	0	0	0	0	0.0661414	0	0	0.0704772
AC186417.3_FG006	1	13086120	13086773	1	protein_coding	-	--	--	0	0	0	0	0	0	0	0	0	0	0	0	0	0	0	0	0	0	0	0	0	0	0	0
AC186424.4_FG009	1	279720783	279721205	-1	protein_coding	-	--	--	0	0	0	0	0	0	0	0	0	0	0	0	0	0	0	0	0	0	0	0	0	0	0	0
AC186506.3_FG001	1	160142897	160143561	1	protein_coding	-	--	--	0	0	0	0	0.02498	0	0.0358912	0	0	0	0	0	0	0.18611	0	0	0.000349723	0	0	0	0	0	0.149627	0
AC186519.4_FG002	1	258733623	258734003	1	protein_coding	-	--	--	0	0	0	0	0	0	0	0	0	0	0	0	0	0	0	0	0	0	0	0	0	0	0	0
AC186524.3_FG005	1	180986274	180988780	-1	protein_coding	-	--	--	0.0422193	0	0	0	0	0	0	0	0	0	0	0	0	0	0	0	0	0	0.228927	0.0781939	0	0	0	0
AC186524.3_FG006	1	180989990	180990466	1	protein_coding	-	--	--	0	0	0	0	0	0	0	0	0	0	0	0	0	0	0	0	0	0	0	0	0	0	0	0
AC186602.4_FG003	1	99672341	99673380	1	protein_coding	-	--	--	0	0	0	0	0	0	0.127592	0	0	0	0.0487164	0	0.0438903	0	0	0	0.238406	0.144864	0.0685671	0.0486843	0.0533495	0	0	0
AC186603.6_FG003	1	168712314	168713762	-1	protein_coding	-	Cytochrome P450 CYP76M15 [Source:UniProtKB/TrEMBL;Acc:B6U021]	--	0.440851	0.50342	0.553262	1.01995	4.76116	1.75541	2.92588	1.84208	26.8138	12.9435	28.8792	17.7458	20.4329	11.9011	23.3013	5.72801	1.5492	2.09174	4.12999	3.35583	21.0348	20.7143	13.9663	17.1157
AC186606.4_FG003	1	182653546	182654452	-1	protein_coding	bZIP	BZIP protein [Source:UniProtKB/TrEMBL;Acc:B6UHB7]	bZIP protein	1.98053	5.02515	1.18226	1.90277	0.950856	2.91438	0.625591	2.58201	1.61203	1.2309	0.758981	0.921574	0.478134	1.53609	1.67459	2.04635	0.574715	0.976781	0.798504	1.36198	0.589905	1.72783	0.655622	0.749907
AC186619.3_FG001	1	207378627	207379900	1	protein_coding	-	--	--	0.082658	0.0640656	0	0	0	0.0261493	0	0	0	0	0	0	0	0.0185303	0	0.0206563	0.607296	0.390563	0.0859786	0.0953599	0.0510768	0	0.0545858	0
AC186653.4_FG005	1	23341673	23342178	1	protein_coding	-	--	--	0	0	0	0	0	0	0	0	0	0	0	0	0	0	0	0	0	0	0	0	0	0	0	0
AC186656.4_FG004	1	288714864	288715190	1	protein_coding	-	--	--	0	0.463746	0	0	0	0	0	0	0	0	0	0	0	0	0	0	0	0	0	0	0.132168	0	0.28313	0
AC186656.4_FG012	1	288829722	288831499	1	protein_coding	-	--	--	0	0	0	0	0	0	0	0	0	0	0	0	0	0	0	0	0	0	0	0.0324391	0.0316996	0.112045	0.282917	0.415771
AC186667.3_FG007	1	275768317	275769386	1	protein_coding	-	--	--	0.0481339	0	0	0	0.0170251	0.0230087	0.00987615	0	0	0	0	0	0	0	0	0	0	0	0	0	0	0	0	0
AC186684.4_FG001	1	267858701	267862188	-1	protein_coding	-	--	--	0.446699	0.893174	0.87554	0.482156	0.17924	0.161236	0.165932	0	0.419972	0.0513618	0.62874	0.0875339	0.171507	0.477385	0.239201	0.153914	0.0935286	0.218935	0.444462	0.345591	0.749492	0.344406	0.144431	0.532837
AC186691.4_FG006	1	189401154	189401342	1	protein_coding	-	--	--	0	0	0	0	0	0	0	0	0	0	0	0	0	0	0	0	0	0	0	0	0	0	0	0
AC186902.4_FG006	1	279984126	279984954	-1	protein_coding	-	--	--	0	0	0	0	0	0	0	0	0	0	0	0	0	0	0	0	0	0	0	0	0	0	0	0
AC186902.4_FG009	1	279925945	279926559	-1	protein_coding	-	--	--	0	0	0	0	0	0	0	0	0	0	0	0	0	0	0	0	0	0	0	0	0	0	0	0
AC186905.3_FG013	1	234759541	234759882	1	protein_coding	-	Putative uncharacterized protein orf113-a [Source:UniProtKB/TrEMBL;Acc:Q6R9D9]	hypothetical protein	0	0	0	0	0	0	0	0	0	0	0	0	0	0	0	0	0	0	0	0	0	0	0	0
AC187207.3_FG006	1	13367122	13368795	-1	protein_coding	-	--	--	0.0581653	0.0319873	0.0418721	0.0464097	0.0270615	0.0414964	0.0120427	0.00948872	0.0605886	0	0	0.0138237	0.0111401	0.00976191	0.0273398	0.064143	0.129562	0.0384354	0.26085	0.183377	0.0174544	0.0996851	0.0169348	0.0243047
AC187262.4_FG007	1	184732930	184733551	-1	protein_coding	-	Induced stolen tip protein TUB8; Uncharacterized protein [Source:UniProtKB/TrEMBL;Acc:B4FMB6]	hypothetical protein	334.295	79.2217	1370.03	436.017	1730.55	912.145	1276.75	975.851	1.71175	1.51848	1.60025	0.28387	1.43971	0.234278	1.87775	0.74522	752.273	449.831	721.183	747.689	299.463	311.91	257.672	217.865
AC187800.4_FG003	1	65648324	65648611	-1	protein_coding	-	--	--	0	0	0	0	0	0	0	0	0	0	0	0	0.205854	0	0	0	0	0	0	0	0	0	0	0
AC189052.3_FG003	1	177865165	177868243	-1	protein_coding	-	--	--	0	0	0	0	0	0	0	0	0	0	0	0	0	0	0	0	0	0	0	0	0	0	0	0
AC190496.1_FG002	1	269004259	269005066	1	protein_coding	-	--	--	10.0421	6.81457	3.43434	2.28347	3.66486	1.54054	2.71576	2.21978	0.325228	0.545278	0.0988086	0.282528	0.537576	0.47226	0	2.20979	1.39747	1.17842	1.44995	0.310405	0.237503	0.246975	0.37606	0.119801
AC190498.1_FG007	1	262572553	262573175	-1	protein_coding	-	--	--	0.945151	0	1.21618	0	0.233271	0.135541	0.507325	0.728766	0	0	0	0	0	0	0	0	0	0.815953	0	0	0	0	0	0
AC190570.3_FG003	1	230828206	230829885	-1	protein_coding	-	--	--	0	0	0	0	0	0	0	0	0	0	0	0	0.0440952	0	0	0	0	0	0	0	0	0	0	0
AC190695.3_FG003	1	77032869	77035712	1	protein_coding	-	--	--	0	0	0	0	0	0	0	0	0	0	0	0	0	0	0	0	0	0	0	0	0	0	0	0
AC190740.2_FG004	1	66787300	66792809	1	protein_coding	-	--	--	0	0	0	0	0	0	0	0	0	0	0	0	0	0	0	0	0	0	0	0.038918	0.0311145	0.0288325	0.0241992	0
AC190763.3_FG002	1	145500900	145501385	-1	protein_coding	-	--	--	0.0727887	0	0	0.0628604	0.261379	0.114059	0	0	0	0.156852	0	0.038021	0.077248	0	0.111185	0	0	0	0	0.121155	0	0	0	0
AC190799.2_FG010	1	9062503	9063231	1	protein_coding	-	--	--	0	0	0	0	0	0	0	0	0	0	0	0	0	0	0	0	0	0	0	0	0	0	0	0
AC190915.3_FG007	1	273957175	273957793	-1	protein_coding	-	--	--	0	0	0	0	0	0	0	0	0	0	0	0	0	0	0	0	0	0	0	0	0	0	0	0
AC190934.3_FG003	1	29494078	29494620	-1	protein_coding	-	--	--	0	0	0	0	0	0	0	0	0	0	0	0	0	0	0	0	0	0	0	0	0	0	0	0
AC191009.3_FG004	1	298580670	298582821	1	protein_coding	-	--	--	90.6224	85.0336	80.7325	84.0033	93.1352	77.8042	81.8938	66.8944	73.6576	42.4736	67.1571	50.0735	60.6948	43.035	73.7575	40.0162	83.4487	74.6929	121.062	113.418	49.064	61.124	42.1455	42.9486
AC191040.2_FG002	1	11785696	11787050	-1	protein_coding	-	--	--	0.288684	0.185602	0.142935	0.182513	0	0.0793845	0	0	0	0	0	0	0	0	0	0	0.143131	0.100519	0.0414497	0.105102	0.0956611	0.108078	0	0
AC191042.4_FG001	1	82652958	82683365	-1	protein_coding	-	--	--	0	0.0607863	0	0	0	0	0.0149487	0	0	0	0	0	0	0	0	0	0	0	0.00858515	0.0707531	0.00636786	0	0	0
AC191049.3_FG007	1	165036796	165037191	-1	protein_coding	-	--	--	0.0567227	0	0	0	0	0.0946549	0	0.069722	0.112565	0.148317	0.146971	0	0.109468	0	0	0.212381	0	0.20194	0.215758	0.0671439	0.256077	0	0	0
AC191317.3_FG009	1	64989863	64990393	1	protein_coding	-	--	--	0.0518757	0	0	0	0	0	0.095832	0	1.12977	0.737364	0.692242	0.859821	0.629744	0.505238	0	0.332886	0.279801	0.160361	0.058419	0.108288	0.957239	0.968365	1.13298	1.28329
AC191330.3_FG001	1	7106941	7110013	1	protein_coding	-	--	--	0	0	0	0	0	0	0	0	0	0	0	0	0	0	0	0	0	0	0	0	0	0	0	0
AC191362.3_FG002	1	133189250	133189462	1	protein_coding	-	--	--	0	0	0	0	0	0	0	0	0	0	0	0	0	0	0	0	0	0	0	0	0	0	0	0
AC191380.3_FG001	1	169204282	169204968	-1	protein_coding	-	--	--	0	0	0	0	0	0	0	0	0	0	0	0	0	0	0	0	0	0	0	0	0	0	0	0
AC191575.2_FG001	1	295351659	295380113	-1	protein_coding	-	Uncharacterized protein [Source:UniProtKB/TrEMBL;Acc:B4FFT4]	uncharacterized LOC100193647	0.154626	0.186338	0.0823805	0.144906	0.0430338	0.161352	0.129717	0.0968455	2.1974	0.918979	0.555535	1.49604	0.790712	0.534328	0.292089	0.725588	0.134093	0.420447	0.180936	0.458037	0.0782487	0.0853826	0.0152447	0.134708
AC191589.3_FG003	1	72606681	72607465	1	protein_coding	-	--	--	0	0	0	0	0	0	0	0	0	0	0	0	0	0	0	0	0	0	0	0	0.170189	0.424996	0.262552	0.236423
AC192204.3_FG005	1	204114531	204116230	1	protein_coding	-	--	--	0.02798	0	0	0	0	0.0430536	0.0507514	0.36885	0.0378809	0.0987865	0.392642	0.0976605	0.183711	0.0400823	0.105467	0.206665	0.0755721	0.23719	0.036772	0.0920245	0	0.0540297	0	0.0424065
AC192362.3_FG002	1	230184094	230184737	1	protein_coding	-	--	--	18.1097	18.2423	14.7043	15.5369	18.1693	14.8147	11.4347	7.63893	12.9518	16.2826	14.9664	15.0428	18.0601	13.1428	17.7412	14.0196	15.6678	17.0883	9.20599	13.1942	15.2469	14.5518	10.5504	10.7655
AC192362.3_FG003	1	230180972	230183764	1	protein_coding	-	Uncharacterized protein [Source:UniProtKB/TrEMBL;Acc:C0HG88]	uncharacterized LOC100381472	7.95821	5.37526	6.13034	5.68415	2.57468	3.9029	4.13612	1.05654	2.67416	2.66676	3.01304	2.89248	3.28891	3.99663	2.01726	4.92778	8.04728	9.34105	6.52948	6.4568	7.39784	8.16509	5.89852	6.23848
AC192381.3_FG004	1	285408820	285409221	-1	protein_coding	-	--	--	0	0	0	0	0	0	0	0	0	0	0	0	0	0	0	0	0	0	0	0	0	0	0	0
AC192608.3_FG004	1	202565597	202565989	1	protein_coding	-	--	--	0.282689	0.928858	0.181511	0.487232	0	0.16169	0.106181	0.534528	0.182603	0.764974	0	0.109125	0	0.514678	0	0.310004	0.145278	0.784116	0.387093	0.431186	0.18001	0.469867	0	0.0752084
AC193335.3_FG001	1	174078432	174078818	-1	protein_coding	-	--	--	0	0	0	0	0	0	0	0	0	0	0	0	0	0	0	0	0	0	0	0	0	0	0	0
AC193500.3_FG003	1	1778109	1779260	1	protein_coding	-	--	--	0.785383	3.56377	0.52548	0.959071	4.08094	2.28424	1.35509	5.39016	0	0	0	0	0	0	0	0	0.548398	0.458452	0.0544569	0.222119	0	0	0	0
AC193745.3_FG002	1	283262938	283264167	-1	protein_coding	-	--	--	0	0	0	0	0	0	0	0	0	0	0	0	0	0	0	0	0	0	0.689398	0.304821	3.00588	1.91534	2.41066	1.76776
AC193745.3_FG003	1	283267201	283268391	-1	protein_coding	-	--	--	0.0119403	0	0	0	0	0.0175306	0	0	0	0	0	0	0	0	0	0	0	0	0.403109	0.298926	0.844654	0.861898	0.0359273	0.0631728
AC193756.3_FG001	1	135636035	135636463	-1	protein_coding	-	--	--	0	0	0	0	0	0	0	0	0	0	0	0	0	0	0	0	0	0	0	0	0	0	0	0
AC194008.3_FG007	1	255693529	255695739	1	protein_coding	-	--	--	0	0	0	0	0	0	0	0	0	0	0	0	0	0	0	0	0.0565198	0	0	0	0	0	0	0.0250356
AC194072.3_FG005	1	282611390	282613185	-1	protein_coding	-	--	--	0	0	0.0256369	0.0397587	0	0	0.0102104	0	0.0471572	0	0.141886	0.104651	0.18843	0	0.0527291	0	0	0	0.0533645	0	0.130491	0.144247	0.32332	0.0466992
AC194172.3_FG008	1	190104935	190108397	-1	protein_coding	-	--	--	0	0	0	0	0	0	0	0	0	0	0	0	0	0	0	0	0	0	0	0	0.0447198	0	0	0
AC194176.3_FG002	1	183553493	183554083	-1	protein_coding	-	--	--	0.318712	1.30155	0.44713	0.965555	0.972579	0.952844	0.791004	1.48515	0.13311	0.21512	0.0611183	0.0648281	0	0	0.1228	0.138506	0.177627	0.153911	0.359039	0.573234	0.535598	0.460703	0.776106	0.108418
AC194264.3_FG006	1	205546205	205550030	1	protein_coding	-	--	--	7.70703	3.38666	5.08634	5.57303	2.16469	1.4493	4.83618	0.521217	2.58788	3.79701	2.10267	3.0867	2.56053	4.5099	1.54531	6.66373	10.4392	15.2573	25.1294	23.2108	24.2227	25.8725	46.577	32.0218
AC194272.3_FG003	1	195589978	195590806	1	protein_coding	-	--	--	0.0922095	0	0.111137	0	0.0898959	0	0	2.27937	0.285041	0.410003	0.0962081	0.0632011	0.313567	7.02e-05	2.58	0.211983	0.229606	0	0.187018	0	0	0	0	0.197425
AC194380.3_FG008	1	185442496	185445921	-1	protein_coding	-	--	--	0	0	0	0	0	0	0	0	0	0	0	0	0	0	0	0	0	0	0	0	0	0	0	0
AC194428.3_FG006	1	5010340	5014205	-1	protein_coding	-	--	--	0	0	0	0	0	0	0	0	3.54e-06	0	0.000804158	0	5.76e-07	0.0487152	0	0	0	0	0	0	7.21e-07	0	0.0156951	2e-06
AC194428.3_FG007	1	5015765	5017122	1	protein_coding	-	--	--	0	0	0	0	0	0	0	0	0	0	0	0	0	0	0	0	0	0	0	0	0.218997	0.456623	0.967716	0.480021
AC194452.3_FG001	1	179600415	179600879	-1	protein_coding	-	--	--	0	0	0	0	0	0	0	0	0	0	0	0	0	0	0	0	0	0	0	0	0	0	0	0
AC194480.3_FG001	1	172316318	172316563	1	protein_coding	-	--	--	0	0	0	0	0	0	0	0	0	0	0	0	0	0	0	0	0	0	0	0	0	0	0	0
AC194480.3_FG003	1	172238461	172238706	-1	protein_coding	-	--	--	0	0	0	0	0	0	0	0	0	0	0	0	0	0	0	0	0	0	0	0	0	0	0	0
AC194609.2_FG003	1	176075758	176076456	-1	protein_coding	-	--	--	9.54933	5.24057	7.05494	7.33268	3.58094	2.63459	3.11357	1.09877	0.0855522	0.0444332	0.161749	0.0581278	0	0.0648081	0	0.0269558	6.70486	6.862	0.687412	0.903413	0.78326	0.685561	0.626887	0.590202
AC194856.3_FG002	1	116717062	116717268	1	protein_coding	-	--	--	0	0	0	0	0	0	0	0	0	0	0	0	0	0	0	0	0	0	0	0	0	0	0	0
AC194856.3_FG007	1	116723825	116724031	1	protein_coding	-	--	--	0	0	0	0	0	0	0	0	0	0	0	0	0	0	0	0	0	0	0	0	0	0	0	0
AC194863.3_FG004	1	8569052	8572241	1	protein_coding	-	--	--	0	0	0	0	0	0	0	0	0	0	0	0	0	0	0	0	0	0	0	0	0.00891733	0	0	0
AC194863.3_FG006	1	8547168	8548644	-1	protein_coding	-	--	--	0	0	0	0	0	0	0	0	0	0	0	0	0	0	0	0	0	0	0	0	0	0	0	0
AC194863.3_FG007	1	8544540	8546471	1	protein_coding	-	--	--	0	0	0	0.0312102	0	0	0	0	0	0	0	0	0	0	0	0	0	0	0	0	0	0	0	0
AC194905.2_FG001	1	148239637	148240755	1	protein_coding	-	--	--	0	0	0	0	0	0	0	0	0	0	0	0	0	0	0	0	0	0	0.268196	0.1154	0	0	0.0337971	0
AC194905.2_FG003	1	148324927	148326847	1	protein_coding	-	--	--	0	0	0	0	0	0	0.0170803	0	0	0	0	0	0	0	0	0	0	0	0	0	0.0203473	0	0	0
AC194914.3_FG002	1	99547306	99547944	-1	protein_coding	-	Uncharacterized protein [Source:UniProtKB/TrEMBL;Acc:C4J0W6]	--	33.9935	32.3632	40.6529	32.2042	48.7114	42.2434	23.8768	30.4077	13.1395	11.3022	13.133	11.4578	12.7597	13.7442	8.262	6.48586	47.4345	46.0042	29.8904	31.1549	11.3798	14.7383	11.9509	10.1796
AC195135.3_FG002	1	288876423	288876695	-1	protein_coding	-	--	--	0	0	0	0	0	0	0	0.677502	0.166533	0	0.422937	0	0	0	0	0	0	0	0	0	0	0	0	0
AC195207.2_FG002	1	161554817	161557134	-1	protein_coding	-	--	--	0	0	0	0	0	0	0	0	0	0	0	0	0	0	0	0	0	0	0	0	0	0	0	0
AC195260.2_FG007	1	13030396	13033201	-1	protein_coding	-	--	--	0	0	0	0	0	0	0	0	0	0	0	0	0	0	0	0	0	0	0	0	0	0	0	0
AC195307.3_FG001	1	239216616	239217602	1	protein_coding	-	--	--	0	0	0	0	0	0	0	0	0	0	0	0	0	0	0	0	0	0	0	0	0	0	0	0
AC195378.3_FG001	1	60525960	60526517	1	protein_coding	-	--	--	0	0	0	0	0	0	0	0	0	0	0	0	0	0	0	0	0	0	0	0	0	0	0	0
AC195402.3_FG001	1	130823900	130824373	1	protein_coding	-	--	--	0	0	0	0	0	0	0	0	0	0	0	0	0	0	0	0	0	0	0	0	0	0	0	0
AC195608.3_FG005	1	243456747	243457412	-1	protein_coding	-	Uncharacterized protein [Source:UniProtKB/TrEMBL;Acc:C0PL96]	hypothetical protein	0	0	0.0703528	0	0.0299942	0	0.0294776	0	0	0.097664	0.132489	0.0651962	0.0520976	0	0	0	0	0.0975249	0	0.086888	0	0.0614438	0	0.0629723
AC195608.3_FG006	1	243441745	243442158	-1	protein_coding	-	--	--	0	0	0	0	0	0	0	0	0	0	0	0	0	0	0	0	0	0	0	0	0	0	0	0
AC195785.3_FG004	1	180842548	180845691	-1	protein_coding	-	Uncharacterized protein [Source:UniProtKB/TrEMBL;Acc:B7ZXT8]	uncharacterized LOC100279369	1.49245	1.30245	2.67166	2.54446	2.70989	2.75708	1.97124	1.34334	1.01241	0.708529	1.16051	0.959339	0.740317	0.714961	0.823686	0.571966	1.39525	1.82835	4.33957	5.16703	1.52776	1.63845	1.18211	1.38489
AC195794.3_FG002	1	207936195	207936893	1	protein_coding	-	--	--	0	0	0	0	0	0	0	0	0	0	0	0	0	0	0	0	0	0	0	0.48429	0	0.635207	0	0.0582138
AC196018.3_FG003	1	279009670	279012680	1	protein_coding	-	--	--	0	0	0	0	0	0	0	0	0	0	0	0	0	0	0	0	0	0	0	0	0.0268326	0	0	0
AC196048.2_FG001	1	91022488	91023450	-1	protein_coding	-	--	--	0	0	0	0	0	0	0	0	0	0	0	0	0	0	0	0	0	0	0	0	0	0	0	0
AC196066.3_FG003	1	248519561	248520954	-1	protein_coding	-	--	--	8.13927	8.05254	5.01407	7.7172	2.01124	2.89941	1.76822	0.603508	6.45857	11.379	7.66347	7.9835	7.41729	11.8305	7.03293	15.0858	8.96301	11.8405	10.9259	14.1805	7.74752	6.02846	7.01971	5.34483
AC196156.3_FG003	1	261153418	261153699	-1	protein_coding	-	Putative uncharacterized protein [Source:UniProtKB/TrEMBL;Acc:B6TWW8]	--	55.0569	57.5579	63.088	57.7807	69.919	67.1003	65.0086	95.954	52.6021	41.3406	58.219	60.627	58.7726	41.4077	61.8474	34.1161	37.1591	32.4584	35.2965	33.5602	42.5173	37.819	42.1199	33.7173
AC196161.3_FG002	1	45744656	45745231	1	protein_coding	-	--	--	0.285064	0.403001	0.064896	0.415304	0.150839	0.394338	0.482312	0.561452	0	0	0	0	0	0	0	0	0.304494	0.150439	0	0	0.0483023	0	0	0
AC196161.3_FG004	1	45754273	45754803	-1	protein_coding	-	--	--	0	0	0	0	0	0	0	0	0	0.0711344	0	0	0	0	0	0	0	0	0	0	0	0	0	0
AC196394.3_FG002	1	16626130	16627350	1	protein_coding	-	--	--	0	0	0	0	0.0914732	0	0	0.105373	0	0	0	0	0	0	0	0	0	0	0.0515989	0	0.0588	0	0.0977682	0.0814578
AC196789.3_FG001	1	31053071	31054580	1	protein_coding	-	--	--	0	0	0	0	0	0	0	0	0	0	0	0	0	0	0	0	0	0	0	0	0	0	0	0
AC196957.3_FG005	1	181660328	181662408	-1	protein_coding	-	--	--	1.6867	2.99342	1.61293	1.63586	0.719395	2.08039	0.182087	3.68394	1.20153	1.00152	0.735204	0.794679	0.494873	0.373031	0.694139	1.76889	0.315858	2.19729	1.04132	1.09104	0.306415	0.301185	0.0996661	0.221323
AC197054.3_FG002	1	268608516	268609031	1	protein_coding	-	--	--	0	0	0	0	0	0	0	0	0	0	0	0.0826994	0	0	0	0	0	0	0	0	0	0.107357	0	0
AC197082.3_FG004	1	260737985	260739475	-1	protein_coding	-	--	--	0	0	0	0	0	0	0	0	0	0	0	0	0	0	0	0	0	0	0	0	0	0	0	0
AC197082.3_FG005	1	260724702	260725585	-1	protein_coding	-	--	--	0	0	0	0	0	0	0	0	0	0	0	0	0	0	0	0	0	0	0	0	0	0	0	0
AC197246.3_FG001	1	192134798	192137078	-1	protein_coding	-	Ras-related protein ARA-4; Uncharacterized protein [Source:UniProtKB/TrEMBL;Acc:B4FM31]	ras-related protein ARA-4	204.216	265.591	292.299	278.495	327.099	301.777	158.94	464.023	4.24768	5.84874	4.37553	3.82796	4.09008	5.48082	5.15161	5.42958	100.328	99.5229	47.7917	48.104	8.22427	10.976	5.69876	7.23409
AC197246.3_FG003	1	192021034	192023663	1	protein_coding	-	60S ribosomal protein L32 [Source:UniProtKB/Swiss-Prot;Acc:P51421]	LOC100194289	314.701	221.42	357.803	312.003	484.909	346.685	207.677	352.562	90.6729	75.2614	84.2006	80.3574	62.1424	63.39	74.3458	67.3698	253.209	197.565	87.1325	93.8035	73.9108	62.5142	27.8119	39.1514
AC197387.3_FG004	1	63922832	63923296	1	protein_coding	-	--	--	0.907096	2.49479	0.578764	0.733394	1.01141	0.542953	1.16536	0.334371	13.574	19.9963	15.9996	17.2896	19.5531	22.8182	18.8028	23.3424	3.00128	3.42008	5.12208	3.34793	2.53159	2.42697	2.76247	1.36735
AC197432.4_FG001	1	185588244	185589170	-1	protein_coding	-	Uncharacterized protein [Source:UniProtKB/TrEMBL;Acc:C4JBD3]	uncharacterized LOC100502429	4.26763	3.81562	4.44187	2.87407	4.94947	4.69423	3.22909	2.82156	0.242316	0.214824	0.160458	0.161568	0.0710748	0.412929	0.183685	0.263636	2.12618	1.47392	0.992574	1.17425	1.93022	1.34191	1.57428	1.37523
AC197545.3_FG002	1	27402072	27407509	-1	protein_coding	-	--	--	16.4599	7.15283	11.2348	11.0577	4.06796	3.75889	5.30699	0.894264	3.19708	2.21527	2.42476	2.63232	2.31458	2.59908	0.965419	4.93809	21.72	18.3935	10.8367	9.89657	8.59805	7.04314	3.93922	4.89994
AC197738.3_FG007	1	291557248	291557676	1	protein_coding	-	--	--	0	0	0	0	0	0	0	0	0	0	0	0	0	0	0	0	0	0	0	0	0	0	0	0
AC197835.3_FG001	1	266885979	266886473	-1	protein_coding	-	--	--	0	0	0	0	0	0	0	0	0	0	0	0	0	0	0	0	0	0	0	0	0	0	0	0
AC198361.3_FG004	1	233392159	233393644	-1	protein_coding	-	Uncharacterized protein [Source:UniProtKB/TrEMBL;Acc:C0P9S2]	uncharacterized LOC100382683	74.3203	30.7703	65.0012	43.4149	50.3119	35.7355	52.6015	26.112	21.4328	23.3505	18.9618	19.6304	22.7233	27.5116	15.7938	24.6881	57.2778	40.5415	33.1806	24.1141	29.982	24.9018	19.7678	21.2505
AC198418.3_FG005	1	295187054	295270267	1	protein_coding	-	Nucleolar RNA helicase 2 [Source:UniProtKB/TrEMBL;Acc:B6SSK6]	LOC100191761	14.37	14.9147	11.2667	9.01158	16.1306	10.5514	18.5719	9.18648	137.248	134.3	120.241	114.065	125.491	148.472	86.7423	136.016	18.5892	15.369	26.9312	15.289	25.2355	19.467	21.6151	14.3954
AC198871.3_FG002	1	202446842	202449709	1	protein_coding	-	--	--	0.00788699	0.0499281	0.0176461	0.00841608	0.0255261	0	0	0	0	0.0551939	0.00818905	0.010855	0.00673314	0.0184647	0.146231	0.082912	0.0155334	0	0.0617596	0.0296024	0	0.0141457	0	0.00968889
AC198979.4_FG009	1	10988032	10988424	1	protein_coding	ERF	--	--	0.277608	0	0.110528	0.186018	0	0.197664	0	0.0691946	142.408	41.7772	141.395	72.3555	131.692	42.4827	103.408	5.62156	0	0	0	0.107415	0	0	0	0
AC198995.3_FG003	1	108075986	108076670	-1	protein_coding	-	--	--	0	0	0	0	0	0	0	0	0	0	0	0	0	0	0	0	0	0	0	0	0	0	0	0
AC199175.2_FG003	1	243166045	243170617	-1	protein_coding	-	--	--	0	0	0	0	0	0	0	0	0	0	0	0	0	0	0	0	0	0	0	0	0	0	0	0
AC199175.2_FG006	1	243216781	243217635	-1	protein_coding	-	--	--	0	0	0	0	0	0	0	0.0729308	0	0	0	0	0	0	0	0	0	0	0	0	0	0	0	0
AC199198.3_FG002	1	67202296	67202649	1	protein_coding	-	--	--	0	0	0	0	0	0	0	0	0	0	0	0	0	0	0	0	0	0	0	0	0	0	0	0
AC199198.3_FG003	1	67192438	67192791	1	protein_coding	-	--	--	0	0	0	0	0	0	0	0	0	0	0	0	0	0	0	0	0	0	0	0	0	0	0	0.171646
AC199421.3_FG001	1	247227592	247228044	1	protein_coding	-	--	--	0	0	0	0	0	0	0	0	0	0	0	0	0	0	0	0	0	0	0	0	0	0	0	0
AC199487.4_FG002	1	165769611	165769856	1	protein_coding	-	--	--	1.10732	1.72039	0	0	0	0	0	0	0.249912	0	0	0	0	0	0	0	0	0.902019	0.525646	0.58757	0	0.506088	0.62016	0
AC199487.4_FG003	1	165828394	165828639	-1	protein_coding	-	--	--	2.71391	6.34554	2.48782	2.24386	2.01754	2.48605	3.92512	0	0.24234	0.25456	0	0.319035	1.035	0	0.658152	2.73144	13.2	9.75146	15.5185	8.62955	7.40272	8.41988	6.3247	2.52835
AC199488.4_FG003	1	165642153	165642398	-1	protein_coding	-	--	--	0	0	0	0	0	0	0	0	0	0	0	0	0	0	0	0	0	0	0	0	0	0	0	0
AC199488.4_FG004	1	165662778	165663023	-1	protein_coding	-	--	--	0	0	0	0	0	0	0	0	0	0	0	0	0	0	0	0	0	0	0	0	0	0	0	0
AC199524.3_FG002	1	171087607	171088260	-1	protein_coding	-	--	--	0	0	0	0	0	0	0	0	0	0	0	0	0	0	0	0	0	0	0	0	0.172647	0.218788	0.236729	0
AC199541.4_FG001	1	78413978	78415533	1	protein_coding	-	Indole-3-acetate beta-glucosyltransferase [Source:UniProtKB/TrEMBL;Acc:B6SRX8]	--	0.0581902	0.139099	0.157867	0.0355893	0.608984	0.0402116	11.8344	5.57174	19.9757	25.1857	25.4552	27.6443	24.2532	29.7208	24.5678	19.9224	0.268524	0.295922	0.86753	0.608529	2.91712	2.55947	3.11954	1.97448
AC199541.4_FG002	1	78463581	78465136	1	protein_coding	-	--	--	0	0	0	0	0	0	0	0	0	0	0	0	0	0	0.527348	0.0295579	0	0	0	0	0	0	0	0
AC199541.4_FG004	1	78335269	78336824	-1	protein_coding	-	--	--	0	0	0.0616739	0	0	0	0.358073	0.608758	0.798393	1.11546	0.962087	1.03815	0.976689	1.43963	1.57316	1.04007	0	0	0.0675721	0.0758257	0.0746942	0.142958	0.14806	0.0710848
AC199541.4_FG007	1	78371747	78373391	1	protein_coding	-	Uncharacterized protein [Source:UniProtKB/TrEMBL;Acc:C0PDJ5]	uncharacterized LOC100383146	0.229499	0.648643	1.05311	1.89482	1.06514	1.57134	1.3989	1.41647	3.53967	3.30963	3.78891	4.10608	4.49399	5.38955	6.77213	3.80732	0.298231	0.287258	0.352646	0.393635	1.28071	1.36548	0.892131	0.646136
AC199826.4_FG003	1	215579250	215580151	1	protein_coding	-	--	--	3.50568	4.99655	2.82836	3.10571	3.84898	2.90267	2.01062	3.5078	0.558573	0.180692	0.542288	0.373081	0.785769	0.459785	0.55036	0.179621	1.29089	2.93554	1.57792	1.83042	1.25703	1.34926	1.77077	1.64742
AC199893.4_FG002	1	229768676	229769374	1	protein_coding	-	--	--	0	0	0	0	0	0	0	0	0.273181	0.607889	1.01421	0.322092	0.951225	0.398948	0.824418	0.17363	0	0	0	0	0.304261	0.237712	0.128994	0.0682295
AC199908.4_FG002	1	177175310	177178212	1	protein_coding	-	--	--	0	0	0	0	0	0	0	0	0	0	0	0	0	0	0	0	0	0	0	0	0	0.0273469	0	0
AC199932.4_FG002	1	117900409	117900860	-1	protein_coding	-	--	--	0	0	0	0	0	0	0	0	0	0	0	0	0	0	0	0	0	0	0	0	0	0	0	0
AC200038.4_FG011	1	21602442	21603594	-1	protein_coding	ERF	--	--	0	0	0	0	0	0	0	0	0	0	0	0	0	0	0	0	0	0	0	0	0	0	0	0
AC200138.3_FG003	1	149102345	149104393	-1	protein_coding	-	--	--	0	0	0	0	0	0	0	0	0	0	0	0	0	0	0	0	0	0	0	0	0	0	0	0
AC200207.2_FG001	1	131609459	131610232	-1	protein_coding	-	--	--	0	0	0	0	0	0	0	0	0	0	0	0	0	0	0	0	0	0	0	0	0	0	0	0
AC200228.4_FG001	1	107029874	107031733	-1	protein_coding	-	--	--	0	0	0	0	0	0	0	0	0	0	0	0	0	0	0	0	0	0	0	0	0	0	0	0
AC200256.3_FG003	1	234999273	235000224	1	protein_coding	-	--	--	0.247069	0.130863	0.0785272	0.164766	0.0306138	0.074885	0.0338398	0.295023	0	0.108804	0	0	0	0.0326318	0.215815	0.241301	0	0.0861457	0.0735142	0	0	0.0451419	0	0.0753547
AC200627.3_FG005	1	274911541	274912272	-1	protein_coding	-	--	--	0	0	0	0	0	0	0	0	0.077861	0	0	0	0	0	0	0	0	0	0	0	0	0	0	0
AC200754.4_FG004	1	220373816	220375516	1	protein_coding	-	--	--	0	0	0.0212992	0	0	0	0	0	0.226668	0.387173	0.0745863	0.150906	0.26018	0.313582	0.57871	0.609518	0	0	0.0922551	0.0909159	0.0660102	0.0970068	0.0838143	0.0854434
AC200881.4_FG002	1	217598296	217599393	-1	protein_coding	-	--	--	0	0	0	0	0	0	0	0	0	0.0258597	0	0	0	0	0	0	0	0	0	0	0	0	0	0
AC200881.4_FG007	1	217707413	217708673	-1	protein_coding	-	--	--	0	0	0	0	0	0	0	0	0	0	0	0	0	0	0	0	0	0	0	0	0	0	0	0
AC201797.4_FG006	1	273898098	273899790	1	protein_coding	-	--	--	0	0	0	0	0	0	0	0	0	0	0	0	0	0	0	0	0	0	0	0	0	0	0	0
AC201798.4_FG005	1	125800902	125801201	-1	protein_coding	-	--	--	0	0	0	0	0	0	0.15999	0	0	0	0	0	0	0	0	0	0	0	0	0	0	0.264748	0	0.256304
AC201898.4_FG004	1	246746207	246746574	-1	protein_coding	-	--	--	0.259753	0	0	0	0.706709	0.306791	0	0	0	0	0	0	0	0	0	0	0	0	0	0	0	2.26415	0	1.05029
AC201966.3_FG001	1	129737860	129738450	-1	protein_coding	-	--	--	0	0	0	0	0	0	0	0	0	0	0	0	0	0	0	0	0	0	0	0	0	0	0	0
AC202011.3_FG010	1	206385256	206385972	1	protein_coding	-	--	--	1.11117	1.5986	0.53332	1.18889	0.756905	0.58897	0.638299	0.60877	0.0583449	0.18707	0	0.184841	0.079351	0.222823	0.131034	0.346164	1.29042	1.9693	0.551401	0.746823	0.480896	0.493737	0.118997	0.387571
AC202041.4_FG003	1	43512378	43513460	-1	protein_coding	-	--	--	0	0	0	0.0900045	0	0.162295	0	0.230649	0	0.144733	0.0820195	0	0	0	0	0.241105	0	0	0.0360237	0.151866	0.0845085	0	0.103554	0.0888615
AC202101.3_FG002	1	42876846	42877784	1	protein_coding	-	--	--	0.0180536	0	0	0	0	0	0	0	0	0	0	0	0	0	0	0	0	0	0.331227	0.202235	0	0	0	0
AC202172.3_FG004	1	84748737	84748964	1	protein_coding	-	--	--	0	0	0	0	0	0	0	0	0	0	0	0	0	0	0	0	0	0	0	0	0	0	0	0
AC202185.4_FG004	1	122169770	122170960	1	protein_coding	-	Hsp20/alpha crystallin family protein [Source:UniProtKB/TrEMBL;Acc:B6TM52]	--	11.0795	18.8559	16.6041	13.4101	67.7276	25.5718	132.759	72.8088	1.42227	0.0930516	0.118267	0.232442	0.679227	0.254055	0.749902	0.302064	135.866	112.572	22.8028	23.018	3.84175	3.43111	1.89606	1.38067
AC202953.3_FG003	1	207219397	207219756	-1	protein_coding	-	--	--	0	0	0	0	0	0	0	0	0.959007	0	0.463153	0	0.26241	0	0.286516	0	0	0	0	0	0	0.204491	0	0
AC202989.3_FG007	1	91805758	91814616	1	protein_coding	-	--	--	0	0	0	0	0	0	0	0	0	0	0	0	0	0	0	0	0	0	0	0	0	0	0	0
AC203019.3_FG001	1	262631264	262632024	-1	protein_coding	-	--	--	0.421501	0.0747852	0.595613	0.159917	0.692769	0.481942	0.0258659	0.113085	0.0337476	0	0	0	0.0283576	0	0	0.044899	0.890144	0.662141	1.97928	2.10102	0.136479	0	0	0
AC203090.3_FG005	1	215039111	215039377	-1	protein_coding	-	--	--	0	0	0	0	0.793808	0	0.561275	1.71211	0	0	0.264949	0	0	0	0	0	0	1.2926	0	0.279216	0.201598	0	0	0
AC203262.3_FG002	1	148522913	148523272	1	protein_coding	-	--	--	1.15e-05	0	0	0	0	0	0	0	0	0	0	0	0	0	0	0	0	0	0.071431	0.106772	0.168367	0.0574785	0	0
AC203280.3_FG001	1	119986432	119987662	1	protein_coding	-	--	--	0	0	0	0	0	0	0	0	0	0	0	0	0	0	0	0	0	0	0	0	0	0	0	0
AC203363.3_FG007	1	198261154	198261978	-1	protein_coding	-	--	--	0	0	0	0	0	0	0	0	0	0	0	0	0	0	0	0.0364344	0	0	0	0	0	0	0	0
AC203382.3_FG005	1	223854266	223855708	1	protein_coding	-	--	--	0	0	0	0	0	0	0	0	0	0	0	0	0	0	0	0	0	0	0	0	0	0	0	0
AC203790.3_FG004	1	128506087	128506398	1	protein_coding	-	--	--	0	0	0	0	0	0	0	0	0	0	0	0	0	0	0	0	0	0	0	0	0	0	0	0
AC203966.5_FG002	1	299718304	299722096	-1	protein_coding	-	--	--	2.4223	1.98575	1.07602	1.6989	1.42321	1.91258	1.09647	1.49	4.10754	3.59315	4.17513	4.01766	5.69038	4.21007	4.72807	4.17612	2.21589	2.9406	1.22291	2.52221	1.41176	1.31281	0.915879	0.695701
AC203966.5_FG003	1	299687924	299688748	1	protein_coding	-	Receptor protein kinase-like protein [Source:UniProtKB/TrEMBL;Acc:B6TUZ9]	receptor protein kinase-like protein	27.748	25.766	30.7989	26.5755	63.7143	36.4302	35.2567	31.2673	0.189347	0.309343	0.23824	0.452028	0.400723	0.0481981	0.0832987	0	38.4152	26.6479	11.5832	9.85146	1.84777	1.11527	0.480679	0.984432
AC203966.5_FG005	1	299607382	299608497	-1	protein_coding	-	Gibberellin 20 oxidase 1; Uncharacterized protein [Source:UniProtKB/TrEMBL;Acc:B4FP62]	LOC778427	8.6941	8.75328	26.6904	51.2871	55.4873	22.7849	69.8126	24.291	1.43213	3.15248	1.50616	2.07885	1.78343	2.12378	2.46668	3.65691	9.58136	9.26856	12.8459	7.21374	20.896	20.5204	24.2809	17.2864
AC203966.5_FG006	1	299621393	299624776	-1	protein_coding	-	--	--	0	0	0.0285911	0	0	0	0	0	0.0224532	0	0	0	0	0.146953	0	0.0248382	0	0.0653549	0	0.0284151	0.0418641	0	0	0.0379395
AC203980.3_FG003	1	126854719	126855404	-1	protein_coding	-	--	--	0	0	0	0	0	0	0	0	0	0	0	0	0	0	0	0	0	0	0	0	0	0	0	0
AC203989.4_FG001	1	176784750	176786229	-1	protein_coding	-	Cupin, RmlC-type [Source:UniProtKB/TrEMBL;Acc:B6TB90]	LOC100282770	5.6987	1.31059	10.159	2.60368	66.5091	25.8366	31.7177	110.555	0.947436	0.288558	0.815389	0.393086	1.3469	0.471173	1.26789	0.450043	35.3634	17.0469	41.5894	4.74607	3.10673	2.18733	2.06583	1.82745
AC204035.3_FG003	1	38856704	38857342	-1	protein_coding	-	--	--	0	0	0	0	0	0	0	0	0	0	0	0	0	0	0	0	0	0	0	0	0	0	0	0
AC204213.1_FG007	1	253974591	253977196	-1	protein_coding	-	--	--	0	0	0	0	0	0	0	0	0	0	0	0	0	0	0	0	0	0	0	0	0	0	0	0
AC204306.3_FG007	1	56758468	56758962	1	protein_coding	-	--	--	0.430551	0	1.57595	0.601686	0.893127	0.37768	0	0	0	0	0	0	0	0	0	0	0.078231	0	0	0	0	0	0	0
AC204530.4_FG002	1	61615320	61623146	1	protein_coding	-	dgd1 suppressor 1 [Source:Projected from Arabidopsis thaliana (AT5G12290) TAIR;Acc:AT5G12290]	LOC100277863	27.7056	20.1208	19.3264	25.8971	9.84007	14.6457	8.92823	4.63881	2.66382	3.94805	2.66107	3.04804	2.28816	2.58237	2.08535	3.14685	28.3404	28.6147	11.8823	14.591	5.30994	5.24929	2.69741	3.36906
AC204530.4_FG003	1	61623627	61625100	-1	protein_coding	-	Annexin-like protein RJ4 [Source:UniProtKB/TrEMBL;Acc:B6U6E7]	--	0.293804	0.183556	0.735355	0.678295	0.605861	0.833763	0.285161	2.89261	0.308334	0.425345	0.430674	0.284923	0.232336	0.302432	0.433466	0.233307	0	0.0860033	0.100879	0.0680339	0.377584	0.539392	0.444672	0.509864
AC204530.4_FG006	1	61669643	61671845	1	protein_coding	-	--	--	4.73701	3.70548	4.15391	3.86894	3.0308	2.60978	4.30983	1.302	0.163004	0.641972	0.385066	0.442261	0.481753	0.556873	0.0396971	3.63585	5.30745	4.36751	5.53184	4.77922	17.6777	26.3328	63.83	46.9188
AC204540.3_FG001	1	66123148	66123618	-1	protein_coding	-	--	--	0	0	0	0	0	0	0	0	0	0	0	0	0	0	0	0	0	0	0	0	0	0	0	0
AC204552.3_FG001	1	89105180	89106926	-1	protein_coding	-	--	--	0	0	0	0	0	0.0507532	0	0	0	0	0	0	0	0	0	0	0	0	0	0	0	0	0	0
AC204591.3_FG002	1	249670691	249671108	1	protein_coding	-	--	--	0	0	0	0	0	0	0	0	0	0	0	0	0	0	0	0	0	0	0	0	6.0559	3.05026	0	0.522193
AC204659.3_FG005	1	62243188	62244440	1	protein_coding	-	--	--	0	0	0.0359142	0	0.0440838	0.0288806	0	0	0	0	0	0	0	0	0	0.162638	0.0651511	0.0926956	0.112301	0.100824	0	0.0564057	0.0477661	0.0877204
AC204821.3_FG004	1	92034652	92035398	1	protein_coding	-	--	--	0	0	0	0	0	0	0	0	0	0	0	0	0	0	0	0	0	0	0	0	0	0	0	0
AC204887.4_FG003	1	458334	458906	-1	protein_coding	-	Uncharacterized protein [Source:UniProtKB/TrEMBL;Acc:B7ZZB0]	hypothetical protein	0	0	0	0.04193	0	0.0382254	0	0.201983	0.771464	0.811679	0.242264	0.224122	0.179452	0.133419	0	0.408576	0	0.21523	0	0.0332521	0.0836811	0.0446591	0.131711	0.0367307
AC204931.3_FG002	1	54456547	54457274	1	protein_coding	-	Uncharacterized protein [Source:UniProtKB/TrEMBL;Acc:C0PB06]	hypothetical protein	0.784056	0.313921	1.024	0.798746	1.44248	0.863458	0.313271	0.1329	0.219106	0.06549	0.108411	0.138802	0.398918	0.287462	0.37504	0.124102	0.570946	0.401308	0.0414341	0.0978936	0.0665233	0	0	0
AC204931.3_FG004	1	54339823	54341186	1	protein_coding	-	--	--	0	0	0	0	0	0	0	0	0	0	0	0	0	0	0	0	0	0.507827	0	0	0	0	0	0.366184
AC205077.3_FG003	1	103568665	103569338	-1	protein_coding	-	--	--	4.05552	3.26296	2.96247	2.29375	1.05195	1.06205	0.759442	0.370924	3.61477	3.39933	2.75501	3.22407	5.93	6.44443	3.1189	3.99899	3.81189	5.25014	4.10491	4.0469	2.69781	3.45724	1.64412	1.86321
AC205100.3_FG001	1	35146581	35151872	-1	protein_coding	-	--	--	0	0	0	0	0	0	0	0	0	0	0.0225444	0	0	0	0	0	0	0.06651	0	0	0	0	0	0
AC205175.3_FG001	1	100584533	100586299	-1	protein_coding	-	--	--	0.0326273	0	0	0.0295933	0	0	0	0	0	0	0	0	0	0	0	0	0	0.0376887	0	0.0236757	0	0	0	0
AC205175.3_FG002	1	100590635	100591162	-1	protein_coding	-	--	--	0.0826262	0	0	0.117691	0	0	0	0	0.302332	0.410827	0	0.16858	0.647862	0.70026	0	0.566645	0	0	0	0.192146	0.143888	0.0945503	0	0.0623109
AC205336.3_FG003	1	160649758	160651626	1	protein_coding	-	--	--	0	0	0.0342184	0	0	0.0404217	0	0	0	0	0.122914	0	0	0	0	0	0	0	0.0306619	0	0.066303	0	0	0.0618939
AC205379.3_FG012	1	206431562	206432360	-1	protein_coding	-	--	--	0	0	0	0	0	0	0	0	0	0	0	0.0726706	0	0	0	0	0	0	0	0	0	0	0	0
AC205417.3_FG003	1	146405233	146405751	1	protein_coding	-	--	--	0	0	0	0	0	0	0	0	0.0481426	0	0	0	0	0	0	0	0.152009	0.212089	0	0	0.0896288	0	0	0
AC205500.3_FG002	1	106680399	106681999	-1	protein_coding	-	--	--	3.65852	3.43453	3.10107	3.18836	1.76486	2.61673	2.15584	1.81895	1.35773	1.05389	1.23723	1.30605	0.750915	1.16531	0.746891	1.24443	3.00834	2.90623	2.48516	2.14038	1.60996	1.38795	0.801851	0.625736
AC205502.4_FG004	1	59469284	59471783	-1	protein_coding	-	Uncharacterized protein [Source:UniProtKB/TrEMBL;Acc:B4FWX9]	uncharacterized LOC100273678	0.772455	1.48403	0.354197	0.455265	0.986478	0.895437	1.86714	1.06007	0.0414882	0.0754114	0.0837521	0.0483314	0.0110807	0.033712	0	0.0432959	3.94901	3.44003	0.192663	0.333723	0.527241	0.304545	0.2176	0.480331
AC205513.3_FG003	1	101000403	101001765	1	protein_coding	-	--	--	0.02138	0.69627	0.0904521	0.0857277	0.0493143	0.137473	0.764712	1.05648	0	0	0	0	0	0	0	0	0.107052	0.0678191	0.0779575	0	0.254366	0.503589	0.243139	0.286926
AC205558.3_FG002	1	102933980	102934378	-1	protein_coding	-	--	--	6.47972	7.89752	5.9719	6.6647	5.39671	5.54096	5.99313	6.61547	2.10423	3.13633	4.13925	4.07356	5.5638	3.83266	4.26687	5.13739	8.57575	10.3808	11.762	9.59195	8.50565	8.12961	6.3209	8.51014
AC205567.3_FG002	1	81969964	81970749	1	protein_coding	-	--	--	0	0	0	0	0	0	0	0	0	0	0	0	0	0	0	0	0	0	0	0	0	0	0	0
AC205595.3_FG007	1	172099903	172100115	-1	protein_coding	-	--	--	0	0	0	0	0	0	0	0	0	1.40961	0	0	0	0	0	0	0	0	0	0	0	0	0	0
AC205619.3_FG003	1	238236850	238238997	-1	protein_coding	-	--	--	0	0	0	0	0	0	0	0	0	0	0	0	0	0	0	0	0	0	0	0	0	0	0	0
AC205695.3_FG008	1	186648623	186650454	-1	protein_coding	-	--	--	0	0	0	0	0	0	0	0	0	0	0	0	0	0	0	0	0	0	0	0	0	0	0	0.0578638
AC205713.4_FG004	1	229044271	229044591	1	protein_coding	-	--	--	0	0	0	0	0	0	0	0	0	0	0	0	0	0	0	0	0	0	0	0	0	0	0	0
AC205725.3_FG010	1	23581657	23585141	1	protein_coding	-	--	--	14.7151	19.3138	11.8575	15.9155	8.6203	15.5349	8.0198	8.48889	5.41283	4.02145	3.48652	4.22855	3.78352	4.11855	3.70909	5.05381	19.7213	21.6171	18.8656	21.8805	8.28119	9.03867	5.79323	6.98822
AC205730.3_FG001	1	166380324	166382895	-1	protein_coding	-	--	--	0.0456102	0.104364	0.0973016	0.111689	0.0357495	0.110384	0.00404678	0.0429973	0.0196399	0.0286189	0	0.0205026	0.00819284	0.0751928	0.117111	0.105092	0.0998892	0.17502	0.0840841	0.0913999	0.0486159	0.0593446	0.0379327	0.0436622
AC205730.3_FG002	1	166343076	166359595	1	protein_coding	-	--	--	8.48592	5.30873	4.50331	7.39052	1.35923	1.49708	2.74115	0.433952	0.776286	1.64523	0.654487	1.0493	0.754895	1.44898	0.460114	4.78044	14.1146	21.1706	11.9172	14.3408	13.4251	13.4823	8.31187	8.77275
AC205814.3_FG001	1	194851096	194851488	-1	protein_coding	-	--	--	0	0	0	0	0	0	0	0	0	0	0	0	0	0	0	0	0	0	0	0	0	0	0	0
AC205888.4_FG004	1	59139737	59143162	1	protein_coding	-	--	--	0	0	0	0	0	0	0.00725021	0	0	0	0	0	0	0	0	0.00649595	0	0	0.01827	0.016468	0.00977973	0	0	0
AC205972.3_FG002	1	174457423	174457710	-1	protein_coding	-	--	--	0	0	0	0	0	0	0	0	0	0	0	0	0	0	0	0	0	0	0	0	0	0	0	0
AC206030.4_FG001	1	197496223	197497815	-1	protein_coding	-	Uncharacterized protein [Source:UniProtKB/TrEMBL;Acc:C0P9E1]	uncharacterized LOC100382626	0.517512	1.38034	0.0230552	0.0725047	1.23188	0.660346	0.168833	0.198636	0	0	0.0310973	0.0174989	0.0261571	0	0	0	2.40227	2.62321	7.01415	7.38904	0.187378	0.42471	1.34883	0.648594
AC206031.3_FG007	1	199773263	199774102	1	protein_coding	-	--	--	2.31911	5.23081	4.09106	2.29422	10.204	6.99901	6.76742	10.4852	4.99447	3.21243	4.81374	4.47622	4.8102	4.61731	4.37129	4.51331	4.52371	5.73769	4.88335	5.45762	1.20346	1.75437	0.993906	0.719206
AC206198.3_FG001	1	219771139	219772224	1	protein_coding	-	Uncharacterized protein [Source:UniProtKB/TrEMBL;Acc:C0PIJ0]	uncharacterized LOC100383719	0.40238	1.81982	0.275938	0.277279	0.754649	0.490429	0.704215	0.871718	5.6708	8.54467	4.1669	4.83209	3.72557	3.75013	3.4521	3.81969	1.15386	1.71283	3.6547	2.98765	1.34532	2.08528	0.967588	0.977042
AC206201.3_FG004	1	295078251	295079639	-1	protein_coding	-	--	--	391.604	825.096	275.88	327.226	211.892	233.756	332.592	245.19	90.6879	127.814	51.616	93.5695	73.903	103.506	91.4271	83.9399	265.684	403.515	129.742	101.643	91.4046	92.4022	30.9959	63.8408
AC206201.3_FG009	1	295012116	295016499	-1	protein_coding	-	--	--	0	0	0	0	0	0	0.00835992	0	0	0	0	0.0111857	0	0	0	0	0	0	0	0	0	0	0	0
AC206259.3_FG002	1	292741276	292744143	1	protein_coding	-	--	--	0.0984957	0.0471492	0.134671	0.0135463	0.1044	0.0310242	0.0467841	0.0529551	0.0385511	0.025006	0.058186	0.057082	0.0248358	0.0222932	0.169458	0.134712	0.211494	0.0970747	0.298222	0.200625	0.155882	0.242094	0.0929931	0.150187
AC206259.3_FG003	1	292737076	292748808	-1	protein_coding	-	--	--	14.4511	11.7448	8.72075	10.9246	8.16666	9.28284	10.1224	5.33266	7.60592	9.45538	8.43412	10.1806	11.9363	11.4864	8.02403	16.3029	21.7263	27.0851	20.4662	23.0075	20.5905	20.7358	13.8617	15.1484
AC206840.3_FG002	1	57351153	57351473	-1	protein_coding	-	Putative uncharacterized protein [Source:UniProtKB/TrEMBL;Acc:B6UD61]	--	73.3616	51.3539	79.5287	70.5095	106.82	82.9604	68.5501	73.4278	104.64	96.5506	81.7599	86.9601	81.6799	71.8743	88.0158	87.9449	88.9851	78.6477	83.4459	70.7468	167.676	143.492	157.165	131.216
AC206951.3_FG014	1	17510768	17511250	-1	protein_coding	-	--	--	0	0	0	0	0	0	0	0	0	0	0	0	0	0	0	0	0	0	0	0	0	0	0	0
AC206951.3_FG016	1	17518824	17519639	-1	protein_coding	ERF	Uncharacterized protein [Source:UniProtKB/TrEMBL;Acc:C4JA41]	putative AP2/EREBP transcription factor superfamily protein	0.0704586	0.0500304	0.388028	0.97309	0.313	1.25791	0.55176	1.84312	0.169728	0	0	0.0992936	0.0401863	0	0	0.426011	0.144961	0.244509	0.349856	0.381632	0.138322	0.241947	0.457476	0.504756
AC206951.3_FG017	1	17525572	17526492	-1	protein_coding	ERF	Uncharacterized protein [Source:UniProtKB/TrEMBL;Acc:C0PJT2]	ethylene-responsive element binding protein 2	14.7507	14.8662	27.6514	19.5523	33.0376	37.7013	55.9734	172.182	61.6166	43.791	72.8551	53.3476	56.0605	75.3317	67.4041	28.4803	7.34905	3.1086	14.0453	6.68804	10.2741	11.3403	11.9861	9.69957
AC206989.4_FG002	1	196339498	196340171	1	protein_coding	-	--	--	22.4247	24.3987	15.8752	17.834	11.7494	16.2604	13.4699	14.4908	10.8817	16.2051	11.5337	12.7414	11.0187	13.6913	13.9723	20.1269	18.9623	21.8157	15.7702	17.2165	10.3134	12.9757	8.12692	12.7391
AC206999.1_FG002	1	172746376	172750289	-1	protein_coding	-	--	--	0	0.195373	0	0	0	0.227958	0	0.00691758	0	0	0	0.831233	0	0.0402263	0.820349	0	0	0	0	0	0	0.591199	0	0.376518
AC206999.1_FG007	1	172752416	172752661	1	protein_coding	-	--	--	0	0	0	0	0	0	0	0	0	0	0	0	0	0	0	0	0	0	0	0	0	0	0	0
AC207019.3_FG003	1	252588804	252589605	-1	protein_coding	-	--	--	0	0	0	0	0	0	0	0	0	0	0	0	0	0	0	0	0	0	0	0	0	0	0	0
AC207024.3_FG002	1	291855260	291856797	-1	protein_coding	-	--	--	0	0	0.0481872	0	0	0	0	0	0.066407	0.477915	0.186242	0.665722	0.33967	0.11401	0.37788	0.305717	0	0.0106714	0.116031	1.81e-05	0.820133	0.520506	0.196081	0.567506
AC207119.3_FG001	1	215963853	215965859	-1	protein_coding	-	--	--	0	0	0	0	0	0	0	0	0	0	0	0	0	0	0	0	0	0	0	0	0	0	0	0
AC207225.3_FG001	1	124667753	124669328	-1	protein_coding	-	--	--	0	0	0	0	0	0	0	0	0	0	0	0	0	0	0	0	0	0	0	0	0	0	0	0
AC207225.3_FG003	1	124675557	124677280	1	protein_coding	-	--	--	0.669382	0.846997	0.403192	0.834723	0.151539	0.24621	0.0924702	0.0222047	0.144826	0.148105	0.0748061	0.0985939	0.038021	0.103695	0	0.454879	1.50391	3.02216	1.21791	2.13486	0.682781	1.03201	0.431652	0.458742
AC207347.3_FG005	1	252853758	252860409	1	protein_coding	-	--	--	6.53146	7.22207	4.66609	4.51673	4.07337	4.22928	4.85426	1.28983	3.77891	8.71995	4.98327	8.10987	4.52446	8.26331	5.40909	14.676	6.1122	6.14803	7.94728	7.8741	7.82092	9.30536	4.56728	6.55122
AC207389.3_FG004	1	173907955	173908248	1	protein_coding	-	--	--	0	0	0	0	0	0	0	0	0	0	0	0	0	0	0	0	0	0	0	0	0	0.618168	0.759636	2.15526
AC207546.3_FG004	1	298045367	298052523	1	protein_coding	-	--	--	0	0.0210032	0.0249862	0.0108612	0	0	0	0	0.0168722	0	0	0.0106787	0.0193382	0	0	0	0.0184299	0.0345055	0	0	0	0	0	0
AC207549.3_FG010	1	66427080	66427958	-1	protein_coding	-	--	--	0	0	0	0	0	0	0	0	0	0	0	0	0	0	0	0	0	0	0	0	0	0	0	0
AC207619.3_FG001	1	192886114	192887373	1	protein_coding	-	--	--	0	0	0	0	0	0	0	0	0	0	0	0	0	0	0	0	0	0	0	0	0	0	0	0
AC208026.3_FG005	1	196692459	196694267	-1	protein_coding	-	--	--	0	0	0	0	0	0	0	0	0	0	0	0	0	0	0	0	0	0	0.0359443	0	0	0	0	0
AC208113.3_FG001	1	263121457	263122520	1	protein_coding	-	--	--	0	0.124127	0	0	0	0	0	0.0506136	0	0	0	0	0	0	0	0	0.124227	0.175968	0.0609576	0	0.85682	1.17084	0	0.394056
AC208113.3_FG005	1	263063405	263064559	1	protein_coding	-	Putative uncharacterized protein [Source:UniProtKB/TrEMBL;Acc:B6SZB3]	hypothetical protein	9.11376	11.3516	11.0556	11.1309	6.62152	9.30226	3.61534	7.46862	8.54334	6.16303	7.84316	7.15391	9.58532	7.94425	10.6529	8.23456	5.10742	4.52199	0	0	5.05088	5.51229	5.47271	4.75442
AC208113.3_FG009	1	263112725	263113264	1	protein_coding	-	--	--	29.8371	35.784	24.7702	22.108	19.1103	36.0747	25.4536	51.8251	67.9545	72.5588	49.6678	76.5661	45.2254	42.7608	53.3625	101.48	15.2199	23.4422	43.6422	38.1512	21.1103	33.1374	20.3036	23.8197
AC208201.3_FG001	1	45404583	45407165	1	protein_coding	-	Mitochondrial substrate carrier family protein [Source:Projected from Arabidopsis thaliana (AT5G01340) TAIR;Acc:AT5G01340]	hypothetical protein	21.7092	12.7101	26.5415	23.5697	22.2835	24.3146	25.4631	33.3153	21.168	19.4565	20.0864	20.2434	21.2615	19.4469	21.5453	14.9988	13.6974	12.1961	25.7896	26.0507	23.7311	22.6939	21.7969	17.6736
AC208201.3_FG002	1	45370669	45372107	1	protein_coding	Orphans	Protein phosphatase type 2-C; Uncharacterized protein [Source:UniProtKB/TrEMBL;Acc:A3F4K2]	uncharacterized LOC100383423	12.9129	7.85578	14.6157	11.92	14.7896	10.7144	8.50758	8.65556	6.07128	10.2347	8.00086	9.91121	10.6064	7.58069	6.98077	3.96535	10.4495	9.98223	1.78417	2.57091	2.53215	2.69495	1.30851	2.04807
AC208201.3_FG003	1	45342500	45345073	1	protein_coding	-	--	--	0.421915	0.358687	0.369598	0.361776	1.08019	0.578684	2.17896	0.424148	0.214066	0.103464	0.147242	0.0978116	0.204788	0.335135	0.187413	0.0283709	4.40718	3.97321	56.5674	41.8154	22.3971	21.037	7.56698	6.47738
AC208204.3_FG006	1	38641587	38642063	1	protein_coding	-	17.4 kDa class I heat shock protein 3 [Source:UniProtKB/TrEMBL;Acc:B6TDB5]	LOC100274593	160.667	87.3064	117.862	80.8367	30.6679	278.462	59.313	1305.04	101.729	169.446	95.8309	139.073	100.212	181.559	331.613	1393.82	167.744	83.7807	75.7888	88.8013	30.3229	98.4399	81.4818	105.218
AC208308.3_FG003	1	155357506	155358598	-1	protein_coding	-	--	--	0	0	0.0582475	0	0	0	0.0901085	0	0.226281	0.168169	0	0	0.156295	0	0	0	0.102878	0	0	0.244819	0	0	0	0
AC208308.3_FG004	1	155407523	155408008	-1	protein_coding	-	--	--	0	0	0	0	0	0	0	0	0	0	0	0	0	0	0	0	0	0	0	0	0	0	0	0
AC208434.3_FG001	1	204405919	204409447	-1	protein_coding	C3H	--	--	0	0	0	0	0	0	0	0	0	0	0	0	0	0	0	0	0.0889333	0	0	0	0	0	0	0
AC208434.3_FG007	1	204473738	204474827	-1	protein_coding	-	--	--	0	0	0	0	0	0	0	0	0	0	0	0	0	0	0	0	0	0.0689675	0	0	0	0	0	0
AC208436.3_FG007	1	45103542	45110167	1	protein_coding	-	--	--	5.65783	5.01017	3.26962	5.39801	1.02846	1.80541	0.929971	0.348006	0.0392132	0.0367272	0.0254071	0.0198543	0.0135262	0.0271372	0	0.0809743	14.5635	15.9293	5.51403	8.23476	5.18012	4.71294	1.49413	2.38993
AC208440.3_FG003	1	227507114	227513614	-1	protein_coding	-	--	--	19.0407	15.6735	15.2839	15.8293	7.36021	9.23495	8.72664	3.09565	4.42391	4.59358	3.99283	4.38999	4.66745	6.00299	3.67701	6.45808	18.0045	18.2321	12.8518	11.8029	9.06729	7.98072	5.24731	4.53992
AC208445.3_FG001	1	172528055	172528300	1	protein_coding	-	--	--	0	0	0	0	0	0	0	0	0	0	0	0	0	0	0	0	0	0.912663	0	0	0	0	0	0
AC208445.3_FG006	1	172577589	172577834	1	protein_coding	-	--	--	0	0	0	0	0	0	0	0	0	0	0	0	0	0	0	0	0	0	0	0	0	0	0	0
AC208453.3_FG003	1	146261360	146262162	-1	protein_coding	-	--	--	0	0	0	0	0	0	0	0	0	0	0	0	0	0	0	0	0	0	0	0	0	0.0659919	0	0
AC208530.3_FG003	1	253063272	253065132	1	protein_coding	-	--	--	0	0	0	0	0	0	0	0	0	0	0	0	0	0	0	0	0	0	0	0	0	0	0	0
AC208564.3_FG004	1	186769873	186771159	1	protein_coding	-	--	--	0	0	0	0	0	0	0	0	0	0	0	0	0	0	0	0	0	0	0	0	0	0	0	0
AC208571.4_FG001	1	50697893	50709672	1	protein_coding	-	--	--	10.3805	12.0915	7.15602	10.1983	9.67507	10.3469	6.80179	5.00553	47.7931	55.5835	44.8157	50.4883	53.2319	46.7828	50.8029	42.1835	9.66681	14.2952	13.4594	14.0735	10.2256	10.5502	6.16742	6.05066
AC208576.3_FG001	1	63593805	63595172	-1	protein_coding	-	--	--	0.216757	0.0384848	0.158454	0.0791819	0.0717858	0.159742	0.00681744	0	0.072862	0.0305716	0.0301654	0.0817855	0.013536	0.0119053	0.132329	0.118057	0.132055	0.422678	0.272981	0.443235	0.11584	0.104065	0.100813	0.114653
AC208644.2_FG005	1	205193999	205194166	1	protein_coding	-	--	--	0	0	0	0	0	0	0	0	0	0	0	0	0	0	0	0	0	0	0	0	0	0	0	0
AC208678.3_FG002	1	139458564	139459386	-1	protein_coding	-	--	--	0	0	0	0	0	0	0	0	0	0	0	0	0	0	0	0	0.109938	0.801657	0	0	0	0	0	0
AC208680.3_FG001	1	96217031	96217660	1	protein_coding	-	--	--	0	0	0	0	0	0.0698498	0	0	0	0	0	0	0	0	0	0	0	0	0	0	0	0	0	0
AC208702.3_FG007	1	204993793	204994020	1	protein_coding	-	--	--	0	0	0	0	0	0	0	0	0	0	0	0	0	0	0	0	0	0	0	0	0	0	0	0
AC208897.3_FG003	1	27116754	27121572	1	protein_coding	-	Uncharacterized protein [Source:UniProtKB/TrEMBL;Acc:C0PFS0]	uncharacterized LOC100383408	13.902	13.3357	16.5681	13.8248	20.6525	17.9123	9.63746	14.0765	4.28585	1.70766	5.56185	3.74873	8.10329	4.10482	3.89779	0.459703	7.77428	8.59534	0.677288	1.08324	0.494567	0.474009	0.374516	0.298893
AC208897.3_FG004	1	27122677	27128168	-1	protein_coding	-	Major facilitator superfamily protein [Source:Projected from Arabidopsis thaliana (AT5G26340) TAIR;Acc:AT5G26340]	--	5.78301	4.95071	7.43166	7.59325	9.33788	5.9303	2.75793	3.70148	183.663	96.0767	211.118	142.814	213.071	135.269	198.682	73.294	3.6699	5.07893	3.15188	2.90996	5.59696	4.76949	18.1418	8.39787
AC208974.3_FG001	1	101455956	101458286	-1	protein_coding	-	Putative bZIP transcription factor superfamily protein [Source:UniProtKB/TrEMBL;Acc:K7TZ85]	--	0	0	0	0	0	0	0	0	0	0	0	0	0	0	0	0	0	0	0	0	0	0	0	0
AC209016.3_FG010	1	297335639	297339667	-1	protein_coding	-	--	--	0	0	0.0204862	0	0	0	0	0	0	0	0	0	0	0	0	0	0	0	0	0	0	0	0	0
AC209212.3_FG005	1	299763004	299765664	-1	protein_coding	-	--	--	0.220587	0.0819223	0.127318	0.220758	0.12765	0.203785	0	0.0135998	0.109104	0	0.0408781	0.0405392	0.0064383	0.0981712	0	0.0555146	0.145096	0.304856	0.0924849	0.110062	0.0338771	0.0610134	0.057691	0.0591534
AC209213.4_FG002	1	106131332	106133249	1	protein_coding	-	--	--	0.0399872	0	0	0	0	0	0	0	0	0	0	0	0	0.0673818	0.123886	0	0	0	0	0.033142	0	0.744053	0	0.0701674
AC209215.4_FG004	1	100003027	100011125	-1	protein_coding	-	--	--	0	0	0	0	0	0	0	0	0	0	0	0	0	0	0	0	0	0	0	0	0	0	0	0
AC209215.4_FG006	1	100015186	100017007	1	protein_coding	-	--	--	0.179725	0	0	0	0.188182	0	0.636803	1.76929	0.204582	0	0	0	0	0	0	0	0	0	0	0.116251	0.160643	0	0	0
AC209438.4_FG002	1	58612002	58612578	1	protein_coding	-	--	--	0	0	0	0	0	0	0	0	0	0	0	0	0	0	0	0	0	0	0	0	0	0	0	0
AC209460.3_FG002	1	54826763	54827930	1	protein_coding	-	--	--	20.8385	25.5299	13.9637	24.563	5.35	8.80903	12.1642	4.00772	14.5136	14.5092	18.304	17.5669	12.5331	22.0727	11.5594	23.0919	24.9012	35.6475	25.3931	29.8738	20.8021	24.4795	13.1832	15.662
AC209626.2_FG013	1	17883585	17884563	1	protein_coding	-	--	--	35.2802	39.3471	36.9824	36.548	34.838	52.2652	33.0291	50.8117	28.8925	34.3668	26.2559	26.2469	17.3584	13.0718	23.2695	30.1128	33.2073	47.3396	32.2852	30.6659	28.4212	28.6388	36.7221	40.3137
AC209675.3_FG001	1	36698221	36698475	1	protein_coding	-	--	--	0	0	0	0	0	0	0	0	0	0	0	0	0	0	0	0	0	0	0	0	0	0	0	0
AC209698.3_FG004	1	195177970	195178371	1	protein_coding	-	Uncharacterized protein [Source:UniProtKB/TrEMBL;Acc:K7VLW0]	--	0	0	0	0	0	0	0	0	0	0	0	0	0	0	0	0.0623826	0	0	0	0	0	0	0	0
AC209845.4_FG010	1	200534561	200535445	-1	protein_coding	-	--	--	1.38939	6.12459	4.46096	3.06216	7.61144	6.97759	3.45641	4.63853	0.464252	0.6612	0.391246	0.761374	0.662257	0.493713	0	0.533667	3.16259	3.10613	1.31748	0.972382	0.491138	0.639775	0.906869	0.558818
AC209858.4_FG002	1	11389756	11395748	1	protein_coding	-	transducin family protein / WD-40 repeat family protein [Source:Projected from Arabidopsis thaliana (AT3G21540) TAIR;Acc:AT3G21540]	--	36.3008	19.0183	31.1094	24.3883	17.5577	20.3833	15.6567	13.839	6.32895	5.4023	4.4713	5.4065	3.68479	4.97543	3.4509	8.04949	34.2781	25.0287	14.9645	14.1271	11.3853	11.1801	3.25626	5.76342
AC209858.4_FG003	1	11358212	11361067	-1	protein_coding	-	--	--	0.184873	0.0868243	0.111183	0.0745255	0.192499	0.126534	0.0782498	0.027515	0	0	0	0	0	0	0	0	0.0257275	0.0772248	0	0	0	0	0	0.0130087
AC209858.4_FG004	1	11299653	11300336	-1	protein_coding	-	Uncharacterized protein [Source:UniProtKB/TrEMBL;Acc:B4FIL7]	--	20.0736	29.9971	18.0132	16.4577	21.525	18.4919	12.6107	13.7262	11.9804	13.9633	6.47623	11.1062	4.91166	9.93028	8.27237	20.428	25.1507	31.4774	9.54637	12.4181	12.9666	13.8487	4.28537	8.89702
AC210005.3_FG002	1	176458023	176460053	1	protein_coding	-	--	--	0	0	0	0	0	0	0	0	0	0	0	0	0	0	0	0	0	0	0	0	0	0	0	0
AC210023.3_FG014	1	263285063	263288575	-1	protein_coding	-	--	--	13.3814	10.7025	7.36725	13.0814	2.5944	3.42109	6.46697	1.27015	5.98822	6.84948	6.53798	7.29007	8.05071	11.0111	4.72773	11.7294	18.3305	24.3879	17.1623	23.7562	21.7334	22.1759	15.0505	17.1473
AC210023.3_FG015	1	263296584	263296932	-1	protein_coding	-	--	--	20.9312	16.7868	11.2207	19.7743	6.40937	6.63685	10.2438	4.34902	12.1645	13.1943	20.7805	11.2864	19.3837	24.1003	13.4423	28.7702	29.1136	42.396	27.9425	42.0586	48.3275	41.8754	32.2578	36.3005
AC210173.4_FG002	1	224154660	224156545	-1	protein_coding	-	--	--	7.96655	8.18558	3.56706	6.7248	1.04539	1.65224	1.72755	0.547206	0.316745	0.544895	0.180746	0.538361	0.311563	0.557333	0.415776	1.12609	13.7228	17.2242	10.1696	11.2618	6.96046	8.51917	5.18393	7.05379
AC210173.4_FG005	1	224102016	224105678	1	protein_coding	-	Cytochrome P450 CYP84A33v1 [Source:UniProtKB/TrEMBL;Acc:B6SWS3]	--	0.12112	0.171701	0.154456	0.0703526	0.0931408	0.150597	0.367081	0.0988339	11.599	5.56106	15.3097	7.96713	4.70748	4.44829	6.91307	1.44615	0.386058	0.341963	9.97718	11.2889	17.0586	15.0621	20.5957	15.5718
AC210212.2_FG004	1	278532093	278533799	1	protein_coding	-	--	--	0	0	0	0	0	0	0	0	0	0	0	0	0	0	0	0	0	0	0	0	0	0	0	0
AC210254.4_FG001	1	148929246	148929974	-1	protein_coding	-	--	--	0	0	0	0	0	0	0	0	0	0	0	0	0	0	0	0	0	0	0	0.0407346	0	0	0	0
AC210302.3_FG004	1	296838528	296839214	1	protein_coding	-	--	--	0	0	0	0	0	0	0	0	0	0	0	0	0	0	0	0	0	0	0	0	0	0	0	0
AC210517.3_FG003	1	122044279	122045463	1	protein_coding	-	Uncharacterized protein [Source:UniProtKB/TrEMBL;Acc:B4FES7]	hypothetical protein	35.0024	31.5206	31.4612	23.7791	51.0094	23.5316	66.5155	57.7007	0.671896	0.333482	0.114438	0.267964	0.267614	0.386804	0.0485238	0.308627	89.3048	66.9077	10.5876	10.6005	1.95228	1.77851	1.17036	0.644685
AC210816.3_FG006	1	156172051	156172314	-1	protein_coding	-	Putative uncharacterized protein [Source:UniProtKB/TrEMBL;Acc:B6TFH9]	--	15.9412	30.846	13.5888	19.4485	16.1035	19.2376	18.8719	49.1711	11.7697	13.4406	9.26205	12.4766	10.2687	9.73129	17.2128	9.63472	17.0309	33.9004	35.4853	53.0122	106.483	129.527	205.5	158.007
AC210816.3_FG007	1	156175392	156176450	-1	protein_coding	-	--	--	0	0	0	0	0	0.029082	0	0	0.0189735	0	0	0	0.0596882	0	0	0.0607093	0	0.0728406	0	0	0	0	0	0.140426
AC210828.3_FG007	1	172858023	172858532	-1	protein_coding	-	--	--	0	0	0	0	0	0	0	0	0	0	0	0	0	0	0	0	0	0	0	0	0	0	0	0
AC210834.4_FG005	1	13399360	13399593	1	protein_coding	-	--	--	0	0	0	0	0	0	0	0	0	0	0	0	0	0	0	0	0	0	0	0	0	0	0	0.581356
AC210834.4_FG006	1	13403483	13403710	1	protein_coding	-	--	--	0	0	0	0	0	0	0.678355	0	0	0	0	0	0.369443	0	0	0	0	0	0	0	0	0	0	0
AC210834.4_FG009	1	13503810	13504040	-1	protein_coding	-	--	--	0	0	0	0	0	0	0	0	0	0	0	0	0	0	0	0	0	0	0	0	0	0	0	0
AC210834.4_FG011	1	13452213	13452440	1	protein_coding	-	--	--	0	0	0	0	0	0	0	0	0	0	0	0	0	0	0	0	0	0	0	0.427897	0	0	0	0
AC210834.4_FG012	1	13464780	13465013	1	protein_coding	-	--	--	0	0	0	0	0	0	0	0	0	0	0	0	0	0	0	0	0	0	0	0	0	0	0	0
AC210834.4_FG013	1	13469392	13469619	1	protein_coding	-	--	--	0	0	0	0	0	0	0	0	0	0	0	0	0.366345	0	0	0	0	0	0	0	0	0	0	0
AC211001.3_FG002	1	55172329	55172784	1	protein_coding	-	--	--	0	0	0	0	0	0	0	0	0	0	0	0	0	0	0	0	0	0	0	0	0	0	0	0
AC211166.5_FG009	1	291045288	291049410	1	protein_coding	-	--	--	0	0	0	0	0	0	0	0	0	0	0	0	0	0	0	0	0	0	0	0	0.298185	0.486611	0.500114	0.222418
AC211196.3_FG004	1	185254806	185255492	-1	protein_coding	-	--	--	0.0278673	0	0	0	0	0	0	0	0	0.0253868	0	0	0	0	0	0	0	0	0	0	0.0331811	0	0	0
AC211257.3_FG002	1	95785405	95787516	-1	protein_coding	-	--	--	0	0	0	0	0	0	0	0	0	0	0	0	0	0	0	0.0167004	0	0	0	0	0	0	0	0
AC211261.3_FG017	1	17749667	17752420	1	protein_coding	-	--	--	0	0.190049	0.137986	0	0	0	0	0	0.0500176	0	0	0.0924053	0	0.104649	0	0.118141	0.26976	0.141273	0.27485	0.540457	0.071525	0.197263	0.0797043	0.0799657
AC211390.3_FG001	1	97042658	97047761	1	protein_coding	-	S-adenosyl-L-methionine-dependent methyltransferases superfamily protein [Source:Projected from Arabidopsis thaliana (AT4G18030) TAIR;Acc:AT4G18030]	--	4.43973	3.77544	3.5803	3.10074	2.49446	2.93986	5.35182	1.17782	3.63078	4.20693	4.31913	4.96906	4.22463	4.48262	3.32391	5.75184	6.10699	5.90598	12.8362	10.5627	6.4727	5.84741	2.89775	3.94989
AC211401.4_FG003	1	271251594	271252826	1	protein_coding	-	Uncharacterized protein [Source:UniProtKB/TrEMBL;Acc:B4FEL2]	LOC100193318	18.9418	22.1633	15.538	13.1595	11.6346	12.6941	10.9733	6.57284	15.9441	17.1017	15.479	16.4386	15.9451	15.1664	13.6915	13.4567	12.5661	16.0025	23.5377	22.1055	10.4108	11.7531	6.60636	8.28926
AC211467.4_FG002	1	126123794	126124207	1	protein_coding	-	--	--	0	0.295322	0	0	0	0	0	0	0	0	0	0.17846	0.0527751	0	0	0	0.498701	0	0	0	0.117332	0.302803	0	0.106651
AC211513.3_FG002	1	80488729	80491612	-1	protein_coding	-	--	--	0	0	0	0	0	0	0	0.0311931	0	0	0	0.0397397	0	0	0	0	0	0	0	0.0253476	0	0	0	0
AC211577.3_FG002	1	97282415	97282726	-1	protein_coding	-	--	--	0	0	0	0	0	0	0	0	0.135258	0	0	0.142518	0.256846	0	0	0	0	0	0	0	0	0	0	0
AC211639.4_FG009	1	267486715	267487565	1	protein_coding	-	--	--	0	0	0	0	0	0	0	0	0	0	0	0	0	0	0	0	0	0	0	0	0	0	0	0
AC211887.3_FG001	1	186998378	186998950	-1	protein_coding	-	--	--	0	0	0	0	0	0.0479401	0	0	0	0	0	0	0	0	0	0	0	0	0	0	0	0	0	0
AC211887.3_FG004	1	187037215	187037628	-1	protein_coding	-	--	--	0	0	0	0	0	0	0	0	0	0.0661519	0	0	0	0	0	0	0	0	0	0	0	0	0	0
AC211887.3_FG006	1	187097444	187098110	-1	protein_coding	-	--	--	0	0	0	0	0	0	0	0	0.234638	0	0	0.167194	0	0.142643	0	0	0	0.460472	0.222386	0.529163	0	0.263262	0	0.202325
AC211887.3_FG007	1	187099211	187099633	1	protein_coding	-	--	--	0	0	0	0	0	0	0	0	0	0	0	0	0	0	0	0	0	0	0	0.0850579	0	0	0	0
AC211892.4_FG002	1	294983089	294986847	1	protein_coding	-	Uncharacterized protein [Source:UniProtKB/TrEMBL;Acc:B4FPZ0]	--	8.39991	7.44532	5.71282	7.19347	3.90753	5.04819	3.54055	2.23926	0.71445	0.992345	0.659378	0.935379	0.78469	0.763406	0.563981	1.23392	8.99612	9.92259	3.64985	3.69076	4.20605	3.72435	2.39783	2.56223
AC211910.4_FG005	1	253837561	253838043	1	protein_coding	-	--	--	0.779224	0.324374	0.911947	0.558685	0.383115	0.128659	0.46863	1.68935	0	0.053829	0	0.054702	0.0858645	0.211591	0	0.179028	1.61757	1.90079	0.300782	0.418657	0.423623	0.0961422	0.575804	0.296267
AC211996.4_FG001	1	84642923	84643631	1	protein_coding	-	--	--	0	0	0	0	0	0	0	0	0	0	0	0	0	0	0	0	0	0	0	0	0	0	0	0
AC211996.4_FG002	1	84644619	84645134	-1	protein_coding	-	--	--	0	0	0	0	0	0	0	0	0	0	0	0	0	0	0	0	0	0	0.290086	0	0	0	0	0
AC212023.4_FG002	1	224805559	224807817	-1	protein_coding	-	--	--	0.0134304	0	0	0	0	0	0	0	0	0	0	0	0	0	0	0	0	0	0	0	0	0	0	0
AC212023.4_FG004	1	224834374	224835033	1	protein_coding	-	--	--	0.943178	0.198248	0.908118	0.57999	1.04652	0.628868	13.3523	3.43804	362.426	140.744	363.554	199.637	390.91	162.899	537.234	37.2772	1.00183	0.65257	3.11339	3.16388	7.84252	9.45673	3.03593	2.55736
AC212023.4_FG006	1	224839620	224842267	1	protein_coding	-	--	--	0.299308	0.219086	0.317348	0.115939	0.13737	0.147251	0.129816	0	0.143478	0.114492	0.0213667	0.0983371	0.102659	0.248551	0.0846417	0.3653	0.867007	1.07817	0.771427	0.962495	0.539059	0.704728	0.483299	0.506096
AC212040.2_FG002	1	168594383	168595036	-1	protein_coding	-	--	--	0	0	0	0	0.0383317	0	0	0	0	0	0	0	0	0	0	0	4.51469	2.21954	0	0.0982061	3.42812	3.34217	1.23554	4.31629
AC212040.2_FG006	1	168503894	168507231	-1	protein_coding	-	--	--	0	0	0	0	0	0	0	0	0	0	0	0	0	0	0	0	0	0	0	0	0	0.0995404	0	0.0792588
AC212186.3_FG011	1	256619256	256619696	1	protein_coding	-	--	--	2.29425	5.35718	0.167161	1.15526	0.935945	2.50318	0.0287101	5.46494	20.4901	24.249	21.491	22.702	24.0087	34.296	30.3692	59.3111	3.21068	3.9336	4.06603	4.08261	5.56597	5.10597	4.96927	7.91307
AC212209.2_FG010	1	34118908	34119834	1	protein_coding	-	--	--	0	0	0	0	0	0	0	0	0	0	0	0	0	0	0	0	0	0	0	0	0	0	0	0
AC212219.3_FG005	1	44959525	44965073	-1	protein_coding	-	Uncharacterized protein [Source:UniProtKB/TrEMBL;Acc:B4FWM5]	uncharacterized LOC100273620	0.0739046	0.106209	0.0359155	0.121421	0.014436	0.087398	0	0.183728	11.0855	19.0324	17.5402	20.0456	19.4344	15.8322	16.3227	8.47851	0.0951529	0.217546	0.0347138	0.0399297	1.34827	2.39771	5.94095	7.0257
AC212231.3_FG002	1	73129231	73130374	1	protein_coding	-	--	--	0	0.0817501	0.0537223	0	0.150783	0	0.141179	0	0.336331	0.534736	0.260847	0.482291	0.209825	0.507534	0.283275	0.079571	0.1998	0.298697	0.048171	0.0587844	0.484569	0.322234	0	0.132652
AC212231.3_FG003	1	73108916	73110754	-1	protein_coding	-	--	--	0	0	0	0	0	0	0	0	0	0	0	0	0	0	0	0	0	0	0.0419721	0	0	0	0	0
AC212244.4_FG004	1	205286084	205287034	1	protein_coding	-	--	--	0	0	0	0	0	0	0	0	0	0	0	0	0	0	0	0	0	0	0	0	0	0	0	0
AC212323.4_FG005	1	179912977	179913393	1	protein_coding	-	--	--	0	0	0	0	0.751302	0.169587	0.538903	1.17	0	0	0	0	0	0	0	0	0	0	0	0	0.156641	0	0	0
AC212323.4_FG007	1	179895949	179896878	1	protein_coding	-	--	--	0.144833	0.0459074	0.212116	0.0804967	0.717274	0.193692	0.309194	0.43454	0.52825	0.102905	0.329746	0.0905062	0.346425	0.11127	0.771586	0.0968002	0.830768	0.656767	0.447166	0.348087	0.130224	0.124478	0.0630935	0.0945196
AC212323.4_FG010	1	180015325	180015840	1	protein_coding	-	--	--	0	0	0	0.0669317	0.116879	0.0239036	0.17661	0.0591249	0.240559	0.0609508	0.751177	0.266215	0.15156	0.052737	0.453318	0.0547019	0	0.27312	0.526956	0.992114	0	0	0.105415	0
AC212463.3_FG001	1	187401572	187412612	-1	protein_coding	-	--	--	0	0	0	0	0	0	0	0	0	0	0	0	0	0	0	0	0	0	0	0	0	0	0	0
AC212463.3_FG009	1	187468940	187469734	1	protein_coding	-	--	--	0	0	0	0	0	0	0	0	0	0	0	0	0	0	0	0	0	0	0	0	0	0	0	0
AC212576.4_FG001	1	153500239	153500853	1	protein_coding	-	--	--	0	0	0	0	0	0	0	0	0	0	0	0	0	0	0	0	0	0	0	0	0	0	0	0
AC212809.2_FG002	1	89987873	89988424	-1	protein_coding	-	--	--	0	0	0	0	0	0	0	0	0	0	0	0	0.0389721	0	0	0	0	0	0	0	0.0460988	1.13031	0	0.299912
AC212878.4_FG001	1	172656912	172657070	-1	protein_coding	-	--	--	0	0	0	0	0	0	0	0	0	0	0	0	0	0	0	0	0	0	0	0	0.946596	0	0	0
AC212976.3_FG003	1	175322342	175322752	1	protein_coding	-	--	--	0	0	0	0	0	0	0	0	39.1594	4.72371	22.3287	3.98827	0.00581134	0	4.42588	0	0	0	0	0	0	0	0	0
AC212979.2_FG006	1	81103959	81108088	1	protein_coding	-	--	--	0.141814	0.0375335	0.0521925	0.0955318	0.0542098	0.0392149	0.00670672	0.0232121	0.0228808	0	0.0459398	0.0596053	0.0138258	0	0	0.082776	0.049667	0.0356646	0.0350601	0.0729614	0.0333027	0.0466689	0.0387347	0
AC213099.3_FG001	1	62921411	62922558	1	protein_coding	-	Uncharacterized protein [Source:UniProtKB/TrEMBL;Acc:B4FQP5]	LOC100278751	40.457	30.4441	47.0624	31.1689	32.2186	32.54	33.5159	33.6762	46.7845	41.2197	42.0787	42.8456	24.9241	39.2549	28.8377	47.3486	23.7727	20.3581	21.0599	16.259	21.4024	18.9046	16.6726	15.4991
AC213099.3_FG002	1	62890897	62893713	1	protein_coding	-	Uncharacterized protein [Source:UniProtKB/TrEMBL;Acc:B4FIR6]	uncharacterized LOC100216588	24.3806	26.0816	30.016	29.3566	18.5566	28.7625	16.5906	32.3462	8.95389	8.1392	7.78939	7.6765	7.25631	6.52534	9.40113	7.52768	13.7439	14.8095	5.94422	7.14762	6.02611	5.39151	4.15265	4.37856
AC213521.3_FG005	1	226276310	226279598	1	protein_coding	-	Uncharacterized protein [Source:UniProtKB/TrEMBL;Acc:B4FF46]	uncharacterized LOC100193466	4.51834	3.65641	4.29856	3.42987	5.08584	4.23849	6.11021	3.86427	52.7955	25.0557	42.9385	35.5875	39.5808	25.7314	27.676	12.1425	3.46415	3.55787	5.18235	4.68937	12.2982	13.5174	24.236	17.4634
AC213524.3_FG003	1	193546929	193548421	-1	protein_coding	TCP	--	--	0	0	0	0	0	0	0	0	0	0	0	0	0	0	0	0	0	0	0	0	0	0	0	0
AC213629.3_FG005	1	213937698	213938288	-1	protein_coding	-	--	--	0	0	0	0	0	0	0	0	0	0	0	0	0	0	0	0	0	0	0	0	0	0	0	0
AC213668.4_FG007	1	41214777	41215163	-1	protein_coding	-	--	--	0	0	0	0	0	0	0	0	0	0	0.0967567	0	0	0	0	0	0	0	0	0	0	0	0	0
AC213668.4_FG008	1	41089555	41091392	1	protein_coding	-	--	--	0	0	0	0	0	0	0	0	0	0	0	0	0	0	0	0	0	0	0	0	0	0	0	0.0248824
AC213670.4_FG004	1	184997075	184997602	1	protein_coding	-	--	--	0	0	0	0	0	0	0	0	0	0	0	0	0	0	0	0	0	0	0	0	0	0	0	0
AC213779.3_FG009	1	184902673	184903037	-1	protein_coding	-	--	--	0.437065	0.331672	0.533878	0.905468	0.495105	0.712315	1.66787	0.437637	0.865682	0.348218	0.701306	1.30077	0.687891	1.05631	0	1.30353	2.82561	0.874002	3.96639	8.84288	3.24656	1.79895	1.09995	1.79033
AC213857.4_FG001	1	187371930	187374623	-1	protein_coding	-	--	--	0	0	0	0	0	0	0	0	0	0	0	0	0	0	0	0	0	0	0	0	0	0	0	0
AC213857.4_FG003	1	187378420	187378752	-1	protein_coding	-	--	--	2.8016	2.9291	3.01451	2.06262	2.55899	2.8772	1.59529	0.586581	6.72878	6.36214	4.75873	3.44074	3.58697	2.77046	3.09697	4.57972	2.01567	3.66584	3.76029	2.91901	2.4492	3.46616	1.53775	2.00407
AC213890.4_FG004	1	250656533	250658120	-1	protein_coding	-	--	--	0	0	0	0	0	0	0	0	0	0	0	0	0	0	0	0	0	0	0	0	0	0	0	0
AC213981.3_FG001	1	122892269	122892715	-1	protein_coding	-	--	--	1.38384	1.26342	0.340332	0.734163	0.399606	0.249903	0.32019	0.247058	2.84643	1.78954	0.760636	1.46564	0.172009	1.12139	0.353849	0.644541	0.584374	1.03278	0.741841	1.0819	0.12335	0.385023	0.23529	0.319857
AC214040.3_FG009	1	36160208	36162192	1	protein_coding	-	--	--	0.656426	0.24791	0.231956	0.238139	0.477144	0.317031	0.432949	0.177856	1.67242	0.84288	1.96295	1.10012	1.61755	0.847007	1.08454	0.420507	0.726678	0.595971	0.569793	0.636855	0.884272	0.88397	0.565336	0.491571
AC214051.3_FG003	1	104538560	104539324	-1	protein_coding	-	--	--	0	0	0	0	0	0	0	0	0	0	0	0	0	0	0	0	0	0	0	0	0	0	0	0
AC214145.2_FG002	1	57638052	57641437	1	protein_coding	-	--	--	0	0	0	0	0	0	0	0	0	0	0	0	0	0	0	0	0.172781	1.05218	0.557701	0.539675	0	0	0	0
AC214146.3_FG007	1	126581759	126582010	1	protein_coding	-	--	--	0	0	0	0	0	0	0.206586	0	0.908601	1.88178	1.47477	2.56281	1.92556	2.81808	1.65397	7.63015	0	0	2.48212	1.14062	3.83987	3.50186	1.72975	2.25999
AC214267.3_FG004	1	239492729	239493852	-1	protein_coding	-	--	--	0.0652879	0.178309	0.28335	0.383764	0.0375603	0.0931724	0.0762851	0.0198217	0.459381	0.816545	0.277881	0.66734	0.443034	0.117648	0.534095	0.664348	0.384524	0.259974	0.264653	0.299353	0.104718	0.401231	0.0909927	0.206111
AC214267.3_FG010	1	239472075	239474745	-1	protein_coding	-	--	--	0	0	0	0	0	0	0	0	0	0	0	0	0	0	0	0	0	0	0	0	0	0	0	0
AC214524.3_FG002	1	77974931	77976981	-1	protein_coding	-	--	--	0	0	0	0	0	0	0.022517	0	0.170876	0.136701	0.0828946	0.13743	0.267864	0	0.0277827	0.162165	0	0	0.0468931	0.0311949	0.073536	0.0423762	0.211125	0.0516631
AC214524.3_FG004	1	77863152	77863394	1	protein_coding	-	--	--	0	0	0.628158	0	0	0	0	0	0	0	0	0	0	0	0	0	0	0	0	0	0	0	0	0
AC214819.3_FG003	1	228825502	228832110	1	protein_coding	-	--	--	0	0	0	0	0	0	0	0	0	0	0	0	0	0	0	0	0	0	0	0	0	0	0	0
AC214841.3_FG009	1	34519885	34520394	-1	protein_coding	-	--	--	0	0	0	0	0	0	0	0.0472819	0	0	0	0	0	0	0	0	0	0	0	0	0	0	0	0
AC215178.3_FG002	1	273452504	273452836	1	protein_coding	-	--	--	0	0	0	0	0	0	0	0	0	0	0	0	0	0	0	0	0	0	0	0	0	0	0	0
AC215195.3_FG005	1	289400418	289401170	1	protein_coding	-	--	--	0	0	0	0	0	0	0	0	0	0	0.0371527	0.0405308	0.0574034	0.0272146	0	0.0247682	0	0	0	0	0	0	0	0
AC215240.3_FG003	1	37537651	37538130	1	protein_coding	-	--	--	0	0	0	0	0	0	0	0	0	0	0	0	0	0	0	0	0	0	0	0	0	0	0	0
AC215309.3_FG001	1	203284629	203287764	-1	protein_coding	-	--	--	1.83491	2.40094	1.57742	2.05166	0.698848	1.26137	0.720776	0.245066	0	0.0328608	0	0.0249888	0	0.151015	0	0.0523201	0.562377	1.23278	0.241684	0.298735	0.56412	0.367859	0.403113	0.189435
AC215309.3_FG004	1	203374158	203378011	-1	protein_coding	-	--	--	0.0311422	0.0450491	0.0705966	0.107989	0.0503249	0.0313922	0.0658681	0.0134739	0.0162914	0.0291756	0	0.0645984	0.0510526	0.0736181	0	0.105051	0.493879	0.299901	0.190043	0.255439	0.0806039	0.143756	0.10152	0.0744791
AC215638.3_FG007	1	56886742	56892183	-1	protein_coding	-	--	--	0	0	0	0.103782	0	0	0	0	0	0	0	0	0	0	0	0	0	0	0	0	0	0.0566634	0	0
AC216247.3_FG001	1	63539447	63541926	-1	protein_coding	HSF	--	--	29.1523	47.7217	14.99	19.3103	4.88552	6.555	2.41076	3.22952	0	0.0543888	0.0372722	0	0	0	0.0679165	0	3.03511	3.06813	0.451361	0.170831	0	0	0	0
AC216247.3_FG004	1	63561214	63561477	1	protein_coding	-	Uncharacterized protein [Source:UniProtKB/TrEMBL;Acc:C4IZ60]	--	15.7772	16.0687	29.9454	26.4199	5.83488	13.8087	2.62725	6.3209	0	0	0	0.190449	0.36944	0	0	0	2.12664	2.65577	2.22826	0.844857	2.56935	5.8747	14.3818	11.9176
AC216247.3_FG005	1	63577230	63581304	1	protein_coding	-	--	--	8.67275	10.7035	6.83887	9.03391	1.74807	3.17263	2.8815	0.951616	2.79903	2.90806	2.55895	3.56119	2.95197	3.52547	1.94868	6.05594	8.41432	10.9159	5.55946	8.35448	4.11992	3.74094	2.32741	2.38447
AC216253.3_FG005	1	197014554	197016807	-1	protein_coding	-	--	--	0	0	0	0	0	0	0	0	0.637381	0	0.54924	0	0.878051	0	0	0	0	0	0	0	0.208637	0	0	0
AC217050.4_FG001	1	214892527	214896863	1	protein_coding	-	--	--	52.4611	49.5492	71.2757	52.3983	38.0287	49.0804	20.1548	24.3595	25.1922	23.2264	32.4022	33.1657	40.9902	38.0384	42.5126	30.3252	30.2218	16.7801	18.0796	12.1787	18.7197	14.9968	10.3774	8.6459
AC217050.4_FG004	1	214826248	214832390	-1	protein_coding	-	--	--	7.11574	5.47577	5.57457	5.65403	2.43913	2.81547	2.74913	1.43618	4.34655	4.67726	4.26213	5.48198	5.32899	5.73158	4.36833	6.22936	6.62831	6.20101	5.11468	4.44787	4.7158	4.58186	3.39201	3.40655
AC217050.4_FG006	1	214950175	214951930	-1	protein_coding	-	14-3-3-like protein; Uncharacterized protein [Source:UniProtKB/TrEMBL;Acc:B6SRI4]	14-3-3-like protein	818.178	445.519	679.122	529.401	494.537	427.135	505.21	371.329	60.5874	69.4523	59.1194	59.3023	64.163	62.0832	56.2546	76.0755	677.359	509.506	372.328	287.125	372.288	303.629	221.45	229.883
AC217050.4_FG007	1	214936884	214943430	-1	protein_coding	-	Terpene synthase 7 [Source:UniProtKB/TrEMBL;Acc:Q5GJ59]	--	0.0216662	0.026239	0.0518752	0.0246017	0.0480643	0.0691911	0.0285208	0.0450808	11.3594	11.6965	15.8475	13.2245	15.323	9.68532	11.6477	3.63581	0.0417045	0	0.0621176	0.0385437	0.577104	0.332328	1.09695	0.603904
AC217264.3_FG001	1	246008645	246014396	1	protein_coding	-	--	--	0	0	0	0	0.0272123	0.0840064	0	0	0	0	0	0	0	0	0	0	0	0.0552315	0	0	0.0272549	0.0251714	0	0.0400207
AC217264.3_FG002	1	246108254	246113406	-1	protein_coding	-	--	--	0	0	0	0	0	0	0	0	0	0	0	0	0	0	0	0	0	0	0	0	0	0	0	0
AC217264.3_FG005	1	246090026	246092492	1	protein_coding	MYB	--	--	0.130226	0	0.0221921	0.032592	0.408608	0.154851	0.765526	0.386587	0.157966	0	0.0261314	0.0119877	0.19053	0.0537271	0.122013	0.029868	1.62143	1.34174	46.8767	32.4889	0.403271	0.329757	0.446132	0.17286
AC217286.3_FG004	1	174561046	174561486	1	protein_coding	-	--	--	0	0	0	0	0	0	0	0	0	0	0	0	0	0	0	0	0	0	0	0	0	0.122518	0.592489	0.531879
AC217300.3_FG004	1	43397121	43402794	-1	protein_coding	-	Protein kinase superfamily protein [Source:Projected from Arabidopsis thaliana (AT3G26940) TAIR;Acc:AT3G26940]	--	0	0	0	0	0	0	0	0	0	0	0	0	0	0	0	0	0.0282179	0	0.955243	1.09265	0.0335747	0.0456463	0	0
AC217300.3_FG005	1	43425377	43426045	-1	protein_coding	-	Uncharacterized protein [Source:UniProtKB/TrEMBL;Acc:B4G1Q5]	hypothetical protein	5.99776	8.98534	4.88308	4.90338	8.61704	6.42117	5.34004	6.08585	170.862	170.395	132.819	148.211	159.187	130.17	172.68	119.076	7.92851	6.35288	7.7193	7.38873	7.77888	6.50415	12.8444	6.0551
AC217311.3_FG001	1	74288866	74290293	-1	protein_coding	-	--	--	0.0328156	0	0	0	0.027071	0	0	0.0282781	0	0	0	0	0	0	0	0.0349989	0	0	0	0.088115	0	0	0.0803796	0
AC217351.3_FG010	1	36841534	36842283	-1	protein_coding	-	--	--	0	0	0	0	0	0	0	0	0	0	0	0	0	0	0	0	0	0	0	0	0	0	0	0
AC217358.3_FG003	1	296984345	296988107	-1	protein_coding	-	diphthamide synthesis DPH2 family protein [Source:Projected from Arabidopsis thaliana (AT3G59630) TAIR;Acc:AT3G59630]	LOC100279605	18.5519	14.9839	14.988	14.7179	8.73564	10.7622	7.77001	5.13301	5.76803	7.4522	6.64293	8.06147	7.52234	9.45216	5.99441	9.17387	12.0241	10.9463	3.78327	4.64784	6.78857	6.28685	2.66123	3.47718
AC217358.3_FG005	1	296971341	296973619	-1	protein_coding	-	Mitochondrial prohibitin complex protein 2; Uncharacterized protein [Source:UniProtKB/TrEMBL;Acc:B4FMS7]	--	248.056	255.03	249.506	233.557	252.635	250.969	157.735	241.686	76.6011	69.0776	69.7022	80.6107	53.8227	69.9608	70.6971	85.1412	231.726	217.883	105.06	188.956	77.3097	63.8503	32.1779	36.6122
AC217358.3_FG007	1	297040708	297041706	-1	protein_coding	-	Putative uncharacterized protein [Source:UniProtKB/TrEMBL;Acc:B6UHC9]	--	0	0	0	0.0792653	0	0	1.47301	0	0.0265023	0.229933	0	0.11766	0	0	0	0.0697671	0	0	0	0.0397321	0	0.069258	0	0.0821497
AC217358.3_FG008	1	297048765	297049537	-1	protein_coding	-	--	--	0.0566302	0	0	0	0	0	0	0	0	0.0572437	0	0.092998	0.0835976	0.0481535	0.145416	0	0	0	0	0	0.0974775	0.10671	0.131412	0.0492249
AC217358.3_FG009	1	297051021	297051851	-1	protein_coding	-	--	--	0	0	0	0	0.0603293	0	0	0.0693635	0.465139	0.0568572	0.195849	0.411283	0.250354	0.0479361	0.222823	0	0	0	0	0.0613392	0.161679	0.0931768	0.276305	0
AC217358.3_FG010	1	297065040	297071542	1	protein_coding	-	Uncharacterized protein [Source:UniProtKB/TrEMBL;Acc:B4FLF4]	hypothetical protein	3.57063	3.59169	3.31074	3.5103	2.64352	3.14129	3.6747	0.944922	10.794	14.9045	18.3006	19.3405	23.9523	20.863	16.784	13.7165	3.73516	3.90842	2.98137	2.28955	12.0809	10.0995	16.7224	10.3299
AC217358.3_FG011	1	297071191	297076349	-1	protein_coding	-	translocation protein-related [Source:Projected from Arabidopsis thaliana (AT3G20920) TAIR;Acc:AT3G20920]	protein transporter	32.8112	38.762	29.5734	29.1866	22.1812	34.0499	26.0421	28.7248	14.7578	18.7723	15.154	17.2525	16.4922	16.8461	17.3495	25.1563	34.8391	32.887	43.0447	43.4673	43.0164	49.5101	54.6955	55.0215
AC217374.3_FG001	1	297546780	297547160	1	protein_coding	-	Uncharacterized protein [Source:UniProtKB/TrEMBL;Acc:B4FNS4]	hypothetical protein	0	0.382128	0.821634	0.191397	0.511833	0.22131	0.0461611	0.103208	0.45476	0.130252	0.313761	0	0.0624255	0.21052	0	0.0878336	0.406822	0.679489	0	0.369756	90.0131	198.478	838.88	477.142
AC217374.3_FG006	1	297512887	297516302	-1	protein_coding	-	--	--	0	0	0	0	0	0	0	0	0	0	0	0	0	0	0	0	0	0	0	0.0177688	0	0	0	0
AC217376.3_FG001	1	215111688	215111954	1	protein_coding	-	--	--	0	0	0	0	0	0	0.187253	0	0	0	0	0	0	0	0	0	0	0	1.16685	0.68301	0	0	0	0
AC217376.3_FG004	1	215066513	215066830	1	protein_coding	-	--	--	0	0	0	0	0	0	0	0	0	0	0	0	0	0	0	0.110656	0	0	1.55444	2.09796	0	0	0	0
AC217401.3_FG001	1	264916581	264919589	-1	protein_coding	-	Non-cyanogenic beta-glucosidase [Source:UniProtKB/TrEMBL;Acc:B6U498]	--	12.0767	10.7256	10.2271	9.55575	10.2915	8.85407	7.79484	4.64258	6.31466	5.41155	6.85903	6.47707	6.35637	7.13218	6.33797	6.32173	9.98844	9.66954	5.45406	4.39977	4.49854	4.20992	2.87266	2.89713
AC217401.3_FG002	1	264921042	264929904	-1	protein_coding	-	Beta-glucosidase [Source:UniProtKB/TrEMBL;Acc:B6TW65]	--	61.2952	47.5741	56.9634	43.8268	63.5667	50.4235	97.0775	55.5762	16.4457	15.6951	18.0647	17.8095	14.9508	13.7824	11.1757	12.3207	73.4654	46.3252	60.6354	42.5962	15.0347	14.753	8.92244	9.42362
AC217401.3_FG003	1	264930909	264935062	-1	protein_coding	-	Uncharacterized protein [Source:UniProtKB/TrEMBL;Acc:C4J1V0]	uncharacterized LOC100501217	6.2493	6.83862	3.83401	3.85202	4.04541	4.54839	10.4288	2.84236	12.0797	9.78549	13.5161	11.893	12.9742	9.13365	11.5481	10.6082	15.7081	15.53	50.9043	37.6924	19.2832	18.9355	9.93874	10.9901
AC217897.3_FG010	1	38553316	38553723	1	protein_coding	-	Transmembrane protein [Source:UniProtKB/TrEMBL;Acc:B6TSG7]	--	1.02994	1.64164	0.186371	0.613165	0	0	0	0	0	0	0	0	0.156994	2.14513	0.366763	2.29383	0.3228	0	0	0	0	0	0	0
AC217910.3_FG001	1	217366728	217371661	-1	protein_coding	-	Metal ion binding protein [Source:UniProtKB/TrEMBL;Acc:B6SL50]	--	0.964805	2.44451	0.398612	0.119479	0.467975	1.22229	2.7092	2.87191	0.235752	0.0995854	0	0.112236	0.0291143	0.035406	0.0905624	0.411468	0.600297	0.518536	3.46557	4.64055	0.779208	0.968679	1.03581	0.995203
AC217910.3_FG004	1	217332160	217332942	1	protein_coding	-	Putative uncharacterized protein [Source:UniProtKB/TrEMBL;Acc:B6TDU2]	LOC100276545	0	0	0.108547	0.0971071	0.435398	0.179873	1.67879	0.266952	0.725098	0.57363	0.545011	0.392214	0.437311	0.861759	0.823641	0.0748555	0.767264	0.514173	3.59644	1.36009	0	0.057793	0	0.0541246
AC217910.3_FG006	1	217326067	217327326	1	protein_coding	LBD	Putative uncharacterized protein [Source:UniProtKB/TrEMBL;Acc:B6TET9]	putative LOB domain-containing family protein	0	0	0	0	0	0	0.0091365	0	0	0	0	0	0	0	0	0	0.0398713	0.118434	0.0269483	0.120804	88.8976	89.0256	80.0573	79.3688
AC217941.2_FG002	1	154953644	154955599	-1	protein_coding	-	--	--	0	0	0	0	0	0.0330603	0.0271836	0	0	0	0	0.0373428	0	0	0	0	0	0.0836895	0	0	0.0361462	0	0	0
AC217946.3_FG005	1	5649338	5652073	-1	protein_coding	-	--	--	0	0	0	0	0	0	0	0	0	0	0	0	0	0	0	0	0	0	0	0	0	0	0	0
AC217977.3_FG001	1	220576898	220577635	-1	protein_coding	-	--	--	0.0278052	0.0725096	0.221781	0.250536	0.0968319	0.182949	0.0757697	0.195045	7.501	8.10971	9.97553	9.06672	8.41157	6.79146	9.47565	1.70108	0.295497	0.129482	0.171838	0.212968	0.335725	0.278367	0.45559	0.199923
AC217977.3_FG003	1	220558314	220574559	1	protein_coding	-	Protein aq_1857 [Source:UniProtKB/TrEMBL;Acc:B6TY62]	protein aq_1857	16.9977	22.0005	21.3342	21.7389	20.4335	20.5833	20.8682	19.7775	49.5131	38.0367	42.2594	40.523	34.2432	41.7228	44.0981	34.3651	14.8037	16.2291	15.2805	14.3625	44.1803	39.2093	37.2479	28.5189
AC218900.3_FG001	1	199904500	199905483	1	protein_coding	-	Gibberellin receptor GID1L2 [Source:UniProtKB/TrEMBL;Acc:B6TC25]	--	3.44762	2.66934	3.25482	3.09146	4.83554	4.68262	4.18524	3.14489	7.99165	6.50759	6.36483	4.73325	5.58748	4.45792	4.99063	4.05748	5.15966	3.45331	12.5974	10.4689	11.6782	9.86276	7.29839	7.01757
AC219108.3_FG001	1	48772380	48772761	1	protein_coding	-	--	--	0	0	0	0	0	0	0	0	0	0	0	0	0	0	0	0	0	0	0	0	0	0	0	0
AC225147.4_FG002	1	292956665	292959161	-1	protein_coding	-	40S ribosomal protein S23; Uncharacterized protein [Source:UniProtKB/TrEMBL;Acc:B4FBY5]	40S ribosomal protein S23	289.292	237.43	315.488	265.328	327.147	282.2	181.718	342.162	86.4867	82.9114	91.2496	78.5987	71.3781	66.3979	92.4732	61.084	233.921	213.641	86.8305	88.8068	85.0653	78.3098	55.0313	55.9069
AC225147.4_FG003	1	292952249	292956375	-1	protein_coding	Alfin-like	ALFIN-like transcription factor; PHD finger protein; Uncharacterized protein [Source:UniProtKB/TrEMBL;Acc:B4FCH3]	ALFIN-like transcription factor	47.5388	56.012	55.2024	54.8635	74.7762	62.0795	40.9398	80.4486	19.5	16.9648	18.7425	18.1879	18.8129	15.9451	21.3785	13.547	33.3469	31.8753	19.4706	19.0204	17.6986	18.5814	24.9707	21.6455
AC225222.2_FG004	1	228072607	228073787	-1	protein_coding	-	--	--	0	0	0	0	0	0	0	0	0	0	0	0	0	0	0	0	0	0	0	0	0	0	0	0
AC225309.2_FG003	1	128125105	128128515	-1	protein_coding	-	--	--	0.361442	0.925851	0.481894	0.308798	0.885542	0.607281	0.0960329	0.233088	0.20115	0.162608	0.0153752	0.0365976	0.0753406	0.12768	0.475931	0.316099	0.103326	0	0.0684	0.0630116	0.12786	0.0976707	0.160315	0.198629
AC225345.3_FG009	1	49794549	49795502	1	protein_coding	-	--	--	0.140856	0	0	0.0715973	0.0362674	0.0510453	0	0	0	0.0266124	0.0470754	0	0.03878	0	0.244566	0	0.100873	0.070785	0.110352	0.0658252	0	0.0422746	0.0327174	0.0214907
AC226231.2_FG002	1	42729879	42730903	-1	protein_coding	-	--	--	0	0	0.0791976	0	0.0597108	0	0.0571977	0.334585	0	0	0	0	0	0	0	0	0.133938	0	0.0972536	0	0	0.244144	0	0
AC226243.1_FG003	1	16331867	16332511	1	protein_coding	-	--	--	8.25435	1.70257	7.49677	0.298896	7.08874	10.2347	0	6.09517	0	0	0	0	0	0	0	0	0	0	0	0	0	0	0	0
AC226346.2_FG004	1	37709928	37710903	-1	protein_coding	-	--	--	0	0	0	0	0	0	0	0	0	0	0	0	0	0	0	0	0	0	0	0	0	0	0	0
AC226368.2_FG006	1	63042944	63044584	-1	protein_coding	-	Transferase, transferring glycosyl groups [Source:UniProtKB/TrEMBL;Acc:B6SP46]	transferase, transferring glycosyl groups	6.64182	4.77062	7.00884	5.41697	5.10463	3.93739	4.03814	2.50934	1.2652	1.13518	0.735616	0.954975	0.873888	0.312738	0.758434	0.953114	8.52807	6.78091	2.75973	2.24822	10.9879	8.93443	7.10555	8.9679
AC230023.2_FG002	1	266601219	266601941	-1	protein_coding	-	--	--	0	0	0	0	0	0	0	0	0	0	0	0	0	0	0	0	0	0	0	0	0	0	0	0
AC230023.2_FG003	1	266573122	266573844	-1	protein_coding	-	--	--	0	0	0	0	0	0	0	0	0	0	0	0	0	0	0	0	0	0	0	0	0	0	0	0
AC230023.2_FG004	1	266574759	266575481	-1	protein_coding	-	--	--	0	0	0	0	0	0	0	0	0	0	0	0	0	0	0	0	0	0	0	0	0	0	0	0
AC230023.2_FG006	1	266655889	266656189	-1	protein_coding	-	--	--	0	0	0	0	0	0	0	0	0.117167	0	0	0	0	0	0	0	0	0.434121	0	0	0	0	0	0
AC231441.1_FG004	1	32669808	32670907	1	protein_coding	-	--	--	0.0368101	0	0	0.0589084	0	0	0.193248	0	0	0	0	0.179187	0.182982	0.115024	0.10648	0.0400025	0.0998436	0.169111	0.155123	0.109074	0.101131	0.0622032	0	0
AC233785.2_FG005	1	266736749	266737513	-1	protein_coding	-	--	--	0	0	0	0	0	0	0	0	0.353862	0	0.234702	0.179863	0.853165	0.081363	0.530047	0	0	0	0	0	0	0	0	0
AC233785.2_FG007	1	266683261	266683620	1	protein_coding	-	--	--	0.0699454	0	0.255144	0.62574	0	0	0	0	0.0702514	0.283434	0	0.07161	0.0689829	0.0822884	0.459851	0.328333	0	1.20029	0.182567	0.095074	0	0	0	0
AC233867.1_FG004	1	183177110	183178164	-1	protein_coding	-	--	--	0	0	0.0888606	0	0	0	0	0	0	0	0	0	0	0	0	0	0	0	0	0	0.0296135	0	0.197169	0
AC233878.1_FG004	1	272711753	272730612	-1	protein_coding	-	endoplasmic reticulum-type calcium-transporting ATPase 3 [Source:Projected from Arabidopsis thaliana (AT1G10130) TAIR;Acc:AT1G10130]	--	14.8871	9.36344	10.8499	12.9344	6.92098	8.4285	8.8411	3.96436	1.29116	1.97466	1.85543	2.17967	1.03885	2.16569	1.1181	4.27359	21.1571	21.6196	14.8906	15.4568	13.9829	15.2776	6.33132	8.53317
AC233892.1_FG001	1	231913341	231915089	-1	protein_coding	-	Pentatricopeptide repeat (PPR) superfamily protein [Source:Projected from Arabidopsis thaliana (AT1G08610) TAIR;Acc:AT1G08610]	hypothetical protein	5.19288	2.54992	4.35084	4.11452	2.67235	2.80763	4.44457	2.3547	4.1048	4.51719	4.06971	4.78779	3.66335	3.98324	3.03877	5.271	8.00256	6.93054	4.45294	5.56465	2.72064	2.60148	1.45879	1.54104
AC233935.1_FG005	1	40917520	40918920	-1	protein_coding	Dof	DOF30 transcription factor [Source:UniProtKB/TrEMBL;Acc:K0DCL5]	uncharacterized LOC100501071	1.77014	1.21282	2.76579	2.30413	2.56507	2.34014	4.27475	1.57124	40.2839	36.7266	50.4794	43.2529	30.4463	38.7799	33.0604	40.3187	3.15805	2.55185	5.67758	6.82581	6.18993	5.19619	7.23945	5.60811
AC233950.1_FG002	1	265811311	265813044	1	protein_coding	TCP	Transcription factor TEOSINTE BRANCHED 1 [Source:UniProtKB/Swiss-Prot;Acc:Q93WI2]	--	73.5462	102.702	52.9358	73.9649	40.7709	40.9586	13.1619	16.7169	0	0.0502599	0.135146	0.0334511	0.0458405	0.00952731	0.0544975	0.0527189	1.25849	2.45006	0.281688	0.154287	0.0642881	0.0777019	0.11834	0.0775543
AC234157.1_FG002	1	281175269	281177006	-1	protein_coding	-	Uncharacterized protein [Source:UniProtKB/TrEMBL;Acc:B4FR40]	--	29.3541	31.6533	27.4804	24.1156	43.4856	32.6923	24.1919	53.9437	411.376	439.822	390.369	424.89	362.412	404.519	395.973	338.411	39.5061	31.5468	55.5955	49.2402	36.2179	29.4763	42.7003	24.7713
AC234157.1_FG003	1	281133100	281133648	1	protein_coding	-	--	--	2.52958	4.21915	4.52725	2.9015	7.70692	5.03451	9.12154	15.1714	0.0825678	0.151201	0	0	0	0	0	0	1.27565	0.824541	0.2118	0	0	0.118393	0.210439	0
AC234187.1_FG003	1	141821112	141821483	-1	protein_coding	-	--	--	0	0	0	0	0	0	0	0	0	0	0	0	0	0	0	0	0	0	0	0	0	0	0	0
AC234203.1_FG004	1	188116698	188123026	-1	protein_coding	-	--	--	5.80602	7.5872	2.97003	3.39913	2.41022	2.0108	9.40545	3.15791	22.1743	26.2912	20.5184	23.507	19.0048	29.2488	17.2364	45.7078	39.8738	45.4094	34.0648	45.0542	20.0342	21.5092	23.1798	23.6039
AC234203.1_FG009	1	188093915	188095642	1	protein_coding	-	--	--	8.64265	8.47172	7.00757	6.2121	3.89761	4.12202	5.53196	3.57784	3.98375	5.29608	3.37271	4.59697	4.09461	5.28882	4.07588	16.416	7.22584	8.30246	6.38311	7.5326	5.05779	5.90046	7.12393	5.71035
AC234203.1_FG010	1	188097107	188099898	-1	protein_coding	-	Uncharacterized protein [Source:UniProtKB/TrEMBL;Acc:B4FPL7]	uncharacterized LOC100272615	23.043	15.7258	19.5419	17.7627	20.3746	14.8915	11.6753	13.1342	0.343563	0.522927	0.282954	0.351832	0.122068	0.353933	0.102043	0.830302	18.1459	16.0446	4.44524	4.53906	3.09546	2.3602	1.37788	1.55056
AC234203.1_FG011	1	188105263	188107161	1	protein_coding	EIL	Uncharacterized protein [Source:UniProtKB/TrEMBL;Acc:C4JC32]	--	15.1331	9.66496	10.9797	10.7928	8.05505	8.18801	7.39881	6.99534	2.21444	1.61966	2.16695	2.20804	2.39227	1.98094	1.37618	3.43545	10.6089	12.0627	9.45499	8.14433	25.0114	19.9572	11.4032	12.1279
AC234520.1_FG003	1	164385468	164386298	-1	protein_coding	G2-like	--	--	69.6223	137.105	117.243	72.8573	71.9929	106.671	42.3319	54.4812	77.0234	62.2689	72.017	58.5464	90.1099	80.9634	93.6053	24.8487	29.383	18.3685	23.1267	9.63572	8.52644	7.30106	10.5685	5.25593
AC234520.1_FG005	1	164506541	164510114	1	protein_coding	-	LOCATED IN: cytosol, plasma membrane; EXPRESSED IN: 20 plant structures; EXPRESSED DURING: 13 growth stages; CONTAINS InterPro DOMAIN/s: Beta tubulin, autoregulation binding site (InterPro:IPR013838), Misato Segment II, myosin-like (InterPro:IPR0196 /.../ubulin/FtsZ, N-terminal (InterPro:IPR019746); Has 345 Blast hits to 341 proteins in 161 species: Archae - 0; Bacteria - 0; Metazoa - 131; Fungi …	--	16.5319	17.1636	13.4492	15.6314	11.2438	11.8206	11.3661	7.98146	18.9532	15.9044	14.8302	15.9891	15.5295	15.7381	15.3159	15.0702	14.5319	15.7945	6.40085	7.47636	7.10234	6.71903	3.8807	4.72778
AC234528.1_FG001	1	204265288	204279896	-1	protein_coding	-	--	--	3.58592	4.73221	2.70469	2.67431	2.25285	2.83199	2.33039	1.77557	1.87705	1.74696	2.57153	2.17386	2.12876	2.01236	1.99391	1.72059	3.91777	4.21331	6.83321	6.92642	7.9504	9.32988	8.7664	8.22659
AC234528.1_FG004	1	204297394	204298228	-1	protein_coding	-	Putative uncharacterized protein [Source:UniProtKB/TrEMBL;Acc:B6TZS4]	hypothetical protein	23.1828	13.2464	26.7233	21.1745	26.2288	20.8388	43.0396	33.7937	27.5048	22.718	21.648	24.1838	17.178	22.7297	19.7743	20.7092	19.5018	17.7172	19.6364	19.9575	42.7187	38.602	30.2797	26.3427
AC234528.1_FG005	1	204299081	204304179	-1	protein_coding	-	Uncharacterized protein [Source:UniProtKB/TrEMBL;Acc:B4FWX5]	hypothetical protein	52.8404	33.099	57.0668	46.7214	42.3423	41.7184	36.0454	38.4468	16.2158	11.6992	11.3847	11.232	8.54088	11.5819	10.4664	12.7331	53.4023	42.685	16.0884	15.2486	21.9543	17.968	7.80124	11.2149
AC234528.1_FG006	1	204330466	204332651	-1	protein_coding	-	--	--	0.105192	0.248457	0.0395324	0.0439697	0	0.0180712	0.147025	0.0474576	0	0.245769	0.0255855	0.0158648	0.0219206	0.232106	0	0.152716	0.132661	0.150298	0.412547	0.144396	19.4216	25.5231	15.2877	16.736
AC235547.1_FG005	1	282473696	282477456	-1	protein_coding	-	Uncharacterized protein [Source:UniProtKB/TrEMBL;Acc:C4J3G3]	--	3.65088	4.38119	2.96283	3.86765	2.00013	2.40324	3.3898	1.1699	7.43143	4.3704	6.85709	6.66497	6.35063	4.12505	5.09499	3.22837	2.36647	3.55242	4.22501	4.07017	5.09085	6.62789	14.2676	11.5184
AF546187.1_FG001	1	161790710	161791432	1	protein_coding	-	19kD alpha zein D1; Uncharacterized protein [Source:UniProtKB/TrEMBL;Acc:Q946V8]	alpha zein 19kDa D1	0	0	0	0	0	0	0	0	0	0	0	0	0	0	0	0	0	0	0	0	0	0.0523068	0	0
AF546187.1_FG007	1	162006911	162007636	1	protein_coding	-	Zein-alpha 19D1 [Source:UniProtKB/Swiss-Prot;Acc:P06678]	alpha zein 19kDa D2	0	0	0	0	0	0	0.0394415	0	0	0	0	0	0	0	0	0	0	0	0	0	0	0	0	0
AF546187.1_FG009	1	162047479	162097052	1	protein_coding	-	--	--	0	0	0	0	0	0	0	0	0	0	0	0	0	0	0	0	0	0	0	0	0	0	0	0
AF546187.1_FG010	1	162112096	162114852	-1	protein_coding	-	--	--	0	0	0	0	0	0	0	0	0	0	0	0	0	0	0	0	0	0	0	0	0	0	0	0
AF546187.1_FG011	1	162119180	162120882	-1	protein_coding	-	Cytochrome P450 CYP81N4 [Source:UniProtKB/TrEMBL;Acc:B6SSR6]	--	0.052286	0.411074	0.158017	0.148932	0.10384	0.133658	0.380415	0.556432	11.3891	14.7518	9.93075	9.70481	7.07162	4.96447	5.76287	8.58834	0.170796	1.23196	2.47171	5.85537	6.93825	6.91207	2.13109	3.3952
AF546187.1_FG012	1	162175697	162176529	1	protein_coding	C2H2	--	--	0.273655	0	0.0599093	0	0.0783231	0.1643	0.236132	0.124851	1.31861	1.13024	2.11678	1.59167	1.06476	0.920276	2.06009	0.866232	0.201946	0.147333	0.249666	0.283444	0.0999408	0.221783	0	0
AY542798.1_FG003	1	258931432	258935850	1	protein_coding	-	Uncharacterized protein [Source:UniProtKB/TrEMBL;Acc:B4FJY7]	uncharacterized LOC100216835	7.99063	5.94952	5.98187	6.07699	7.88933	5.82811	9.26015	5.25956	5.98621	4.67431	7.48358	7.24526	8.31858	6.31331	6.17646	5.06751	9.11372	8.21625	12.8281	8.76707	9.78503	8.63984	7.85621	8.03715
GRMZM2G000129	1	105024335	105025110	1	protein_coding	-	--	--	0	0	0	0	0	0	0	0	0	0	0	0	0	0	0	0	0	0	0	0	0	0	0	0
GRMZM2G000199	1	15524544	15524891	1	protein_coding	-	--	--	0	0	0	0	0	0	0	0	0	0	0	0	0	0	0	0	0	0	0	0	0	0	0	0
GRMZM2G000427	1	17014899	17017668	1	protein_coding	-	--	--	0	0	0	0	0	0	0	0	0.0726337	0.0351565	0.0617129	0.041157	0.0398235	0.0127542	0	0.0114046	0.0739602	0	0	0.0187624	0	0	0	0.0233857
GRMZM2G000435	1	197825558	197827506	1	protein_coding	-	--	--	1.31488	1.76922	1.17151	0.581006	5.34106	2.97885	10.4916	8.49946	0	0	0	0.0192328	0.0284984	0	0	0.0193908	7.5469	8.65026	3.5525	3.77115	1.04369	1.373	0.59378	0.632041
GRMZM2G000536	1	238876147	238877135	-1	protein_coding	-	--	--	0	0	0	0	0	0.0314536	0	0	2.11656	0.572314	2.20371	0.889946	2.96758	1.43818	1.26668	0.221507	0	0	0.0422193	0	0	0.066557	0	0.0536114
GRMZM2G000540	1	238877406	238886155	-1	protein_coding	-	--	--	27.4016	22.2103	24.7293	22.8238	24.4077	20.6723	20.3879	14.8924	13.3501	13.2088	11.7684	15.4778	14.658	16.4295	12.0105	16.3198	30.7334	27.8355	26.3658	19.5863	22.2317	20.6819	15.2291	15.3051
GRMZM2G000622	1	268624221	268630527	-1	protein_coding	-	Uncharacterized protein [Source:UniProtKB/TrEMBL;Acc:B4FB70]	--	19.1996	13.1561	14.0598	16.9404	6.8334	8.37778	8.27845	5.28287	16.5046	15.5798	12.6249	15.1558	10.8508	12.8857	9.94313	18.7242	23.4259	25.0433	13.5826	13.9223	22.5029	22.1438	10.6608	14.1097
GRMZM2G000632	1	47479167	47484562	1	protein_coding	-	Uncharacterized protein [Source:UniProtKB/TrEMBL;Acc:C0HET8]	uncharacterized LOC100304323	7.73276	5.51736	5.87862	6.33995	5.91958	5.56541	7.50694	3.96252	2.14601	2.46201	2.46184	2.9856	2.29511	2.28402	1.54582	2.09783	13.1314	12.8496	19.6799	17.5443	11.3496	10.2982	6.73909	7.88264
GRMZM2G000686	1	15805373	15808637	-1	protein_coding	NF-YA	Uncharacterized protein [Source:UniProtKB/TrEMBL;Acc:B4FIF5]	LOC100194365	130.855	157.388	160.894	168.57	86.2145	121.47	18.7228	66.3841	40.7391	35.8156	38.6495	42.568	76.5814	57.0937	78.9129	47.2822	38.1978	42.3433	29.0174	23.9369	10.3044	11.8427	9.10271	7.04905
GRMZM2G000737	1	12087169	12094867	1	protein_coding	-	--	--	0.014043	0	0.0147737	0.0711673	0	0.0180237	0.0140301	0	0.0214767	0.0314827	0.01323	0.145463	0.0113031	0.100562	0	0.227784	0	0	0.12285	0.146554	0.0802662	0.151626	0	0.0436318
GRMZM2G000741	1	15906110	15908395	1	protein_coding	-	Uncharacterized protein [Source:UniProtKB/TrEMBL;Acc:C0PMJ6]	uncharacterized LOC100384216	11.8881	18.1764	12.1962	9.73994	17.478	13.6966	21.7023	31.2586	7.9964	11.6275	8.84761	10.0306	9.61326	7.59254	12.95	8.13262	12.4448	15.0009	8.984	7.19734	9.76567	11.7359	9.86455	9.16427
GRMZM2G000743	1	271693702	271695058	-1	protein_coding	HB	Knotted 1-type homeobox protein 3 [Source:UniProtKB/TrEMBL;Acc:Q4TUZ8]	KNOX1 domain containing protein	80.3175	63.4024	186.024	193.186	114.257	154.617	59.7871	92.0468	0.211218	0.103126	0.295086	0.221285	0.147457	0.140724	0.452926	0.117652	22.3197	17.1049	9.48585	7.25026	4.02199	3.39038	2.79819	2.4081
GRMZM2G000749	1	12096519	12104576	1	protein_coding	-	Uncharacterized protein [Source:UniProtKB/TrEMBL;Acc:C4IYF9]	hypothetical protein	21.8349	26.0362	18.6285	20.2725	19.1523	22.2823	22.3824	18.5098	50.938	42.1756	49.8797	51.7814	58.662	52.1074	66.2955	42.2875	24.9003	28.5804	35.4175	35.9462	29.2879	31.7862	23.8173	25.9023
GRMZM2G000752	1	246939813	246941840	-1	protein_coding	-	--	--	0	0	0	0	0	0	0	0	0.017485	0.0394281	0.00927635	0.0191088	0.0235261	0	0	0	0	0	0	0	0	0	0.0239261	0
GRMZM2G000823	1	12143635	12148243	1	protein_coding	-	P-loop containing nucleoside triphosphate hydrolases superfamily protein [Source:Projected from Arabidopsis thaliana (AT3G53110) TAIR;Acc:AT3G53110]	--	52.5651	35.5802	39.36	44.891	19.3279	26.0387	33.7834	13.6166	16.7353	20.0152	19.3235	17.5196	20.4811	19.6556	15.1964	21.604	59.4549	59.6086	35.8125	37.7735	30.2653	30.1092	15.5528	19.0368
GRMZM2G000923	1	60165434	60167726	1	protein_coding	-	Nascent polypeptide-associated complex alpha subunit-like protein [Source:UniProtKB/TrEMBL;Acc:B6T903]	--	227.035	216.866	257.155	207.565	242.508	252.46	223.631	376.858	92.5528	73.1691	83.9546	75.5351	71.5927	70.8821	85.8503	60.4468	170.02	137.519	80.226	75.6899	91.2253	78.0577	42.5036	46.9103
GRMZM2G001079	1	44180951	44184916	1	protein_coding	-	Beta3-glucuronyltransferase [Source:UniProtKB/TrEMBL;Acc:B6STW3]	uncharacterized LOC100382681	0.335393	0.32248	1.2207	0.897828	2.8833	1.54459	9.11301	4.0436	3.48836	2.07177	1.01659	1.09061	0.78657	0.839144	0.979985	0.226014	3.94326	2.95357	58.7213	53.9546	17.4503	18.964	19.2624	17.3494
GRMZM2G001288	1	64716646	64726453	1	protein_coding	-	--	--	0.042068	0.0462275	0.0136469	0	0.219201	0.0289815	0.729998	0.109441	0.098537	0.477753	0.100068	0.885578	0.0678075	0.215265	0.0844974	2.40814	0.125265	4.7e-05	2.12556	1.52176	1.11587	1.73915	0.753049	1.51978
GRMZM2G001361	1	64678111	64679803	-1	protein_coding	-	--	--	0.0102291	0	0	0	0	0.0462931	0	0	0	0.00862287	0.011441	0.00860966	0	0	0	0	0.0299477	0	0	0.0291125	0	0.119842	0	0.0331752
GRMZM2G001577	1	236300016	236301251	-1	protein_coding	Orphans	--	--	4.25535	10.9739	8.92968	7.96432	18.3167	19.3756	12.4149	33.672	29.7185	23.8838	23.1059	24.7178	24.4676	24.2261	17.2668	11.236	10.0906	9.7981	8.49234	10.1928	8.88388	9.03918	10.3883	7.56238
GRMZM2G001592	1	236295653	236297568	1	protein_coding	Orphans	Uncharacterized protein [Source:UniProtKB/TrEMBL;Acc:B4FJ50]	uncharacterized LOC100277670	2.53464	1.32394	3.3198	2.65627	4.62898	3.0476	1.94236	3.21918	0.995468	1.36398	0.93433	1.20872	0.97834	1.28156	1.31817	1.55043	2.84877	3.04732	3.04426	3.00642	1.36376	1.10892	0.838848	0.957806
GRMZM2G001606	1	236290320	236292369	1	protein_coding	Orphans	Uncharacterized protein [Source:UniProtKB/TrEMBL;Acc:C0HIB5]	uncharacterized LOC100501237	5.21151	2.87645	6.0063	3.43183	6.02867	3.80653	2.40535	2.91251	0.408808	0.743818	0.857989	0.67194	0.546933	0.788119	0.518793	0.727563	3.37899	2.22191	0.926273	0.680667	0.515722	0.728319	0.49255	0.279497
GRMZM2G001661	1	298042883	298044707	1	protein_coding	-	Wiscott-Aldrich syndrome, C-terminal [Source:UniProtKB/TrEMBL;Acc:B6SZM1]	wiscott-Aldrich syndrome, C-terminal	0.811965	2.71256	0.537664	0.559277	3.77421	2.94721	4.90182	4.59062	2.79071	3.40357	3.17642	3.27956	6.94503	5.69683	6.04896	6.11039	0.759997	0.844351	29.9058	20.8582	10.2183	9.43328	5.26639	6.09695
GRMZM2G001663	1	35738669	35743639	1	protein_coding	FAR1	--	--	0.451432	0.460932	0.375153	0.309998	0.293803	0.278793	0.422128	0.0391969	17.3744	13.8075	20.9175	17.7715	26.2217	15.9625	20.7758	13.2382	2.87763	2.86936	4.69501	4.33562	7.84395	7.67833	7.62765	6.81622
GRMZM2G001676	1	233457234	233460466	-1	protein_coding	-	--	--	0.108432	0.0815472	0.0637145	0.0807887	0.136102	0.0778106	0.552367	0.0769458	9.50411	7.26033	12.7844	9.17079	14.2533	8.12567	10.7145	4.37531	0.444474	0.648528	1.47515	2.23343	7.34913	8.04909	7.01369	7.25523
GRMZM2G001696	1	35744406	35748813	-1	protein_coding	-	Phosphoenolpyruvate carboxykinase [ATP] [Source:UniProtKB/Swiss-Prot;Acc:Q9SLZ0]	phosphoenolpyruvate carboxykinase	2.81863	0.969588	3.31588	2.77653	6.57745	3.34715	8.64301	7.73358	726.761	607.317	856.711	737.162	1338.06	939.289	841.172	471.982	1.38928	0.769628	0.397835	0.440479	11.4984	11.4363	66.0943	13.9936
GRMZM2G001699	1	233461624	233465523	1	protein_coding	E2F/DP	--	--	0	0	0	0	0	0	0	0	0	0	0	0	0	0	0.0478511	0	0	0	0	0	0	0	0	0
GRMZM2G001713	1	233470184	233473351	1	protein_coding	-	Uncharacterized protein [Source:UniProtKB/TrEMBL;Acc:B4FJM8]	--	0.693794	1.74361	0.858195	1.01256	0.776016	1.12368	1.2232	1.43732	0.147198	0.191598	0	0.141328	0.214097	0.322505	0.21012	0.217601	0.808001	0.887358	0.989785	0.788372	0.78354	0.794212	0.433914	0.583007
GRMZM2G001764	1	233507305	233511801	-1	protein_coding	-	Uncharacterized protein [Source:UniProtKB/TrEMBL;Acc:B4FAD0]	hypothetical protein	75.7216	85.2477	68.3376	40.7197	82.5008	52.8719	44.1259	60.0221	0.835629	1.43147	0.810627	1.08449	0.843133	1.1535	0.818936	1.03881	38.3859	46.6681	3.55187	6.04164	0.445912	0.448155	0.228755	0.355746
GRMZM2G001803	1	198682570	198689208	-1	protein_coding	-	ZIP metal ion transporter family [Source:Projected from Arabidopsis thaliana (AT1G68100) TAIR;Acc:AT1G68100]	uncharacterized LOC100192506	25.6929	26.307	19.6835	24.1149	18.1448	20.9235	19.1711	11.8762	12.9698	14.0749	14.7229	13.7351	9.8215	11.0528	9.84009	16.5216	35.4559	45.2319	42.639	54.8389	59.952	53.1151	35.9527	40.3985
GRMZM2G001812	1	233516803	233520836	-1	protein_coding	-	--	--	0.322166	0.274905	0.301345	0.220928	0.452734	0.367572	0.436329	0.351853	0.0871368	0.087102	0.0584555	0.068961	0.0147801	0.0388471	0.0248033	0.0168103	0.360051	1.00953	0.10641	0.229296	0.0516195	0.0504521	0.0335369	0.052742
GRMZM2G001814	1	35767310	35769644	-1	protein_coding	-	--	--	0.669669	0.927281	0.957867	0.829026	0.299514	0.386784	0.314872	0.163282	0.367365	0.37044	0.401267	0.418567	0.279838	0.356869	0.211028	0.206893	0.671714	0.661726	0.500756	0.901959	0.807895	0.344674	0.383571	0.440504
GRMZM2G001845	1	233584095	233619422	1	protein_coding	-	--	--	0	0	0	0	0	0	0	0	0.0459607	0	0	0.0146568	0	0	0	0	0	0	0	0	0	0	0	0
GRMZM2G001850	1	233622699	233624207	-1	protein_coding	-	--	--	238.412	140.442	233.842	183.863	227.087	176.276	138.119	158.098	93.9766	74.4692	65.4178	66.0272	45.1619	46.18	44.4265	45.8892	185.578	150.056	55.1005	59.9112	52.4064	46.9909	23.5827	25.1497
GRMZM2G001869	1	274785488	274790445	1	protein_coding	-	Double strand break repair protein; Uncharacterized protein [Source:UniProtKB/TrEMBL;Acc:B4G0P1]	uncharacterized LOC100274394	25.0396	38.4786	26.0494	32.3414	22.2953	37.5008	14.5811	49.4179	9.69054	8.59654	10.2963	9.76114	11.0119	10.1887	11.6324	11.4953	15.3504	19.4731	7.01951	9.03882	12.3132	13.5076	12.7828	12.3758
GRMZM2G001877	1	198676839	198679173	-1	protein_coding	-	--	--	0	0	0.0240509	0	0	0.0126833	0	0	0.041839	0.0598361	0.0619572	0.0321071	0.0127655	0	0	0	0.0333679	0	0	0.0180323	0.0155592	0.0180903	0	0.0445604
GRMZM2G001895	1	98344349	98360337	1	protein_coding	-	Uncharacterized protein [Source:UniProtKB/TrEMBL;Acc:B4FN71]	uncharacterized LOC100272361	10.0131	7.97156	5.86408	7.6142	3.97447	4.4703	5.62646	2.01112	3.81718	5.48516	3.54967	4.93785	3.84987	5.31741	3.40608	11.7079	18.8552	22.077	21.0273	23.7367	18.4248	19.487	14.3988	16.1427
GRMZM2G001918	1	39736525	39741619	1	protein_coding	-	Uncharacterized protein [Source:UniProtKB/TrEMBL;Acc:C0P3S2]	LOC100382028	37.2134	38.8303	43.0607	35.2851	43.7398	36.7305	38.868	37.4413	29.045	27.1554	18.3852	21.6665	11.9095	17.9306	13.9101	25.6206	42.188	39.5125	27.5197	24.4671	34.9257	29.8058	13.5605	17.4162
GRMZM2G001930	1	98363081	98365897	-1	protein_coding	bHLH	Transcription factor MYC7E [Source:UniProtKB/TrEMBL;Acc:Q9ZPN6]	--	27.5256	31.3	15.2788	14.6328	18.4003	14.0537	19.3055	17.3472	9.80728	8.43668	9.76425	8.14668	9.68195	7.56749	10.0331	4.02781	34.7807	32.3479	19.8477	15.4327	9.95873	11.4702	23.6575	16.3999
GRMZM2G002002	1	20281253	20291576	-1	protein_coding	-	--	--	12.3545	9.60866	8.97637	9.92624	5.17304	6.40084	6.33655	3.02814	3.30319	3.36355	3.3818	3.51958	3.67784	4.51679	3.175	6.83162	17.5267	17.5092	13.6019	12.5446	10.0323	10.3798	5.64968	6.78063
GRMZM2G002121	1	1175065	1175912	-1	protein_coding	-	--	--	43.3663	90.4504	49.2786	58.6347	56.699	68.7708	42.2139	89.508	51.1774	45.5613	51.0406	50.6594	45.1124	40.4876	57.2721	56.5504	28.431	37.2188	42.0684	51.2172	53.6719	57.2996	51.6674	53.9624
GRMZM2G002138	1	158198743	158201634	-1	protein_coding	-	--	--	8.41532	7.83007	8.81601	7.92802	5.39982	6.09885	5.79067	2.38007	3.38028	3.64874	3.46173	3.78062	3.01528	3.12673	1.95235	3.53326	7.76299	7.94622	3.47765	3.0069	4.98331	3.95153	3.89499	3.556
GRMZM2G002178	1	28926395	28928612	1	protein_coding	-	Cytochrome P450 CYP74A19 [Source:UniProtKB/TrEMBL;Acc:B6SUP5]	uncharacterized LOC100279433	43.2634	98.6673	10.9211	19.3241	9.08384	6.68689	6.43227	7.00615	0.084413	1.36479	0.102826	0.129806	0.565018	0.617949	0.0311797	0.978131	38.4034	63.3292	13.6643	16.8367	6.16725	6.94415	1.2838	2.74973
GRMZM2G002492	1	23936135	23940745	1	protein_coding	-	Putative uncharacterized protein [Source:UniProtKB/TrEMBL;Acc:B6TDW4]	hypothetical protein	4.28733	4.28717	4.53771	4.9094	3.60455	4.60214	4.60892	2.34644	5.23439	5.32031	6.46569	7.17036	7.8111	5.46693	4.9743	3.19292	6.37202	6.98022	30.7961	32.5658	12.9843	13.7317	15.3281	14.2363
GRMZM2G002498	1	23489737	23492972	-1	protein_coding	-	--	--	0.126001	0.239254	0.335574	0	0.151332	0	0.0957598	0.154363	0	0	0	0.0885107	0	0	0	0	0	0	0	0	0	0	0	0
GRMZM2G002499	1	264784183	264785825	1	protein_coding	-	--	--	14.5467	16.0634	18.5773	23.3841	29.0367	28.534	33.8091	31.6608	20.1505	24.9464	21.8836	24.6342	25.264	18.0171	23.9911	19.2583	30.0363	26.934	25.6864	23.3682	19.1618	18.2856	11.2974	10.6548
GRMZM2G002515	1	113534938	113538490	-1	protein_coding	-	BRI1-like 2 [Source:Projected from Arabidopsis thaliana (AT2G01950) TAIR;Acc:AT2G01950]	--	0.00624717	0	0	0	0.0104027	0.02701	0.0713683	0	0.0488945	0.02847	0.029243	0.0340186	0.0259974	0.105602	0.0662007	0.0249683	0.210375	0.139238	0.270188	0.250218	0.104013	0.195947	0.0938002	0.0747545
GRMZM2G002687	1	264809026	264817001	1	protein_coding	-	Nucleotidylyl transferase superfamily protein [Source:Projected from Arabidopsis thaliana (AT3G04600) TAIR;Acc:AT3G04600]	LOC100282419	61.5164	55.5673	52.1234	58.0303	40.769	47.3294	47.1917	36.8578	44.0327	41.1625	37.8178	42.4185	34.816	43.2925	36.3592	59.2473	61.3847	66.5421	42.435	47.2571	69.2	69.2748	51.3161	58.5009
GRMZM2G002699	1	264819150	264825448	1	protein_coding	-	Organic anion transporter [Source:UniProtKB/TrEMBL;Acc:B6U937]	organic anion transporter	19.4759	18.6848	17.771	15.7066	13.2111	14.8285	14.1797	11.5441	0.247612	0.255622	0.148037	0.193542	0.157583	0.326636	0.226969	0.386575	23.7689	22.8232	18.1383	20.0159	9.10387	9.78712	5.39041	5.63336
GRMZM2G002898	1	223887143	223891904	-1	protein_coding	-	Uncharacterized protein [Source:UniProtKB/TrEMBL;Acc:B4FC10]	putative cytochrome P450 superfamily protein	58.4664	60.4189	65.1903	47.9831	48.7522	62.2163	69.946	91.3164	37.1824	34.2201	37.6154	38.1484	44.2426	43.3305	47.8517	55.0372	54.1657	40.7864	56.8398	43.7453	35.9853	38.8504	32.4749	30.7582
GRMZM2G003004	1	190671249	190671619	-1	protein_coding	-	--	--	0	0	0	0	0	0	0	0	0	0	0	0	0	0	0	0	0	0	0.657147	0.885863	0	0	0	0
GRMZM2G003076	1	83835120	83838665	1	protein_coding	-	Tobamovirus multiplication 3; Uncharacterized protein [Source:UniProtKB/TrEMBL;Acc:B4FMY8]	LOC100285784	8.3084	10.793	9.4631	9.37235	7.3222	9.93975	9.60502	7.07609	12.6351	15.9939	13.2866	14.4022	11.3849	10.8739	13.7987	12.0135	7.77761	9.24586	13.776	15.1096	24.3341	26.9222	33.9424	27.9335
GRMZM2G003138	1	66676747	66678709	-1	protein_coding	-	3-ketoacyl-CoA synthase [Source:UniProtKB/TrEMBL;Acc:B6SYP9]	--	0.0477095	0.0830208	0.101274	0.073162	0.0856135	0.105276	0.247808	0.14827	0.834393	2.18675	0.824821	0.885111	3.61548	3.30613	3.20466	2.33372	0.0780878	0.0387222	2.38061	1.10537	1.45017	1.21149	0.982623	1.45509
GRMZM2G003230	1	130919092	130919569	-1	protein_coding	-	--	--	0	0	0	0	0	0	0	0	0	0	0	0	0	0	0	0	0	0	0	0	0	0	0	0
GRMZM2G003304	1	218768608	218773418	-1	protein_coding	HB	Uncharacterized protein [Source:UniProtKB/TrEMBL;Acc:B7ZYZ9]	putative homeobox DNA-binding and leucine zipper domain family protein	32.9143	35.642	34.9111	33.8535	36.182	43.8169	37.3189	38.958	26.3209	21.32	32.3179	29.3152	28.2483	22.0562	29.9355	20.1099	22.3529	21.8931	18.0745	15.2672	15.1029	16.4237	11.0514	11.7139
GRMZM2G003318	1	101275701	101279519	1	protein_coding	-	Plastid-lipid associated protein 3 [Source:UniProtKB/TrEMBL;Acc:B6TD12]	--	17.1206	16.0124	16.4817	14.7353	25.6038	16.0657	20.1258	16.0541	214.024	199.291	238.478	208.736	203.139	174.558	208.223	161.218	17.4052	13.9752	19.9341	17.828	17.0459	15.3726	19.9308	13.2756
GRMZM2G003368	1	120854790	120856675	-1	protein_coding	-	--	--	196.787	235.047	139.923	126.861	265.084	172.285	275.045	263.219	0.0713551	0.352234	0.406279	0.0789771	0.261928	0.203802	0.636062	0.121111	261.212	392.934	37.7196	144.104	13.0418	6.33917	11.3224	5.27396
GRMZM2G003379	1	54183456	54187810	-1	protein_coding	-	Uncharacterized protein [Source:UniProtKB/TrEMBL;Acc:C4J5B6]	uncharacterized LOC100501706	22.7719	24.4402	15.4321	21.5727	7.98277	10.9563	9.20246	8.03225	0.362489	1.40589	0.131106	0.546767	0.340009	1.18842	0.494586	7.83718	10.5332	13.0142	2.7188	3.65466	1.49628	2.53408	1.22688	1.64062
GRMZM2G003424	1	54122528	54126795	1	protein_coding	C3H	Uncharacterized protein [Source:UniProtKB/TrEMBL;Acc:C0PMT0]	uncharacterized LOC100384253	73.0298	59.1422	71.5067	65.9735	91.3028	71.2557	49.1618	57.3419	0.479772	0.798914	0.351121	0.399063	0.286609	0.359833	0.302976	0.861033	81.0649	84.6236	12.7074	15.3888	7.27292	5.86452	1.759	3.15681
GRMZM2G003426	1	218852737	218853569	-1	protein_coding	-	Uncharacterized protein [Source:UniProtKB/TrEMBL;Acc:B4FEQ1]	LOC100193349	1.82107	3.13175	2.24706	4.10919	6.61842	6.82112	4.01771	9.95101	160.201	58.8512	157.538	77.4466	166.212	47.5595	196.365	18.6162	1.6736	3.24308	13.3136	16.169	5.28589	7.68044	4.72268	3.15313
GRMZM2G003466	1	20094144	20095477	-1	protein_coding	ERF	Uncharacterized protein [Source:UniProtKB/TrEMBL;Acc:B4FKR7]	--	0.597201	0.420604	0.546933	0.45192	0.272104	0.228935	1.00821	0.503154	1.18156	2.42333	1.54667	2.02596	4.10217	4.90054	2.43131	5.50707	0.297765	0.13635	1.43924	1.63695	3.05058	4.69723	6.35264	5.37164
GRMZM2G003489	1	275536823	275539066	-1	protein_coding	HSF	--	--	13.3077	0.966902	11.3648	1.61165	3.10377	11.8126	6.38767	68.9438	0.391	1.13079	2.54653	8.84431	4.45913	10.1659	8.05167	73.4398	12.649	0.178537	20.1391	1.78716	3.66407	11.3268	19.4217	9.95048
GRMZM2G003506	1	24673750	24676395	-1	protein_coding	-	Uncharacterized protein [Source:UniProtKB/TrEMBL;Acc:C4J5B0]	--	0.0130718	0.0387735	0.013828	0.0159346	0.113153	0.0666061	0.0821995	0.112473	1.85816	1.80612	2.29047	1.59376	1.71039	1.17005	1.99624	4.82333	0.256516	0.174021	3.67466	2.10494	5.33777	6.04524	3.9963	5.89167
GRMZM2G003509	1	173247423	173257862	-1	protein_coding	HB	Uncharacterized protein [Source:UniProtKB/TrEMBL;Acc:B7ZZY1]	uncharacterized LOC100279785	18.4578	13.3565	23.7433	20.4506	36.2121	24.8649	15.982	17.6621	4.90441	4.60836	5.37107	4.53877	4.92218	4.81525	4.05611	4.52818	16.4928	13.7191	7.32418	6.13148	5.22275	4.18075	3.8456	3.57321
GRMZM2G003520	1	20105588	20106382	-1	protein_coding	-	--	--	6.37942	7.7436	5.98688	5.67389	7.51573	6.6791	6.12376	6.12765	6.22486	5.03216	3.54739	5.21202	3.79003	4.28656	5.18737	5.96109	4.60801	4.63774	5.49073	4.81525	6.47989	6.76342	4.05549	4.38653
GRMZM2G003530	1	68443393	68447720	-1	protein_coding	-	Putative uncharacterized protein [Source:UniProtKB/TrEMBL;Acc:B6UBV1]	hypothetical protein	12.6539	11.5178	13.1329	11.1823	19.4232	15.6676	20.6698	18.4067	0.638816	1.03006	0.69312	0.719221	0.890156	0.921939	0.696906	0.843897	11.8359	11.2734	5.68692	5.4676	4.69078	4.3435	2.20384	2.72181
GRMZM2G003538	1	7546184	7547374	-1	protein_coding	-	--	--	0	0	0	0	0	0	0	0	0	0	0	0	0	0	0	0	0	0	0	0	0	0.0561021	0	0
GRMZM2G003595	1	165830871	165981583	1	protein_coding	-	Putative uncharacterized protein [Source:UniProtKB/TrEMBL;Acc:B6UFQ1]	--	7.7488	7.74806	9.04447	7.61691	12.3167	11.3806	6.60607	8.29743	5.32934	4.56124	5.54048	5.7942	5.7408	5.101	6.32115	4.75763	8.1701	5.65916	7.38671	6.08717	6.00506	7.33446	6.64815	6.27566
GRMZM2G003607	1	256345800	256352626	1	protein_coding	-	Transposon protein; Uncharacterized protein [Source:UniProtKB/TrEMBL;Acc:B6SGQ1]	--	17.7411	16.8825	16.6159	17.2458	15.8832	17.9351	11.3625	13.7127	11.4108	8.92385	8.55769	9.2002	9.86661	7.72167	7.88905	13.6143	24.8843	31.4151	24.6844	27.6906	56.5589	54.9704	45.0066	46.3743
GRMZM2G003631	1	165985301	165988521	1	protein_coding	-	--	--	33.1423	23.9974	36.3028	30.6322	37.2093	29.9117	30.3195	13.5333	35.3381	31.2775	36.6613	31.6065	31.063	35.3868	27.106	29.0224	30.4372	26.1562	40.8889	31.0952	45.1979	41.9734	41.0161	31.4163
GRMZM2G003635	1	173238219	173244377	-1	protein_coding	-	--	--	14.9784	12.2853	13.7093	11.6615	10.8823	11.3733	10.7427	8.99489	10.256	11.1682	11.146	14.7425	13.0084	15.9812	11.8275	14.3245	19.9018	16.5008	33.1847	27.5677	18.3396	20.1017	14.1549	16.2457
GRMZM2G003640	1	256356646	256366349	-1	protein_coding	-	Uncharacterized protein [Source:UniProtKB/TrEMBL;Acc:B4FDZ4]	LOC732725	70.198	80.5121	89.4148	90.8963	82.7781	80.7345	84.4583	93.942	173.044	151.109	162.108	171.12	164.662	141.747	181.245	137.03	59.3448	66.841	88.8309	81.3513	186.353	200.374	261.223	222.561
GRMZM2G003656	1	173231296	173236827	1	protein_coding	-	RING finger protein 13; Uncharacterized protein [Source:UniProtKB/TrEMBL;Acc:B4FXY0]	RING finger protein 13	17.043	14.5991	13.9781	13.5338	12.4609	12.8968	12.0197	8.76795	12.2084	13.3421	10.0081	12.0875	10.1183	12.9538	10.3568	18.7419	20.2573	19.2704	20.775	20.1077	18.5704	19.1062	11.2194	14.1467
GRMZM2G003724	1	237517027	237546227	1	protein_coding	-	Phosphoglycerate kinase [Source:UniProtKB/TrEMBL;Acc:C0PGS2]	phosphoglycerate kinase	3.15229	3.57891	2.28022	2.47318	2.98598	2.99079	3.27138	2.57929	5.89826	5.90096	5.36741	6.75962	5.13889	6.01674	5.19587	6.80882	2.33185	2.46231	3.072	2.98672	2.14733	2.00961	1.4248	1.25237
GRMZM2G003909	1	119419556	119420951	1	protein_coding	-	Uncharacterized protein [Source:UniProtKB/TrEMBL;Acc:C4JAB8]	uncharacterized LOC100217260	0.107123	0.627728	0.0527044	0	0.0359931	0	0.117233	0	0.0130935	0	0	0	0	0	0	0	5.13194	7.83654	46.815	70.7005	0.223873	0.666303	0	0.0761726
GRMZM2G003984	1	48950103	48996295	-1	protein_coding	-	--	--	1.67988	1.02634	1.12282	1.33339	1.30261	1.21884	1.2809	0.804109	0.132379	0.198163	0.0447172	0.178053	0.0520847	0.190265	0.0540424	0.379132	2.72639	2.22236	1.47597	1.52946	1.15655	0.931921	0.333068	0.494326
GRMZM2G004012	1	267212960	267213968	-1	protein_coding	-	Basic blue protein; Uncharacterized protein [Source:UniProtKB/TrEMBL;Acc:B4FTG0]	LOC100273187	141.539	160.028	144.982	107.653	243.091	200.137	75.5822	194.604	0.229259	0.250939	0.104464	0.177878	0.163008	0.0262276	0.547182	0.0689451	84.8695	105.989	10.5345	13.5805	0.100527	0.226795	0	0
GRMZM2G004036	1	285460486	285462103	1	protein_coding	-	--	--	0.0624306	0.0479151	0.0657633	0	0.031025	0.041549	0	0.0688595	12.6444	10.6039	16.8187	15.4818	33.7511	17.8661	35.9477	7.77826	0	0	0	0	0.0561151	0.0893228	0.720092	0.161639
GRMZM2G004041	1	119431360	119432285	1	protein_coding	-	--	--	0.0276097	0	0	0	0	0	0	0	0.0274771	0	0	0	0	0	0	0	0	0	0.0512885	0	1.00674	0.264498	0.843669	0.749537
GRMZM2G004057	1	233951533	233957184	-1	protein_coding	-	Uncharacterized protein [Source:UniProtKB/TrEMBL;Acc:B4FHA3]	hypothetical protein	447.984	376.839	548.777	472.938	724.498	519.43	342.481	777.38	200.19	155.264	162.764	152.562	123.748	126.067	164.33	114.416	394.972	334.43	203.021	203.808	145.935	139.323	103.214	115.821
GRMZM2G004079	1	201226717	201229957	-1	protein_coding	-	Uncharacterized protein [Source:UniProtKB/TrEMBL;Acc:B4FLQ0]	putative calcium-dependent protein kinase family protein	13.6826	12.2089	13.9877	16.8088	11.7799	13.3762	8.09608	8.73608	5.99613	5.97126	5.30405	4.87165	6.10556	5.44114	6.26091	6.60066	6.65486	7.62344	5.58917	5.97924	4.8219	4.89079	3.65271	3.37737
GRMZM2G004106	1	267219144	267220097	-1	protein_coding	-	Chemocyanin [Source:UniProtKB/TrEMBL;Acc:B6UDV3]	--	4.33122	3.62637	2.59695	1.13047	5.03126	4.60769	2.86293	8.47551	26.3847	7.32017	2.17315	1.88008	4.10498	7.07233	1.74609	0.183947	9.67988	13.6843	12.5583	14.286	9.16569	11.3456	5.9275	4.12667
GRMZM2G004160	1	267227977	267228945	-1	protein_coding	-	Chemocyanin; Uncharacterized protein [Source:UniProtKB/TrEMBL;Acc:B6TUK9]	--	85.4358	159.711	40.7501	30.4572	33.2998	33.3784	17.4708	37.2118	41.764	23.9807	12.3338	8.4699	10.2341	13.9753	4.5696	7.75288	40.3325	51.4895	84.3265	108.839	22.6915	27.8648	21.399	22.5709
GRMZM2G004191	1	201205861	201208156	-1	protein_coding	-	Putative uncharacterized protein [Source:UniProtKB/TrEMBL;Acc:B6SKW4]	--	0.935424	1.09526	1.09088	2.07919	0.352397	1.02539	0.040553	0.506529	1.18818	1.20176	0.585494	0.209313	0.591819	0.680941	0.4114	0.604993	0.208865	0.738827	0.0675056	0.204865	0.0500706	0.0313081	0.0318616	0.0346868
GRMZM2G004259	1	21456080	21460930	1	protein_coding	-	Mitochondrial ribosomal protein L43 [Source:UniProtKB/TrEMBL;Acc:B6T6X8]	--	39.3548	40.3891	49.5716	52.8811	42.9513	60.8613	32.3168	88.028	21.241	19.8177	21.642	21.0015	17.1631	17.1653	23.3024	18.6176	27.41	29.8953	14.7696	17.7711	22.3462	18.9196	10.971	12.1212
GRMZM2G004298	1	66000310	66001780	-1	protein_coding	-	Uncharacterized protein [Source:UniProtKB/TrEMBL;Acc:B4FY73]	rhicadhesin receptor isoform 1	0	0	0	0	0	0	0	0	0	0	0	0	0	0	0	0	0	0.0699351	0	0.0272865	0	0	0	0
GRMZM2G004397	1	21464564	21467986	1	protein_coding	-	Syntaxin/t-SNARE family protein [Source:Projected from Arabidopsis thaliana (AT1G27700) TAIR;Acc:AT1G27700]	--	15.3109	17.8857	15.7663	14.5161	14.4131	15.1893	21.8869	12.5822	13.4651	11.2368	15.9648	16.453	18.5803	15.4863	12.0965	8.1387	18.594	16.5635	31.2626	26.1385	13.6406	13.7674	15.7261	12.4699
GRMZM2G004422	1	21468491	21470622	-1	protein_coding	-	Uncharacterized protein [Source:UniProtKB/TrEMBL;Acc:B4FG50]	uncharacterized LOC100274167	9.19908	14.0902	9.87709	9.08048	10.2339	11.4483	11.2448	12.171	20.8564	21.8979	16.5585	17.9389	20.9815	20.7143	18.8544	22.501	6.81201	7.26233	5.76896	4.79544	5.85765	6.48819	7.90533	6.68901
GRMZM2G004459	1	291863335	291871909	-1	protein_coding	-	--	--	56.1	54.3166	48.0424	52.4198	36.2037	38.9768	32.4866	31.9141	21.7387	21.2578	21.1992	22.5223	19.8614	20.7711	18.2706	20.8461	43.9724	47.1307	27.9277	28.1584	52.9546	48.9076	28.9917	33.2809
GRMZM2G004487	1	258307951	258309053	1	protein_coding	-	--	--	0	0	0	0	0	0	0	0	0	0	0	0	0	0	0	0	0	0	0.0545075	0	0.0877432	0	0	0.0269406
GRMZM2G004500	1	290891772	290893608	1	protein_coding	-	Uncharacterized protein [Source:UniProtKB/TrEMBL;Acc:B4FMP4]	uncharacterized LOC100272271	0.0816872	0.0861323	0.0289393	0.09456	0	0.0166794	0.0194519	0.0551857	0.0334157	0.380755	0.0325704	0.148943	0.14143	0.0681696	0.123394	0.37003	0.0505233	0.0774094	0.0759656	0.115977	1.15847	3.1297	8.21614	5.51061
GRMZM2G004511	1	290878308	290879859	-1	protein_coding	-	Remorin [Source:UniProtKB/TrEMBL;Acc:B6UDX2]	uncharacterized LOC100273279	3.73155	7.69252	5.26535	3.98054	25.3054	10.6911	93.9211	35.6475	140.807	165.714	148.931	184.238	221.653	185.613	211.088	251.067	5.12585	3.9101	67.1104	43.8623	111.513	99.2464	92.1926	88.025
GRMZM2G004523	1	21471095	21473996	1	protein_coding	Orphans	Uncharacterized protein [Source:UniProtKB/TrEMBL;Acc:B7ZYS1]	--	0.315772	1.36841	0.320061	0.228137	0.274185	0.18801	0.200766	0.130434	42.5576	40.7205	58.6416	51.5082	81.9585	47.1046	63.7584	21.4532	1.84671	0.926898	5.00997	2.55273	12.568	7.85894	15.9106	7.85861
GRMZM2G004572	1	141080538	141086039	-1	protein_coding	-	Uncharacterized protein [Source:UniProtKB/TrEMBL;Acc:C0HFX9]	uncharacterized LOC100381429	29.4267	19.6517	20.7667	21.9504	15.1761	14.8589	13.8862	9.61174	0.779432	1.59449	0.397753	0.795322	0.454955	1.00099	0.565883	1.21381	17.7506	18.8908	66.1168	58.5512	32.157	36.8471	11.5349	18.2745
GRMZM2G004582	1	189507619	189515251	1	protein_coding	-	Serine/threonine-protein phosphatase [Source:UniProtKB/TrEMBL;Acc:B6TKI2]	LOC100283671	1.35608	0.912477	1.11567	1.06673	0.767957	0.70431	1.01487	0.608119	0.261421	0.251153	0.467185	0.260721	0.422587	0.344382	0.496959	0.384129	1.50951	0.722487	0.779846	0.633614	0.730454	0.453227	0.387955	0.376274
GRMZM2G004641	1	13640026	13643872	-1	protein_coding	HB	Uncharacterized protein [Source:UniProtKB/TrEMBL;Acc:C4J2M2]	uncharacterized LOC100280342	0.0798494	0.186138	0.282403	0.347363	5.03132	1.36381	25.5451	11.86	20.3898	20.2107	27.5969	23.9726	34.9122	25.7103	34.5478	14.8954	1.47482	0.587091	38.5712	28.3597	17.7996	16.6559	10.8125	11.4126
GRMZM2G004679	1	140270186	140271292	-1	protein_coding	-	AT hook-containing MAR binding 1-like protein [Source:UniProtKB/TrEMBL;Acc:B6TWN5]	AT hook-containing MAR binding 1-like protein	4.88735	4.06449	5.08793	4.99567	5.95149	5.05737	3.18321	5.19146	0.0841422	0.136151	0.158674	0.0286376	0.0499438	0.0898098	0.159489	0.255893	4.08923	4.40045	0.645753	0.569304	2.00043	1.70287	0.855605	0.862571
GRMZM2G004736	1	71541323	71549019	1	protein_coding	-	Putative uncharacterized protein [Source:UniProtKB/TrEMBL;Acc:B6TZM9]	uncharacterized LOC100277755	17.7325	12.4878	15.8504	13.5323	15.1023	12.7314	15.1166	8.58715	10.4523	10.7792	11.1548	11.5782	12.0598	12.1004	8.25467	11.7756	22.5143	16.793	16.956	10.6024	22.0298	18.7728	12.4421	13.7169
GRMZM2G004984	1	63679643	63681218	1	protein_coding	-	--	--	0	0	0	0	0	0	0.0359526	0	0	0	0	0	0	0	0	0	0	0	0	0	0	0	0	0
GRMZM2G004996	1	232238667	232243019	1	protein_coding	-	vacuolar protein sorting-associated protein 2.3 [Source:Projected from Arabidopsis thaliana (AT1G03950) TAIR;Acc:AT1G03950]	LOC100282251	21.7106	35.5905	27.8382	29.124	24.4397	34.0073	29.9256	45.5626	110.084	94.982	124.136	113.05	114.843	85.1365	148.583	69.7617	17.6554	16.4213	26.0986	22.4386	24.9524	26.3624	33.2292	26.9483
GRMZM2G005043	1	18889920	18891111	1	protein_coding	-	--	--	0	0.0754347	0.0572102	0	0.0411425	0	0	0	0	0	0.0374798	0.0365938	0.0897603	0.0617691	0.293074	0	0	0.0765884	0.174789	0.105147	0.126586	0.166965	0.131411	0.395693
GRMZM2G005281	1	240723458	240747322	1	protein_coding	-	P-loop containing nucleoside triphosphate hydrolases superfamily protein [Source:Projected from Arabidopsis thaliana (AT2G41670) TAIR;Acc:AT2G41670]	GTPase family protein	10.3688	20.9704	9.64369	19.31	7.89827	13.8338	8.17285	13.0043	4.88612	7.1378	3.91725	4.8402	3.56062	4.26009	3.66704	6.45569	7.24982	10.8661	5.12396	6.87763	5.62863	6.17574	4.92081	5.15576
GRMZM2G005435	1	23241735	23249045	-1	protein_coding	-	Uncharacterized protein [Source:UniProtKB/TrEMBL;Acc:B4FMU4]	uncharacterized LOC100193170	31.7017	23.6431	21.8395	26.2545	26.053	16.9123	16.8071	7.98965	1.34602	1.32424	1.05385	1.5242	1.16239	0.733023	0.483616	1.23552	38.4155	30.7969	13.0446	12.3773	4.21952	4.42518	2.2096	2.05819
GRMZM2G005480	1	87574370	87582367	1	protein_coding	-	--	--	0	0	0	0	0	0	0	0	0	0	0	0	0.0109779	0	0	0	0	0	0	0	0	0	0	0.0088828
GRMZM2G005482	1	156749376	156750389	-1	protein_coding	-	--	--	0.154617	0.109396	0.0349559	0.20307	0	0.106523	0.0261189	0	0.0960054	0.201062	0.0374229	0	0.106065	0	0	0.135893	0.234495	0	0.274341	0.286145	0.158011	0.237357	0	0.0544223
GRMZM2G005624	1	23240104	23243489	1	protein_coding	HB	Uncharacterized protein [Source:UniProtKB/TrEMBL;Acc:B4G1C5]	LOC100274482	145.154	362.279	67.5632	103.669	33.764	50.782	20.9202	31.4845	0.0570832	0.401704	0.212218	0.107358	0.0684807	0.0485045	0.0992798	0.0622303	18.1327	19.9466	7.08167	7.28337	1.88116	3.32958	0.89522	1.68092
GRMZM2G005630	1	74737125	74740997	-1	protein_coding	-	Circadian clock coupling factor ZGT; Uncharacterized protein [Source:UniProtKB/TrEMBL;Acc:B4FNT4]	--	0.126091	0	0.126769	0	0.0697266	0	0.0404416	0.0140568	0.192319	0.0383993	0.0120268	0	0.0406266	0.185069	0.361998	0.0854193	0.059717	0.0757475	0.152858	0.0538217	0	0.181251	0	0.0702556
GRMZM2G005652	1	191123119	191128083	-1	protein_coding	-	--	--	5.57808	4.21351	3.46658	3.36599	2.66311	2.51872	4.63076	1.70023	9.28266	7.65774	10.7273	9.77043	13.954	10.8289	10.5171	10.4404	10.447	7.26536	20.0166	13.851	37.7272	42.2727	52.9522	57.109
GRMZM2G005840	1	183336453	183337346	-1	protein_coding	-	Uncharacterized protein [Source:UniProtKB/TrEMBL;Acc:B4FVK2]	RING-H2 finger protein	16.6724	53.1287	22.3971	20.3523	20.8995	29.602	20.52	38.7919	99.9201	249.096	95.6508	155.623	98.5204	153.685	97.4137	242.199	7.05673	7.40611	16.3569	14.5435	12.9037	14.1635	9.62465	10.3433
GRMZM2G005844	1	23215696	23223909	1	protein_coding	-	Methyltransferase MT-A70 family protein [Source:Projected from Arabidopsis thaliana (AT1G19340) TAIR;Acc:AT1G19340]	--	10.9797	14.3272	9.78324	10.7005	5.12336	9.46576	4.88028	7.08052	2.69572	2.7354	2.1574	3.09712	2.40267	2.17121	1.91779	3.18043	5.90123	7.21848	2.54548	3.83295	2.65316	2.81004	1.15379	1.79419
GRMZM2G005887	1	177054678	177059679	1	protein_coding	-	Cysteine synthase [Source:UniProtKB/Swiss-Prot;Acc:P80608]	cysteine synthase2	116.592	175.263	167.139	163.125	125.327	149.278	230.534	218.872	253.355	215.873	206.647	236.546	223.19	234.015	311.469	207.466	106.668	102.731	122.517	96.9894	152.319	147.584	116.047	113.311
GRMZM2G005955	1	212379446	212405575	-1	protein_coding	-	Putative uncharacterized protein [Source:UniProtKB/TrEMBL;Acc:B6U5R0]	--	14.6393	16.4136	13.8626	15.717	9.33415	7.87	20.4859	9.51683	2.84408	7.44361	5.18141	5.36509	4.14025	7.52655	5.44352	22.1196	20.5899	30.7193	20.0714	19.249	13.9578	14.6961	10.1547	12.8308
GRMZM2G005977	1	228979880	228980383	1	protein_coding	-	--	--	0	0	0	0	0	0	0	0	0.35604	0.116873	0.123596	0.265862	0	0.230494	0	2.39091	0	0	0	0	0	0.0776995	0	0.0614367
GRMZM2G005991	1	287217033	287218320	-1	protein_coding	-	--	--	0.113213	0.86924	0.173413	0.102267	0.120624	0.0306944	0.0498252	0	0.56367	0.528468	0.317411	0.239523	0.247811	0.147869	0.319754	0.0499987	0.169893	0	19.8604	17.3628	1.89905	1.86783	2.9836	2.05038
GRMZM2G006019	1	228991548	228994390	1	protein_coding	-	--	--	0	0	0	0	0	0	0	0	0	0	0	0	0	0	0	0	0	0	0	0	0	0	0	0
GRMZM2G006047	1	287181576	287182811	-1	protein_coding	-	Lipid transfer protein [Source:UniProtKB/TrEMBL;Acc:B6UDW9]	--	0	0	0.0745227	0.058449	0.0869191	0.13936	0.0162799	0.0649976	2.19296	4.09899	2.88785	1.9515	1.66339	0.858504	2.39652	0.964299	0.336869	0.32448	51.8505	35.0088	8.5098	8.71827	16.3893	10.2513
GRMZM2G006085	1	45909821	45923443	1	protein_coding	-	NADH-ubiquinone oxidoreductase 19 kDa subunit; Uncharacterized protein [Source:UniProtKB/TrEMBL;Acc:B6UF59]	LOC100286154	77.9603	97.9519	111.653	95.3794	142.082	110.495	109.055	134.039	62.5173	53.4996	53.8584	48.828	52.6782	39.6899	58.4732	41.8451	76.6159	82.8601	66.0494	75.1847	84.6256	85.891	87.1709	72.3937
GRMZM2G006293	1	191296963	191298218	-1	protein_coding	-	40S ribosomal protein S27a [Source:UniProtKB/TrEMBL;Acc:B6TSG5]	--	119.944	122.231	126.277	115.872	137.008	121.915	63.5394	136.822	10.483	10.5911	6.11512	8.01885	4.42551	5.41848	5.74634	11.8049	78.7441	81.8521	16.9773	21.0803	16.118	16.2146	8.40484	10.2406
GRMZM2G006366	1	300149665	300152406	-1	protein_coding	-	Subtilisin-like protease [Source:UniProtKB/TrEMBL;Acc:B6U4E9]	--	0	0	0	0	0.0146879	0	0.00737203	0	0	0	0	0	0	0	0	0	0.295057	1.17353	0.70798	1.10979	851.373	792.432	575.771	593.469
GRMZM2G006370	1	45924858	45928209	-1	protein_coding	-	Uncharacterized protein [Source:UniProtKB/TrEMBL;Acc:C0HIR2]	--	9.88007	13.4017	6.83441	7.33112	12.6135	9.20026	22.1483	11.9642	0.258366	0.284234	0.351554	0.304808	0.234918	0.356601	0.438594	0.249249	17.7522	24.4043	9.19842	11.3668	2.70201	3.08776	1.08471	1.4767
GRMZM2G006404	1	54331915	54334616	-1	protein_coding	-	--	--	0	0	0	0	0	0	0	0	0	0	0	0	0	0	0	0	0	0	0	0	0	0.185921	0	0
GRMZM2G006445	1	297527354	297529328	1	protein_coding	-	--	--	0	0	0	0	0	0	0	0	0	0	0	0	0	0	0	0	0	0	0	0	0	0	0	0
GRMZM2G006477	1	54344216	54350977	1	protein_coding	G2-like	Uncharacterized protein [Source:UniProtKB/TrEMBL;Acc:C0P483]	putative MYB DNA-binding domain superfamily protein	20.9418	20.416	20.3689	22.7231	12.9239	14.5534	11.0323	7.83563	21.2834	22.3392	20.9882	22.9676	21.12	22.1977	22.6726	29.8454	21.902	22.0312	35.3094	28.2897	37.1888	36.4611	21.5365	27.4932
GRMZM2G006626	1	19096917	19098680	-1	protein_coding	-	--	--	0	0	0	0	0	0	0	0	0	0	0	0	0	0	0	0	0	0	0	0	0	0	0	0
GRMZM2G006631	1	19099172	19101186	1	protein_coding	bHLH	--	--	29.7771	27.6752	47.5798	43.9624	79.5783	56.2742	24.3009	44.9826	0.234514	0.0346872	0.179694	0.110175	0.104108	0.0633403	0.387313	0.275994	23.827	24.1894	7.6478	2.05218	0.509007	0.592228	0.281344	0.37845
GRMZM2G006658	1	228954384	228958383	1	protein_coding	-	Uncharacterized protein [Source:UniProtKB/TrEMBL;Acc:K7U2J8]	--	0	0	0	0	0	0	0	0	0	0	0	0	0	0	0	0	0	0	0	0	0	0	0	0
GRMZM2G006673	1	2856655	2869296	1	protein_coding	-	nuclear matrix protein-related [Source:Projected from Arabidopsis thaliana (AT5G09860) TAIR;Acc:AT5G09860]	hypothetical protein	47.3462	32.1011	44.6422	38.1608	39.3942	35.3614	33.3183	21.3038	15.096	15.3958	15.6487	15.8153	14.7116	14.6484	13.8811	17.3457	51.9452	41.7614	30.8952	23.3441	26.7531	23.5767	13.0856	15.9342
GRMZM2G006676	1	19103230	19104089	-1	protein_coding	-	Putative uncharacterized protein [Source:UniProtKB/TrEMBL;Acc:B6SJU4]	--	79.6343	45.063	106.056	62.6465	185.207	86.5009	113.722	126.582	9.94883	13.337	8.05158	8.61136	6.44893	6.99341	4.28969	6.7192	87.4673	53.653	32.3995	25.2446	18.5342	21.5869	25.9008	21.315
GRMZM2G006704	1	147208701	147209328	-1	protein_coding	-	Cytochrome c oxidase polypeptide Vc; Uncharacterized protein [Source:UniProtKB/TrEMBL;Acc:B4FFJ1]	--	340.976	678.901	721.558	738.116	882.776	1151.75	589.634	2251.47	213.664	175.97	158.28	165.239	165.72	168.537	257.925	170.635	158.856	155.804	132.428	133.708	223.002	241.439	254.01	240.589
GRMZM2G006781	1	19943297	19948342	-1	protein_coding	-	Uncharacterized protein [Source:UniProtKB/TrEMBL;Acc:B4FYB9]	hypothetical protein	17.1503	14.73	13.649	11.0997	13.8043	10.951	21.1081	7.80922	6.05465	6.01428	6.98402	6.29326	8.03566	7.35651	5.6865	5.51616	24.7807	21.9031	34.8982	24.521	23.4058	18.9594	12.064	13.9016
GRMZM2G006853	1	177873835	177874727	1	protein_coding	-	Thaumatin-like protein; Uncharacterized protein [Source:UniProtKB/TrEMBL;Acc:B4FVM0]	LOC100284970	0	0	0	0	0	0	0	0	0.0202429	0	0	0	0	0	0.0610844	0	0	0	0.703304	0.808396	0.0753753	0.495286	1.84698	1.0097
GRMZM2G006977	1	22378474	22384347	-1	protein_coding	-	Uncharacterized protein [Source:UniProtKB/TrEMBL;Acc:C0PK25]	uncharacterized LOC100383926	22.9227	14.1523	17.7455	13.9534	15.2157	12.4379	35.9859	12.997	5.9917	5.67493	6.59228	5.80964	6.33774	4.49691	4.22446	3.15826	30.9032	22.9191	20.1885	9.04828	7.50499	7.10729	4.39246	5.75209
GRMZM2G006981	1	45945729	45947469	1	protein_coding	-	--	--	0.844724	0.95824	1.29568	0.838196	9.8265	3.66303	6.58426	12.8126	0.903925	1.35704	0	0.368464	0.0791049	0.768673	0.107543	2.62982	5.98122	5.819	8.36638	15.5946	0.534839	0.829503	0.231688	0.569209
GRMZM2G007025	1	2871385	2874062	1	protein_coding	-	--	--	1.83843	2.57309	2.79683	2.66075	4.52245	3.56937	8.5492	5.29566	6.88093	8.48383	9.71894	9.94554	8.3114	7.39721	7.46351	14.2737	3.43086	3.02238	3.24248	2.94504	13.5877	15.2793	23.7803	20.0846
GRMZM2G007055	1	38874010	38877166	1	protein_coding	-	Uncharacterized protein [Source:UniProtKB/TrEMBL;Acc:B4FR41]	LOC100279315	0.72475	0.934572	1.30196	0.825627	1.97802	0.944794	3.081	1.01799	4.62252	6.98342	3.75933	5.03746	3.98063	5.98276	4.65298	2.70902	4.15454	4.01943	22.8406	20.89	13.246	13.3104	9.59497	7.76858
GRMZM2G007080	1	45948089	45951036	-1	protein_coding	-	Mitochondrial import inner membrane translocase subunit tim22 [Source:UniProtKB/TrEMBL;Acc:B6U2A3]	mitochondrial import inner membrane translocase subunit tim22	43.2996	39.9802	52.5701	42.9295	36.9036	43.4509	31.5884	48.3292	12.711	11.8854	11.6381	11.6334	10.789	10.4337	13.3403	10.7865	28.2655	24.286	12.7565	11.7391	13.3865	12.421	4.76147	6.63358
GRMZM2G007130	1	22372657	22375260	1	protein_coding	-	Uncharacterized protein [Source:UniProtKB/TrEMBL;Acc:C0HJ67]	cyclin D5,2	3.27536	4.01421	8.55286	9.09095	8.60192	9.30698	5.61191	7.11368	0.185003	0.555846	0.125612	0.239391	0.226109	0.461504	0.495724	0.511996	4.36452	6.00174	1.79529	2.46497	2.36957	2.30209	0.911806	0.767872
GRMZM2G007146	1	150486726	150496210	-1	protein_coding	-	Major facilitator superfamily protein [Source:Projected from Arabidopsis thaliana (AT3G09470) TAIR;Acc:AT3G09470]	uncharacterized LOC100272816	39.0492	46.7415	24.7154	29.6428	17.7483	22.6598	15.525	14.9671	30.6634	38.0878	39.7464	36.5567	40.888	35.4958	38.7941	46.2453	24.3326	26.8235	39.3769	39.7643	21.7124	23.499	19.6313	18.1872
GRMZM2G007188	1	22772315	22775568	1	protein_coding	-	ADP-ribosylation factor-like protein 8B [Source:UniProtKB/TrEMBL;Acc:B6TA16]	ADP-ribosylation factor-like protein 8B	37.2118	40.804	40.4145	35.6898	41.7051	44.1049	31.1401	40.0727	21.2247	24.8811	18.3297	20.3568	18.5678	17.556	19.5105	20.0759	30.1908	30.4959	22.5961	23.7674	22.522	26.9727	31.2601	28.7296
GRMZM2G007206	1	45953366	45954678	-1	protein_coding	-	Uncharacterized protein [Source:UniProtKB/TrEMBL;Acc:B4FAS4]	LOC100191953	46.6583	57.7927	55.9503	41.4952	76.1236	46.2912	53.0108	54.352	29.4344	31.9016	34.8772	31.2772	30.9759	28.1174	30.9412	29.8661	41.6369	34.7219	37.7097	31.0462	29.2209	30.9612	17.8485	19.4807
GRMZM2G007327	1	247018936	247020378	-1	protein_coding	-	--	--	0	0	0	0	0	0	0	0	0.0192916	0	0	0	0	0	0	0	0	0	0.0246286	0	0	0	0	0
GRMZM2G007347	1	22742976	22747726	-1	protein_coding	-	Uncharacterized protein [Source:UniProtKB/TrEMBL;Acc:C0HI86]	glycosyl hydrolase, family 43 protein	5.16888	5.9782	5.31054	5.2357	7.35137	8.94646	14.0483	20.171	30.1315	32.6583	32.7046	33.3048	33.9941	35.0201	37.5188	38.7917	6.09589	6.98444	28.3425	28.2805	11.7352	14.0371	10.3111	12.668
GRMZM2G007369	1	246998800	247014971	-1	protein_coding	-	--	--	0.0194708	0.0178094	0	0	0	0.0142146	0	0	0.0259512	0.00383674	0.0224414	0.00534606	0.0081846	0	0	0.00982878	0.079516	0	0	0	0.176659	0.0949628	0.211688	0.23944
GRMZM2G007381	1	180039864	180044548	-1	protein_coding	-	Uncharacterized protein [Source:UniProtKB/TrEMBL;Acc:C4IZ07]	ubiquitin-conjugating enzyme E2 W	35.0077	33.8754	34.4697	38.4959	38.6987	42.8775	31.6702	44.4406	60.4571	56.3893	62.2029	62.1581	65.6593	54.0545	68.623	50.2829	30.7406	29.6181	39.3352	42.0704	27.9439	32.4615	30.1841	27.9167
GRMZM2G007399	1	279745600	279747583	1	protein_coding	-	--	--	15.775	16.9285	18.5633	15.8201	17.2851	17.395	11.6888	14.8724	27.9728	20.7624	20.9763	23.6324	19.3131	16.9412	18.7295	18.5446	19.2651	15.9964	11.2258	9.38087	13.7912	11.5676	7.47748	7.49389
GRMZM2G007441	1	7308073	7309722	-1	protein_coding	-	chloroplast signal recognition particle component (CAO) [Source:Projected from Arabidopsis thaliana (AT2G47450) TAIR;Acc:AT2G47450]	--	1.37816	3.12801	1.499	1.06806	3.75548	2.65572	4.72428	3.45918	58.5834	52.7491	56.9218	57.4202	50.5406	52.121	52.3312	33.9992	9.17384	6.85544	11.9965	9.24037	5.99578	4.78543	5.8516	3.06309
GRMZM2G007486	1	22735201	22738828	1	protein_coding	-	plant U-box 49 [Source:Projected from Arabidopsis thaliana (AT5G67530) TAIR;Acc:AT5G67530]	--	22.5913	15.9841	18.2871	17.5952	12.1847	13.7348	16.7817	9.07675	6.76305	7.14327	7.60634	8.10536	7.34932	8.65901	7.02663	10.6611	26.6046	21.7476	18.8171	14.7523	14.7283	14.4832	9.404	10.5531
GRMZM2G007555	1	167215863	167225574	1	protein_coding	-	--	--	29.2622	24.4421	30.8129	34.3735	22.7598	23.2603	25.3888	18.845	8.20976	10.4699	8.85347	10.9482	7.68827	8.19396	8.54894	11.1971	28.7437	32.873	18.5112	21.2465	20.4742	19.6282	16.5727	14.9096
GRMZM2G007675	1	300713805	300726206	1	protein_coding	-	Uncharacterized protein [Source:UniProtKB/TrEMBL;Acc:B4FMY4]	TBC domain containing protein	16.8877	20.0399	17.5016	18.096	11.7479	16.841	22.0565	12.9664	19.1232	19.3266	21.8658	20.9404	19.8402	18.8667	21.8842	20.5804	20.8006	24.5524	43.047	37.6664	32.3532	30.2732	16.9607	18.4986
GRMZM2G007681	1	188753176	188845235	1	protein_coding	-	DNA-directed RNA polymerase [Source:UniProtKB/TrEMBL;Acc:C0JR65]	DNA dependent RNA polymerase D largest subunit	9.60575	14.866	6.93645	11.8528	5.43569	5.39047	4.85698	3.25209	0.629809	1.2311	0.265674	0.738679	0.395131	0.709232	0.39026	2.28575	9.99015	16.2441	7.61475	8.34195	6.76064	6.47354	2.10927	3.18186
GRMZM2G007817	1	294633061	294634500	1	protein_coding	-	--	--	0	0	0	0	0	0	0	0	0	0	0	0	0	0	0	0	0	0	0	0	0	0	0	0
GRMZM2G007939	1	95197852	95201491	-1	protein_coding	-	--	--	60.5823	21.0689	46.1869	10.0583	67.9994	23.0921	61.7829	32.4994	174.676	107.324	165.847	145.029	218.486	114.352	174.152	72.304	137.225	18.1813	108.386	48.9809	65.9333	55.1866	48.5398	36.0813
GRMZM2G007948	1	300738291	300738969	-1	protein_coding	-	--	--	0.705752	0.194988	0.711834	0.549381	2.16341	0.726584	1.69946	1.50449	0.0639279	0	0	0	0.06186	0	0	0	5.74156	4.02958	0.89684	0.74214	0.328321	0.222187	0.212711	0.103783
GRMZM2G007969	1	199936745	199937443	1	protein_coding	-	Putative uncharacterized protein [Source:UniProtKB/TrEMBL;Acc:B6U3Q3]	--	35.764	77.2915	45.9518	150.43	20.0578	42.5779	28.693	27.1034	0	0.112321	0.109684	0.0270767	0	0.0290175	0	0	3.02531	3.71882	0.108186	0.114387	0	0.0514688	0	0
GRMZM2G007997	1	278653607	278658771	1	protein_coding	-	--	--	0	0	0	0.014718	0	0	0	0	0	0	0	0	0	0	0.0132958	0.00538313	0	0	0	0	0	0	0	0
GRMZM2G008029	1	278669130	278671406	1	protein_coding	WRKY	--	--	0	0	0	0	0.0311531	0.04243	0.0655486	0.0495553	0.0145978	0	0.0552808	0.0247185	0.0117465	0	0.0367912	0.0365212	0.0329757	0	0	0.0997994	0.0241668	0	0	0
GRMZM2G008064	1	6416355	6419430	-1	protein_coding	-	Uncharacterized protein [Source:UniProtKB/TrEMBL;Acc:B4FB45]	hypothetical protein	0.16737	0.0801493	0.163731	0.291309	0.208097	0.0756102	0.413117	0.326548	0.16988	0.0440674	0.255172	0.0387655	0.185396	0.209684	0.389323	0.0425188	0	0.047148	0.0439813	0.0250584	1.57539	1.55931	1.07664	0.852453
GRMZM2G008072	1	278671734	278674963	-1	protein_coding	-	--	--	3.05273	3.16039	4.01162	2.43925	3.95571	4.54206	1.996	4.75654	0.219972	0.184457	0.186699	0.383445	0.123783	0.427772	0.0369923	0.366401	3.56504	3.1164	0.881158	1.07478	0.463225	0.676901	0.250383	0.302993
GRMZM2G008122	1	6423819	6428517	-1	protein_coding	-	--	--	0.00414585	0.0095753	0.00672466	0.00655142	0.0140288	0.00718753	0.0334687	0.00536888	0	0	0	0.00550574	0.0375491	0.0146506	0.0140096	0.00455007	0.0307122	0.0362616	4.7066	2.19558	6.58823	9.98141	0.194861	0.514231
GRMZM2G008226	1	218618199	218623790	-1	protein_coding	-	--	--	12.6748	6.42287	9.39314	9.04792	2.74352	3.77356	1.33029	1.08721	4.93481	8.20106	6.12843	6.44437	6.63646	6.54427	8.08128	11.4757	6.16501	5.15502	4.40845	4.21155	8.94832	9.29823	6.79227	6.9184
GRMZM2G008250	1	174871999	174875364	1	protein_coding	-	Uncharacterized protein [Source:UniProtKB/TrEMBL;Acc:B4F9M3]	uncharacterized LOC100191652	21.9433	15.9802	6.90296	9.04923	2.38347	2.22662	0.264757	0.968565	1.02688	2.38833	1.41064	1.2987	1.52744	2.50538	1.09311	4.56903	6.23346	7.06288	3.77937	3.48129	1.1297	1.33995	0.686133	0.620032
GRMZM2G008290	1	237715096	237717332	-1	protein_coding	-	Metal ion binding protein [Source:UniProtKB/TrEMBL;Acc:B6SZL4]	LOC100192886	80.8707	93.3197	63.9172	43.2121	86.3244	73.0172	54.9002	81.8396	40.1106	52.6245	41.5773	37.0646	36.5859	29.5608	34.0224	94.6986	50.0094	44.0698	53.2663	50.0034	37.6194	40.0607	27.7471	38.359
GRMZM2G008327	1	3872113	3877700	1	protein_coding	-	Cell division control protein 2 homolog [Source:UniProtKB/Swiss-Prot;Acc:P23111]	cell division control protein2 homolog	29.4108	28.164	30.4711	22.4799	32.6593	25.7379	25.0473	22.9729	2.398	3.84386	2.8688	3.16004	2.74025	2.80318	2.77171	2.76091	25.4461	18.3997	14.4867	11.2414	8.84002	8.27793	6.22768	5.88487
GRMZM2G008490	1	50676170	50679978	1	protein_coding	-	--	--	21.3901	20.0419	17.4933	18.75	13.2683	16.9723	14.9852	13.7461	2.02677	2.11663	1.80477	2.08752	1.83487	2.43937	1.50824	3.59934	24.6643	28.5395	13.2461	13.9311	4.6548	5.53849	2.7355	3.51904
GRMZM2G008501	1	54464197	54469929	-1	protein_coding	-	Uncharacterized protein [Source:UniProtKB/TrEMBL;Acc:B8A181]	--	9.60539	7.01625	8.75731	9.64717	5.8235	7.14853	7.62588	4.67844	0.759014	1.03288	0.740206	1.1167	0.692193	1.13113	0.490412	1.13245	13.2559	13.5617	10.1948	10.357	43.803	51.1547	83.1805	62.8478
GRMZM2G008517	1	274373112	274373935	1	protein_coding	-	--	--	0	0	0	0	0.0414737	0.0352497	0	0	0	0	0	0	0	0	0	0	0	0.079656	0	0.0319965	0.0340794	0	0	0
GRMZM2G008578	1	234352995	234353826	-1	protein_coding	-	--	--	1.66782	1.5617	0.473069	0.774741	0.230394	0.55371	0.393619	0.24626	0.279985	0.362578	0.703235	0.535413	0.20592	0.958305	0	1.02242	0.739458	1.65183	1.90565	1.65981	1.02437	1.43803	0.849412	0.789148
GRMZM2G008607	1	234369876	234382870	1	protein_coding	-	Uncharacterized protein [Source:UniProtKB/TrEMBL;Acc:B4FIV1]	uncharacterized LOC100276862	11.5396	14.5392	8.46766	14.0977	6.37603	7.16531	8.27806	5.50937	5.36365	8.42962	6.76271	7.77468	4.86278	5.89277	5.67105	13.4443	7.94564	10.5441	25.151	23.8829	15.7865	15.7695	7.85127	9.65983
GRMZM2G008627	1	13296520	13298851	1	protein_coding	-	Uncharacterized protein [Source:UniProtKB/TrEMBL;Acc:C0PD14]	putative O-glycosyl hydrolase family 17 protein	0	0	0	0	0	0	0	0	0	0	0	0	0	0	0	0	0	0	0	0	0	0	0	0
GRMZM2G008663	1	219775935	219813357	1	protein_coding	-	--	--	3.8312	4.73489	1.94069	4.39303	0.799288	1.17201	1.32163	0.201164	0.430749	0.501913	0.227642	0.398152	0.236859	0.591217	0.265466	1.03776	6.19486	11.6771	2.94172	4.96434	2.03329	2.08921	0.742569	1.17278
GRMZM2G008696	1	13302368	13304255	-1	protein_coding	-	--	--	0	0	0	0	0	0	0	0	0	0	0	0	0	0	0	0	0	0	0	0	0	0	0	0
GRMZM2G008710	1	3876891	3880199	-1	protein_coding	-	Uncharacterized protein [Source:UniProtKB/TrEMBL;Acc:B4FHP1]	uncharacterized LOC100274414	7.04094	8.16962	5.85551	5.7726	6.09247	5.69365	9.93289	4.20541	7.86675	8.07382	8.81809	8.52786	9.42911	8.21115	8.43918	11.2811	6.8789	8.1237	11.7085	9.15199	28.7657	32.2136	51.5816	40.4357
GRMZM2G008773	1	3883251	3883979	1	protein_coding	-	LysM domain containing protein [Source:UniProtKB/TrEMBL;Acc:B6TQ19]	--	120.778	109.15	227.188	167.763	217.15	167.814	103.511	279.903	36.5731	57.0946	21.0972	22.1379	23.9008	48.4197	25.1616	64.9923	43.0824	33.6814	21.1445	11.559	18.3249	17.8234	21.8989	22.3682
GRMZM2G008789	1	192350078	192352929	1	protein_coding	-	--	--	0	0	0	0	0	0	0	0	3.89381	4.17725	3.2632	2.38607	3.55482	2.50474	2.37116	1.91011	0	0	0.032799	0.0360961	0.153525	0.0986523	0.174206	0.120876
GRMZM2G009009	1	189221982	189223986	1	protein_coding	-	Uncharacterized protein [Source:UniProtKB/TrEMBL;Acc:C0HGM8]	hypothetical protein	2.59483	2.32045	3.61555	2.85332	4.84813	2.98471	2.00483	2.92156	0.0260426	0.175989	0	0	0	0.173498	0.0771614	0	2.68744	2.59913	1.23448	1.27184	11.9256	10.1629	3.63854	3.74138
GRMZM2G009014	1	8510046	8514842	1	protein_coding	-	Putative uncharacterized protein [Source:UniProtKB/TrEMBL;Acc:B6UAI7]	LOC100278549	13.2048	9.6531	15.1354	11.0173	15.4003	12.5747	11.1912	12.0233	16.6995	15.0467	19.3153	19.0826	19.0974	16.7506	16.5951	13.487	18.3121	19.4176	32.7998	31.151	37.1173	35.9215	48.6223	39.3254
GRMZM2G009060	1	52392455	52394837	-1	protein_coding	G2-like	--	--	4.99559	3.25305	2.01991	4.31436	1.89308	1.62352	4.01835	0.712864	14.5928	14.4114	25.3454	24.4619	20.7145	26.1836	17.0734	18.7825	7.10442	7.58856	10.1784	6.25454	8.58449	8.1853	4.48027	6.25448
GRMZM2G009117	1	189225033	189226544	1	protein_coding	-	Heavy metal-associated domain containing protein [Source:UniProtKB/TrEMBL;Acc:B6SJG8]	heavy metal-associated domain containing protein	2.95324	5.78803	6.19453	3.09176	23.9533	12.7878	25.0685	41.5323	0.0371371	0	0	0	0	0	0	0.0377587	12.9487	8.3951	1.60255	1.25167	0.111039	0.16143	0.0725314	0
GRMZM2G009141	1	231662654	231663947	-1	protein_coding	-	Putative uncharacterized protein orf110-a [Source:UniProtKB/TrEMBL;Acc:Q6R9N0]	hypothetical protein	0	0	0	0	0	0	0	0	0	0	0	0	0	0	0	0	0	0	0	0	0	0	0	0
GRMZM2G009197	1	231658967	231659665	-1	protein_coding	-	--	--	0	0	0	0	0	0	0	0	0	0	0	0	0	0	0	0	0	0	0	0	0	0	0	0
GRMZM2G009232	1	60678272	60680833	1	protein_coding	-	Uncharacterized protein [Source:UniProtKB/TrEMBL;Acc:B4FUT0]	uncharacterized LOC100273344	0.0327457	0.0871134	0.023359	0	0.0651996	0.0467368	0.202549	0.136068	5.32726	8.31402	1.68126	4.85905	4.1109	11.8331	8.14437	16.6316	0.907522	0.60345	1.26383	1.30054	3.22484	5.87566	6.31864	7.55575
GRMZM2G009253	1	52454644	52460973	1	protein_coding	-	Uncharacterised conserved protein UCP022280 [Source:Projected from Arabidopsis thaliana (AT4G26410) TAIR;Acc:AT4G26410]	hypothetical protein	42.3183	32.9865	48.5352	40.7107	54.0996	45.9242	44.6711	50.3597	29.4141	29.5698	30.0993	29.7182	24.3642	25.9727	29.6777	25.4206	37.636	30.3371	26.8645	24.1962	60.0192	57.3173	48.8225	47.2489
GRMZM2G009326	1	18696278	18699001	1	protein_coding	-	Uncharacterized protein [Source:UniProtKB/TrEMBL;Acc:B4FJD7]	uncharacterized LOC100216713	23.2518	22.3043	23.0071	24.8025	17.5685	25.6006	13.5177	22.9194	23.1749	26.0999	26.4407	26.0987	27.3291	25.3141	25.3702	27.5369	28.4637	26.5699	25.0977	23.7783	21.7756	25.1134	24.5354	24.897
GRMZM2G009368	1	264332024	264335078	1	protein_coding	-	--	--	1.44572	3.24747	1.19233	1.62383	0.657181	1.11974	1.537	1.08025	2.02714	3.17381	2.05981	2.01515	1.50099	1.79811	2.37768	4.65159	2.27918	3.71218	3.47204	4.15387	9.71873	8.14778	6.6527	5.65233
GRMZM2G009421	1	120194397	120197215	1	protein_coding	-	--	--	0	0	0	0	0	0	0	0	0	0	0	0	0	0	0	0	0	0	0	0	0	0	0	0.0347636
GRMZM2G009435	1	70049055	70072045	1	protein_coding	-	--	--	0.700479	0.602685	0.318232	0.28429	0.520491	0.657414	1.71093	0.435154	0.0681796	0	0	0	0.0105409	0	0	0	0.211722	0.224356	2.71142	1.79832	1.68702	2.02574	0.856218	1.43687
GRMZM2G009442	1	267640137	267646325	1	protein_coding	-	--	--	1.93271	3.02892	2.50433	2.42464	1.8896	2.76003	1.07082	1.90865	0.713652	0.585584	0.762706	1.13685	0.560784	0.884726	0.697735	0.669188	1.13458	1.43568	0.845331	0.964708	0.67902	0.725192	0.355733	0.515417
GRMZM2G009465	1	120200389	120202682	1	protein_coding	-	Proline-rich protein; Uncharacterized protein [Source:UniProtKB/TrEMBL;Acc:Q9SBX4]	LOC542000	0.0642181	0.274093	0.27478	0.135711	0.571731	0.181332	62.1689	1.77568	0.00687239	0.0130491	0.0402849	0.0214894	0.0075114	0.00670937	0.0173447	0.0160398	86.3038	84.6559	1005.95	999.651	71.9165	105.916	0.758567	2.05651
GRMZM2G009530	1	177060036	177061909	-1	protein_coding	GATA	GATA zinc finger family protein [Source:UniProtKB/TrEMBL;Acc:B6TB68]	GATA zinc finger family protein	13.0711	14.058	9.7317	10.6905	7.72694	8.63436	4.51126	7.36489	1.94135	2.15852	1.41396	1.78179	1.13761	1.47023	1.18507	1.56457	8.79267	10.97	9.37712	9.50485	6.73245	7.89141	4.03948	4.67282
GRMZM2G009544	1	267633786	267635073	1	protein_coding	-	Putative uncharacterized protein [Source:UniProtKB/TrEMBL;Acc:B6SQP4]	uncharacterized LOC100275265	107.197	114.512	121.525	95.1866	173.57	137.361	79.5968	149.572	20.0603	16.0642	24.0016	19.412	22.126	18.7874	21.4282	11.092	48.0803	43.9658	36.6195	36.4127	22.9988	26.1024	17.0766	18.1597
GRMZM2G009588	1	282073547	282091571	1	protein_coding	-	--	--	0.414401	0	0.202263	0	0.00706539	0	0.119203	0	0	0	0.0402415	0.0167578	0	0	0	0	0.0631726	0.14529	0.11097	0.0501338	0.283579	0.0331142	0	0.0425125
GRMZM2G009591	1	242970003	242974957	1	protein_coding	-	Uncharacterized protein [Source:UniProtKB/TrEMBL;Acc:C4J1M8]	pyrophosphate--fructose 6-phosphate 1-phosphotransferase	7.91529	9.79382	4.51691	7.36084	2.46539	4.30179	3.53352	1.75548	15.4148	17.6518	16.5974	19.1707	18.5682	18.526	16.1195	18.5528	4.71935	8.27389	20.471	19.9555	35.9852	34.8389	34.0113	31.8397
GRMZM2G009598	1	292178941	292180261	-1	protein_coding	ERF	Uncharacterized protein [Source:UniProtKB/TrEMBL;Acc:C0HF23]	DNA binding protein	154.227	200.499	236.035	214.204	190.616	263.817	116.558	307.806	27.6342	33.2255	36.7719	35.7671	36.0794	38.2046	38.6184	32.1434	62.3053	60.8527	31.3563	30.0046	28.6243	27.9052	22.1238	22.2574
GRMZM2G009624	1	123781645	123784934	1	protein_coding	-	--	--	0.0436584	0	0.0185719	0	0	0	0	0.354738	0	0	0.0192865	0.0186201	0	0	0	0	0.0560365	0.102535	0.0273175	0	0	0.117881	0.0457855	0
GRMZM2G009638	1	26150254	26151814	1	protein_coding	-	--	--	71.853	64.0012	73.2581	67.8679	76.489	69.4502	90.6039	62.783	78.6369	80.7652	68.2615	79.8923	70.5792	64.2982	76.4389	75.1902	101.454	96.1814	95.8876	90.0747	152.35	154.092	147.389	140.103
GRMZM2G009655	1	123760528	123780037	-1	protein_coding	-	--	--	34.2228	28.297	25.0041	27.2953	13.6263	16.9549	17.272	9.48141	8.96886	11.5125	11.7405	12.3236	12.7743	13.6812	10.544	19.2004	39.2265	44.5137	46.8756	43.8615	38.7863	40.1796	35.79	36.4313
GRMZM2G009690	1	52462052	52465428	-1	protein_coding	-	Uncharacterized protein [Source:UniProtKB/TrEMBL;Acc:B4FJA4]	hypothetical protein	3.23619	1.90642	3.1942	2.54353	4.57691	2.7298	2.99535	1.60932	0.77767	0.454518	0.227036	0.38989	0.288123	0.517814	0.257378	0.281937	4.3971	4.21808	3.47529	3.88081	13.3221	10.0458	3.08557	3.57365
GRMZM2G009735	1	226984965	226985871	-1	protein_coding	-	Uncharacterized protein [Source:UniProtKB/TrEMBL;Acc:C4J4T9]	--	15.2414	19.9993	16.7618	15.7598	22.9022	19.059	14.9181	18.8199	8.71444	5.5559	8.76131	7.04887	6.15381	4.15549	5.32297	2.75692	20.7728	21.3002	12.1354	13.2055	2.78001	2.95271	2.07365	2.01959
GRMZM2G009806	1	277777705	277779142	1	protein_coding	-	Uncharacterized protein [Source:UniProtKB/TrEMBL;Acc:C4IYJ5]	--	0	0	0	0	0	0	0	0	0	0	0	0	0	0	0	0.0288019	0	0.0423395	0.247522	0.0582327	0.175492	0.24123	0.0422196	0.0212012
GRMZM2G009818	1	9800492	9804655	-1	protein_coding	-	--	--	0.00710987	0.0752038	0.00594831	0	0.777442	0.293283	6.62872	2.02495	0	0	0	0	0	0	0	0	0.440729	0.879739	1.84916	2.40048	0.029284	0.100457	0.0174661	0.0451061
GRMZM2G009843	1	276270134	276274884	1	protein_coding	-	Uncharacterized protein [Source:UniProtKB/TrEMBL;Acc:C0P357]	putative protein kinase superfamily protein	11.0365	7.51726	11.9102	10.6579	8.22766	9.25521	8.85629	7.00229	3.04123	3.56159	2.91665	3.78208	3.03963	3.35537	3.51843	4.05231	12.0766	11.2104	9.21127	9.86743	12.4289	11.7359	5.91698	6.64056
GRMZM2G009895	1	275452210	275456164	-1	protein_coding	-	Uncharacterized protein [Source:UniProtKB/TrEMBL;Acc:B4FIW7]	LOC100216616	33.36	25.8008	35.9077	28.5797	37.9282	35.4332	44.9014	48.3294	18.1924	19.646	17.6273	15.1817	15.266	14.3244	16.8319	22.738	44.8544	41.226	43.0179	39.2577	53.5865	54.0517	36.2748	39.6346
GRMZM2G009901	1	290272790	290275287	1	protein_coding	-	Uncharacterized protein [Source:UniProtKB/TrEMBL;Acc:C0HEI8]	--	8.59493	8.65553	9.62231	8.35763	8.23661	9.08147	8.68332	8.51364	8.14355	7.09436	10.8163	11.0151	16.77	13.3465	17.4457	7.24961	7.77452	8.94176	4.19292	5.20991	3.03223	2.88477	3.49175	2.79121
GRMZM2G009944	1	280645578	280646317	-1	protein_coding	-	--	--	0.316164	0.155563	0.539456	0.137205	0.099098	0.180146	0.246898	1.00803	0.391138	0.323855	0.241475	0.291715	0.206409	0.063325	0.46261	0.142822	0.330985	0.0935272	0.167773	0.264009	0.285649	0.47215	0	0
GRMZM2G009958	1	280647333	280649595	-1	protein_coding	-	Uncharacterized protein [Source:UniProtKB/TrEMBL;Acc:B8A3L9]	hypothetical protein	30.8474	57.378	24.7278	19.3141	12.6201	25.4206	12.6013	14.0381	35.371	63.4002	46.8954	51.537	51.2815	43.0842	88.8285	86.4251	15.7137	17.4499	17.0949	13.037	14.2059	19.5496	9.50998	10.8408
GRMZM2G010000	1	48549432	48552462	-1	protein_coding	-	--	--	26.5209	26.9123	34.8834	28.4783	45.3636	33.5822	21.9958	24.2059	1.14458	0.719593	0.856876	0.642753	0.778403	1.14338	0.759079	0.329071	27.3765	26.0814	8.00596	9.71043	1.65809	1.50526	2.63421	1.88688
GRMZM2G010034	1	275449093	275451623	1	protein_coding	-	Putative uncharacterized protein [Source:UniProtKB/TrEMBL;Acc:B6TZN4]	--	3.72802	3.21497	3.24001	3.52956	1.1818	2.13279	0.482576	1.85815	263.023	368.605	396.443	433.729	582.062	425.525	614.714	345.1	0.30557	0.421353	2.60803	2.48287	25.9856	22.2692	47.5665	22.9432
GRMZM2G010037	1	276275209	276276720	1	protein_coding	-	Putative uncharacterized protein [Source:UniProtKB/TrEMBL;Acc:B6TLM6]	--	12.4044	16.5744	13.8666	16.32	18.1512	21.6835	7.50985	21.0729	27.2354	16.5583	33.9012	23.507	26.8528	19.7966	30.2497	8.35553	6.32751	5.54466	3.43647	2.744	2.6729	2.32958	2.17901	1.88928
GRMZM2G010052	1	276278495	276278958	-1	protein_coding	-	--	--	8.30392	11.6996	9.32186	9.65591	9.71808	11.8255	3.96224	15.1339	13.4878	14.4627	18.4337	17.0166	19.3336	15.2718	17.8079	14.4084	5.18086	6.03918	3.6002	4.50776	6.23588	6.02723	4.71033	4.47266
GRMZM2G010054	1	267675524	267680920	-1	protein_coding	-	Uncharacterized protein [Source:UniProtKB/TrEMBL;Acc:C0PNL9]	uncharacterized LOC100384351	30.985	18.5739	22.1288	24.9646	15.0254	16.1208	23.0601	9.66715	6.05531	6.29231	6.46305	6.67563	6.96104	6.91319	5.83304	7.76459	48.9257	51.5774	47.1867	46.2815	51.5193	47.3083	28.8477	33.1395
GRMZM2G010100	1	255604709	255605965	-1	protein_coding	ERF	--	--	0	0	0.0242361	0	0.027164	0	0	0	0.0429737	0	0.0227283	0.0298522	0	0.0189192	0.129287	0	0.0794965	0	0.0231431	0.140936	0.0173071	0.209686	0	0
GRMZM2G010149	1	53711121	53712576	1	protein_coding	-	--	--	1.70677	1.09006	1.36167	1.09538	0.454327	0.931105	1.08598	0.988517	0.229164	0.105163	0.0920828	0.105025	0.187368	0.351143	0.141339	0.224774	1.30081	0.952217	0.239499	0.194531	0.348463	0.478091	0	0.108636
GRMZM2G010154	1	255628590	255629937	-1	protein_coding	-	--	--	0	0	0	0	0	0	0	0	0	0	0	0	0	0	0	0	0	0	0	0	0	0.0728121	0	0
GRMZM2G010196	1	54599336	54602391	1	protein_coding	-	Uncharacterized protein [Source:UniProtKB/TrEMBL;Acc:B4FED9]	LOC100193255	19.5155	20.7807	19.1169	13.0837	22.9752	17.2402	22.4612	22.6393	218.764	268.648	164.928	207.743	160.571	210.384	177.536	220.636	39.2697	30.5259	44.9597	39.0303	21.7073	17.5737	23.225	13.1223
GRMZM2G010328	1	46857180	46866458	1	protein_coding	-	Transaminase/transferase; Uncharacterized protein [Source:UniProtKB/TrEMBL;Acc:C0PB44]	--	74.2588	46.4646	62.0862	60.0192	55.6571	46.6477	43.5004	32.8596	77.7276	66.2955	57.9206	65.6492	61.0792	60.1141	66.9591	70.7059	76.2214	65.0392	29.8158	28.5473	48.5617	39.9281	20.9392	22.7463
GRMZM2G010353	1	286390345	286398537	1	protein_coding	-	Putative membrane localized peptidase [Source:UniProtKB/TrEMBL;Acc:B1PDK9]	--	8.97819	7.83085	9.26717	7.40779	5.71129	6.3207	4.64166	4.29458	1.70126	2.12514	1.43234	1.73797	1.39235	1.64928	1.67276	2.28739	7.9513	6.98596	3.27235	2.77709	4.7106	4.22334	1.62345	2.23729
GRMZM2G010362	1	231541845	231575348	-1	protein_coding	-	--	--	10.3241	9.75133	8.78531	10.5109	7.19915	7.73423	10.1421	5.37223	3.69469	4.10955	3.81089	4.04589	4.00363	3.88121	3.18695	4.46828	15.9649	17.4643	12.3252	12.9419	8.66918	9.51878	4.98106	6.32251
GRMZM2G010545	1	46845008	46848535	-1	protein_coding	-	--	--	1.88772	1.17234	2.95542	1.73411	1.91234	1.95355	1.91376	2.41548	1.64955	1.96649	1.13558	1.29333	1.47726	2.2304	0.880779	1.25174	0.900764	1.18773	0.296898	0.440514	1.35602	1.42259	1.64503	1.10296
GRMZM2G010657	1	53820245	53828302	1	protein_coding	-	Putative uncharacterized protein [Source:UniProtKB/TrEMBL;Acc:B6TEL9]	--	17.8135	12.2579	12.1697	16.9921	5.31821	5.87738	7.4697	7.08546	0.453876	0.738895	0.241716	0.492968	0.305848	0.643603	0.588791	2.44789	24.8803	31.4222	12.8146	15.2205	3.80813	4.86145	2.87976	3.52473
GRMZM2G010685	1	160647138	160647731	-1	protein_coding	-	--	--	0	0	0	0	0	0	0	0	0	0	0	0	0	0	0	0	0	0	0	0	0.509757	0.41923	0	0.841357
GRMZM2G010823	1	56748461	56754530	1	protein_coding	-	Uncharacterized protein [Source:UniProtKB/TrEMBL;Acc:C0PDA6]	LOC100279871	40.6204	38.8431	41.9377	47.0715	31.4562	33.8282	36.3356	27.0861	24.6602	20.0228	21.1503	21.2508	17.6305	19.6144	20.9011	21.9779	44.6215	43.0696	28.9006	30.3559	105.309	96.1836	78.0019	78.8687
GRMZM2G010831	1	246455166	246458746	1	protein_coding	-	Putative uncharacterized protein [Source:UniProtKB/TrEMBL;Acc:B6TNQ2]	--	28.8667	34.5364	38.0397	40.046	41.1972	45.7908	41.9418	62.1581	3.72983	4.46948	2.20665	4.50047	3.92498	6.02755	3.2022	4.97542	21.3424	27.471	12.5156	19.5036	56.4572	68.4525	85.9268	72.3619
GRMZM2G010871	1	239674470	239678097	-1	protein_coding	HSF	Uncharacterized protein [Source:UniProtKB/TrEMBL;Acc:B4FWC8]	heat shock factor protein HSF30	66.3594	27.7963	43.4697	21.2553	13.4752	53.3411	13.2184	112.472	36.4836	43.7039	29.7977	37.978	32.165	40.5743	35.475	109.762	72.3827	38.8623	35.9751	40.431	15.3723	24.2159	23.241	21.9636
GRMZM2G010909	1	46741446	46742644	-1	protein_coding	-	--	--	16.0819	30.4112	5.47942	10.3025	37.3615	8.6926	61.6079	29.6934	13.8109	7.4975	14.8989	6.67194	11.0006	3.0941	9.09735	1.65568	27.5437	36.0072	9.63924	9.64848	2.21126	5.66095	2.60587	4.33189
GRMZM2G011025	1	56755088	56756979	1	protein_coding	-	--	--	0	0	0.0606549	0	0	0	0.160788	0.0537907	0.288579	0.749584	0.112652	0.899704	0.323256	0.466216	0.278604	1.64527	0	0	0.12546	0.123023	0.197249	0.208475	0.583422	0.912907
GRMZM2G011078	1	246465476	246469206	-1	protein_coding	-	Uncharacterized protein [Source:UniProtKB/TrEMBL;Acc:C0HEV8]	--	2.31165	3.35173	3.06101	2.8161	3.63149	3.73067	19.0807	3.86085	15.463	15.0749	20.966	18.639	15.4723	13.0029	15.8891	17.0266	9.91286	10.1137	33.9256	22.7624	11.127	10.6548	5.92583	5.92025
GRMZM2G011240	1	56763340	56766439	-1	protein_coding	-	--	--	0.817276	1.86884	0.391954	0.578867	0.218352	0.525555	0.618742	0.464481	2.01221	3.40143	1.56185	2.3786	1.71625	3.63001	1.96772	9.55162	0.161088	0.795795	0.784322	2.1988	4.04134	5.3126	2.66312	3.20053
GRMZM2G011269	1	246522903	246527409	1	protein_coding	-	Mpv17 / PMP22 family protein [Source:UniProtKB/TrEMBL;Acc:B6U032]	mpv17 / PMP22 family protein	10.2071	13.321	13.677	9.2639	11.5794	11.3931	14.6199	9.36983	175.197	115.589	288.753	230.344	438.585	243.829	362.666	140.971	13.5593	8.89145	16.6741	8.75616	7.66996	7.55399	10.3834	5.54167
GRMZM2G011357	1	239667869	239671192	-1	protein_coding	C2H2	Zinc finger protein ID1 [Source:UniProtKB/TrEMBL;Acc:O65215]	indeterminate growth1	0.0341291	0.0681211	0.127122	0.0286474	1.48817	0.392106	2.72678	1.17526	0.168506	0.438776	0.393117	0.253823	0.512184	0.535531	0.687621	0.574141	1.41003	1.46406	0.933642	1.03294	0.11076	0.0247805	0.0581746	0.0753374
GRMZM2G011367	1	276228712	276230768	-1	protein_coding	-	--	--	0	0	0	0	0	0	0	0	0.199406	0.232427	0	0.108817	0	0	0	0	0.286151	0	0	0	0.310798	0	0	0
GRMZM2G011373	1	276185420	276187257	-1	protein_coding	-	NDH-dependent cyclic electron flow 5 [Source:Projected from Arabidopsis thaliana (AT1G55370) TAIR;Acc:AT1G55370]	--	0.579708	0.854836	1.69051	1.12984	0.623079	0.375475	0.800408	2.48971	376.532	350.013	376.313	373.06	387.035	371.126	451.483	318.863	1.28622	1.91464	7.63149	9.66261	11.0609	10.638	21.1312	8.33027
GRMZM2G011385	1	286409470	286410127	1	protein_coding	LBD	--	--	0	0.0852143	0	0	0	0	0.0444394	0	0	0	0	0	0	0	0	0	0.0885927	0.138643	0	0	0.0437547	0	0	0.049149
GRMZM2G011394	1	239455223	239455740	-1	protein_coding	-	--	--	0	0	0	0	0	0	0	0	0	0	0	0	0	0	0	0	0	0.115039	0	0	0	0	0	0
GRMZM2G011483	1	49648038	49656761	-1	protein_coding	-	Uncharacterized protein [Source:Projected from Arabidopsis thaliana (AT5G26850) TAIR;Acc:AT5G26850]	uncharacterized LOC100384293	192.808	181.412	132.022	156.539	136.716	123.357	61.0958	91.4836	14.1077	11.1098	12.7379	12.5396	13.4451	12.0737	12.6419	13.3314	160.602	163.019	58.1273	56.0016	21.5405	22.0815	14.8693	15.6031
GRMZM2G011518	1	106910716	106914134	1	protein_coding	-	Uncharacterized protein [Source:UniProtKB/TrEMBL;Acc:B4FB74]	LOC100192068	57.6553	52.6641	64.6134	51.36	64.2129	65.6402	55.647	84.8251	23.6516	22.3414	23.5964	21.8361	25.3544	18.4159	26.6772	19.7078	38.1447	32.6312	29.108	26.1708	29.511	30.1944	29.9778	29.1207
GRMZM2G011559	1	246529588	246534211	1	protein_coding	-	Alpha-soluble NSF attachment protein; Uncharacterized protein [Source:UniProtKB/TrEMBL;Acc:B6UFA9]	alpha-soluble NSF attachment protein	4.82446	6.10691	7.02797	9.36918	5.18111	6.49573	7.45093	6.44691	4.12682	3.14848	3.09331	3.33741	3.10342	2.7028	4.18364	3.31	7.53548	9.33842	4.27902	5.26503	48.4847	44.8088	59.6553	46.8775
GRMZM2G011588	1	256543119	256549354	1	protein_coding	HB	Uncharacterized protein [Source:UniProtKB/TrEMBL;Acc:C0PDQ8]	--	13.3765	17.0483	8.0632	10.485	9.7951	11.7268	33.0526	9.99345	56.7352	59.1926	52.9468	60.2985	54.864	61.0316	56.4272	68.8673	19.9168	18.171	55.1507	43.4734	36.4971	40.2071	23.0858	25.3125
GRMZM2G011598	1	53631300	53633544	-1	protein_coding	NAC	--	--	0.509241	0.961731	0.179383	0.353411	0	0	0.0897009	0.110394	2.73764	3.03979	5.44738	4.87727	4.75354	4.40967	6.58423	8.36395	0.228011	0	0.165466	0.160297	0.922723	0.768279	2.01646	1.44508
GRMZM2G011622	1	162753620	162754075	1	protein_coding	-	--	--	1.53603	0.832896	0.45827	0.532734	0.262251	0.361893	0.621691	0.337091	1.00732	0.430401	0.897464	0.557407	0.352592	0.300921	0.613552	0.562919	1.1756	0.922603	0.867423	0.362472	0.30543	0.587442	0.312459	0.341455
GRMZM2G011667	1	66800131	66805028	-1	protein_coding	-	Uncharacterized protein [Source:UniProtKB/TrEMBL;Acc:B7ZZ32]	hypothetical protein	0.365656	1.90065	0.0853941	0.454066	0.356326	0.435189	0.188808	0.463203	0.0370761	0	0	0.0717923	0.0692308	0	0.0377125	0.0375017	0.47469	1.94676	6.2481	10.4572	0.0396655	0.0765495	0.0644983	0.0813575
GRMZM2G011832	1	246538639	246539936	-1	protein_coding	Dof	--	--	0.189534	0.19703	1.37552	0.860368	1.70626	0.857688	1.74563	0.343682	1.00849	0.65378	0.938885	0.786397	1.34926	1.00715	1.10213	0.693189	0.274247	0.592405	0.183008	0.255969	0.0752818	0	0	0
GRMZM2G011912	1	246543908	246549317	-1	protein_coding	-	xyloglucanase 113 [Source:Projected from Arabidopsis thaliana (AT2G35610) TAIR;Acc:AT2G35610]	uncharacterized LOC100275624	13.0004	12.9442	13.3554	12.9175	13.1609	12.2231	9.54272	9.50366	5.09759	6.9252	6.55102	6.49972	5.37224	6.1698	5.28654	7.67036	15.5733	13.2353	14.5241	15.0911	21.653	21.4762	18.8019	20.5379
GRMZM2G011923	1	298817395	298820947	-1	protein_coding	-	Uncharacterized protein [Source:UniProtKB/TrEMBL;Acc:B4FUR5]	--	85.333	85.7309	93.1907	76.4648	72.483	73.2639	77.5919	75.3898	30.2389	25.1186	30.399	29.6004	40.1566	33.3316	33.8401	51.3144	69.1806	60.0336	76.1941	65.101	38.1868	40.6949	38.182	35.06
GRMZM2G012064	1	167539632	167540907	1	protein_coding	-	--	--	0.221966	0.240209	0.0299372	0.195319	0	0.113054	0.160082	0	4.32558	2.01752	3.69209	3.54151	2.5389	2.88178	3.02308	1.3135	0.29292	0.558245	0.609421	0.775487	36.5156	43.8585	82.8957	74.2328
GRMZM2G012071	1	246598613	246600191	1	protein_coding	-	--	--	0.0103029	0.0628067	0	0.0138554	0	0	0.0136703	0	0	0	0	0	0.0427855	0	0	0.0372487	0.375799	0.532412	5.77559	4.60382	0.788351	0.928529	0.384165	0.58628
GRMZM2G012102	1	16176207	16177978	-1	protein_coding	-	--	--	8.4264	6.47242	7.91382	6.2794	11.142	6.5053	6.36433	13.9	181.05	142.413	223.756	186.158	248.492	186.59	208.735	108.128	9.65537	8.47969	11.0545	8.83501	7.39687	6.59674	13.9735	6.13969
GRMZM2G012119	1	246605656	246608098	1	protein_coding	-	Uncharacterized protein [Source:UniProtKB/TrEMBL;Acc:B4FR80]	LOC100272863	2.40137	3.78739	6.93965	4.79609	22.5117	6.03746	24.179	13.4755	996.85	1018.65	807.899	865.613	427.993	443.646	453.92	399.454	6.69119	4.40687	7.72414	5.55072	8.67561	10.8955	17.2227	8.66964
GRMZM2G012123	1	193065555	193074458	1	protein_coding	-	Uncharacterized protein [Source:UniProtKB/TrEMBL;Acc:B4FHX2]	uncharacterized LOC100194223	25.8643	20.2601	26.5999	22.4612	28.1509	21.297	15.0008	19.6755	5.64457	5.70052	6.26083	6.08074	7.10308	5.60676	6.29048	5.63288	22.0761	19.339	10.7414	9.81456	8.03941	7.05659	5.54774	5.05259
GRMZM2G012126	1	29355738	29361914	1	protein_coding	-	Putative uncharacterized protein [Source:UniProtKB/TrEMBL;Acc:B6SXH3]	--	12.5347	11.5558	12.0051	12.1269	10.9093	10.7589	10.4739	9.74249	135.879	136.368	110.623	125.576	107.277	104.887	118.829	110.166	15.2509	12.5216	22.1786	21.3697	21.284	23.3295	28.4887	24.9888
GRMZM2G012156	1	167533022	167538156	1	protein_coding	-	--	--	14.0562	11.5016	10.7005	11.2857	9.65156	9.63533	9.56805	5.72893	6.46039	7.96963	6.75016	7.18213	7.10947	7.5346	6.71603	9.707	17.5321	17.8744	19.0577	16.6909	15.3794	13.9101	8.89045	9.59083
GRMZM2G012216	1	16199121	16209257	-1	protein_coding	-	Uncharacterized protein [Source:UniProtKB/TrEMBL;Acc:B4FFX9]	uncharacterized LOC100193685	7.66602	8.86445	5.97605	9.0707	3.67139	6.31229	2.86493	3.65225	3.37223	4.27515	2.88228	3.9483	2.56146	3.50188	3.12297	4.72902	5.00526	7.9383	2.5528	3.96887	4.24778	4.80258	1.74817	2.55086
GRMZM2G012224	1	290594631	290596761	1	protein_coding	-	Putative uncharacterized protein [Source:UniProtKB/TrEMBL;Acc:B6TPA2]	--	1162.6	1374.44	2047.62	1537.24	2698.91	2386.78	848.598	3243.53	2.0921	2.59745	3.02266	2.16482	2.94947	1.95711	4.7447	2.36178	633.778	649.844	37.5277	62.7668	1.69491	1.68481	0.438772	0.386444
GRMZM2G012280	1	293297192	293300173	-1	protein_coding	-	Uncharacterized protein [Source:UniProtKB/TrEMBL;Acc:B4FC88]	uncharacterized LOC100192675	80.4785	62.7693	75.2329	57.6961	84.0655	72.8777	56.7541	67.9595	14.2658	20.4096	15.5201	16.9838	15.7941	17.7442	14.0226	16.7238	49.6065	50.2987	28.2025	25.4887	22.8968	21.2022	16.8662	18.2202
GRMZM2G012306	1	106903363	106906245	1	protein_coding	-	Peptide transporter PTR2; Uncharacterized protein [Source:UniProtKB/TrEMBL;Acc:B6SWZ7]	peptide transporter PTR2	1.01282	1.00635	1.31592	0.756988	3.10229	2.27863	8.26544	3.85192	1.23749	0.89771	1.61486	0.969794	1.15637	0.84139	1.47592	1.39573	1.9649	1.35633	8.97167	7.3712	8.0625	8.13211	4.30795	4.48698
GRMZM2G012319	1	38540863	38552713	1	protein_coding	-	SH3 domain-containing protein [Source:Projected from Arabidopsis thaliana (AT2G07360) TAIR;Acc:AT2G07360]	--	28.8861	20.6355	19.6568	25.461	12.3602	13.7325	20.1337	8.11154	5.44455	6.79785	5.97794	6.14487	6.12452	6.349	5.14955	9.22276	41.6412	44.9755	34.1006	38.6091	31.4281	32.0371	22.6684	24.4764
GRMZM2G012355	1	65592089	65592979	1	protein_coding	-	--	--	0.516471	1.08106	0.32273	0.146197	0.194625	0.553537	0.164901	0.0527762	0.222032	0.0822413	0	0	0.112277	0.0887099	0.263623	0.147993	0.458046	0	0	0.262731	0	0.0692861	0	0.0555749
GRMZM2G012434	1	106850780	106854665	1	protein_coding	-	--	--	61.9497	89.947	61.1469	67.4648	64.6614	66.1395	121.852	82.6531	66.1752	80.9126	63.7889	73.8162	57.0849	76.8956	66.2532	106.081	41.9703	50.3677	105.474	97.9107	52.8473	62.5368	45.9525	43.3462
GRMZM2G012453	1	193074564	193078345	1	protein_coding	-	--	--	5.91538	6.11245	5.16936	5.61317	3.14356	4.23036	4.799	2.91306	5.43995	6.62398	8.23802	7.22225	11.2802	7.42774	7.91267	8.34627	6.523	6.948	7.98481	7.71469	8.48828	8.33192	8.81797	8.1144
GRMZM2G012501	1	30758125	30767310	-1	protein_coding	-	Uncharacterized protein [Source:UniProtKB/TrEMBL;Acc:B7ZZX2]	LOC100279780	42.0624	35.9942	30.3894	42.1909	21.6267	27.4531	27.9985	16.5752	8.42671	9.35947	8.44642	9.34027	7.8224	8.73392	6.76661	13.9626	62.1916	72.52	59.1462	64.1405	57.822	54.206	25.96	36.5815
GRMZM2G012566	1	38552479	38555256	-1	protein_coding	-	Uncharacterized protein [Source:UniProtKB/TrEMBL;Acc:B6SR25]	LOC100275298	2.95851	7.26542	10.7271	9.27709	18.9566	9.94484	19.2577	19.0235	63.9085	45.9746	40.3163	43.2114	21.0194	11.697	15.1223	5.58879	5.09751	19.434	48.7353	42.5319	17.4149	14.1107	8.98535	6.58452
GRMZM2G012611	1	241318043	241329110	-1	protein_coding	-	Uncharacterized protein [Source:UniProtKB/TrEMBL;Acc:C4IYG8]	uncharacterized LOC100272425	5.9484	22.966	0.936252	2.83197	1.15445	1.16274	0.645541	0.541368	1.43109	0.417593	1.08578	0.97563	1.66541	0.555481	0.845226	0.421924	0.619161	1.74899	0.386623	1.44131	174.84	236.628	554.214	427.569
GRMZM2G012758	1	30748091	30758101	1	protein_coding	-	Glucan endo-1,3-beta-glucosidase 7; Uncharacterized protein [Source:UniProtKB/TrEMBL;Acc:B4FYP4]	LOC100280934	0.284055	0.0645958	0.601882	0.252432	1.09613	0.398248	0.629944	0.567315	66.5526	46.9016	71.6773	46.5999	81.085	60.9972	71.57	32.9328	0.569634	0.484215	2.05476	0.994138	3.33742	2.62983	6.01991	2.89446
GRMZM2G012807	1	54454861	54455508	-1	protein_coding	-	--	--	0	0	0	0	0.0946055	0.119173	0	0	0	0	0	0	0	0.156714	0	0	0	0	0	0	0	0	0	0
GRMZM2G012877	1	234770564	234770881	-1	protein_coding	-	Putative uncharacterized protein orf105-g [Source:UniProtKB/TrEMBL;Acc:Q6R9E1]	hypothetical protein	0	0	0	0	0	0	0	0	0	0	0	0	0	0	0	0	0	0	0	0	0	0	0	0
GRMZM2G012932	1	166686842	166689588	1	protein_coding	-	--	--	7.11161	4.53274	4.72631	4.26402	2.81144	2.67181	6.33928	0.975368	4.82291	5.67499	4.91257	5.67616	5.32999	7.81847	3.6298	11.8178	11.7276	9.91006	17.3839	10.3673	16.2142	21.8227	40.0815	31.6477
GRMZM2G013206	1	290544901	290547090	1	protein_coding	-	Uncharacterized protein [Source:UniProtKB/TrEMBL;Acc:B7ZZQ5]	uncharacterized LOC100279743	2.12876	2.95677	5.39385	2.79179	8.73343	4.68461	21.0373	12.692	0.107341	0.184993	0.0327231	0.110697	0.0953602	0.485315	0.25705	0.472243	17.8076	9.84697	34.5206	26.7741	0.589501	0.693401	0.330954	0.600449
GRMZM2G013248	1	284876539	284877186	-1	protein_coding	-	--	--	0.896519	2.5674	0.626478	1.70954	2.19288	0.702956	0.999398	0.840925	8.22112	8.43954	6.99323	6.79807	5.8155	4.17548	3.05698	3.49966	0.437365	2.66435	0.995747	2.41436	1.49916	1.17661	0.584656	1.27455
GRMZM2G013299	1	56783467	56784859	1	protein_coding	-	--	--	0	0	0.0685389	0.0850801	0	0	0.0627763	0.0317444	0.766752	1.3142	0.410075	1.09123	0.0696692	1.45172	0.321996	3.67571	0	0	0	0.0499044	0.291985	0.698121	1.06665	2.81451
GRMZM2G013342	1	290521010	290522107	1	protein_coding	-	Photosystem I reaction center subunit II; Uncharacterized protein [Source:UniProtKB/TrEMBL;Acc:B4FAW3]	uncharacterized LOC100191984	15.2189	16.579	10.4831	11.2114	22.1616	13.9591	23.5924	33.3769	1311.79	1441.81	1557.69	1415.8	1608.6	1147.64	1521.37	780.196	25.4268	28.8477	122.319	96.2532	105.793	88.3648	120.397	55.409
GRMZM2G013430	1	24049836	24051294	1	protein_coding	-	Uncharacterized protein [Source:UniProtKB/TrEMBL;Acc:B4FLW0]	--	0.605307	0.642692	0.679402	1.02747	1.62677	0.769574	0.63528	1.12279	20.1254	9.64554	22.417	15.2539	39.5752	17.0821	22.9681	2.554	0.529895	0.353627	1.23575	1.09976	1.67849	2.0826	2.14092	1.73704
GRMZM2G013457	1	22937609	22939512	-1	protein_coding	-	--	--	499.094	427.239	527.305	442.655	409.305	441.97	439.869	433.782	147.645	136.447	114.268	119.235	104.261	114.302	127.846	146.225	472.006	392.69	186.588	170.986	210.208	179.328	86.431	99.4316
GRMZM2G013563	1	260066445	260067281	-1	protein_coding	-	--	--	0	0	0	0	0	0	0	0	0	0	0	0	0	0	0	0	0	0	0	0	0	0	0	0
GRMZM2G013588	1	57098620	57104749	-1	protein_coding	-	--	--	4.35924	2.45273	2.76014	3.97892	1.13936	1.95591	0.861005	0.889389	0.0471518	0.039039	0.0226067	0.0594877	0.0384207	0.0455668	0.0128301	0.0613853	3.96904	4.74504	0.781727	0.890977	0.400554	0.559766	0.128442	0.27867
GRMZM2G013600	1	246607138	246611338	-1	protein_coding	-	Uncharacterized protein [Source:UniProtKB/TrEMBL;Acc:B4FLZ6]	LOC100283558	246.06	243.531	259.736	247.117	191.584	262.165	139.271	269.016	20.9023	24.8664	21.6152	22.6139	21.2951	27.6295	22.8705	31.1672	121.596	126.191	56.5181	59.182	30.3138	28.2977	18.0365	23.8051
GRMZM2G013634	1	4031958	4034079	-1	protein_coding	-	2-oxoglutarate (2OG) and Fe(II)-dependent oxygenase superfamily protein [Source:Projected from Arabidopsis thaliana (AT5G51880) TAIR;Acc:AT5G51880]	--	23.8169	21.9083	25.8959	22.3297	27.1676	24.1677	26.533	25.1066	24.7441	20.1491	26.2644	25.3921	26.1384	20.4265	27.2022	15.7915	20.0973	18.3206	20.5818	19.2013	22.3275	22.701	21.9544	18.571
GRMZM2G013639	1	49812047	49816636	-1	protein_coding	-	heme binding [Source:Projected from Arabidopsis thaliana (AT3G62370) TAIR;Acc:AT3G62370]	uncharacterized LOC100273099	14.1903	14.2644	16.2771	17.9657	13.9419	15.5164	22.4108	15.0953	35.2682	24.898	42.5457	29.3238	32.7981	23.4857	33.0609	21.133	14.3235	14.8863	25.7342	26.3993	37.7067	35.2357	17.3752	22.1979
GRMZM2G013650	1	143885142	143895725	-1	protein_coding	-	Pentatricopeptide repeat (PPR) superfamily protein [Source:Projected from Arabidopsis thaliana (AT1G64430) TAIR;Acc:AT1G64430]	--	1.16495	2.76037	1.13869	1.14904	3.03011	2.13106	4.66798	2.7317	50.878	56.7477	50.4725	58.028	54.8136	63.0056	51.3953	54.7881	2.04285	3.32863	4.94048	5.85363	8.85953	7.88675	8.70457	6.48729
GRMZM2G013724	1	290515053	290515786	1	protein_coding	-	--	--	0	0	0	0	0	0	0	0	0	0	0	0	0	0	0	0	0	0	0	0	0	0	0	0
GRMZM2G013730	1	6374691	6375106	-1	protein_coding	-	--	--	0	0	0	0	0	0	0	0	0	0	0	0	0	0	0	0	0	0	0	0	0	0	0	0
GRMZM2G013783	1	48681403	48686458	-1	protein_coding	-	AMP-binding protein; Uncharacterized protein [Source:UniProtKB/TrEMBL;Acc:B4FAE2]	putative AMP-dependent synthetase and ligase superfamily protein	20.7892	23.1661	20.5308	19.7563	23.4318	17.4748	11.01	14.4316	18.94	17.0077	20.1863	17.808	25.1951	21.2157	22.7164	14.3611	16.0066	18.2672	9.66513	15.7678	6.93919	7.73309	5.5822	5.26586
GRMZM2G013792	1	177556845	177557820	-1	protein_coding	-	--	--	0	0	0	0	0	0	0	0	0	0	0	0	0	0	0	0	5.71559	8.00282	6.3223	4.43176	0	0	0	0.0426256
GRMZM2G013832	1	245944825	245945537	-1	protein_coding	-	--	--	0	0	0	0	0.0676346	0	0	0	0	0	0	0	0	0	0	0	0.100934	0.0910051	0	0.0517489	0.0635822	0	0	0
GRMZM2G013842	1	177580302	177581561	-1	protein_coding	-	--	--	0.234074	0.0677701	0.274243	0.289346	0.0876967	0.122715	0.252824	0.663208	0.77398	1.76536	1.22134	1.13889	0.674987	1.6427	0.662152	1.27471	0	0.117862	2.67305	1.81043	0.338833	0.0369706	0.119494	0.138724
GRMZM2G013853	1	49810220	49810764	-1	protein_coding	-	--	--	4.88661	2.85846	3.87871	3.1716	1.74135	0.77573	1.24647	1.04145	0.389678	1.19659	0.323229	0.649158	0.566213	1.08331	0.464117	2.48672	7.98181	10.3573	3.58195	5.71722	2.41909	2.86853	1.05412	1.40784
GRMZM2G013855	1	20694122	20697816	-1	protein_coding	-	Putative uncharacterized protein [Source:UniProtKB/TrEMBL;Acc:B6UEF4]	hypothetical protein	0.43696	0.689818	0.285387	0.294891	0.195236	0.176578	0.311061	0.118379	0.298759	0.834669	0.325213	0.452901	0.380583	0.406425	0.187084	0.327168	0.279012	0.333451	0.244736	0.252356	1.29019	1.96579	0.521534	0.716818
GRMZM2G013957	1	48653925	48657230	-1	protein_coding	-	Uncharacterized protein [Source:UniProtKB/TrEMBL;Acc:B4FCS4]	LOC100192824	70.9402	180.244	237.023	154.236	130.957	154.797	52.9113	261.529	118.581	66.4153	80.8027	73.6969	99.022	84.9328	124.293	47.1737	30.6958	46.5556	75.5985	91.2197	34.7888	39.1191	26.7084	27.9853
GRMZM2G013960	1	174391526	174392391	-1	protein_coding	-	--	--	0.299319	0.959685	0.28751	0.511465	0.839157	0.328433	0.439334	0.57901	0	0	0	0	0	0	0	0	0.922118	0.86114	0.244155	0.214685	4.91654	4.8838	15.9838	7.94365
GRMZM2G013986	1	4046390	4049199	-1	protein_coding	-	Uncharacterized protein [Source:UniProtKB/TrEMBL;Acc:B4FZU2]	LOC100274260	56.3977	71.2063	53.7911	49.2285	80.3402	48.5595	84.7818	56.1383	1.74083	0.806636	1.5322	1.16884	2.04937	1.24298	2.39065	0.532342	58.2519	55.2455	28.5356	32.0666	52.5658	62.1465	39.0707	38.0516
GRMZM2G013987	1	89785115	89839554	1	protein_coding	-	Uncharacterized protein [Source:UniProtKB/TrEMBL;Acc:C0P8T9]	hypothetical protein	0	0	0	0	0	0	0	0	0	0	0	0	0	0	0	0	0	0	0.0285191	0	0.0258183	0	0	0.023099
GRMZM2G014323	1	37672046	37690275	-1	protein_coding	-	--	--	0.0270703	0	0	0.0484239	0.00654145	0	0	0	0.00684361	0	0	0	0	0.0111424	0	0	0.011051	0	0.0104791	0	0.00707398	0.00742254	0.0041347	0.00734318
GRMZM2G014366	1	6358121	6361986	1	protein_coding	-	Uncharacterized protein [Source:UniProtKB/TrEMBL;Acc:C0PCX6]	--	0	0	0	0	0	0	0	0	0	0	0	0	0	0	0	0	0	0	0	0	0	0	0	0
GRMZM2G014382	1	4055334	4063464	-1	protein_coding	-	LYR family of Fe/S cluster biogenesis protein [Source:Projected from Arabidopsis thaliana (AT3G12260) TAIR;Acc:AT3G12260]	LOC100194239	57.9053	58.5977	69.7164	71.9393	70.1034	63.6225	99.8024	78.4069	77.5867	71.8218	64.2824	69.0408	64.0123	60.4649	64.4591	59.3735	84.226	83.8359	88.6058	94.769	129.373	128.71	109.204	107.139
GRMZM2G014392	1	250953388	250956063	-1	protein_coding	-	9-cis-epoxycarotenoid dioxygenase 1, chloroplastic [Source:UniProtKB/Swiss-Prot;Acc:O24592]	viviparous14	2.01724	3.42447	1.79611	1.93195	3.18095	2.67834	5.12405	5.07752	2.45226	8.51785	1.50575	3.93096	2.49592	5.76089	1.04723	4.44117	1.20838	2.12846	2.8146	2.73371	2.40015	2.75565	1.87942	1.82846
GRMZM2G014419	1	37669067	37670519	-1	protein_coding	-	Harpin-induced protein; Uncharacterized protein [Source:UniProtKB/TrEMBL;Acc:B4FP99]	--	37.1464	36.9499	37.1644	33.3022	40.0658	32.6607	19.04	29.0435	3.01731	3.76237	2.33499	2.54675	2.63315	4.07681	1.6634	3.38738	26.4838	24.4184	23.2043	21.7764	7.70072	8.13858	6.07305	5.13658
GRMZM2G014676	1	229628477	229632696	1	protein_coding	-	prefoldin 5 [Source:Projected from Arabidopsis thaliana (AT5G23290) TAIR;Acc:AT5G23290]	LOC100284633	58.8115	46.2303	57.0949	48.3013	70.8244	56.4092	44.7932	53.298	15.496	15.1786	17.7307	17.396	16.1751	13.7442	16.6692	10.5433	48.3559	38.324	20.2482	18.2313	18.5212	17.8655	9.5049	11.2481
GRMZM2G014709	1	175920342	175928257	-1	protein_coding	-	Ubiquitin carboxyl-terminal hydrolase family protein [Source:Projected from Arabidopsis thaliana (AT2G39120) TAIR;Acc:AT2G39120]	uncharacterized LOC100274156	17.7174	10.6849	16.0703	10.8843	15.4215	14.5577	14.4829	12.4612	15.5036	16.9459	16.3997	17.518	14.1298	14.5554	14.5781	21.7562	27.1428	18.5297	22.5731	19.0934	13.7352	13.7619	9.08793	11.3602
GRMZM2G014829	1	139631943	139632559	-1	protein_coding	-	--	--	0.0864045	0	0	0.369355	0	0.0893428	0.0575086	0	0	0	0	0.055555	0	0	0	0.0631731	0	0	0.239828	0.0772422	0.067433	0.0710127	0	0.149247
GRMZM2G014872	1	139605447	139608355	1	protein_coding	-	Uncharacterized protein [Source:UniProtKB/TrEMBL;Acc:C0P432]	hypothetical protein	6.35137	4.25765	5.38077	5.92923	4.75089	4.58919	10.2962	5.437	2.17879	2.60285	2.1338	2.53316	1.98719	2.03916	1.81107	3.07102	13.2285	14.2621	13.7135	15.6688	12.8525	12.6518	9.47494	9.81185
GRMZM2G014934	1	260716286	260718994	1	protein_coding	-	--	--	0.0408979	0.112006	0	0	0.111212	0	0.0496239	0	0	0	0	0	0	0	0	0.0173812	0.0418276	0.0579814	0	0	0.0470497	0	0	0
GRMZM2G014951	1	260714698	260715968	-1	protein_coding	-	Uncharacterized protein [Source:UniProtKB/TrEMBL;Acc:C0PKJ0]	uncharacterized LOC100383989	0.530337	1.20571	0.080159	0.0688452	0.797432	0.378071	4.71844	4.61096	0.137151	0.0232067	0	0.0240638	0.0342081	0.0967594	0.110684	0.037756	5.70048	6.36027	3.65186	3.79412	0.854464	1.0522	0.935799	1.17193
GRMZM2G014955	1	278732100	278734562	1	protein_coding	-	Protein-O-fucosyltransferase 1 [Source:UniProtKB/TrEMBL;Acc:B6SUZ6]	protein-O-fucosyltransferase 1	9.38454	13.3291	8.00205	9.11031	4.53601	7.76254	5.99398	5.53287	6.49737	8.8364	6.54666	8.57021	7.06882	7.04073	7.34531	11.5929	8.18102	10.7981	7.35049	9.02578	14.2799	15.1872	13.646	12.9774
GRMZM2G015005	1	251672698	251681516	1	protein_coding	-	Uncharacterized protein [Source:UniProtKB/TrEMBL;Acc:B4FW85]	uncharacterized LOC100273551	14.8974	9.09817	16.566	12.2062	9.08828	9.91558	8.113	6.93148	4.34521	3.66327	4.32535	3.94273	3.47068	3.79718	2.63195	3.93322	12.9728	12.4521	5.65441	5.86253	6.70359	5.76314	1.84383	3.18596
GRMZM2G015067	1	22865789	22873266	1	protein_coding	-	SURF1 [Source:UniProtKB/TrEMBL;Acc:B6U8E5]	--	14.8292	12.4029	14.8746	13.3254	11.129	12.3363	7.97995	10.0981	5.3143	5.96208	5.57916	5.71169	4.55421	4.97383	4.65355	6.20908	12.9983	12.1404	6.4984	6.47083	8.1617	7.61036	3.59192	3.76993
GRMZM2G015073	1	269364429	269371095	-1	protein_coding	-	--	--	26.7463	15.5532	16.8577	17.3411	14.483	12.9678	11.482	7.07161	4.65683	5.39995	5.08888	5.62267	5.21227	5.93209	3.84187	7.3441	25.7052	25.4532	14.294	12.1723	12.1579	11.2993	9.36011	9.56942
GRMZM2G015097	1	171249195	171254764	1	protein_coding	CPP	Tesmin/TSO1-like CXC domain containing protein; Uncharacterized protein [Source:UniProtKB/TrEMBL;Acc:B6TRQ5]	tesmin/TSO1-like CXC domain containing protein	37.5867	52.4717	34.1624	32.1026	32.4331	36.4339	28.4956	35.4926	16.4177	18.0847	14.3251	15.0796	14.8787	17.9703	16.4499	22.4735	25.708	26.2461	22.8117	20.3642	34.0949	41.1727	38.3519	35.9015
GRMZM2G015143	1	117721135	117722274	-1	protein_coding	-	--	--	0.321746	1.78698	0.221473	0.232372	0.168735	0.202585	0.682331	0	1.55026	2.82853	2.6783	1.54167	2.70978	2.57941	2.1991	4.11156	2.63489	2.83201	0.633717	3.41054	1.50845	1.12961	2.59254	2.71267
GRMZM2G015219	1	22887707	22892411	1	protein_coding	-	no pollen germination related 1 [Source:Projected from Arabidopsis thaliana (AT1G27460) TAIR;Acc:AT1G27460]	LOC100216592	13.1429	11.6562	21.4111	15.4247	37.5397	33.8456	44.8965	29.2452	3.98057	3.99911	3.12878	4.128	3.56796	3.87849	3.32039	2.89684	48.2618	35.5496	20.5966	15.0892	9.86729	11.7795	5.30467	8.44636
GRMZM2G015226	1	57280298	57281345	-1	protein_coding	-	--	--	0	0	0	0	0	0	0	0	0	0	0	0	0	0	0	0	0	0	0	0	0	0	0	0
GRMZM2G015234	1	17617028	17620187	-1	protein_coding	-	--	--	0	0	0	0.0267038	0	0	0	0	0	0	0	0	0	0	0	0	0	0	0	0	0	0	0	0
GRMZM2G015281	1	37721439	37722170	1	protein_coding	ERF	--	--	0.0929998	0.380291	0.940493	0.166294	2.36476	1.57178	3.26054	4.52333	0	0	0	0.0628665	0.145658	0	0	0.0386388	1.80339	0.997695	1.07786	0.610265	0.0437537	0.185781	0.10745	0.14975
GRMZM2G015344	1	205230311	205234454	1	protein_coding	-	Pyrimidine-specific ribonucleoside hydrolase rihA [Source:UniProtKB/TrEMBL;Acc:B6THD4]	--	5.04358	4.40334	5.42589	5.01675	7.2034	6.43258	16.0716	7.6232	12.2528	13.5643	12.3126	13.2816	10.5807	11.1379	10.2376	11.4055	7.7148	7.80008	44.6645	31.4223	18.1115	14.6447	10.1676	8.95266
GRMZM2G015355	1	265588359	265588701	-1	protein_coding	-	--	--	0	0	0	0	0	0	0	0	0	0	0.114517	0	0	0	0	0	0	0	0.419301	0	0	0	0	0
GRMZM2G015384	1	2874117	2894252	-1	protein_coding	-	actin-related protein 4 [Source:Projected from Arabidopsis thaliana (AT1G18450) TAIR;Acc:AT1G18450]	LOC100279759	120.409	109.841	123.943	119.85	77.4777	97.6062	66.2875	66.5381	27.2029	27.3663	22.7328	26.5895	23.394	28.3503	22.57	30.3985	80.0821	76.9343	42.9382	40.0729	31.3783	30.0413	18.08	21.1226
GRMZM2G015436	1	288236186	288241749	-1	protein_coding	-	Indole-3-glycerol phosphate lyase; Uncharacterized protein [Source:UniProtKB/TrEMBL;Acc:B4FGW7]	--	11.232	12.0849	7.61673	8.55569	7.06786	9.81237	9.64435	10.5914	3.01753	3.28148	2.73142	3.85916	3.15578	4.25427	4.51746	3.89333	11.5233	11.9747	9.52563	9.49872	6.38612	6.58478	4.10809	4.25668
GRMZM2G015571	1	19900392	19911127	-1	protein_coding	-	Uncharacterized protein [Source:UniProtKB/TrEMBL;Acc:B4FH19]	uncharacterized LOC100193996	9.87403	8.83186	9.85172	10.2406	6.39884	8.13479	7.10046	6.25948	6.54972	7.06279	7.26846	6.46974	5.79857	6.79083	6.22837	7.33852	9.5743	12.8883	12.4757	14.9362	8.97198	9.30938	9.40512	9.03063
GRMZM2G015588	1	205618483	205619266	-1	protein_coding	-	--	--	12.0471	17.0292	20.2162	20.0386	33.1682	24.9119	26.1116	41.5107	22.2446	20.4855	16.7112	22.3106	11.4037	13.2441	16.1217	14.827	19.2284	19.2852	14.3152	17.9129	15.0217	15.2668	11.8193	15.6571
GRMZM2G015642	1	216980663	216985220	-1	protein_coding	-	Uncharacterized protein [Source:UniProtKB/TrEMBL;Acc:B4FDR1]	LOC100193087	36.5377	62.1525	41.8239	46.7467	34.5669	47.7727	39.2027	56.7252	14.9353	16.1616	14.3818	15.2324	13.3122	13.2071	17.4153	15.8576	26.9461	29.1356	23.4025	23.9108	14.9359	17.2238	16.7505	15.1838
GRMZM2G015767	1	112734170	112741865	-1	protein_coding	-	Uncharacterized protein [Source:UniProtKB/TrEMBL;Acc:B4F8V4]	uncharacterized LOC100191452	24.8678	30.7913	17.2821	16.3027	34.9356	18.5141	45.0586	19.9404	12.9218	20.4241	16.5212	17.358	14.6386	16.1563	15.2484	18.404	26.1157	26.7811	23.6103	16.9279	4.56245	3.85571	2.40745	1.65566
GRMZM2G015801	1	19899897	19900088	-1	protein_coding	-	--	--	0	0	0	0	0	0	0	0	0	0	0	0	0	0	0	0	0	0	0	0	0	0	0	0
GRMZM2G015804	1	25704670	25711992	-1	protein_coding	-	beta glucosidase 40 [Source:Projected from Arabidopsis thaliana (AT1G26560) TAIR;Acc:AT1G26560]	uncharacterized LOC100192939	1.21505	2.24356	0.718751	1.16921	2.06451	2.14958	3.92536	3.53402	0.401612	0.767567	0.451459	0.350418	0.386237	0.271468	0.22054	0.23916	3.07565	2.00686	4.53096	3.92498	3.64932	4.79502	4.02719	3.72849
GRMZM2G015880	1	128017011	128055405	-1	protein_coding	-	Uncharacterized protein [Source:UniProtKB/TrEMBL;Acc:B4FHN2]	hypothetical protein	21.2996	15.8685	17.7769	19.4534	16.1373	18.3337	17.3278	13.5016	10.8869	11.3321	13.2179	12.302	11.434	10.3539	12.0459	12.1071	23.9398	25.9431	15.2806	20.9205	20.2539	18.8825	10.7477	12.6116
GRMZM2G015892	1	288257077	288259234	-1	protein_coding	-	Uncharacterized protein [Source:UniProtKB/TrEMBL;Acc:B4F800]	--	0.0405278	0	0	0.0763437	0.0899646	0.0320455	0	0.012794	1.42955	5.18276	1.24056	3.0565	1.17343	3.54895	1.52397	1.35025	0	0	0.200315	0.0170914	0.554217	0.351934	0.0366238	0.297651
GRMZM2G015902	1	64603797	64608997	-1	protein_coding	-	CONTAINS InterPro DOMAIN/s: Hepatocellular carcinoma-associated antigen 59 (InterPro:IPR010756); Has 1239 Blast hits to 998 proteins in 204 species: Archae - 4; Bacteria - 71; Metazoa - 421; Fungi - 109; Plants - 87; Viruses - 5; Other Eukaryotes - /.../ource: NCBI BLink). [Source:Projected from Arabidopsis thaliana (AT1G02330) TAIR;Acc:AT1G02330]	LOC100282469	25.4108	25.3462	31.863	27.8865	23.5998	30.2041	14.7935	20.4265	11.4713	13.1151	12.1258	11.827	12.3604	12.481	13.0973	11.4933	20.2962	18.6251	9.19878	8.3001	10.2602	10.0058	9.75728	7.07337
GRMZM2G015925	1	219944860	219953710	1	protein_coding	-	Polynucleotidyl transferase, ribonuclease H-like superfamily protein [Source:Projected from Arabidopsis thaliana (AT3G15080) TAIR;Acc:AT3G15080]	uncharacterized LOC100382188	19.9119	12.7897	16.0061	14.8766	11.6429	14.6048	8.16633	7.43581	11.6151	11.377	10.4424	12.0798	8.12387	9.23322	9.40685	12.3334	15.8475	13.9409	11.3573	11.1223	6.99609	7.01698	2.88765	4.31387
GRMZM2G015967	1	219526880	219530998	-1	protein_coding	-	Peptidyl-prolyl cis-trans isomerase [Source:UniProtKB/TrEMBL;Acc:B6U5I1]	peptidyl-prolyl cis-trans isomerase	10.1505	11.885	8.28072	6.01475	8.57984	8.98474	12.5234	10.2524	95.2458	142.3	69.7055	102.566	84.5039	96.6464	88.918	104.688	12.791	15.21	32.0718	32.4241	19.0709	18.0518	19.1316	9.65033
GRMZM2G016020	1	48014364	48015108	-1	protein_coding	MYB_related	A-type R2R3 Myb protein; Pericarp color 1 [Source:UniProtKB/TrEMBL;Acc:Q8S431]	--	0	0	0	0	0	0	0	0	0	0	0	0	0	0	0	0	0	0	0	0	0	0	0	0
GRMZM2G016079	1	189807563	189808400	-1	protein_coding	ERF	--	--	0	0	0	0	0	0	0	0	0	0	0	0	0	0	0	0	0	0	0	0.0411593	0	0	0	0.0800651
GRMZM2G016084	1	297827063	297830266	-1	protein_coding	-	Nucleic acid-binding proteins superfamily [Source:Projected from Arabidopsis thaliana (AT3G23700) TAIR;Acc:AT3G23700]	--	14.865	19.1572	14.8515	12.5602	15.1367	13.432	13.7848	12.7759	122.023	139.071	139.75	157.802	193.438	183.155	183.505	168.459	14.1281	12.151	17.2251	14.6558	22.0699	19.6912	35.5426	25.4868
GRMZM2G016088	1	189804901	189806671	1	protein_coding	-	Protein of unknown function (DUF1997) [Source:Projected from Arabidopsis thaliana (AT4G31115) TAIR;Acc:AT4G31115]	--	6.00415	13.3761	8.1793	9.17387	11.1656	11.7754	9.54677	19.0553	194.814	171.819	192.405	190.878	210.36	192.768	244.614	115.997	4.5195	5.57602	7.01967	7.51037	7.75919	8.04002	9.91388	5.80857
GRMZM2G016150	1	288278441	288283216	-1	protein_coding	bZIP	Opaque2 heterodimerizing protein 1 [Source:UniProtKB/TrEMBL;Acc:Q03462]	--	13.6208	11.2305	13.8899	13.1689	14.1594	12.6483	10.2349	11.7964	6.24878	7.37231	6.55998	5.97855	8.38338	6.53345	8.31861	6.86862	15.1592	14.3157	9.7698	11.3782	7.46725	6.13759	5.85711	4.75851
GRMZM2G016189	1	216101470	216107848	-1	protein_coding	-	Aminoaldehyde dehydrogenase 1b [Source:UniProtKB/TrEMBL;Acc:G5DDC2]	LOC100302679	52.8796	64.0256	54.6856	62.8743	50.4777	56.2216	50.7682	59.8836	40.8238	39.6234	36.6369	39.2314	31.5599	32.4651	41.9891	43.7461	54.4553	62.073	47.3263	54.3316	26.3016	26.7526	16.5883	18.0185
GRMZM2G016210	1	201673513	201678322	1	protein_coding	-	Protein of Unknown Function (DUF239) [Source:Projected from Arabidopsis thaliana (AT5G18460) TAIR;Acc:AT5G18460]	LOC100279181	36.5003	36.4518	23.7768	19.7007	43.0865	23.0677	25.9423	25.5439	0.138077	0.435966	0.302202	0.108221	0.515116	0.305547	0.32504	0.438052	32.142	42.3994	20.4798	20.6833	2.95063	2.5948	0.978755	1.28608
GRMZM2G016241	1	241430768	241432121	-1	protein_coding	-	Probable glutathione S-transferase BZ2 [Source:UniProtKB/Swiss-Prot;Acc:P50472]	uncharacterized LOC100502255	9.06415	9.7014	10.5143	6.35791	13.2455	9.19593	4.52084	8.96651	5.54379	2.81877	6.08568	3.77376	4.75908	4.57046	4.11812	2.49851	7.03923	6.84941	4.71665	3.26564	3.47566	3.69508	4.1989	2.49605
GRMZM2G016281	1	64609447	64611434	1	protein_coding	-	--	--	0	0	0	0	0	0	0	0	0	0	0	0	0	0	0.0895469	0	0	0	0	0.0429501	0.0932494	0	0	0
GRMZM2G016290	1	297830512	297832329	-1	protein_coding	-	Uncharacterized protein [Source:UniProtKB/TrEMBL;Acc:B4FDP4]	LOC100193073	0.746723	1.32842	1.43065	1.25892	1.82348	1.07747	2.73508	2.25568	17.5233	9.34779	24.3109	15.2346	34.117	21.9839	24.3143	7.87707	2.3486	2.54255	9.50151	6.87107	7.95627	6.79549	7.89701	7.11212
GRMZM2G016439	1	205263817	205266907	-1	protein_coding	-	Histidine-containing phosphotransfer protein; Histidine-containing phosphotransfer protein 5; Uncharacterized protein [Source:UniProtKB/TrEMBL;Acc:Q9ST01]	histidine-containing phosphotransfer protein	54.2668	62.3312	49.2541	48.6998	66.0485	59.3684	77.7965	97.0852	31.7764	25.9774	25.6708	25.4192	21.8197	21.4923	25.5228	21.5099	48.7177	56.7961	29.6783	27.0701	21.2802	25.3286	13.0263	14.5668
GRMZM2G016443	1	16435264	16435967	1	protein_coding	-	germin-like protein 7 [Source:Projected from Arabidopsis thaliana (AT1G10460) TAIR;Acc:AT1G10460]	--	0.0876576	0.218561	0.266663	0.210064	0.629799	0.40268	1.23508	0.578388	0.66494	0	0.239613	0.262982	0.211124	0.0504223	0.0847385	0.603233	2.11148	0.411984	3.38205	2.36424	0.579389	0.694087	0	0.144702
GRMZM2G016480	1	55080810	55087098	1	protein_coding	-	Uncharacterized protein [Source:UniProtKB/TrEMBL;Acc:C0P786]	uncharacterized LOC100382395	126.979	179.878	72.029	72.3	71.4591	76.3973	50.6214	50.6263	7.10201	5.87959	5.21832	7.26777	4.60752	6.51662	5.23788	4.9816	84.9041	71.6952	61.2725	69.6391	8.39247	9.65917	4.53447	4.60176
GRMZM2G016511	1	16602780	16605847	-1	protein_coding	-	Proteasome subunit alpha type [Source:UniProtKB/TrEMBL;Acc:C0PFK3]	LOC100191154	120.855	99.2522	136.332	130.395	152.355	132.718	117.723	145.701	85.6844	82.5331	90.2612	88.7052	76.8728	70.3214	86.7143	69.8552	125.868	133.785	95.5976	112.118	68.2403	68.4108	52.7069	52.4973
GRMZM2G016521	1	210035307	210036267	-1	protein_coding	-	--	--	1.58126	2.47288	1.81123	2.32949	2.43517	2.15473	4.7749	4.04051	7.91073	11.2964	8.58699	10.9058	8.99454	9.8562	8.89245	11.1621	2.1617	1.35673	3.04625	5.2384	2.54968	2.38342	4.30286	2.4303
GRMZM2G016546	1	276428498	276431002	1	protein_coding	-	Uncharacterized protein [Source:UniProtKB/TrEMBL;Acc:C0HGD7]	uncharacterized LOC100276386	6.64893	5.22015	8.36223	7.91135	7.17795	7.87724	4.76138	11.4228	10.7175	9.78854	9.60615	9.42588	8.38422	8.491	10.6442	7.99357	4.48735	3.41856	1.9188	2.10891	4.5021	3.87807	1.79035	1.87541
GRMZM2G016602	1	252202771	252214106	-1	protein_coding	-	recA DNA recombination family protein [Source:Projected from Arabidopsis thaliana (AT1G79050) TAIR;Acc:AT1G79050]	protein recA	26.9657	27.003	23.7323	23.4866	16.598	17.474	14.3683	13.5382	20.5417	17.748	18.47	21.6841	16.338	15.9518	18.0967	19.6248	20.1046	18.8717	9.94288	9.43289	7.29951	6.03096	4.81338	4.18518
GRMZM2G016613	1	224751260	224753549	1	protein_coding	-	Uncharacterized protein [Source:UniProtKB/TrEMBL;Acc:C0P4M8]	uncharacterized LOC100382124	0	0	0	0	0	0	0	0	0	0	0	0	0	0	0	0	0	1.0945	7.41659	9.63685	0	0.0266704	0.199532	0.0419678
GRMZM2G016671	1	276396791	276429710	-1	protein_coding	-	Tousled-like kinase 1 [Source:UniProtKB/TrEMBL;Acc:Q6DUC4]	--	29.364	25.4831	23.0129	25.0888	21.3557	23.6135	15.5789	15.9598	11.5612	10.6274	9.89065	10.49	9.18282	9.03476	8.92338	12.6109	33.3935	32.9155	21.4195	24.0657	14.2852	13.2652	8.0018	8.68512
GRMZM2G016734	1	47329571	47331169	-1	protein_coding	-	Uncharacterized protein [Source:UniProtKB/TrEMBL;Acc:B4FU29]	hypothetical protein	37.0689	143.293	59.2685	111.356	21.4438	115.06	19.3106	227.281	212.136	130.866	162.159	148.901	104.876	64.7464	120.726	40.9582	10.9455	32.5379	21.4493	33.299	107.921	136.845	254.452	181.708
GRMZM2G016738	1	297835147	297837438	-1	protein_coding	-	--	--	0.0230498	0	0.0579099	0.034936	0.133071	0.0478393	0.00829362	0	0	0.0211285	0	0	0	0	0	0	0	0.0503413	1.04885	0.740321	0.423099	0.63076	0.012256	0.0970687
GRMZM2G016741	1	229016892	229018181	1	protein_coding	-	--	--	0	0	0	0	0	0	0	0	0	0	0	0	0	0	0	0	0	0	0	0	0	0	0	0
GRMZM2G016774	1	297866361	297874947	-1	protein_coding	-	--	--	9.32024	10.7789	9.36372	8.79127	8.70318	8.10683	8.90737	7.38249	6.50159	8.7526	8.23631	8.7368	8.50597	7.54777	7.1213	9.93724	13.5768	12.6179	11.541	11.9091	5.05282	5.13559	5.85095	4.93466
GRMZM2G016777	1	229026272	229028400	1	protein_coding	-	--	--	0.013839	0	0	0.0805123	0	0	0	0	0	0	0	0	0	0	0	0	0	0	0	0	0.0146773	0	0	0
GRMZM2G016875	1	255314153	255322179	1	protein_coding	-	transferases;nucleotidyltransferases [Source:Projected from Arabidopsis thaliana (AT5G19485) TAIR;Acc:AT5G19485]	LOC100194375	32.6278	26.1376	31.0111	28.4178	30.92	28.871	20.8663	21.9462	18.1991	17.1166	16.1202	16.489	18.0531	15.9166	17.6821	19.2887	39.1848	33.949	26.3034	24.4886	25.4371	24.9199	12.609	16.4533
GRMZM2G016892	1	297877793	297883989	-1	protein_coding	-	Uncharacterized protein [Source:UniProtKB/TrEMBL;Acc:B7ZYT3]	tetratricopeptide repeat protein KIAA0103	24.3774	21.3264	27.0758	22.8996	31.4517	25.7636	35.3607	26.0545	35.2034	31.4401	41.275	35.3584	50.7838	34.0951	40.7449	27.695	36.4718	33.3443	37.8265	32.2514	38.3588	39.8227	31.0961	32.7146
GRMZM2G016915	1	284578515	284579125	1	protein_coding	-	Putative uncharacterized protein [Source:UniProtKB/TrEMBL;Acc:B6TGZ5]	--	0	0	0	0	0.164247	0.602183	0	0.123935	0	0	0	0	0	0	0	0	3.89952	4.53402	0.130291	0.159928	0.105069	0.199092	0	0.0549588
GRMZM2G016922	1	237109339	237115584	1	protein_coding	-	Uncharacterized protein [Source:UniProtKB/TrEMBL;Acc:C0PHK0]	uncharacterized LOC100383607	0	0	0	0	0.0117736	0	0	0.00654658	0.0185803	0	0	0	0.010176	0	0	0	0	0	0	0	0	0	0	0
GRMZM2G017008	1	146169831	146171214	1	protein_coding	-	Uncharacterized protein [Source:UniProtKB/TrEMBL;Acc:C0PIM7]	uncharacterized LOC100383732	7.14674	6.87324	5.72891	4.17549	8.20383	5.56028	6.1114	4.6358	0	0	0	0	0.0402805	0	0	0.0454431	10.7455	9.19307	2.26519	3.65042	0.269397	0.23944	0.256701	0.207767
GRMZM2G017011	1	86506921	86507966	1	protein_coding	-	Pollen Ole e 1 allergen and extensin family protein [Source:Projected from Arabidopsis thaliana (AT3G09925) TAIR;Acc:AT3G09925]	--	0.0690116	0.213665	0.225537	0.0846245	1.75046	0.985507	2.29473	0.692063	0	0	0	0	0	0	0	0	2.31193	0.890386	1.09734	0.455782	0.155539	0.229519	0.467802	0.310708
GRMZM2G017044	1	47335719	47337400	-1	protein_coding	-	F-box domain containing protein [Source:UniProtKB/TrEMBL;Acc:B6TF88]	F-box domain containing protein	0.0373945	0.0268528	0.0332317	0	0	0.0179735	0.0955309	0	0.0350831	0.108183	0.0447189	0.0976026	0.090733	0.0799694	0	0.0130042	0.0647679	0.559133	2.98077	3.55942	0.0695712	0.0244452	0.188683	0.199216
GRMZM2G017045	1	201661039	201662079	-1	protein_coding	-	PGR5; Uncharacterized protein [Source:UniProtKB/TrEMBL;Acc:B6U0M5]	PGR5	4.59848	11.0697	3.66973	3.63406	6.81294	4.39659	6.28056	8.26123	289.265	345.813	316.257	332.162	406.436	421.425	430.103	360.436	4.0256	4.67516	8.56039	10.9645	16.6554	14.0016	35.2741	12.6485
GRMZM2G017047	1	255376189	255378865	1	protein_coding	-	Uncharacterized protein [Source:UniProtKB/TrEMBL;Acc:C0HIJ3]	hypothetical protein	9.80566	6.89449	9.1495	9.57957	9.59165	7.84455	14.3225	6.1771	3.62056	2.7363	3.61631	3.00804	3.56252	2.7066	2.47943	2.44575	13.5358	13.1945	15.3184	13.3853	8.08683	6.55579	5.17572	4.57376
GRMZM2G017087	1	271407490	271415210	-1	protein_coding	HB	Homeotic protein knotted-1 [Source:UniProtKB/Swiss-Prot;Acc:P24345]	knotted1	189.237	178.87	268.023	266.363	151.982	164.309	53.5974	102.203	0.0537872	0.048048	0.399662	0.0927012	0.105987	0.0516888	0.216494	0.142939	74.4417	62.8978	23.7481	13.2698	11.989	14.792	9.35596	12.2329
GRMZM2G017089	1	254154487	254164418	-1	protein_coding	-	Uncharacterized protein [Source:UniProtKB/TrEMBL;Acc:C0HFW2]	LOC100282926	77.2588	58.6737	66.4514	65.9468	66.5895	56.6197	43.4111	36.8825	19.869	20.2603	17.2284	19.1387	15.0218	17.2966	15.8929	26.3742	69.6464	60.6569	33.1295	29.8702	24.8185	24.1449	17.2512	18.224
GRMZM2G017103	1	42780625	42781184	-1	protein_coding	-	Putative uncharacterized protein [Source:UniProtKB/TrEMBL;Acc:B6T102]	--	0	0	0	0	0	0	0	0	0	0	0	0	0	0	0	0	0	0	0	0	0	0	0	0
GRMZM2G017110	1	198263544	198267076	-1	protein_coding	-	Glutamate decarboxylase; Uncharacterized protein [Source:UniProtKB/TrEMBL;Acc:B6TT27]	glutamate decarboxylase	28.8689	97.4371	32.2445	33.1958	67.2672	65.4775	103.323	106.581	55.8019	219.898	91.7338	121.377	149.004	206.973	116.615	247.42	15.0162	27.3775	61.0968	82.7013	43.1101	58.4961	24.7626	30.1472
GRMZM2G017116	1	174475987	174476486	-1	protein_coding	-	--	--	0.0570295	0.872493	0	0.171893	0.0800047	0	0	0.12629	0.937872	0.213364	1.17102	1.62114	0.691223	0.185964	1.24779	0.436194	0	0	0.119405	0.0998401	0.215056	0.478424	0.18684	1.01642
GRMZM2G017170	1	156233140	156235984	-1	protein_coding	-	--	--	0.385788	0.568458	0.399311	0.604852	0.107795	0.130134	0.116202	0.171868	0	0	0	0	0	0	0	0	0.266493	0.169831	0.392087	0.501798	5.35163	15.686	54.4244	34.6161
GRMZM2G017186	1	276389788	276395239	1	protein_coding	-	Exhydrolase II [Source:UniProtKB/TrEMBL;Acc:Q9XE93]	--	0.329993	0.585839	0.323987	0.640356	0.268142	0.543258	3.5123	0.589484	65.7537	117.363	13.7571	35.3595	20.2263	25.7933	28.9355	16.5968	21.5489	43.009	29.3452	63.6213	16.2677	15.2183	18.9844	11.8278
GRMZM2G017223	1	55068176	55069877	-1	protein_coding	-	--	--	1.19366	0.424193	3.72548	0.998921	2.00994	2.29799	2.4933	1.13742	0.183071	0.0222611	0.0317713	0.0643023	0	0	0	0.0414243	0.4834	0.363845	0.434373	0.171502	0.0890605	0.0625122	0	0.0172233
GRMZM2G017237	1	240438318	240442714	1	protein_coding	-	Uncharacterized protein [Source:UniProtKB/TrEMBL;Acc:C0HH84]	uncharacterized LOC100381588	8.99971	4.98329	8.82164	6.72779	12.8373	9.03721	13.6028	11.2505	0.123141	0.0576844	0.0799311	0.0934751	0.0477677	0.10842	0.077755	0.0476735	17.1248	14.0606	3.42428	2.68708	0.549783	0.578629	0.242561	0.193236
GRMZM2G017254	1	16594624	16602611	1	protein_coding	-	Uncharacterized protein [Source:UniProtKB/TrEMBL;Acc:C0P868]	--	22.2971	17.8773	18.1655	16.7001	21.6112	16.4998	20.1787	10.7775	26.1356	28.6456	31.0521	29.8329	37.6376	32.5667	32.5989	33.6166	30.0181	21.718	34.7065	24.3841	24.6826	22.638	14.6436	14.8318
GRMZM2G017290	1	283501470	283502945	-1	protein_coding	-	Photosystem I reaction center subunit III [Source:UniProtKB/TrEMBL;Acc:B6SRI3]	--	3.99596	15.3731	5.6611	6.16511	4.0444	5.04576	6.29584	10.8669	1368.34	1810.86	1511.11	1640.66	1695.34	1440.68	1634.57	1116.73	13.1735	16.9706	86.8781	90.557	115.918	109.624	142.774	54.0537
GRMZM2G017299	1	287069970	287073813	-1	protein_coding	-	--	--	0	0	0	0.0179864	0	0	0	0	0	0	0	0	0	0	0	0.0156844	0	0	0	0.0181108	0	0	0	0
GRMZM2G017319	1	255383520	255385569	1	protein_coding	LBD	--	--	0.14118	0.22309	0	0	0.0991865	0	0.0115298	0	9.78264	5.45778	7.16562	4.81864	9.28972	5.02747	5.80949	1.44077	0.0919608	0	0.019769	0.0282444	0.0897465	0.186986	0.520722	0.0811394
GRMZM2G017388	1	238623894	238626392	-1	protein_coding	-	Uncharacterized protein [Source:UniProtKB/TrEMBL;Acc:B4G1L2]	uncharacterized LOC100274519	0.551591	1.18641	1.22062	1.39706	1.81984	2.49016	2.21946	1.3683	2.00541	4.6551	2.30139	2.29161	1.82575	2.26665	1.44173	2.17891	1.78513	2.12105	2.75797	2.81077	2.97815	3.36261	1.24199	1.52938
GRMZM2G017400	1	47998386	47999859	1	protein_coding	-	Calmodulin-binding protein [Source:UniProtKB/TrEMBL;Acc:E7CQZ0]	--	7.28269	6.53297	4.27712	4.00617	18.0193	10.2828	26.3767	27.2332	0.113664	0.0271643	0.100959	0.0318965	0.130466	0.116327	0.208871	0.303819	26.8252	39.8584	22.873	27.5166	6.24942	7.69855	5.00453	5.21577
GRMZM2G017405	1	166945814	166981533	-1	protein_coding	-	tetraacyldisaccharide 4'-kinase family protein [Source:Projected from Arabidopsis thaliana (AT3G20480) TAIR;Acc:AT3G20480]	uncharacterized LOC100272815	10.9566	12.9459	12.7893	12.992	12.1239	16.3505	7.40406	18.2203	5.09325	5.72109	3.31562	4.05867	2.03993	4.10947	2.92216	5.77457	8.88683	7.74098	3.01377	3.45279	6.04083	4.85961	3.08376	3.14556
GRMZM2G017470	1	293405280	293407607	-1	protein_coding	C2C2-Dof	Uncharacterized protein [Source:UniProtKB/TrEMBL;Acc:B6SV34]	hypothetical protein	3.15024	2.46296	5.06109	3.19888	4.38425	3.27162	1.99968	1.95801	1.08072	1.08382	0.997334	1.27284	1.15886	1.15704	0.929452	1.12163	4.2879	3.09338	1.33715	1.02943	1.5088	1.82103	1.23986	1.07371
GRMZM2G017486	1	166943260	166945377	1	protein_coding	-	Uncharacterized protein [Source:UniProtKB/TrEMBL;Acc:C4JBS2]	--	22.3004	26.8584	21.8784	15.4967	37.2055	26.6703	25.1553	28.4224	3.60442	2.69282	2.28772	2.37748	2.10178	1.73954	1.96732	0.985751	13.9882	14.3141	10.3815	11.3661	4.33062	4.90253	3.2124	3.56041
GRMZM2G017536	1	47993857	47998056	1	protein_coding	-	Putative uncharacterized protein [Source:UniProtKB/TrEMBL;Acc:E7CQZ1]	--	34.9604	20.7882	33.9212	34.383	22.8979	23.6055	15.6406	14.3548	0.339568	0.357532	0.298083	0.224221	0.280461	0.150743	0.210484	0.176217	32.8981	31.2062	2.75377	3.10978	1.37991	1.0923	0.516019	0.774858
GRMZM2G017584	1	166937950	166941515	1	protein_coding	-	Uncharacterized protein [Source:UniProtKB/TrEMBL;Acc:C0P7P5]	--	16.0119	14.857	16.074	13.3619	18.2906	15.1126	10.9931	12.7916	4.14815	3.93436	3.7301	3.72773	3.42102	3.72029	3.69335	3.35783	14.6041	11.6398	5.93697	5.19255	10.7408	8.81081	4.81676	5.54891
GRMZM2G017616	1	16573827	16580722	1	protein_coding	-	Lipoxygenase [Source:UniProtKB/TrEMBL;Acc:A1XCI4]	--	17.8206	16.9408	13.7135	13.439	15.7791	11.8653	11.4991	9.33136	3.4729	4.77224	3.55086	3.16688	4.03546	4.84771	4.06331	8.19332	9.87492	10.2397	11.6432	8.81642	7.67241	6.34109	4.27651	4.11247
GRMZM2G017629	1	184813331	184814965	1	protein_coding	-	--	--	0.013968	0	0	0	0.0331126	0	0.189798	0	0.245988	0.0311169	0.356437	0.287483	0.15772	0.126706	0.292954	0.0766635	5.03346	6.16985	2.08412	4.22083	1.23736	0.504535	0.452158	0.193664
GRMZM2G017670	1	66775695	66776958	1	protein_coding	-	Putative uncharacterized protein [Source:UniProtKB/TrEMBL;Acc:B6UBM9]	LOC100278634	1.77169	9.96942	0.807942	2.52102	0.0904129	0.710366	0.143992	1.12706	1.18961	2.07558	1.10471	1.61359	1.16774	1.66027	0.966477	2.08195	0.0393701	0	0.069173	0.0693816	0.162927	0.0636112	0.136209	0.131614
GRMZM2G017709	1	271399253	271403616	-1	protein_coding	-	--	--	0.540796	0.771129	0.732545	0.983469	0.295194	0.616163	0.646811	0.382692	1.4074	1.31182	1.45681	1.61292	1.03174	1.83215	0.871537	1.26069	0.584742	0.496435	0.352183	0.220003	0.386024	0.526879	0.272625	0.374526
GRMZM2G017759	1	79497430	79499320	1	protein_coding	-	--	--	0	0	0	0	0	0	0	0	0	0	0	0	0	0	0	0	0	0	0	0	0	0	0	0
GRMZM2G017792	1	43690126	43693022	-1	protein_coding	-	Uncharacterized protein [Source:UniProtKB/TrEMBL;Acc:B4FN55]	--	0.164245	0.318068	0.252038	0.0893897	0.307509	0.222631	0.281574	0.296353	19.7797	17.0541	20.1119	16.5626	18.1185	11.8505	15.2178	5.77947	0.548015	0.535309	4.99699	4.51599	4.76933	4.07917	2.49913	2.12538
GRMZM2G018030	1	175192165	175252172	-1	protein_coding	Orphans	Calmodulin binding protein; Uncharacterized protein [Source:UniProtKB/TrEMBL;Acc:B4FU94]	calmodulin binding protein	24.6758	24.6249	20.5595	20.6645	18.1079	18.5984	17.9929	13.8196	5.64108	5.47226	6.55703	5.85057	5.51352	4.99695	5.92386	6.39373	17.0489	14.682	25.3589	16.7055	11.5046	11.4724	5.28908	5.97942
GRMZM2G018062	1	78994512	78997218	-1	protein_coding	-	--	--	12.1905	7.93356	10.8361	10.823	5.9923	5.70389	5.3126	2.76506	0.578413	0.798807	0.443564	0.704229	0.806239	0.683349	0.558097	1.18466	15.4447	13.9285	3.72547	5.3149	2.51883	2.63635	1.73847	2.09928
GRMZM2G018080	1	11692597	11694219	1	protein_coding	-	--	--	16.1898	13.9808	17.2703	14.0321	19.5089	18.6421	12.928	16.5261	54.1021	52.2768	40.0207	47.8242	34.0762	46.0743	35.2468	39.067	17.4014	15.2111	12.5648	14.5079	13.31	12.4352	5.01438	5.30164
GRMZM2G018229	1	57555312	57561325	1	protein_coding	-	PETER PAN-like protein [Source:Projected from Arabidopsis thaliana (AT5G61770) TAIR;Acc:AT5G61770]	Suppressor of SWI4 1 isoform 1	57.5207	32.5587	59.5192	43.5722	54.3053	48.2865	50.2755	47.5306	35.3456	31.0981	33.6332	34.2742	29.9909	28.134	29.4658	33.2917	59.9624	40.1222	24.5797	18.4082	23.5841	19.3662	11.8591	14.2694
GRMZM2G018410	1	8329859	8332329	-1	protein_coding	-	--	--	0	0	0	0	0	0	0	0	0	0	0	0	0	0	0	0	0	0	0	0	0	0	0.0209848	0
GRMZM2G018414	1	257246035	257248752	-1	protein_coding	GRF	Uncharacterized protein [Source:UniProtKB/TrEMBL;Acc:C4J2M4]	--	22.0479	20.1308	13.5433	16.2692	13.7648	13.2438	6.67976	6.53143	1.82525	1.64256	1.87777	2.07134	2.44847	1.52943	2.47341	2.44257	10.7548	16.5889	4.41762	5.18159	4.8028	5.246	4.68399	3.34913
GRMZM2G018417	1	8306859	8347066	1	protein_coding	-	Uncharacterized protein [Source:UniProtKB/TrEMBL;Acc:B4FB25]	hypothetical protein	37.8072	52.435	51.1131	38.3785	57.5477	49.8584	42.179	78.2591	27.4293	24.7968	22.9653	23.8161	24.0558	19.8623	28.1407	25.0878	34.4754	28.9422	18.4061	17.5343	23.3886	21.6902	12.9156	13.877
GRMZM2G018472	1	168430589	168435266	1	protein_coding	bHLH	--	--	0	0	0	0	0.0304164	0.0236769	0	0.0176018	0	0.068576	0	0	0	0	0	0	0	0	0.0947283	0.0767359	0	0	0	0
GRMZM2G018487	1	274947476	274951614	1	protein_coding	WRKY	Protein WRKY1 [Source:UniProtKB/Swiss-Prot;Acc:Q32SG4]	WRKY1	33.9474	28.7127	34.4958	30.4455	28.1042	26.1643	12.0682	14.3855	2.02895	1.63566	2.34603	3.15806	3.45882	3.51236	3.3025	1.8868	17.5868	13.3991	4.96644	3.58696	23.8516	16.4468	7.76675	7.77421
GRMZM2G018579	1	8347283	8348889	1	protein_coding	-	Putative uncharacterized protein [Source:UniProtKB/TrEMBL;Acc:B6TTN8]	--	14.1179	11.7879	16.0787	13.7577	23.1909	14.2596	24.1991	23.8941	564.441	474.943	332.73	412.708	276.994	357.556	300.546	259.849	12.6291	7.56035	19.234	14.8672	10.582	11.0828	30.279	14.4821
GRMZM2G018627	1	247817664	247819376	1	protein_coding	-	Chlorophyll a-b binding protein; Uncharacterized protein [Source:UniProtKB/TrEMBL;Acc:B6SZT9]	chlorophyll a-b binding protein	0.0500045	0.0799418	0.0545812	0.0655125	0.0570031	0.0747712	0.0185731	0.0524936	0.859507	0.504173	1.08861	0.86135	0.765151	0.663211	0.602687	0.427087	0.0439731	0.135257	0.222248	0.0844053	0.167096	0.123807	0.109644	0.024289
GRMZM2G018678	1	52795361	52804613	-1	protein_coding	-	Uncharacterized protein [Source:UniProtKB/TrEMBL;Acc:B4FKD0]	--	3.53173	6.36554	3.23439	5.15632	2.60626	4.80084	1.70488	2.76682	6.98474	7.16966	7.10141	6.56291	6.3191	5.66915	7.47662	3.80922	2.43225	3.64675	2.20886	3.17142	2.28151	2.79738	0.975977	1.68865
GRMZM2G018706	1	8348905	8351557	-1	protein_coding	-	--	--	5.59934	3.94376	4.13509	5.00257	2.1123	2.52496	1.34607	1.10668	13.4325	7.60287	6.1579	6.61079	5.69592	5.21892	4.98398	2.8842	2.97589	3.76296	2.63158	2.58873	1.43777	1.96483	0.825521	0.816706
GRMZM2G018728	1	52805139	52807763	-1	protein_coding	-	14 kDa zinc-binding protein [Source:UniProtKB/Swiss-Prot;Acc:P42856]	histidine triad nucleotide binding protein	214.192	289.002	285.941	276.083	338.386	311.771	206.948	355.757	145.143	148.867	118.728	143.053	107.391	98.2531	120.067	137.839	167.884	176.397	98.7462	104.559	107.401	103.353	64.9165	66.4057
GRMZM2G018798	1	275011431	275016786	-1	protein_coding	-	--	--	4.98431	4.38991	7.05329	4.20782	5.55408	7.91107	6.10123	9.40568	1.30576	1.5684	1.34009	1.43833	1.07831	1.72711	1.65893	3.95625	5.49717	3.68768	8.61034	9.64326	4.91235	5.89046	6.15551	4.80081
GRMZM2G018929	1	127036156	127072456	-1	protein_coding	-	--	--	6.61234	4.95854	5.37949	4.65565	5.00963	4.81223	3.5421	2.61044	17.5303	19.5265	14.4625	17.2376	15.4104	15.5462	15.5322	23.0496	7.74641	7.52508	6.84217	6.46035	9.44076	7.24827	4.52143	4.36945
GRMZM2G018941	1	51011368	51013407	1	protein_coding	-	Uncharacterized protein [Source:UniProtKB/TrEMBL;Acc:C0PE62]	NADH-ubiquinone oxidoreductase 13 kDa-B subunit	272.371	368.948	382.222	358.97	466.148	430.21	546.483	819.132	272.518	241.599	231.891	241.149	231.604	199.516	288.46	236.73	245.762	257.806	211.138	231.116	255.661	269.802	283.625	281.568
GRMZM2G018974	1	300307670	300317619	1	protein_coding	-	--	--	0.458243	0.48309	0.44168	0.63215	0.310402	0.281635	0.282306	0.220326	0.247655	0.229424	0.151389	0.246737	0.148533	0.297671	0.0806779	0.321678	0.442833	0.548219	0.517062	0.582081	0.421208	0.488031	0.17064	0.33516
GRMZM2G018984	1	17492641	17494645	-1	protein_coding	ERF	Uncharacterized protein [Source:UniProtKB/TrEMBL;Acc:B4FBE6]	uncharacterized LOC100192457	0.0434318	0.0410561	0	0	0.483052	0.027886	2.66254	0.433615	0.796877	0.106207	0.880981	0.256369	0.309861	0.0521955	0.3308	0.01108	0.0700908	0	0.371026	0.0122477	0.0442328	0.0986129	0.090064	0.0577752
GRMZM2G019027	1	57569238	57570270	1	protein_coding	-	--	--	0.0174987	0	0	0	0	0	0	0	0	0	0	0	0	0	0	0	0.0516582	0	0	0.0667641	0	0	0	0
GRMZM2G019050	1	196729334	196736717	-1	protein_coding	-	Uncharacterized protein [Source:UniProtKB/TrEMBL;Acc:C4J0G5]	LOC100384829	49.2667	38.4697	46.0671	44.1904	40.4056	41.1438	36.5328	28.9784	16.4011	16.8524	15.0486	15.4768	15.0182	15.7553	12.6789	15.9399	58.2633	50.6056	38.7412	34.9839	27.4527	28.5782	16.2593	18.3528
GRMZM2G019171	1	243389757	243396113	1	protein_coding	-	Uncharacterized protein [Source:UniProtKB/TrEMBL;Acc:B4F8P8]	uncharacterized LOC100191405	11.9778	9.85503	12.3261	10.9972	8.09184	9.78105	10.0719	6.37477	6.78593	7.53159	7.45932	7.5737	6.78206	6.75026	6.31298	10.0457	12.9515	13.942	17.818	17.4481	13.7908	13.2213	7.06854	8.80899
GRMZM2G019260	1	34940742	34950638	-1	protein_coding	-	Phosphomevalonate kinase [Source:UniProtKB/TrEMBL;Acc:B6TD25]	--	24.5229	19.222	22.1409	25.0117	12.7298	19.8152	19.2146	17.2837	13.5323	15.4049	12.7311	15.5177	13.8399	15.18	13.4972	20.9441	28.1708	31.0054	29.5913	31.4412	16.1674	16.0714	9.17579	12.0896
GRMZM2G019267	1	271027530	271032041	1	protein_coding	-	Uncharacterized protein [Source:UniProtKB/TrEMBL;Acc:B4F9F3]	uncharacterized LOC100279243	95.3054	102.127	93.9197	98.3234	79.0483	101.693	62.3522	103.214	54.4227	55.0841	61.0471	56.6419	66.0264	58.7751	66.7991	55.8099	66.8946	63.844	48.16	47.2485	36.7341	35.1914	24.451	26.805
GRMZM2G019280	1	151087818	151088382	-1	protein_coding	-	--	--	0.0753906	0	0.0936851	0	0	0	0.798137	0.0387443	0	0	0	0	0	0	0	0	0.161333	0.161969	0	0	0	0	0	0
GRMZM2G019361	1	288142315	288149771	1	protein_coding	-	Uncharacterized protein [Source:UniProtKB/TrEMBL;Acc:C4JB83]	--	10.9507	8.45611	10.9857	9.21126	7.60826	8.69729	8.49467	7.30844	2.07747	2.80079	2.09245	2.668	3.15205	3.98448	2.93318	7.01684	10.0941	7.8067	6.39472	4.7816	8.3029	9.68018	10.2676	8.81809
GRMZM2G019411	1	242490543	242493013	1	protein_coding	-	Pectinesterase-1; Uncharacterized protein [Source:UniProtKB/TrEMBL;Acc:B6TZE6]	pectinesterase-1	7.502	12.242	7.24062	11.1534	9.88081	9.65892	9.77912	13.8269	19.3266	28.2504	21.5055	33.363	17.3474	30.2394	20.9566	26.5399	7.31911	8.12926	8.04009	5.26569	6.80319	6.76818	5.46572	4.05158
GRMZM2G019434	1	171553382	171558256	1	protein_coding	-	ATP binding protein; Uncharacterized protein [Source:UniProtKB/TrEMBL;Acc:B6T4Q9]	uncharacterized LOC100192758	22.7632	22.4158	20.3419	22.0351	21.9535	22.4315	26.4848	21.0683	18.6051	21.0642	18.6678	18.977	17.1049	18.8859	18.1041	21.7245	26.8165	27.9767	36.3645	31.9715	18.7752	20.7275	13.8694	14.9808
GRMZM2G019446	1	288150005	288174446	-1	protein_coding	bZIP	Uncharacterized protein [Source:UniProtKB/TrEMBL;Acc:B4FJ00]	--	8.87757	8.67698	8.08341	8.29767	7.95844	8.60278	5.35633	8.1752	5.10079	6.00577	4.76566	4.92973	5.28685	4.8386	5.7695	6.77615	9.18155	12.7432	10.1745	13.3	5.971	6.32907	4.65973	4.91301
GRMZM2G019562	1	74422861	74425248	1	protein_coding	-	--	--	6.18341	6.92227	5.36352	5.37515	6.1361	6.17716	6.09195	6.30202	8.13201	13.2643	8.94715	10.0495	9.89483	9.64702	8.25862	12.8866	6.29642	6.21713	7.24412	6.7041	11.2411	11.8523	11.4451	10.9719
GRMZM2G019567	1	34960609	34962573	1	protein_coding	-	--	--	9.21061	7.37784	9.42227	5.83719	12.5467	8.56262	4.53291	9.09593	0.136448	0.0781056	0.182633	0.0755042	0.321739	0.164035	0.184614	0.0351863	7.4474	6.65581	3.03335	3.1754	1.05683	1.04692	1.22454	0.642993
GRMZM2G019641	1	231151952	231152818	1	protein_coding	-	Putative uncharacterized protein [Source:UniProtKB/TrEMBL;Acc:B6SX77]	--	0.128947	0.853547	0.992257	0.158468	2.58921	0.944303	6.9328	3.28678	11.8983	10.1686	17.6223	13.1785	21.7814	13.242	20.8623	8.55324	5.63892	3.09917	14.7817	7.0931	11.437	12.6518	7.63689	7.6347
GRMZM2G019673	1	132817426	132863383	1	protein_coding	-	1,2-alpha-L-fucosidases [Source:Projected from Arabidopsis thaliana (AT4G34260) TAIR;Acc:AT4G34260]	--	23.4708	22.114	21.9394	26.88	22.0484	22.6998	22.4446	15.6374	11.8103	12.7409	13.713	13.4655	13.5591	13.5681	13.0113	16.6016	29.8013	38.2754	29.2405	28.5559	17.3619	17.4467	8.43407	9.82485
GRMZM2G019689	1	34158016	34160374	1	protein_coding	-	Tetratricopeptide repeat (TPR)-like superfamily protein [Source:Projected from Arabidopsis thaliana (AT2G01510) TAIR;Acc:AT2G01510]	--	2.35105	2.10979	2.08884	2.51443	1.15941	1.32827	1.49063	0.852475	1.08049	1.98802	0.902361	1.155	0.510209	0.837802	0.814234	1.97966	2.12743	2.54729	0.723796	0.826037	1.74525	1.52034	1.55266	1.74464
GRMZM2G019799	1	286429198	286437131	-1	protein_coding	-	--	--	3.38448	3.47409	2.47695	2.90567	2.30689	2.98924	2.14829	2.10848	0.921799	0.943422	0.983743	1.00963	0.731134	0.898803	0.847414	1.4322	5.02332	5.01427	2.53707	2.79938	1.65083	1.97698	2.16452	1.95745
GRMZM2G019806	1	271047086	271049436	-1	protein_coding	bHLH	Uncharacterized protein [Source:UniProtKB/TrEMBL;Acc:B4FHG4]	putative HLH DNA-binding domain superfamily protein	0.133716	0.331486	0.0420253	0.151373	0.636983	0.256794	1.89288	0.26753	0.217601	0.663811	0.383878	0.338227	0.141207	0.537327	0.198829	0.288464	0.839788	1.28559	2.36201	4.61822	1.88276	2.14253	1.14943	1.54949
GRMZM2G019926	1	171508696	171515133	1	protein_coding	-	Methylcrotonoyl-CoA carboxylase subunit alpha [Source:UniProtKB/TrEMBL;Acc:B6SKB7]	methylcrotonoyl-CoA carboxylase subunit alpha	17.0247	22.8356	26.5104	22.1418	29.7203	27.1418	21.4389	33.8037	24.426	23.5407	22.2039	21.9689	24.6159	17.2855	27.9873	21.1633	18.8985	16.5556	24.1873	18.2218	25.067	25.7227	15.2851	18.0602
GRMZM2G019991	1	55147001	55155126	-1	protein_coding	-	Uncharacterized protein [Source:UniProtKB/TrEMBL;Acc:B4FDF2]	uncharacterized LOC100192998	13.7978	11.5094	14.8903	14.6278	12.9677	14.9416	15.1001	10.154	10.0871	10.6133	10.297	11.0443	10.2006	10.4298	7.71968	9.77797	19.1831	18.8818	17.1666	17.5415	25.1525	24.0418	21.7303	21.5411
GRMZM2G020073	1	243459425	243465963	-1	protein_coding	-	--	--	0.0192186	0	0	0.0276321	0	0.0186431	0.016574	0.00523155	0.2597	0.0380969	0.0295639	0.0293227	0.0227585	0	0.0846496	0.0748048	0.0596707	0.10951	0.0466214	0.0581149	0.0267701	0.134623	0	0.063168
GRMZM2G020142	1	250615421	250618487	-1	protein_coding	-	Putative RNA polymerase II 140kD subunit [Source:UniProtKB/TrEMBL;Acc:Q08067]	--	17.252	20.0605	14.3135	19.513	12.3255	14.969	8.25995	7.1567	7.07725	7.77406	6.12419	7.815	5.45358	6.47142	6.14617	12.7224	19.8112	24.4461	7.20594	9.67991	12.985	13.5077	6.24438	10.4244
GRMZM2G020295	1	235419634	235425319	1	protein_coding	-	Inosine triphosphate pyrophosphatase [Source:UniProtKB/Swiss-Prot;Acc:B6TNW8]	LOC100283993	8.99486	11.279	9.83151	11.0581	10.7701	10.5238	5.88298	11.0963	12.8242	12.6026	10.5051	12.4026	11.5637	10.6982	11.3316	13.4701	5.98208	6.88668	3.67151	4.777	3.30033	2.88183	2.1784	2.25318
GRMZM2G020478	1	187474790	187476563	1	protein_coding	-	Protein kinase; Uncharacterized protein [Source:UniProtKB/TrEMBL;Acc:B6SZP3]	protein kinase	0	0	0	0	0	0	0	0	0	0	0	0	0	0	0	0	0	0	0	0	0	0	0	0
GRMZM2G020514	1	244228359	244228983	1	protein_coding	-	Putative uncharacterized protein [Source:UniProtKB/TrEMBL;Acc:B6TM58]	--	1.83546	2.43838	1.73056	0.924911	1.41682	0.955435	1.92748	1.28786	14.4025	19.1354	12.8804	15.5513	14.9912	17.8406	18.3541	17.165	0.769221	2.23282	2.45274	2.86161	2.49553	2.09619	2.35062	1.588
GRMZM2G020523	1	77266302	77358639	1	protein_coding	-	Peroxidase 2 [Source:UniProtKB/TrEMBL;Acc:B6TU39]	uncharacterized LOC100272496	0.0967867	0.102255	0.338718	0.149025	11.8558	2.72469	54.2272	21.0478	0.805206	0.156078	0.141739	0.0648785	0.253348	0.319869	0.183663	0.080776	9.69085	5.29563	64.0546	33.068	1.68373	2.26401	1.44375	1.47837
GRMZM2G020548	1	7034342	7040091	1	protein_coding	-	--	--	14.0222	12.1854	10.9093	12.8766	8.63912	10.5031	8.32281	5.58578	2.83042	4.09518	3.22735	3.67216	3.36798	3.59962	3.05084	4.8032	15.9292	18.0166	12.0178	13.6543	6.41897	7.01514	3.75856	4.31196
GRMZM2G020553	1	242113801	242116273	1	protein_coding	-	--	--	17.7407	18.3525	17.4956	19.5835	12.6997	16.646	14.8144	11.2803	8.23656	10.053	10.6614	10.8378	10.865	9.58239	8.39491	10.1825	24.8434	25.7214	33.0711	28.5198	17.1655	20.1948	16.5812	16.154
GRMZM2G020556	1	244220053	244222613	1	protein_coding	-	Putative uncharacterized protein [Source:UniProtKB/TrEMBL;Acc:B6TJT6]	--	0.947415	0.65331	0.650568	0.312817	0.542016	0.426095	0.972616	0.327382	3.2889	3.51714	3.66178	3.44566	3.37258	4.06722	2.66236	2.79291	0.456102	0.613693	0.751475	1.09494	0.81682	0.424743	0.309243	0.682226
GRMZM2G020620	1	107461665	107464463	-1	protein_coding	-	Ankyrin repeat family protein [Source:Projected from Arabidopsis thaliana (AT4G19150) TAIR;Acc:AT4G19150]	--	25.7904	31.6829	35.1217	34.9762	28.0379	36.978	23.7015	38.4083	17.2232	16.4533	13.8038	16.2771	15.4377	15.1735	18.3185	14.6198	28.5078	29.8498	16.5516	17.1816	12.686	12.7413	8.89865	8.41167
GRMZM2G020631	1	195785845	195789120	-1	protein_coding	-	Uncharacterized protein [Source:UniProtKB/TrEMBL;Acc:B4FT62]	uncharacterized LOC100273138	3.77653	5.00172	3.20294	6.27291	3.9325	2.97262	5.09861	4.25026	5.04577	4.51963	4.3782	4.15302	3.9885	2.90334	6.57463	3.54754	9.05627	10.1947	4.7067	6.14197	7.91033	7.82446	6.71792	14.906
GRMZM2G020940	1	53618695	53620586	-1	protein_coding	-	Uncharacterized protein [Source:UniProtKB/TrEMBL;Acc:B4G0K5]	uncharacterized LOC100274379	748.548	1121.94	560.195	554.025	643.878	649.794	599.065	990.051	109.431	107.111	82.766	80.3515	113.97	98.3527	108.685	100.137	524.88	673.736	325.594	370.431	86.9211	127.941	90.1456	118.899
GRMZM2G020974	1	235424749	235426976	-1	protein_coding	-	Shugoshin-1 [Source:UniProtKB/TrEMBL;Acc:B6TQG1]	shugoshin-1	65.9583	57.1508	89.3278	87.5552	62.4242	79.528	31.8778	75.8954	0.0152994	0.115467	0.0482834	0.155616	0.0375696	0.0860694	0.207501	0.0309961	39.0265	37.7179	2.02976	3.09768	0.249055	0.180042	0.0557306	0.099955
GRMZM2G021055	1	253775342	253780692	1	protein_coding	-	Uncharacterized protein [Source:UniProtKB/TrEMBL;Acc:C0PJS7]	uncharacterized LOC100383888	0.0600219	0.186319	0.0134695	0.168354	0.213613	0.137846	1.88784	0.199981	7.17174	4.20665	9.04874	7.06011	13.2184	10.5271	13.6985	3.66237	4.498	4.47727	7.18132	5.87697	14.2954	12.029	8.41143	7.86718
GRMZM2G021074	1	208211934	208215873	-1	protein_coding	-	--	--	7.351	9.43494	6.29727	5.00385	6.97466	7.18706	7.81566	5.36734	20.8946	29.0303	25.681	25.7856	39.2139	34.9862	35.0023	35.2715	11.6351	13.2926	14.745	13.9048	8.36608	8.91594	10.1176	7.68439
GRMZM2G021095	1	44165940	44167054	-1	protein_coding	LOB	LOB domain protein 11 [Source:UniProtKB/TrEMBL;Acc:B6SMH2]	LOB domain protein 11	0	0.0874307	0.0314149	0	0.372754	0.20949	0.347466	0.817563	0.177115	0	0.666615	0.0791271	0.263606	0.0781536	0.230057	0.0610612	0	0.246214	0	0.072414	0.424408	0.638272	0.650736	1.31028
GRMZM2G021427	1	91469057	91470883	1	protein_coding	-	--	--	0	0.0304209	0	0	5.23498	0.169999	18.3024	24.8356	0.112147	0.0370908	0.190042	0.241322	0.243321	0.260678	0.0457672	0.156127	0.66234	0.571935	1.37479	3.49637	0.892005	1.03401	1.83649	1.52498
GRMZM2G021433	1	48415906	48417446	-1	protein_coding	-	Putative uncharacterized protein [Source:UniProtKB/TrEMBL;Acc:D1ME22]	--	0	0	0	0	0	0	0.0927808	0	0.0684417	0.167991	0	0	0	0	0	0	0	0	0.924692	1.11325	0.119786	0.0548343	0.0491798	0.0377222
GRMZM2G021498	1	15510783	15515741	-1	protein_coding	-	Uncharacterized protein [Source:UniProtKB/TrEMBL;Acc:C0PAF4]	--	15.695	20.5998	18.3653	19.2445	15.4855	14.9436	19.9928	10.9552	0.470585	1.41955	0.602853	1.09146	0.904531	1.50669	0.725239	1.3958	26.3188	20.7673	11.8359	12.3138	7.05858	6.7402	4.54832	4.47697
GRMZM2G021621	1	91256138	91259053	-1	protein_coding	-	Beta-expansin 1a; Uncharacterized protein [Source:UniProtKB/TrEMBL;Acc:B4FBN4]	--	59.0465	75.777	41.7099	41.8562	102.241	61.122	156.45	93.0087	0.183215	0.251068	0.0632984	0.0526467	0.0646317	0.0746231	0.173431	0.12273	119.922	120.455	85.0927	65.6878	50.2626	57.5177	74.71	66.9083
GRMZM2G021642	1	298516020	298517970	1	protein_coding	-	--	--	5.43755	3.39261	6.79423	4.91054	8.65646	5.60937	2.7348	3.29739	0.325974	0.408659	0.297271	0.251231	0.161713	0.443753	0.268238	0.609508	5.3285	4.6703	2.36713	2.77921	1.41733	1.16283	0.381155	0.491947
GRMZM2G021687	1	197879675	197881628	1	protein_coding	-	Putative uncharacterized protein [Source:UniProtKB/TrEMBL;Acc:B6TWX9]	--	7.07386	19.0409	5.61299	6.92382	7.25619	7.91359	8.13428	8.63111	432.201	395.152	341.712	396.759	307.623	324.323	320.703	207.637	9.1907	10.9648	13.6304	13.5558	13.2257	9.34535	14.1064	8.03797
GRMZM2G021742	1	298511319	298515696	1	protein_coding	-	U2 small nuclear ribonucleoprotein A [Source:Projected from Arabidopsis thaliana (AT1G09760) TAIR;Acc:AT1G09760]	LOC100273115	116.457	106.529	108.716	105.675	96.3712	118.342	76.1263	99.659	28.9423	26.3685	25.4081	27.4403	23.8415	25.3117	25.6054	27.9227	99.443	89.062	47.3005	53.3452	28.8764	30.4539	16.072	20.3244
GRMZM2G021781	1	277442411	277443354	1	protein_coding	-	--	--	31.6464	37.7799	54.6658	65.8017	22.0965	32.0351	21.4495	32.5788	42.1188	27.7198	34.286	30.4545	22.6791	30.3797	40.7509	25.4473	19.7903	16.2401	9.68879	12.5361	6.46406	6.498	5.98836	4.84728
GRMZM2G021816	1	197888037	197891456	-1	protein_coding	-	Activator of 90 kDa heat shock protein ATPase [Source:UniProtKB/TrEMBL;Acc:B6U7Y1]	--	92.1477	38.4941	85.855	52.2207	39.2056	105.975	34.5119	241.309	31.9064	36.1407	33.0209	36.442	37.156	47.0729	56.3083	161.063	113.914	64.8024	58.2841	62.9281	30.015	39.7834	37.6512	39.56
GRMZM2G022061	1	68883873	68889949	1	protein_coding	-	FUNCTIONS IN: molecular_function unknown; INVOLVED IN: biological_process unknown; EXPRESSED IN: 23 plant structures; EXPRESSED DURING: 13 growth stages; CONTAINS InterPro DOMAIN/s: Splicing factor, suppressor of white apricot (InterPro:IPR019147); /.../72 Blast hits to 5479 proteins in 321 species: Archae - 0; Bacteria - 89; Metazoa - 5155; Fungi - 712; Plants - 341; Viruses - 39; Other Eukaryot…	uncharacterized LOC100279962	41.4615	45.6823	27.6321	36.0387	17.8252	28.7304	16.8378	14.5531	17.8817	18.4838	15.5126	18.4989	18.5366	22.5233	17.2486	27.8871	41.7081	44.9067	31.8995	35.6693	20.6601	24.5554	16.5526	19.6541
GRMZM2G022248	1	298493452	298498007	1	protein_coding	-	Uncharacterized protein [Source:UniProtKB/TrEMBL;Acc:C0P5A2]	Grx_S14 - glutaredoxin subgroup II	7.9874	9.99067	11.4694	9.64392	13.854	13.0596	11.0871	19.0846	149.823	137.555	150.03	142.17	145.99	121.546	151.434	101.979	11.7222	9.96261	19.7355	16.304	13.6225	13.6017	13.6403	11.05
GRMZM2G022269	1	298487571	298492926	-1	protein_coding	-	Uncharacterized protein [Source:UniProtKB/TrEMBL;Acc:B4FB00]	uncharacterized LOC100273405	91.867	65.5887	91.088	84.1455	74.1737	81.769	67.8272	86.8945	25.1444	20.3657	15.3791	19.0059	11.6679	13.5309	18.2099	18.9612	90.5884	80.0591	30.356	31.1361	63.4895	51.4697	17.1755	21.6826
GRMZM2G022293	1	207269901	207270800	-1	protein_coding	-	--	--	0.0472673	0.177704	0.0555955	0.124198	0.276296	0.268395	0.0217188	0.411453	0	0.105057	0	0	0	0	0	0	0.0991522	0.142161	4.47852	6.48475	0	0.0665191	0.0809619	0
GRMZM2G022363	1	15473421	15477717	-1	protein_coding	-	Calcium-binding protein 39 [Source:UniProtKB/TrEMBL;Acc:B6U5L1]	--	0	0	0	0	0	0.0104399	0.00431919	0.123301	0.0140336	0.0105405	0	0.00813676	0.0165596	0.0857177	0	0.00736729	0.797885	0.417015	0.633577	0.355456	21.6962	20.6801	20.7702	16.1237
GRMZM2G022365	1	175322304	175330120	-1	protein_coding	-	Putative methyl-binding domain protein MBD106; Uncharacterized protein [Source:UniProtKB/TrEMBL;Acc:Q94IQ8]	methyl binding domain106	94.8416	70.3492	74.3977	71.5451	72.2728	62.7869	53.8053	34.608	26.817	24.6959	29.8607	27.4799	34.2683	30.9187	25.8041	32.6306	102.287	112.265	103.176	97.001	37.7792	32.1239	22.4528	21.3117
GRMZM2G022499	1	188491207	188494857	-1	protein_coding	MYB_related	--	--	9.77362	9.67245	8.68888	7.26928	8.85101	6.63347	6.02709	5.97541	2.94492	4.01496	2.72998	3.71951	1.64066	1.92101	1.30081	2.58282	6.94555	8.44229	5.55598	6.56865	4.78915	4.71691	3.95059	3.45158
GRMZM2G022634	1	123317207	123318243	1	protein_coding	-	--	--	0	0	0	0	0	0	0	0	0	0	0	0	0	0	0	0	0	0	0	0	0	0	0	0
GRMZM2G022662	1	290210590	290232390	-1	protein_coding	-	Elongation factor P [Source:UniProtKB/TrEMBL;Acc:B6TAH3]	--	34.4901	30.435	27.7823	35.9705	24.3224	42.5906	27.4365	52.8587	34.4045	38.7755	24.9471	29.0495	18.6664	21.8729	31.4204	67.1036	40.1553	41.4606	18.8605	28.4206	48.1585	53.4935	34.5605	43.8067
GRMZM2G022787	1	267877539	267887185	1	protein_coding	-	--	--	7.81046	6.45702	5.72839	7.44879	4.26486	5.5351	2.42766	3.3468	1.88376	2.13094	1.3398	1.90564	1.05282	1.5405	1.46326	2.36807	8.27595	7.30629	3.84529	3.7937	3.70148	3.07681	1.44022	2.10884
GRMZM2G022804	1	123262020	123263713	1	protein_coding	-	Uncharacterized protein [Source:UniProtKB/TrEMBL;Acc:B4FPW0]	hypothetical protein	0.295715	0.48611	0.174014	0.25309	0.133191	0.140577	0.210922	0.0850151	1.76311	1.02645	0.766227	0.663862	0.444444	0.084635	0.315959	0.0794554	0.271871	0.485353	0.206876	0.211336	0.168357	0.0949696	0	0.0739292
GRMZM2G022822	1	94432267	94434872	1	protein_coding	-	--	--	0	0.272068	0.121868	0.054525	0.098538	0.0470093	0.0490131	0.0792308	0	0	0	0	0	0.0190038	0	0.00799272	0.0398268	0.0838728	0.136815	0.294709	0.0751476	0.132797	0.0401887	0.046742
GRMZM2G022859	1	267922012	267928571	1	protein_coding	-	Uncharacterized protein [Source:UniProtKB/TrEMBL;Acc:B4FD26]	--	43.0788	52.47	44.2651	45.4476	41.0421	46.2938	40.0794	56.317	17.9934	16.1905	15.3839	18.0046	14.4722	14.2062	17.4817	17.7067	33.0843	38.4412	25.2623	26.3885	18.5725	19.9563	17.5787	17.8944
GRMZM2G022866	1	204911399	204914622	-1	protein_coding	-	Uncharacterized protein [Source:UniProtKB/TrEMBL;Acc:C0HHM6]	--	3.39188	3.59261	3.35624	3.24864	3.0287	2.93276	1.63131	1.44392	30.4784	25.901	35.9026	31.9619	46.6534	33.6041	36.2301	22.3084	3.74506	4.26509	5.69078	5.6201	5.59247	3.56854	5.08641	2.49433
GRMZM2G022907	1	6384551	6384965	1	protein_coding	-	--	--	0	0	0	0	0	0	0	0	0	0	0	0	0	0	0	0	0	0	0.123123	0.116722	0.112145	0	0	0
GRMZM2G022945	1	48527429	48531044	1	protein_coding	-	--	--	9.1988	6.04988	6.0798	6.44065	4.00503	5.68544	2.7423	3.09974	0.119622	0.0772677	0.180498	0.212935	0.156225	0.176911	0.110797	0.440464	7.82452	8.33724	2.07207	1.91535	1.68428	1.43919	1.39936	1.00247
GRMZM2G022997	1	262211597	262216386	1	protein_coding	-	--	--	21.416	22.9222	19.8146	22.9846	27.1794	22.026	13.4388	17.9879	21.7796	19.4643	23.4852	25.8631	28.6225	17.8218	20.8899	14.0157	26.1073	23.63	25.8095	16.1008	62.0604	53.0267	37.5178	38.0387
GRMZM2G023013	1	228821783	228822367	1	protein_coding	-	--	--	0	0.0718419	0.0523892	0	0.0684417	0	0.0392151	0	11.8981	5.41308	15.1914	12.895	18.9114	13.9195	25.311	5.72445	0	0	0.0409032	0.0536829	0	0.263838	0.128517	0
GRMZM2G023059	1	204915691	204918804	1	protein_coding	-	--	--	0.615919	1.28868	0.839984	0.822543	1.33101	1.41371	1.47504	1.28366	16.2457	17.8693	16.8488	18.106	19.7912	15.7116	20.3703	12.4766	0.945816	1.08536	2.14044	2.13192	1.67966	1.81158	2.7944	1.23945
GRMZM2G023068	1	175318985	175320971	1	protein_coding	-	Putative uncharacterized protein [Source:UniProtKB/TrEMBL;Acc:B6U511]	--	3.01737	5.17663	3.78649	3.42512	3.12616	4.95563	2.21869	4.63732	4.97323	1.99542	4.58178	2.98628	3.19912	1.42844	3.14797	0.576977	1.95505	2.77164	1.03674	1.66374	10.8361	10.4113	4.72336	5.2559
GRMZM2G023110	1	267933161	267936681	-1	protein_coding	-	Atypical receptor-like kinase MARK [Source:UniProtKB/TrEMBL;Acc:Q6Y2W9]	atypical receptor-like kinase MARK	43.2589	36.8981	32.109	32.2259	36.8283	27.9603	23.2289	30.0849	0.3676	0.774503	0.352952	0.236884	0.268613	0.480706	0.276003	1.06169	46.9191	53.3845	32.4438	39.2586	5.20804	5.86825	3.07359	3.42382
GRMZM2G023119	1	122587640	122590008	-1	protein_coding	Trihelix	--	--	0	0	0	0	0	0	0.0382067	0	0	0	0	0	0.0535023	0	0	0	0	0	0	0	10.5977	11.4787	14.922	15.3661
GRMZM2G023242	1	298410414	298412663	1	protein_coding	-	Transcription factor BTF3; Uncharacterized protein [Source:UniProtKB/TrEMBL;Acc:B4FFP6]	Transcription factor BTF3 isoform 1	255.76	210.125	341.384	268.124	418.072	321.591	246.279	538.169	117.139	86.6695	99.8059	98.5014	77.3494	73.9506	96.9921	68.3501	218.196	169.827	88.886	82.8139	140.726	119.277	71.3814	77.2477
GRMZM2G023289	1	267953427	267960205	1	protein_coding	-	Phosphoglucomutase, cytoplasmic 2 [Source:UniProtKB/Swiss-Prot;Acc:P93805]	phosphoglucomutase 2	23.0515	23.5306	22.7262	29.9798	13.3441	15.4274	22.5619	17.5057	30.4908	27.3112	27.0086	27.2659	31.7014	22.7153	27.2054	17.349	54.1203	68.0175	60.1124	70.8945	130.42	144.772	126.963	126.126
GRMZM2G023291	1	251772748	251774599	1	protein_coding	HB	--	--	129.772	55.7026	92.8556	75.8803	58.3022	44.2549	32.9063	15.1149	2.06609	1.73719	2.75661	2.61045	2.80621	3.78539	2.42949	2.40878	117.709	85.6343	24.0443	23.4284	7.66015	7.14565	4.39818	4.5507
GRMZM2G023313	1	182129146	182131165	-1	protein_coding	-	Uncharacterized protein [Source:UniProtKB/TrEMBL;Acc:B4FBX3]	hypothetical protein	68.2747	179.887	85.2376	110.082	52.6463	133.509	66.9757	167.938	208.022	256.704	196.884	218.935	195.121	202.794	326.904	210.187	36.4105	52.2197	56.7677	62.9581	59.5385	62.996	51.5339	44.5632
GRMZM2G023325	1	66506457	66507471	1	protein_coding	-	--	--	1.0783	0.723985	0.090018	0.242162	0.0882866	0	0	0	0	0.0569364	0	0	0	0	0	0	0.264995	0.223853	0	0	0	0	0	0
GRMZM2G023364	1	25100305	25101167	1	protein_coding	-	--	--	21.0165	31.9243	19.2025	20.8273	15.9371	24.7984	10.9827	21.0114	12.0172	10.5623	8.5754	10.5388	12.0712	12.4715	10.8812	9.88219	14.786	16.8683	14.238	15.4574	6.7877	8.37686	3.4485	4.70612
GRMZM2G023372	1	252016458	252026920	1	protein_coding	-	--	--	13.4702	8.2558	8.77967	9.35248	5.37839	6.22317	5.11727	2.06787	2.0276	1.37761	1.93606	1.72521	1.69931	2.03341	1.55682	3.00721	12.69	11.4816	6.43466	5.19205	3.73982	3.52644	2.32233	2.57428
GRMZM2G023392	1	250361435	250364192	1	protein_coding	-	Uncharacterized protein [Source:UniProtKB/TrEMBL;Acc:B4FS89]	expp1 protein	51.6908	54.8276	55.4864	51.3838	76.3243	64.9572	41.5054	70.7491	19.8889	23.5518	21.5576	18.1861	19.5605	15.7024	23.4133	17.3046	45.1677	48.1463	37.8426	40.9549	37.2637	35.1252	27.0331	28.4685
GRMZM2G023557	1	299468335	299469321	1	protein_coding	MYB_related	Putative uncharacterized protein [Source:UniProtKB/TrEMBL;Acc:B6T2F4]	--	0.325292	2.33345	0	0.0750901	0.219288	0	0.0963393	0.0534449	0	0	0	0	0	0	0	0	3.34374	5.99326	0.309814	0.605431	0.252245	0.097467	0.132543	0.0455921
GRMZM2G023575	1	18127931	18133872	1	protein_coding	-	Uncharacterized protein; Vacuolar protein sorting 37C [Source:UniProtKB/TrEMBL;Acc:B6TWB5]	LOC100284677	37.3297	33.2989	37.0234	36.518	42.3567	43.7911	36.3897	41.9297	26.7768	25.9951	25.302	25.8616	26.1211	24.504	21.8268	22.8271	35.6155	35.0239	28.51	26.5917	25.6689	24.4516	19.3804	18.2585
GRMZM2G023591	1	182127066	182129032	-1	protein_coding	-	RNA-binding (RRM/RBD/RNP motifs) family protein [Source:Projected from Arabidopsis thaliana (AT4G09040) TAIR;Acc:AT4G09040]	ribonucleoprotein	4.87588	6.93847	5.4507	6.23579	4.73469	5.03621	3.41078	4.08968	212.661	282.608	167.585	207.883	140.767	157.671	144.873	203.966	5.97232	9.51756	8.12142	8.37324	6.31887	7.60284	15.0008	6.43164
GRMZM2G023715	1	54273153	54278655	-1	protein_coding	-	Uncharacterized protein [Source:UniProtKB/TrEMBL;Acc:C0P5L9]	uncharacterized LOC100382229	1.21675	0.96746	2.1404	1.57471	1.97463	1.19433	4.33146	1.48202	12.2008	11.0214	12.2839	11.8039	12.2641	11.4147	12.5421	8.5887	6.50428	3.87534	12.1272	12.5727	1.13268	1.83414	0.736665	1.52345
GRMZM2G023791	1	182125473	182127062	-1	protein_coding	-	Putative uncharacterized protein [Source:UniProtKB/TrEMBL;Acc:B6TMR0]	uncharacterized LOC100278045	4.2094	4.83233	6.40918	4.33408	13.4616	7.87027	12.4783	9.65611	50.523	55.1789	35.3422	42.0005	21.9717	26.6507	20.6683	26.885	7.33739	5.95653	16.6788	14.322	10.58	10.0138	8.2844	8.0079
GRMZM2G023794	1	264626	270895	-1	protein_coding	-	Putative uncharacterized protein [Source:UniProtKB/TrEMBL;Acc:B6TUT6]	--	1.81654	7.83574	3.65812	4.45178	5.18423	5.85708	1.47299	4.43736	3.17487	3.95877	4.68846	4.21591	5.1407	4.1852	1.47223	1.54573	3.25034	2.42678	2.48184	1.70373	1.43365	2.12837	1.52708	2.49878
GRMZM2G023833	1	277996604	278002850	1	protein_coding	-	PTD008 protein [Source:UniProtKB/TrEMBL;Acc:B6SJC6]	PTD008 protein	95.3338	92.0238	127.949	117.51	134.196	117.711	118.217	138.682	100.606	99.0779	104.643	101.792	93.3425	82.737	100.182	84.0383	115.767	114.055	74.9622	87.0738	112.966	96.5024	69.6526	71.0717
GRMZM2G023847	1	182122135	182123253	-1	protein_coding	-	Uncharacterized protein [Source:UniProtKB/TrEMBL;Acc:B4FAB0]	blue copper protein	0.27968	0	0.373667	0.0523251	0.0800978	0.0326799	0.428271	0.169261	79.9297	19.072	107.393	43.0932	57.3644	12.3135	55.9952	3.38264	0.798792	0.225619	6.52226	4.59766	17.0098	13.761	15.7965	20.0266
GRMZM2G023863	1	272525	274767	1	protein_coding	-	--	--	0	0.918397	0.0235509	0.490826	0.0988448	0.0318206	0.0257043	0.204489	0.0396967	0	0	0	0.0689521	0.0159255	0	0	0	0.352323	0.110459	0.234888	0.0573863	0.758953	0	0.314774
GRMZM2G023884	1	54266096	54269327	1	protein_coding	-	Putative uncharacterized protein [Source:UniProtKB/TrEMBL;Acc:B6U7P9]	uncharacterized LOC100278369	8.91734	5.86185	7.76559	7.80928	9.2549	6.94996	11.058	5.00069	3.41365	4.55591	4.4166	4.84869	4.34621	3.69469	4.24641	4.27431	16.3771	14.6338	13.7749	12.8167	16.6462	15.6607	10.4853	11.6092
GRMZM2G023906	1	182102172	182120905	1	protein_coding	-	--	--	8.48235	7.76158	7.17647	7.17753	6.01465	5.78249	6.99257	3.58039	27.3753	26.7345	31.6886	32.2452	35.7682	40.4854	24.6251	34.1949	11.8306	12.3571	16.7217	17.2326	17.9213	17.8508	24.6573	17.9067
GRMZM2G023970	1	234273820	234284501	1	protein_coding	-	Putative uncharacterized protein [Source:UniProtKB/TrEMBL;Acc:B6U397]	putative peroxisome assembly protein	8.94355	8.62521	9.99722	8.86257	10.4738	9.26139	9.44531	6.07756	10.8972	11.543	11.1669	11.7232	11.9572	10.0698	9.32065	10.2254	34.8071	31.7835	71.8046	70.1025	11.2664	9.44934	8.1552	8.09356
GRMZM2G023983	1	18136259	18139013	1	protein_coding	-	Intron maturase, type II family protein [Source:Projected from Arabidopsis thaliana (AT1G30010) TAIR;Acc:AT1G30010]	--	3.4797	2.87121	2.39347	2.98623	1.54226	1.96834	1.57613	1.53183	0.934824	0.851018	0.687591	0.956509	0.747274	0.881619	0.557474	1.17775	4.00455	5.05931	2.53853	2.41618	2.21215	2.14802	1.69362	1.43986
GRMZM2G024051	1	277651280	277658714	1	protein_coding	-	Transducin/WD40 repeat-like superfamily protein [Source:Projected from Arabidopsis thaliana (AT5G60940) TAIR;Acc:AT5G60940]	LOC100192488	19.1983	17.3349	17.901	16.3289	11.4275	17.3116	9.97776	13.9582	5.04414	8.30061	4.41971	6.96481	3.35785	6.02198	4.78667	9.26152	16.2398	18.9352	7.06883	9.49196	5.43126	6.24494	2.04373	3.05736
GRMZM2G024099	1	18187897	18189714	1	protein_coding	-	Eukaryotic aspartyl protease family protein [Source:Projected from Arabidopsis thaliana (AT1G09750) TAIR;Acc:AT1G09750]	uncharacterized LOC100192462	91.3847	153.914	93.3246	87.5199	228.424	99.6192	132.953	150.51	0.889991	0.795851	0.782306	0.294947	0.78305	0.440045	0.550436	0.32126	367	240.238	127.415	97.4202	3.05959	2.59978	0.917294	1.46491
GRMZM2G024104	1	267960169	267963551	-1	protein_coding	-	Glutamine synthetase root isozyme 2 [Source:UniProtKB/Swiss-Prot;Acc:P38560]	glutamine synthetase2	14.8611	32.2637	23.881	16.6625	50.516	40.5801	91.2629	64.5674	52.8282	18.3042	45.7218	23.5061	61.5172	40.2831	67.2873	31.5231	38.5984	29.8303	94.5581	56.0245	165.336	207.723	131.999	149.67
GRMZM2G024131	1	262955292	262957901	1	protein_coding	-	Indole-3-acetate beta-glucosyltransferase [Source:UniProtKB/Swiss-Prot;Acc:Q41819]	IAA-glu synthetase	0	0	0.0176631	0	0	0.00893757	0.0110602	0.0273745	0.0722984	0	0	0	0	0.0531277	0	0	0.305493	0.299771	0.196266	0.249561	0	0	0	0
GRMZM2G024145	1	222771890	222776383	-1	protein_coding	-	Serinc-domain containing serine and sphingolipid biosynthesis protein [Source:Projected from Arabidopsis thaliana (AT3G06170) TAIR;Acc:AT3G06170]	LOC100191916	36.7874	63.2279	33.6273	38.8442	32.7138	41.5441	41.3051	33.5376	48.1131	63.7778	54.8456	60.7356	51.8545	58.6319	59.9169	93.5965	40.6158	50.804	54.5421	55.7102	40.2541	41.3723	28.1793	31.3298
GRMZM2G024159	1	44535920	44547250	1	protein_coding	-	--	--	16.638	14.1263	17.7789	13.4932	15.7138	13.7185	17.9886	12.9179	8.0618	9.56307	9.24282	9.05719	10.2586	9.76317	8.0152	12.9324	25.5787	25.9081	27.4722	25.089	26.9033	25.625	16.7014	17.3192
GRMZM2G024175	1	78064808	78065608	-1	protein_coding	-	--	--	0.0367874	0.106621	0.0419248	0.155824	0.136718	0.0796033	0.698058	1.11956	0.244255	0.140472	0.816257	0.360059	0.350146	0.31489	0.776292	0.0979233	0.131735	0.0994068	0.117694	0.224623	0.294786	0.043124	0	0.201185
GRMZM2G024231	1	277659611	277669564	1	protein_coding	-	Protein kinase superfamily protein [Source:Projected from Arabidopsis thaliana (AT1G69220) TAIR;Acc:AT1G69220]	--	41.8116	39.2717	43.4259	43.2067	49.0121	48.3228	35.1787	56.2361	19.2203	19.1796	20.0749	18.5381	20.8829	16.9146	20.4927	16.6018	40.365	36.4668	33.4432	32.7748	43.3155	35.8835	29.4291	26.9849
GRMZM2G024234	1	63850432	63851590	1	protein_coding	-	--	--	0	0	0	0	0	0	0	0	0	0	0	0	0	0	0	0	0	0	0	0	0	0	0	0.0694751
GRMZM2G024267	1	298398842	298407509	-1	protein_coding	-	Putative uncharacterized protein [Source:UniProtKB/TrEMBL;Acc:B6TW11]	LOC100277542	22.4324	25.1497	25.1373	20.7413	35.9113	31.0458	17.2786	39.3142	68.2179	51.6522	68.3484	58.6058	58.3793	50.3553	65.8283	47.5882	23.7188	21.6088	29.8604	33.2594	21.3957	20.0073	15.6555	14.8277
GRMZM2G024335	1	301241218	301260271	1	protein_coding	-	--	--	33.9781	37.6844	38.0149	38.6642	29.052	33.1298	25.7977	34.2984	31.9227	26.1835	37.8671	30.637	32.9648	31.1813	37.753	22.1969	25.3574	24.1455	23.708	25.6569	25.9374	25.0338	34.5843	21.4786
GRMZM2G024374	1	298403738	298405891	1	protein_coding	-	--	--	0.0806011	0.0650801	0.0781191	0.059589	0.0059626	0.0927709	0.02307	0.00622229	0.0195882	0.0938589	0.0245166	0.0489221	0.0775845	0.0799053	0.0782274	0.140942	0.104713	0.0454804	0.165755	0.161624	0.0804595	0.156649	0.0284134	0.165553
GRMZM2G024389	1	298396479	298398559	-1	protein_coding	-	Uncharacterized protein [Source:UniProtKB/TrEMBL;Acc:B4F9K1]	uncharacterized LOC100191639	7.51315	12.2935	11.6038	11.0625	12.9147	13.0758	7.54579	18.4261	234.873	220.8	236.134	233.238	180.612	144.802	188.679	132.018	5.61982	7.01483	8.90836	8.97968	11.6978	12.4795	12.0922	9.49248
GRMZM2G024435	1	28291328	28294121	-1	protein_coding	-	Tetratricopeptide repeat (TPR)-like superfamily protein [Source:Projected from Arabidopsis thaliana (AT5G08310) TAIR;Acc:AT5G08310]	--	1.31943	1.31158	0.789462	1.31265	0.462758	0.499274	0.603139	0.26721	0.373785	0.363418	0.198444	0.288234	0.112257	0.141593	0.114695	0.432458	1.60949	1.84866	0.436221	0.576226	0.68333	0.679332	0.175919	0.379854
GRMZM2G024440	1	44548043	44548552	-1	protein_coding	-	--	--	0	0	0	0	0	0	0.117941	0.0514064	0.0897165	0	0.0673754	0	0.0865722	0	0.432338	0	0	0.189671	0.36442	0	0	0.24138	0	0
GRMZM2G024468	1	212890592	212892164	1	protein_coding	MYB	Uncharacterized protein [Source:UniProtKB/TrEMBL;Acc:B4FF61]	uncharacterized LOC100193481	0	0	0	0	0	0.0181654	0	0	0	0	0.0224723	0	0.0193442	0.01608	0	0	0.103443	0	0.036921	0.017239	0	0	0.0309533	0.185541
GRMZM2G024548	1	277679887	277684837	-1	protein_coding	-	--	--	0	0	0.10628	0.351621	0.0880853	0.124345	0.141032	0	0.0202832	0	0	0.0730981	0	0.0902158	0	0.0434539	0.287514	0.442309	0.100082	0.257839	0.0304922	0.549415	0.139602	0.0472367
GRMZM2G024624	1	244846815	244848851	1	protein_coding	-	--	--	5.95336	4.98427	6.4123	5.6054	4.51116	3.93991	3.72306	4.19696	0.102393	0.211681	0.0985199	0.142197	0	0.0764723	0.0573146	0.052793	4.0494	5.08594	1.07874	1.4308	2.00241	1.72028	1.46121	1.55038
GRMZM2G024668	1	184272689	184277348	-1	protein_coding	-	Uncharacterized protein [Source:UniProtKB/TrEMBL;Acc:C4J3K8]	--	220.762	57.1632	220.386	82.9209	71.3929	191.994	79.8564	515.763	106.162	116.311	153.799	117.252	167.045	167.335	215.657	419.448	216.399	69.9604	162.307	97.1148	44.8907	78.3809	80.2091	73.8427
GRMZM2G024680	1	244829629	244830954	1	protein_coding	Tify	--	--	0.257561	0.621602	0	0.0442641	0	0	0.0517559	0.0192597	0.0156532	0	0	0.0873735	0	0	0	0.0409429	4.19976	4.43116	0.130515	0.284351	52.709	78.2223	210.489	152.863
GRMZM2G024686	1	298391949	298397094	1	protein_coding	-	Aspartokinase [Source:UniProtKB/TrEMBL;Acc:C4IZ68]	--	66.4115	30.0529	60.6724	43.7982	32.2557	40.8372	40.7011	43.8171	2.42884	1.57472	2.13256	1.80227	1.45352	2.12113	1.73471	1.52578	55.4083	35.0801	16.9046	10.7728	12.8136	14.8165	23.3293	17.4897
GRMZM2G024705	1	244817584	244818566	-1	protein_coding	-	--	--	0.449414	1.06472	0.633822	0.516714	1.96868	4.04492	27.4298	4.29108	11.6027	9.40159	10.4291	11.2355	8.54522	5.13426	6.4879	2.2143	1.09199	9.70689	0.732433	8.86959	0.30196	0.954647	0.198513	0.914864
GRMZM2G024823	1	99180327	99184416	1	protein_coding	-	Mitochondrial substrate carrier family protein [Source:Projected from Arabidopsis thaliana (AT5G46800) TAIR;Acc:AT5G46800]	hypothetical protein	31.5528	32.3878	46.0611	36.2723	57.7993	46.7034	60.8396	83.2391	31.2267	33.1745	30.6135	31.8511	29.769	34.6627	26.0391	20.6873	32.0695	29.8447	49.0089	40.4392	41.0024	35.9197	33.6386	29.9439
GRMZM2G024927	1	175520587	175521707	1	protein_coding	-	Uncharacterized protein [Source:UniProtKB/TrEMBL;Acc:C0PIS5]	hypothetical protein	0.942908	0.96273	2.00268	1.49585	1.89551	1.00418	0.923125	0.779916	0.294308	0.234169	0.166654	0.05034	0.0717329	0	0	0.12781	2.49053	1.1309	0.571487	0.675606	0.147843	0.125817	0.0381051	0.0565648
GRMZM2G024958	1	270487503	270497217	-1	protein_coding	-	--	--	1.22474	1.79097	1.45784	2.10992	1.17861	1.66776	0.38853	1.36278	0.242852	0.462112	0.0502036	0.128948	0.114893	0.138473	0.0266293	0.122165	0.344095	0.413312	0.159003	0.293552	0.312831	0.199546	0.246799	0.35603
GRMZM2G025048	1	267964354	267967550	-1	protein_coding	-	--	--	0	0	0.0226334	0	0.0250039	0	0.0316314	0	0	0.0537616	0	0.0317556	0.00989594	0.00845999	0	0	0.0229993	0	0.0568852	0.0192999	0	0	0.0216229	0.0290875
GRMZM2G025078	1	18190325	18199212	-1	protein_coding	-	Nitrogen regulatory PII-like, alpha/beta [Source:Projected from Arabidopsis thaliana (AT2G33740) TAIR;Acc:AT2G33740]	uncharacterized LOC100304379	55.3934	56.7362	67.2091	61.4331	66.8347	72.5053	49.587	79.6339	28.728	27.0609	23.4002	24.5377	23.3038	26.2403	27.79	34.3234	48.8006	47.91	39.5575	39.9774	44.3453	41.7803	28.3481	27.3802
GRMZM2G025123	1	28597133	28607054	1	protein_coding	-	Sec-independent protein translocase protein TATC, chloroplastic [Source:UniProtKB/Swiss-Prot;Acc:C4IZX0]	--	17.2012	29.7751	15.4268	19.8977	10.4595	16.3913	10.6014	10.982	91.2542	111.641	72.8891	94.2081	73.7915	92.0897	77.098	95.1497	14.8126	18.4507	13.3858	17.5496	15.4653	16.4101	16.5086	12.0712
GRMZM2G025157	1	104820019	104821902	-1	protein_coding	-	--	--	2.74902	1.56627	1.88131	2.35384	1.39969	1.52249	1.39458	0.501327	0.838586	1.19249	1.04089	1.1354	0.756953	1.10842	0.665421	1.77052	3.09991	3.47183	1.58777	1.79559	2.00383	1.74665	1.11126	1.30358
GRMZM2G025190	1	81450790	81452151	1	protein_coding	-	Glutathione S-transferase GSTU6 [Source:UniProtKB/TrEMBL;Acc:B6T033]	--	0.670892	0.490312	0.404153	0.423086	0.618624	1.237	1.2113	4.03273	14.666	18.4267	17.082	24.5327	5.97073	23.1936	13.4547	53.8226	1.99812	2.21443	0.354889	2.60458	0.458265	0.811131	2.3909	2.77222
GRMZM2G025302	1	194555649	194566071	1	protein_coding	-	Uncharacterized protein [Source:UniProtKB/TrEMBL;Acc:B4FMV0]	--	0	0	0	0	0	0	0.0059747	0	0	0	0	0	0	0	0.14525	0	0.0750033	0	0	0	0.00678563	0.0386871	0	0
GRMZM2G025303	1	104813360	104816858	-1	protein_coding	-	--	--	13.6413	12.0177	11.6961	12.259	15.5534	14.516	10.9863	13.388	0.422844	0.587885	0.256756	0.554216	0.125522	0.685394	0.295379	0.326433	9.75329	9.74907	6.64061	7.70567	2.34602	1.66796	1.33616	1.27691
GRMZM2G025396	1	131362025	131362664	-1	protein_coding	-	50S ribosomal protein L20, chloroplastic [Source:UniProtKB/Swiss-Prot;Acc:P26566]	50S ribosomal protein L20	0	0	0	0	0	0	0	0	0	0	0.0402108	0	0	0	0	0	0	0	0	0	0	0	0	0
GRMZM2G025458	1	87810852	87811766	-1	protein_coding	-	--	--	0.13697	0.228456	0.134705	0.110196	0.0954536	0	0.391851	0.105299	2.23524	1.41024	1.71287	1.13608	0.580085	0.283921	0.856195	1.03454	0.352262	0.527823	0.827886	1.5613	1.20701	1.62444	0.220973	0.824518
GRMZM2G025488	1	205727961	205738069	1	protein_coding	-	Uncharacterized protein [Source:UniProtKB/TrEMBL;Acc:C4JAR6]	hypothetical protein	16.4757	13.8286	12.7529	13.6166	9.54642	9.4885	12.336	6.39398	5.81812	5.90797	5.76976	7.1726	8.33775	8.13419	5.25329	7.82652	22.3966	22.6691	26.671	21.6741	65.8521	60.479	48.756	44.1856
GRMZM2G025552	1	5625359	5627752	-1	protein_coding	-	Cell growth defect factor 2 [Source:UniProtKB/TrEMBL;Acc:B6SQ79]	cell growth defect factor 2	52.9352	62.6228	107.068	81.4153	91.9202	116.363	68.0059	170.094	29.0058	22.8061	22.8929	22.7642	17.7389	19.0439	21.6524	17.9502	18.5694	22.7503	19.6203	21.9069	24.8151	24.0257	21.8236	18.609
GRMZM2G025642	1	5629470	5636419	-1	protein_coding	NAC	Secondary wall NAC transcription factor 5; Uncharacterized protein [Source:UniProtKB/TrEMBL;Acc:C0PCP8]	secondary wall NAC transcription factor 5	1.07768	0.988677	2.10407	1.48354	1.26031	2.97326	0.913065	1.46295	0.0231591	0	0	0	0	0	0	0	2.64749	2.26589	0.494186	0.747775	0.0932627	0.0835547	0.0418695	0.106215
GRMZM2G025648	1	267392843	267394986	-1	protein_coding	-	Uncharacterized protein [Source:UniProtKB/TrEMBL;Acc:B4FGE5]	hypothetical protein	8.24754	7.40911	7.24092	7.12338	7.35792	7.85415	9.76021	9.1895	438.403	351.181	522.689	469.994	463.61	416.73	494.124	262.689	6.10074	6.34703	14.7834	15.6046	11.3282	9.51679	18.2506	8.11239
GRMZM2G025680	1	256055004	256057881	1	protein_coding	-	--	--	0	0	0	0	0	0.0663064	0.0137112	0	1.34878	1.84791	1.43818	1.84903	1.88425	2.26513	2.04792	1.33199	0.0603528	0.0656675	0.180986	0.0915108	4.75426	5.60018	14.0849	9.77362
GRMZM2G025726	1	35334681	35336090	-1	protein_coding	-	--	--	0	0	0	0	0	0	0.0194425	0	0	0	0.0334375	0	0	0.0191431	0.0272479	0	0.0758567	0	0.722392	0.266557	1.05081	1.40522	0.247552	0.660549
GRMZM2G025731	1	256047407	256053743	-1	protein_coding	-	Uncharacterized protein [Source:UniProtKB/TrEMBL;Acc:B4FRH2]	hypothetical protein	34.8254	54.809	33.8352	33.7848	34.3334	34.4638	40.8742	38.5563	255.672	289.534	300.354	324.996	353.81	273.624	278.88	245.891	37.2975	36.7621	72.3555	52.8641	54.4858	54.1312	58.8873	47.2723
GRMZM2G025748	1	162755035	162756024	-1	protein_coding	-	--	--	0	0	0	0	0	0	0	0	0	0	0	0	0	0	0	0	0.0944372	0.294329	0.419702	0.209419	177.086	161.384	92.6998	132.213
GRMZM2G025793	1	275933704	275934593	-1	protein_coding	-	--	--	0.103211	0.11614	2.68776	1.34706	2.14979	2.91146	0.100263	0.492466	0	0	0	0	0.0190624	0	0	0.0243391	0	0.0983336	3.23167	1.11567	0	0	0.25073	1.75498
GRMZM2G025855	1	222599895	222603595	-1	protein_coding	-	Ribosomal protein S5 family protein [Source:Projected from Arabidopsis thaliana (AT2G33800) TAIR;Acc:AT2G33800]	--	19.3941	15.4812	17.6834	13.8982	23.8713	18.3714	19.4636	23.1873	306.51	374.315	249.429	312.473	268.33	291.455	319.57	312.769	33.4704	27.5958	37.6646	45.4073	23.9069	24.0575	28.0079	16.6428
GRMZM2G025857	1	275902181	275903395	-1	protein_coding	-	Late embryogenesis abundant protein D-34 [Source:UniProtKB/TrEMBL;Acc:B6UH67]	late embryogenesis abundant protein D-34	0	0.0689567	0.127267	0.116419	0.348384	0.442091	0.0518445	0.0618637	0	0	0	0	0	0	0	0	0	0	0	0	0	0	0	0.0439003
GRMZM2G025906	1	275896763	275900456	1	protein_coding	-	Uncharacterized protein [Source:UniProtKB/TrEMBL;Acc:B4FI72]	--	48.029	41.3083	45.2795	43.4101	26.8313	44.3745	39.0898	30.2156	33.2682	33.2488	48.9964	41.6421	37.8586	31.9907	37.8107	39.8191	53.5164	47.0415	55.2467	66.0863	39.2973	39.408	26.5031	25.1168
GRMZM2G026020	1	222583375	222587574	1	protein_coding	-	Uncharacterized protein [Source:UniProtKB/TrEMBL;Acc:C4J9R5]	uncharacterized LOC100502258	17.1903	18.3717	15.0314	15.4173	17.6659	19.408	6.6262	19.9886	2.7317	3.17903	1.56536	2.3779	1.16921	2.12609	2.08598	2.96913	5.67956	6.0294	1.86931	2.64384	2.12206	2.65301	1.15186	1.48697
GRMZM2G026098	1	249959592	249960418	-1	protein_coding	-	Putative uncharacterized protein [Source:UniProtKB/TrEMBL;Acc:B6U0V4]	--	0	0	0	0	0	0	0	0	0	0	0	0	0	0	0	0	0.0777562	0.239945	0.0937963	0.453056	366.472	333.948	101.85	175.911
GRMZM2G026135	1	249758813	249760422	-1	protein_coding	-	Gibberellin-regulated protein 1 [Source:UniProtKB/TrEMBL;Acc:B6TVL9]	--	0	0	0	0	0	0	0	0	0	0	0	0	0	0	0	0	0.363141	0.875442	0.33648	0.708961	630.762	588.407	287.789	438.863
GRMZM2G026147	1	85027909	85029809	1	protein_coding	-	Expansin-like 3; Uncharacterized protein [Source:UniProtKB/TrEMBL;Acc:B4FL59]	--	10.3818	20.4401	12.2064	8.19568	20.5737	13.5546	12.0335	15.4474	1.72639	3.74814	1.88859	3.29031	1.77724	2.68416	1.37437	3.03652	10.249	6.9233	8.42335	6.17095	4.78072	3.84457	2.47577	3.01119
GRMZM2G026176	1	257172320	257187048	-1	protein_coding	-	--	--	0	0.164303	0	0	0	0	0	0	0	0	0	0	0	0	0	0	0.0272312	0.0719571	0.0138642	0	0	0.0219784	0	0
GRMZM2G026223	1	4855703	4871281	-1	protein_coding	MIKC	MADS-box transcription factor 56 [Source:UniProtKB/TrEMBL;Acc:B6T709]	putative MADS-box transcription factor family protein	49.8167	46.9273	61.3363	70.2086	65.196	62.0673	34.8931	38.1318	20.2365	18.2729	24.6494	19.7993	29.9681	18.2096	25.4279	17.7748	44.1329	44.3886	45.542	35.5064	47.0677	42.6463	34.0499	30.799
GRMZM2G026249	1	222575685	222577510	-1	protein_coding	-	--	--	0	0	0.0475587	0	0	0.0517841	0	0	0	0	0	0	0	0	0	0	0	0.102704	0	0	0	0	0	0
GRMZM2G026322	1	64024023	64026654	1	protein_coding	-	--	--	0.0883993	0.0707407	0.0329522	0.0253057	0.122781	0.0437064	0.250182	0	0.36486	0.32072	0.332949	0.449639	0.348042	0.370784	0.366181	0.611004	0.0159456	0.0506914	0.126858	0.141159	1.90107	1.55101	1.31239	1.3456
GRMZM2G026346	1	255893217	255896040	-1	protein_coding	-	Uncharacterized protein [Source:UniProtKB/TrEMBL;Acc:B8A1M4]	uncharacterized LOC100280053	39.7985	22.4012	39.382	39.6572	56.6127	43.1074	21.9517	36.0472	0.177982	0.0421608	0.0463706	0.0760737	0.0641477	0.0155481	0.0243545	0.0156701	29.7688	29.0682	4.58017	6.31061	1.04664	0.944202	0.47773	0.502837
GRMZM2G026406	1	222199119	222199959	1	protein_coding	-	Serine/threonine kinase-like protein [Source:UniProtKB/TrEMBL;Acc:B6SZ93]	--	0.12865	0.212326	0.287563	0.0803083	0.388202	0.416758	0.327129	0.554737	0.252047	0.162084	0.224731	0.162735	0.475651	0.749303	0.125847	0.426512	1.30062	0.69875	0.98513	0.947095	0.73977	1.32203	1.18027	0.459221
GRMZM2G026417	1	64021150	64022771	-1	protein_coding	GeBP	Uncharacterized protein [Source:UniProtKB/TrEMBL;Acc:B6SNB5]	uncharacterized LOC100275086	17.5869	16.8797	19.9371	15.703	36.1492	21.4565	16.2116	22.4004	11.068	10.21	9.80403	9.58827	10.2707	10.9769	9.49896	10.3566	20.0491	18.4947	15.7998	13.8158	17.1539	18.1895	18.0048	14.5472
GRMZM2G026639	1	1193131	1201437	-1	protein_coding	-	Uncharacterized protein [Source:UniProtKB/TrEMBL;Acc:B8A0H4]	LOC100279889	13.9102	18.8353	14.1444	17.8241	10.281	13.4792	9.79584	10.7202	7.41453	7.78126	7.19368	7.53755	6.97176	6.7698	7.70916	9.99737	14.1914	16.9402	10.8417	12.1954	15.672	15.6029	11.8375	13.2872
GRMZM2G026641	1	100780188	100804342	1	protein_coding	-	--	--	0	0	0	0	0	0	0	0	0	0	0	0	0	0	0	0	0	0	0	0	0	0	0	0
GRMZM2G026654	1	42492169	42495885	1	protein_coding	-	Uncharacterized protein [Source:UniProtKB/TrEMBL;Acc:C0HHK2]	uncharacterized LOC100383704	6.42991	8.0067	5.92189	7.2814	5.53338	7.15107	8.36746	4.98633	3.60659	7.68811	6.05458	6.85601	6.90132	8.66168	8.478	11.4705	7.53117	9.25292	13.3703	13.6826	14.3788	13.7337	9.41434	11.3383
GRMZM2G026664	1	191876381	191877652	-1	protein_coding	-	--	--	0	0	0	0	0	0	0	0	0.0412405	0.0708607	0	0	0	0	0	0	0	0	0.0274959	0	0.51021	0.502663	0.38592	0.515201
GRMZM2G026703	1	287133859	287135934	-1	protein_coding	-	Globulin-2 [Source:UniProtKB/TrEMBL;Acc:Q7M1Z8]	--	0.555453	0.276382	0.591882	0.37061	0.405755	0.564611	0.0333459	0.42666	0	0	0	0	0	0	0	0	0.195843	0.287493	0.0151614	0.0120067	0	0	0	0
GRMZM2G026737	1	221862824	221864155	1	protein_coding	-	Uncharacterized protein [Source:UniProtKB/TrEMBL;Acc:B4FJD6]	uncharacterized LOC100216712	0	0	0	0	0	0	0	0	0	0	0	0	0	0	0.0482225	0	0	0	0	0	0	0	0.387292	0.368192
GRMZM2G026767	1	85064008	85070276	1	protein_coding	-	Uncharacterized protein [Source:UniProtKB/TrEMBL;Acc:B4FM36]	uncharacterized LOC100280241	6.16865	7.58363	5.86383	5.48424	4.92486	5.68736	4.17406	4.25098	27.1725	29.2495	30.1428	27.8723	29.4239	31.6423	33.816	38.8134	6.5101	7.35721	7.90783	7.88226	8.51961	9.4255	7.63249	9.05536
GRMZM2G026780	1	270897979	270898979	-1	protein_coding	-	Putative uncharacterized protein [Source:UniProtKB/TrEMBL;Acc:B6SIU8]	LOC100274767	0.42275	1.0529	1.23672	0.347308	3.83952	1.43345	2.7778	14.4384	4.69644	5.52517	6.37928	4.95922	8.42294	7.27415	4.92008	3.88475	0.987705	0.737383	10.0325	1.1971	0.598394	0.308713	0.486053	0.245282
GRMZM2G026807	1	14623612	14638761	1	protein_coding	-	Ribulose-phosphate 3-epimerase [Source:UniProtKB/TrEMBL;Acc:B4FRQ1]	uncharacterized LOC100274365	9.38338	14.7815	9.33764	9.4521	12.0329	10.0036	37.1231	20.29	407.728	383.838	464.593	435.562	515.216	384.266	410.508	286.092	14.1955	16.9903	55.9161	62.474	45.5988	40.7888	53.2846	31.5453
GRMZM2G026910	1	42481335	42482483	1	protein_coding	-	Plant-specific domain TIGR01589 family protein [Source:UniProtKB/TrEMBL;Acc:B6TV67]	LOC100284567	2.26067	10.0557	2.32062	4.19693	2.6355	2.45706	4.02285	3.65491	2.95961	2.27171	1.67829	1.70745	1.95613	0.788201	2.26485	0.597919	0.756007	2.57287	1.08248	4.59248	1.8545	1.98229	0.665492	0.902432
GRMZM2G026911	1	39761368	39763047	1	protein_coding	-	PCS1 [Source:UniProtKB/TrEMBL;Acc:B6UDQ1]	PCS1	0.275106	0.675349	1.8712	1.33876	4.98373	3.01294	5.93573	5.23226	0.48621	1.55497	0.322014	0.476342	0.600303	2.43079	0.681838	2.6283	1.49426	2.64571	1.28894	2.19627	0.494263	0.436772	0.297279	0.38115
GRMZM2G026959	1	39789957	39791049	1	protein_coding	-	--	--	0.0263712	0.351252	0.0493732	0.0536098	0.428316	0.464906	0.714229	0.262448	0	0	0	0	0	0	0	0	0.0424842	0.282727	0.932453	0.77409	0	0.043832	0	0.0668265
GRMZM2G026976	1	179209612	179213208	-1	protein_coding	-	Uncharacterized protein [Source:UniProtKB/TrEMBL;Acc:B4FS73]	uncharacterized LOC100272995	1.06713	0.824693	0.462607	0.809039	0.108205	0.414447	0.0688693	0.129128	0	0	0.0228188	0.00744981	0	0.0085505	0	0	2.63931	8.30209	40.7479	51.6991	7.24545	6.02393	3.01542	4.04601
GRMZM2G027059	1	273003521	273007187	-1	protein_coding	-	4-hydroxy-3-methylbut-2-enyl diphosphate reductase [Source:Projected from Arabidopsis thaliana (AT4G34350) TAIR;Acc:AT4G34350]	LOC100383164	17.2615	17.8707	17.756	15.9691	11.6423	11.2007	13.5845	7.15321	109.046	112.876	124.571	115.243	142.781	106.125	134.542	120.939	24.1573	25.2496	42.0246	36.1309	24.4308	24.4607	18.5701	16.5196
GRMZM2G027068	1	291976341	291978412	1	protein_coding	bHLH	DNA binding protein [Source:UniProtKB/TrEMBL;Acc:B6U0E9]	--	7.60453	7.01814	6.15239	4.61269	10.0002	10.7762	3.36658	9.02113	13.5751	11.3822	17.2518	10.9084	11.7888	10.5219	15.2917	6.68809	20.7487	19.5979	7.09802	8.41542	2.71647	3.01499	4.07379	2.91057
GRMZM2G027331	1	178347753	178352009	-1	protein_coding	-	Haloacid dehalogenase-like hydrolase (HAD) superfamily protein [Source:Projected from Arabidopsis thaliana (AT5G45170) TAIR;Acc:AT5G45170]	LOC100272877	12.4944	17.8616	20.8985	20.6615	16.9238	20.9009	11.3766	17.9652	33.1912	33.5632	27.4075	32.0113	25.3161	28.126	32.7213	27.3454	11.3859	13.5587	11.9648	11.2652	8.3062	7.4947	6.31666	4.97559
GRMZM2G027451	1	247606591	247608920	1	protein_coding	-	60S ribosomal protein L10-3 [Source:UniProtKB/TrEMBL;Acc:B6T5B9]	--	802.692	531.227	895.461	691.984	925.711	744.886	595.931	963.355	412.018	356.101	322.265	323.258	287.463	267.418	340.758	287.74	660.484	537.165	311.337	282.191	288.716	257.176	164.012	178.946
GRMZM2G027462	1	230428704	230434399	1	protein_coding	-	dsRNA-binding protein 2 [Source:Projected from Arabidopsis thaliana (AT2G28380) TAIR;Acc:AT2G28380]	hypothetical protein	82.1909	93.5558	48.408	52.8492	67.8466	53.891	47.9406	39.6969	13.9575	12.2605	16.5852	13.3247	15.3436	10.6641	14.134	9.99053	66.4132	73.8054	46.141	41.9614	13.8042	13.8132	9.54945	10.564
GRMZM2G027594	1	140810482	140815017	-1	protein_coding	-	--	--	0	0	0	0	0	0	0	0	0	0	0	0	0	0	0	0	0	0	0	0	0	0	0	0
GRMZM2G027626	1	13908941	13910064	1	protein_coding	-	--	--	0	0.117571	3.17e-06	0.155266	0	0	9.36e-06	0	4.84e-07	0.0998808	0.0524528	0	1.5e-05	0.0232216	0	0	0.115034	7.85e-06	0.043109	0	0	0	0	0
GRMZM2G027663	1	256626740	256633146	-1	protein_coding	-	thiaminC [Source:Projected from Arabidopsis thaliana (AT2G29630) TAIR;Acc:AT2G29630]	LOC100285440	35.6892	57.7435	55.073	47.9153	45.36	43.9241	92.3502	67.1211	371.04	336.687	321.66	372.798	346.405	250.585	322.652	167.401	45.961	58.0866	70.6976	61.1524	62.0237	59.0142	68.7691	46.4866
GRMZM2G027688	1	239162396	239163906	-1	protein_coding	Orphans	--	--	0	0	0	0	0	0	0.00713198	0	0.196567	0	0	0.0179716	0.0241803	0	0.0397609	0	0	0	3.72564	1.99502	20.569	23.5475	1.582	4.22396
GRMZM2G027797	1	264006969	264011860	-1	protein_coding	-	Uncharacterized protein [Source:UniProtKB/TrEMBL;Acc:B4FW92]	uncharacterized LOC100273556	2.44117	2.46	2.35566	2.92513	1.97538	2.86795	0.591013	1.33956	0	0	0	0	0	0.022576	0	0.00779799	2.12421	2.30036	0.419578	0.750676	1.19672	0.940849	0.126307	0.252862
GRMZM2G027821	1	11979866	11984789	1	protein_coding	-	Cell number regulator 13 [Source:UniProtKB/Swiss-Prot;Acc:B6SJQ0]	cell number regulator 13	49.9142	55.0996	46.5495	45.6519	51.3201	44.1214	64.6351	60.2544	3.8574	3.35249	3.53207	3.85351	2.99619	3.39078	2.27577	3.11524	42.7809	39.439	31.0047	27.5337	12.57	13.0194	8.95663	8.3125
GRMZM2G027991	1	250923675	250927284	1	protein_coding	-	Uncharacterized protein [Source:UniProtKB/TrEMBL;Acc:B4FSS6]	uncharacterized LOC100273091	8.93944	6.76995	9.35212	6.81992	7.91566	6.39089	8.35513	5.70524	6.63864	6.17565	5.29699	4.95752	3.61806	4.63735	3.35573	6.06696	11.1684	9.94894	8.4086	6.57109	13.8636	13.5269	9.17857	9.91296
GRMZM2G028033	1	87020905	87021773	-1	protein_coding	-	--	--	0	0	0	0	0	0	0	0	0	0	0	0	0	0	0	0	0	0	0	0	0	0	0	0
GRMZM2G028036	1	161471767	161476070	1	protein_coding	-	Uncharacterized protein [Source:UniProtKB/TrEMBL;Acc:C0PCU5]	uncharacterized LOC100383075	4.17259	4.15569	4.51336	4.68821	4.74172	5.05142	7.08467	4.21411	6.5518	6.28596	7.03028	6.82231	5.51013	5.84529	5.7434	7.13538	8.0348	7.50288	10.0134	8.8283	12.4957	13.6644	18.7371	14.3149
GRMZM2G028114	1	141976723	142098860	1	protein_coding	-	--	--	0	0	0	0	0	0.0150247	0	0	0	0	0	0	0	0	0	0	0	0	0.0126359	0	0.0104571	0	0	0
GRMZM2G028132	1	55753873	55762531	-1	protein_coding	-	--	--	8.74327	3.29464	4.06791	5.37549	1.02661	0.830927	1.94929	0.285321	0.907058	1.18012	0.702185	1.00459	0.732943	2.05867	0.766323	4.20571	17.4576	17.1782	9.151	8.13987	7.21083	6.20934	3.06581	4.05716
GRMZM2G028136	1	20106483	20109808	-1	protein_coding	-	Uncharacterized protein [Source:UniProtKB/TrEMBL;Acc:C0PAM3]	protein trpH	12.5627	14.0416	10.5132	12.3177	6.75176	7.0835	10.8564	5.22143	7.39898	9.71165	6.74119	7.91751	5.85164	8.201	6.49278	12.4508	14.5953	14.6547	12.2931	14.1236	17.2939	15.8796	13.7122	12.335
GRMZM2G028151	1	281700006	281703981	1	protein_coding	AP2	Uncharacterized protein [Source:UniProtKB/TrEMBL;Acc:B4FLJ5]	putative AP2/EREBP transcription factor superfamily protein	42.2093	41.4345	56.9421	50.2344	20.5896	25.4895	2.83047	9.509	0.0283675	0.389694	0.0711389	0.0166064	0.0418351	0	0.519802	0.171313	5.36946	4.56999	0.101069	0.0486044	0.00938896	0.0241058	0.124477	0
GRMZM2G028247	1	20112656	20115288	1	protein_coding	-	Uncharacterized protein [Source:UniProtKB/TrEMBL;Acc:C0PED9]	LOC100383236	0	0.0357899	0	0	0.0113472	0.0136571	0.0107255	0.0340715	0	0	0	0	0.0140634	0.0234363	0	0.00997155	0	0.0723571	0	0.139155	0.819872	19.6948	124.49	61.6734
GRMZM2G028286	1	281712274	281716146	-1	protein_coding	-	--	--	48.7678	62.3926	74.0868	58.045	93.506	68.7607	66.2166	97.3491	6.19995	6.55291	5.63025	7.89757	3.19951	3.15542	2.88754	1.65475	75.6623	58.0674	41.4582	37.1135	35.1346	46.195	120.631	83.9972
GRMZM2G028302	1	83441848	83443767	-1	protein_coding	-	Uncharacterized protein [Source:UniProtKB/TrEMBL;Acc:B4F9M7]	LOC100191656	4.68483	10.5019	5.24655	4.22711	11.3786	8.97277	13.0104	13.4082	351.731	296.073	312.347	326.778	305.298	327.252	308.484	194.703	8.50811	8.70361	14.0591	14.338	14.5161	13.8297	23.9779	12.4655
GRMZM2G028335	1	228777364	228781734	1	protein_coding	-	Uncharacterized protein [Source:UniProtKB/TrEMBL;Acc:B4G0E3]	uncharacterized LOC100274350	20.3758	15.3273	16.6858	20.758	11.6902	17.6053	6.55412	7.44179	1.33357	1.82581	1.20731	1.72802	1.16557	1.37705	1.42331	1.9825	18.6562	20.3932	4.527	6.64883	3.17465	3.2129	2.00496	2.24884
GRMZM2G028379	1	261468411	261472350	1	protein_coding	-	Uncharacterized protein; p8MTCP1 [Source:UniProtKB/TrEMBL;Acc:B6SYU7]	p8MTCP1	245.652	211.358	324.94	272.166	379.703	316.794	272.43	397.44	245.318	223.901	206.984	220.411	195.694	181.464	231.244	212.965	313.611	293.687	279.276	312.598	330.899	320.508	253.003	248.555
GRMZM2G028386	1	201993810	201995393	1	protein_coding	ERF	--	--	0	0.161218	0	0	0.0276266	0	0.0323215	0	0	0	0	0	0	0	0	0	0	0	0	0	0.0278559	0	0	0
GRMZM2G028389	1	109898380	109900375	-1	protein_coding	-	--	--	0.0281914	0	0.54839	0	0	0	0.0504627	0	0.191292	0	0	0.0595879	0	0	0.140486	0	0.0475036	0.361274	0	0.0872873	0	0	0.0355739	0.159892
GRMZM2G028500	1	270772473	270774320	-1	protein_coding	-	Putative uncharacterized protein [Source:UniProtKB/TrEMBL;Acc:B6SPX3]	uncharacterized LOC100276703	28.2087	35.2231	29.3216	27.8614	27.1286	28.579	21.4306	37.058	25.2933	26.3485	29.7696	27.1679	24.2735	19.6267	30.488	23.9203	29.4939	33.0184	26.3696	36.6643	37.1116	31.2845	20.3791	21.1102
GRMZM2G028521	1	10540341	10544903	1	protein_coding	-	Uncharacterized protein [Source:UniProtKB/TrEMBL;Acc:B4FMP1]	LOC100285151	28.4312	34.6935	28.1388	36.303	28.4987	27.2114	62.7627	27.5148	51.0175	50.4536	65.052	62.1225	52.9018	48.2225	50.9093	54.9124	52.5098	62.5889	75.4558	69.0112	67.7676	75.3477	51.1209	58.4752
GRMZM2G028700	1	174660753	174671403	-1	protein_coding	-	Serine/threonine-protein phosphatase [Source:UniProtKB/TrEMBL;Acc:B4FCK7]	uncharacterized LOC100192777	15.7666	15.0165	13.0912	13.818	9.4196	10.3516	9.51102	6.79661	12.3388	13.425	12.0895	12.7663	12.4226	14.0145	11.2192	18.3924	16.1843	18.2109	13.9452	12.7273	12.3931	13.8149	12.6821	12.0915
GRMZM2G028726	1	208478252	208483075	-1	protein_coding	-	Putative uncharacterized protein [Source:UniProtKB/TrEMBL;Acc:B6UEV9]	--	31.0194	29.0033	28.9443	31.0776	21.1359	25.1451	3.86064	12.3067	0.163621	0.248479	0.193848	0.107426	0.147782	0.122045	0.21048	0.121332	18.086	20.0637	5.46976	8.03034	2.1057	2.24474	1.70368	1.34293
GRMZM2G028821	1	81612701	81613806	-1	protein_coding	-	Glutathione S-transferase GSTU6 [Source:UniProtKB/TrEMBL;Acc:B6U577]	--	0.0462883	0.0525928	0.359604	0.147606	0.0670309	0.126444	0.0420523	1.03241	80.5708	59.7279	100.298	82.4276	97.8557	47.8018	105.181	63.778	0.166584	0.0728653	0.445129	0.309298	9.12602	11.8653	18.9374	14.5174
GRMZM2G028870	1	2464882	2467458	-1	protein_coding	-	--	--	0.156738	0.11609	0.106163	0.0280867	0.131674	0.0801137	0.947283	0.159445	0.0729879	0.00820495	0.00921562	0.014373	0.0371628	0.0766215	0.13337	0.0340062	0.131058	0.329247	0.427928	0.389824	0.175608	0.309642	0.199284	0.223778
GRMZM2G028900	1	174695630	174699469	-1	protein_coding	-	GTP binding protein [Source:UniProtKB/TrEMBL;Acc:B6U832]	uncharacterized LOC100501989	46.2598	33.4032	40.9043	39.3321	29.0906	32.616	29.5188	25.7197	22.5932	22.4267	21.4019	24.4639	20.3656	20.7695	17.0143	23.2534	43.8252	44.7348	29.0242	28.2569	26.7067	24.3196	14.6185	17.6004
GRMZM2G028914	1	77567949	77591139	-1	protein_coding	-	--	--	23.5956	25.1577	18.5971	18.1195	12.583	16.2522	17.0541	9.38388	56.1128	61.3295	53.6671	61.7547	59.4326	68.2359	55.3898	81.7316	27.3077	29.9213	36.3389	33.6841	31.6472	34.6103	39.7001	35.4951
GRMZM2G028926	1	286045267	286049339	1	protein_coding	-	--	--	0.0650354	0.401761	0.270321	0.184249	0.390853	0.176232	0.608648	0.0625223	2.37265	2.57139	3.91637	2.84539	3.00635	2.28145	2.61898	0.778473	0.273365	0.453029	1.96566	2.02598	3.32831	1.79876	1.30908	1.28202
GRMZM2G029000	1	20899868	20900720	-1	protein_coding	-	--	--	0.064502	0.0525492	0	0.136643	0.173031	0.0394181	0.0142031	0	0	0	0	0	0.0339751	0	0.161349	0	0.116939	0	0.345327	0.30225	1.00398	0.499154	0.325039	0.152711
GRMZM2G029055	1	20901476	20914811	1	protein_coding	-	methionyl-tRNA synthetase / methionine--tRNA ligase / MetRS (cpMetRS) [Source:Projected from Arabidopsis thaliana (AT3G55400) TAIR;Acc:AT3G55400]	--	16.3256	12.8407	12.8633	12.7275	10.3364	11.2986	11.8087	7.39752	29.5947	29.923	22.1678	27.0713	19.0712	24.6261	19.5163	28.4762	19.921	18.1408	19.9525	17.3983	12.9553	11.124	6.41394	7.26079
GRMZM2G029262	1	172141248	172147289	-1	protein_coding	-	Sulfurtransferase [Source:UniProtKB/TrEMBL;Acc:B6SU81]	LOC100275494	52.0889	48.7261	49.1577	55.702	39.747	56.0202	24.9985	47.6199	49.6991	41.364	41.1941	34.3941	37.5559	34.9567	47.8356	54.5916	48.3963	47.456	33.3832	37.3547	25.9593	30.0732	13.9856	18.0724
GRMZM2G029314	1	281729932	281732798	-1	protein_coding	-	Uncharacterized protein [Source:UniProtKB/TrEMBL;Acc:C0PEM5]	hypothetical protein	18.7978	11.4904	19.6366	18.7537	19.1449	15.4805	11.8152	15.522	0	0.0065527	0.0405799	0.00812058	0.00641927	0.0178391	0.0821255	0.00757554	20.3563	18.6411	1.52401	2.34067	0.0450973	0.100426	0.0159759	0.0235262
GRMZM2G029385	1	283276750	283278318	1	protein_coding	-	Mitochondrial import inner membrane translocase subunit TIM14 [Source:UniProtKB/TrEMBL;Acc:B6T323]	--	0.487789	1.36399	0.724424	0.448022	0.483469	0.34413	1.49096	1.24744	32.1473	30.7065	39.5386	43.3695	26.2999	35.7361	37.8786	53.4655	8.25469	4.81446	16.5235	54.1073	5.7522	4.83233	4.88117	3.74848
GRMZM2G029396	1	290074104	290082929	1	protein_coding	-	Uncharacterized protein [Source:UniProtKB/TrEMBL;Acc:B4F9F4]	uncharacterized LOC100191601	31.688	34.2237	29.478	39.0084	25.3381	28.2019	31.42	26.6417	3.88338	6.05349	4.52374	5.16763	4.40559	5.32392	4.81851	6.98474	37.6858	46.6181	24.3548	29.6194	37.558	35.3085	27.7688	27.628
GRMZM2G029514	1	134184862	134186482	1	protein_coding	-	Tetratricopeptide repeat (TPR)-like superfamily protein [Source:Projected from Arabidopsis thaliana (AT4G26680) TAIR;Acc:AT4G26680]	uncharacterized LOC100217224	1.20625	1.30457	0.956583	0.965372	0.883164	0.809315	0.791535	0.449009	1.15481	0.946274	0.391375	0.746623	0.208854	0.33444	0.499817	0.631623	1.36495	2.00581	0.786869	1.12952	0.491438	0.629147	0.227122	0.368882
GRMZM2G029518	1	235922400	235923520	-1	protein_coding	-	Fibroin heavy chain; Uncharacterized protein [Source:UniProtKB/TrEMBL;Acc:B6UE61]	fibroin heavy chain	0.100575	0.0376369	1.25431	0.529263	1.68078	2.03118	2.72417	1.96595	0	0	0	0.0203512	0.0283867	0	0	0	0.113915	0.0474345	0	0	0.0218235	0.100783	0.100437	0.156147
GRMZM2G029519	1	125386110	125403247	-1	protein_coding	-	Uncharacterized protein [Source:UniProtKB/TrEMBL;Acc:B4F9R2]	uncharacterized LOC100191679	7.69775	4.44142	5.13004	5.41156	3.55533	4.46695	4.79477	2.20748	9.57479	8.1736	8.97755	8.69274	9.34333	10.3986	8.31915	10.9662	8.43997	9.22459	6.96568	7.87175	10.779	10.7355	15.4496	11.8461
GRMZM2G029527	1	208642363	208645128	-1	protein_coding	-	Uncharacterized protein [Source:UniProtKB/TrEMBL;Acc:B7ZXW1]	hypothetical protein	5.22076	3.89107	4.17968	4.77838	4.38627	4.43932	6.23121	4.44891	1.33363	1.7925	1.7609	1.39392	1.86547	1.70493	1.93929	1.91544	6.42908	6.18732	5.72339	5.93103	3.64624	4.47403	3.16872	2.65416
GRMZM2G029536	1	278582283	278593012	1	protein_coding	-	Nucleotide binding protein [Source:UniProtKB/TrEMBL;Acc:B6TNZ7]	nucleotide binding protein	14.1358	13.387	16.1492	15.1025	9.20973	13.1236	5.77313	9.48816	0.0775833	0.191076	0.25671	0.281824	0.214144	0.351533	0.793506	1.4177	9.34117	7.87454	1.10764	1.1994	0.380738	0.610937	0.102988	0.299199
GRMZM2G029543	1	46139405	46143432	-1	protein_coding	-	Malonyl CoA-acyl carrier protein transacylase [Source:UniProtKB/TrEMBL;Acc:B6TNM0]	LOC100283964	45.7707	30.0439	39.5764	35.052	43.999	37.4353	41.4065	36.2495	36.8833	39.4964	31.3762	34.6327	32.9347	36.8603	33.8123	56.3584	57.5804	58.2338	87.9615	74.3335	56.7521	49.485	26.5409	28.4339
GRMZM2G029713	1	3693187	3697975	1	protein_coding	-	--	--	2.90253	5.73768	4.07815	4.08431	7.17866	5.32912	7.76974	6.42564	6.59603	5.68357	4.81534	5.32253	5.69025	4.98172	5.71368	2.6358	4.97507	3.9311	11.0242	7.74482	5.51487	7.48866	3.17044	3.53961
GRMZM2G029824	1	3701760	3704275	-1	protein_coding	-	Peroxisomal membrane protein PEX11-1; Uncharacterized protein [Source:UniProtKB/TrEMBL;Acc:B6UD14]	LOC100286006	4.67606	10.0806	3.44569	4.44397	8.14532	5.51188	18.8913	9.27811	140.077	138	158.054	141.114	183.742	118.827	196.149	90.9181	6.74109	8.483	13.1991	15.6322	21.7684	16.1852	20.6486	13.8982
GRMZM2G029930	1	249642448	249643325	-1	protein_coding	-	--	--	0	0	0	0	0	0	0	0	0	0	0	0	0	0	0	0	0.135832	0.826904	0.423574	0.575972	603.705	538.498	53.6972	147.493
GRMZM2G030016	1	46131119	46133970	1	protein_coding	-	40S ribosomal protein S7 [Source:UniProtKB/TrEMBL;Acc:B6SHM7]	uncharacterized LOC100193269	598.006	485.182	653.165	505.256	686.183	622.297	457.758	870.201	140.534	124.224	118.707	121.13	104.528	97.7847	121.751	128.466	456.574	371.703	161.089	147.914	192.74	167.541	93.8919	103.657
GRMZM2G030036	1	49283725	49286176	1	protein_coding	-	ZmNAS2 protein [Source:UniProtKB/TrEMBL;Acc:Q8LT19]	--	0	0	0	0	0.0130194	0	0.00847527	0	0	0	0	0	0	0	0	0	0	0	0	0	0	0	0	0
GRMZM2G030072	1	58296780	58305936	-1	protein_coding	-	ATP-dependent Clp protease proteolytic subunit [Source:UniProtKB/TrEMBL;Acc:B6T9T4]	LOC100282645	26.7198	20.8151	23.7644	19.4419	20.449	19.538	16.5053	15.6694	49.402	51.4444	39.009	49.8714	31.5819	42.9694	38.7179	66.1644	32.3497	24.575	22.7859	17.2784	18.6134	16.3326	12.8131	11.4545
GRMZM2G030173	1	3708082	3709175	1	protein_coding	-	Xyloglucan endotransglucosylase/hydrolase protein 5 [Source:UniProtKB/TrEMBL;Acc:B6TNS1]	xyloglucan endotransglucosylase/hydrolase protein 5	26.8451	32.3092	40.584	43.9223	48.3154	41.9603	25.6115	41.1436	0.0958659	0.403439	0.129695	0.115139	0.149759	0.0756866	0.0588071	0.299158	20.6928	25.3825	5.60035	11.836	2.116	2.76645	1.00845	1.0559
GRMZM2G030223	1	35218967	35221406	1	protein_coding	-	Patatin-like protein 3 [Source:UniProtKB/TrEMBL;Acc:B6TPQ5]	--	24.7037	34.366	45.3306	36.4499	92.3502	44.4162	32.7611	38.9725	4.25072	2.57907	3.9481	3.44253	4.06383	3.21957	2.32633	1.98599	14.0895	11.3543	9.41209	11.0975	5.41384	5.3323	2.604	3.38587
GRMZM2G030272	1	52917450	52918870	-1	protein_coding	WRKY	WRKY55-superfamily of TFs having WRKY and zinc finger domains [Source:UniProtKB/TrEMBL;Acc:B6SMI9]	--	10.8134	12.6362	18.3662	17.2937	20.6608	20.1578	16.491	20.1329	6.92022	5.71081	5.77053	5.59525	6.62279	5.7445	6.06091	10.1254	8.31293	4.7703	6.75982	4.47757	6.22038	6.29969	7.03776	7.18102
GRMZM2G030299	1	3723964	3728081	1	protein_coding	-	Protein kinase superfamily protein [Source:Projected from Arabidopsis thaliana (AT3G61080) TAIR;Acc:AT3G61080]	uncharacterized LOC100277385	7.23171	8.28044	7.30563	8.04615	10.0983	9.27084	11.893	9.4916	47.3237	78.8274	47.722	63.7844	49.6841	50.237	57.0633	72.3024	15.2222	15.2034	12.6305	14.6798	11.7614	12.5554	8.84042	6.90553
GRMZM2G030408	1	149968359	149978577	1	protein_coding	-	Putative uncharacterized protein [Source:UniProtKB/TrEMBL;Acc:B6SR93]	LOC100275316	69.5791	50.4527	84.5799	59.3174	94.5625	74.1962	72.2942	75.4413	34.0585	32.9197	37.4785	36.8898	36.6206	35.3525	31.2369	29.7426	60.2364	44.1918	44.8425	34.3674	50.0256	49.7753	58.6764	44.151
GRMZM2G030422	1	35244552	35255551	-1	protein_coding	-	Putative uncharacterized protein [Source:UniProtKB/TrEMBL;Acc:B6T534]	uncharacterized LOC100194042	45.5181	33.6025	32.0066	40.641	23.0379	27.9475	25.1518	13.4646	12.3091	13.0627	14.5553	13.9735	14.5388	15.4149	13.4008	18.3556	56.4572	54.743	42.7554	39.9188	54.7377	50.235	33.4223	36.3142
GRMZM2G030436	1	140328950	140330902	-1	protein_coding	-	--	--	0.0156712	0	0.0547135	0	0.0532134	0	0.0269627	0.0424095	12.1333	6.59991	19.6677	12.0349	18.2495	12.2518	14.667	4.93604	0.427918	0.095979	0.462156	0.420193	2.00178	1.96542	3.92466	2.37255
GRMZM2G030494	1	196372539	196374182	-1	protein_coding	-	--	--	14.6244	20.657	17.676	15.8358	23.0003	18.6868	22.0372	18.1632	91.6416	181.001	66.6439	103.952	59.1035	117.343	80.5677	118.395	14.0078	13.0619	20.8764	24.8741	10.2115	10.149	15.4826	6.60168
GRMZM2G030511	1	203480252	203481086	1	protein_coding	-	--	--	0	0.339055	0.469809	0.24317	0.133874	0	0	0	0	0	0.33081	0.176062	0.0363282	0.251011	0.362282	0.411717	0	0	0.234675	0.0360625	0.0663766	0.0730216	0	0.054
GRMZM2G030529	1	82020741	82030263	1	protein_coding	-	LSD1-like 3 [Source:Projected from Arabidopsis thaliana (AT4G16310) TAIR;Acc:AT4G16310]	--	6.33935	4.26886	4.25919	4.9363	2.53933	2.7959	2.42886	1.37905	1.11383	1.62964	1.17825	1.63417	1.57991	2.08458	1.36203	2.92553	8.8849	10.5561	7.24304	7.34483	4.46884	4.84323	3.00584	3.44723
GRMZM2G030531	1	203482243	203484003	1	protein_coding	-	Uncharacterized protein [Source:UniProtKB/TrEMBL;Acc:C0HEY5]	uncharacterized LOC100304340	0	0	0	0	0	0	0	0	0	0	0	0	0.0109888	0.0246634	0.228697	0.0550669	0.0525864	0.496472	0.0243808	0.528183	68.6888	123.86	452.872	286.708
GRMZM2G030567	1	3731285	3736202	1	protein_coding	-	--	--	1.16394	2.48776	0.86168	1.15111	1.76075	1.16437	2.43901	1.23813	0.204831	2.94269	0.32498	0.97358	0.244483	1.70052	0.358304	4.89808	2.78985	3.04591	3.1702	4.095	1.5453	2.0107	0.972695	0.907171
GRMZM2G030571	1	56676074	56678959	1	protein_coding	-	Uncharacterized protein [Source:UniProtKB/TrEMBL;Acc:C0HEJ5]	alanine--glyoxylate aminotransferase 2	0.424605	1.12856	0.490457	0.908901	1.0285	1.36307	1.14761	0.785716	0.214665	0.132454	0.184614	0.145051	0.116951	0.26768	0.253416	0.245323	0.562679	0.623012	3.7718	4.96901	3.07898	2.86268	2.78233	4.39375
GRMZM2G030594	1	199302928	199310553	1	protein_coding	-	--	--	5.12443	3.33139	4.44644	4.0288	2.64438	2.98203	3.29947	1.59297	0.871557	1.33039	1.03383	1.18076	0.796933	1.18045	0.908382	1.95285	6.87133	7.02072	4.50442	3.88778	3.63853	3.26209	1.4603	1.86592
GRMZM2G030636	1	82032460	82036214	-1	protein_coding	-	--	--	15.485	16.7067	10.505	8.98708	16.1107	16.8657	23.9845	40.8619	2.87894	1.99136	2.6545	1.92268	2.1095	3.43276	1.9608	1.37786	7.89531	7.4472	9.48681	8.82026	4.60823	3.80989	3.36214	2.88078
GRMZM2G030794	1	51167519	51168461	-1	protein_coding	-	--	--	16.5442	54.0751	25.444	24.3411	22.1977	20.997	18.9445	23.1001	8.38539	9.26845	8.68544	9.99614	6.51828	5.85774	4.68753	6.17327	10.3554	19.0675	7.92136	17.5981	6.5384	6.61483	4.10638	4.58677
GRMZM2G030805	1	74783737	74792959	-1	protein_coding	-	--	--	21.1309	17.2011	16.4085	17.8173	12.7329	13.9432	12.1855	10.0196	8.20601	10.8906	9.43104	9.91667	9.05835	10.3423	8.23496	14.7614	26.4797	25.0747	24.0771	20.2946	19.4843	19.7677	11.5433	13.8741
GRMZM2G030850	1	124133868	124136208	1	protein_coding	-	Glucan endo-1,3-beta-glucosidase 7 [Source:UniProtKB/TrEMBL;Acc:B6TJF7]	--	6.40826	3.95533	8.51435	5.89135	12.3207	5.17208	13.5478	13.3143	0.0102365	0.0193073	0	0.0260313	0	0	0	0.0262441	53.1423	28.8588	10.6343	12.9328	0.0603483	0.019007	0.0267003	0
GRMZM2G030880	1	43551664	43559569	1	protein_coding	-	Uncharacterized protein [Source:UniProtKB/TrEMBL;Acc:B4FJ45]	--	2.98914	5.66706	2.94043	3.2299	3.84579	3.93851	4.11691	3.13795	14.0488	10.7754	13.19	12.132	14.913	9.46186	10.8793	9.15456	4.1058	5.87488	3.14881	2.628	2.79444	2.14739	2.63681	1.78573
GRMZM2G030955	1	74777962	74781230	-1	protein_coding	-	Uncharacterized protein [Source:UniProtKB/TrEMBL;Acc:B4FJS4]	--	10.3441	12.6193	9.65128	7.56826	10.9049	8.12792	7.89998	8.93734	6.63631	9.89889	8.995	8.30715	7.54818	10.5577	6.13854	17.607	9.04187	7.39822	5.13979	5.44587	10.8945	12.5543	25.5142	19.3051
GRMZM2G031001	1	53419144	53421347	-1	protein_coding	NAC	--	--	0.15369	0.193162	0.202809	0.116695	1.55299	0.821982	5.38246	2.25952	7.41501	7.34842	7.35594	7.90245	5.32325	7.16374	6.30032	6.9097	3.00831	3.09991	6.91092	5.04636	6.5236	7.73699	5.83429	4.8317
GRMZM2G031022	1	264615783	264618912	-1	protein_coding	-	Uncharacterized protein [Source:UniProtKB/TrEMBL;Acc:B4FHC9]	LOC100194078	27.2288	37.479	23.9358	32.2377	16.3479	26.0284	17.1853	15.3706	14.9113	18.6071	16.3119	17.614	15.1479	17.6097	18.6511	23.2265	25.534	34.7085	20.9774	27.2854	18.3555	22.5749	21.0153	23.3586
GRMZM2G031062	1	287272867	287273796	1	protein_coding	-	--	--	0.369717	1.65248	0.816728	0.315639	0.768102	0.336773	2.31471	1.87318	11.6028	6.99255	8.67218	7.37536	12.8616	3.94219	9.43958	4.25121	0.272147	0.464015	0.322668	0.144852	0.20083	0.314155	0.42901	0.0946341
GRMZM2G031065	1	199775233	199776645	-1	protein_coding	-	--	--	4.8822	9.77634	5.83003	4.71413	24.9384	14.6544	26.2992	61.9601	45.9382	49.0573	39.6772	36.7533	45.6496	75.1019	85.6974	62.3855	15.9899	22.8348	62.8912	70.5618	9.67768	12.2189	6.75714	5.34823
GRMZM2G031102	1	31901673	31902435	-1	protein_coding	-	Lipid binding protein [Source:UniProtKB/TrEMBL;Acc:B6UEB0]	--	0	0	0	0	0	0	0	0	0	0	0	0	0	0	0	0	0	0	0.0528482	0	0	0	0	0
GRMZM2G031138	1	278088968	278093752	1	protein_coding	-	Uncharacterized protein [Source:UniProtKB/TrEMBL;Acc:C0HIB0]	uncharacterized LOC100382376	0.73702	3.01122	1.35942	2.00254	1.63859	2.80904	1.5651	4.1247	84.3666	50.9011	98.489	62.4843	80.6117	51.5161	106.139	28.8279	0.505218	0.76216	0.199773	0.212666	0.566018	0.549394	1.1749	0.580594
GRMZM2G031139	1	74746727	74750599	-1	protein_coding	-	Circadian clock coupling factor ZGT; Uncharacterized protein [Source:UniProtKB/TrEMBL;Acc:B4FNT4]	--	0.126091	0	0.126769	0	0.0697266	0	0.0404416	0.0140568	0.192319	0.0383993	0.0120268	0	0.0406266	0.185069	0.361998	0.0640827	0.059717	0.0757475	0.152858	0.0538217	0	0.181251	0	0.0485915
GRMZM2G031169	1	199769445	199772454	-1	protein_coding	-	3-beta hydroxysteroid dehydrogenase/isomerase [Source:UniProtKB/TrEMBL;Acc:B6U1C8]	--	7.02205	7.28658	6.28098	7.21441	7.85825	8.22006	8.65382	7.13234	76.0291	77.3891	69.9455	83.8517	89.3139	93.024	85.9288	79.878	10.1357	12.1025	11.7935	13.443	8.1037	8.13927	10.4723	6.73665
GRMZM2G031177	1	18973401	18980284	1	protein_coding	-	Uncharacterized protein [Source:UniProtKB/TrEMBL;Acc:B4FHY5]	uncharacterized LOC100194232	0.356216	0.73435	0.868789	1.20404	0.376198	0.410269	7.40936	0.480353	39.5337	66.9704	23.2436	38.8963	19.8709	41.2134	22.7045	48.8455	3.32889	3.2396	7.14466	6.21794	13.733	15.9026	17.0351	20.7635
GRMZM2G031222	1	83550835	83551584	-1	protein_coding	-	Uncharacterized protein [Source:UniProtKB/TrEMBL;Acc:K7U5Q7]	--	0	0	0	0	0	0	0	0	0	0	0	0	0	0	0	0	0	0	0	0	0	0	0	0
GRMZM2G031468	1	199761516	199762374	1	protein_coding	-	--	--	0.311081	0	0.106924	0	1.98826	0.729847	6.3898	2.12358	0	0	0	0	0.067857	0	0	0	2.31293	1.52957	1.70042	1.12322	0.852086	0.485988	1.2487	1.40404
GRMZM2G031501	1	261546619	261550793	1	protein_coding	-	Uncharacterized protein; p8MTCP1 [Source:UniProtKB/TrEMBL;Acc:B4FPU2]	p8MTCP1	137.783	96.6326	194.315	154.31	236.104	180.564	152.852	196.905	106.63	102.089	94.586	95.4265	104.279	84.8943	108.699	105.447	108.958	100.213	72.1643	80.0208	230.654	229.072	226.194	219.515
GRMZM2G031523	1	292353817	292358239	-1	protein_coding	-	P-loop containing nucleoside triphosphate hydrolases superfamily protein [Source:Projected from Arabidopsis thaliana (AT5G58370) TAIR;Acc:AT5G58370]	uncharacterized LOC100382617	25.474	18.5592	21.0375	19.1068	14.1729	14.1219	12.997	8.64656	4.34411	4.39639	4.28873	5.10129	3.73302	4.43062	4.51636	6.75223	25.461	23.2388	12.1205	10.0318	14.8056	13.6265	8.02605	9.31218
GRMZM2G031560	1	30401068	30404829	-1	protein_coding	-	--	--	0	0	0	0.066275	0	0	0	0	0	0	0	0	0	0	0	0	0.0497472	0	0	0.0238458	0	0.0505526	0	0
GRMZM2G031572	1	224300812	224309299	-1	protein_coding	-	Prolyl carboxypeptidase like protein [Source:UniProtKB/TrEMBL;Acc:B6THH6]	--	24.6399	33.9413	28.0868	32.6877	24.6558	29.0371	21.6174	19.0359	14.1298	11.8212	16.2252	14.5153	12.2634	10.4133	13.5382	11.2078	30.7584	33.9699	32.7867	28.8362	24.782	24.9695	17.8015	19.9138
GRMZM2G031591	1	68732718	68743672	-1	protein_coding	-	Putative uncharacterized protein [Source:UniProtKB/TrEMBL;Acc:B6U8W9]	uncharacterized LOC100278465	11.6628	17.3188	15.3909	8.82696	18.4555	8.96291	24.7878	12.2449	0.122596	0.0134169	0.202335	0.144074	0.253712	0.167281	0.201846	0.244363	5.63959	3.50614	13.7953	7.66551	15.2717	13.6734	22.4048	15.1462
GRMZM2G031677	1	213356383	213361624	1	protein_coding	-	--	--	0.0307082	0	0	0	0.0149578	0	0.00508392	0.016622	0.0194863	0.243468	0.0304288	0.0257011	0.011153	0.0219429	0	0.0352121	0.05015	0	0.0543642	0.0112659	0.45867	0.470022	0.115149	0.290568
GRMZM2G031718	1	12948077	12951451	1	protein_coding	-	Tetratricopeptide repeat (TPR)-like superfamily protein [Source:Projected from Arabidopsis thaliana (AT3G23020) TAIR;Acc:AT3G23020]	--	4.19812	3.48623	3.22801	3.67534	1.54442	2.28939	1.92495	1.26224	2.18218	2.12212	1.57789	2.29495	1.58287	2.20452	1.59206	3.90778	4.83194	5.78487	3.85044	4.13778	5.08393	5.22682	3.11292	3.81452
GRMZM2G031771	1	249432999	249433880	1	protein_coding	-	--	--	0	0	0	0	0.0152705	0.0629781	0	0	0	0	0	0	0	0	0	0	0.896824	0.413958	0	0.224709	0	0	0	0
GRMZM2G031788	1	249438884	249439980	-1	protein_coding	-	--	--	0	0	0	0	0.0764285	0	0	0	0	0	0	0	0	0	0	0	0.603926	0.653037	0.0574301	0.0519466	0.0817905	0	0	0
GRMZM2G031790	1	12942595	12945812	1	protein_coding	-	--	--	3.44907	3.61698	3.60505	2.94577	18.7151	5.1886	28.8222	17.9061	0.155682	0.130934	0.0583407	0.00927356	0.177549	0.2329	0.107917	0.227568	31.579	30.5281	24.0668	36.9805	0.3009	0.501036	0.0282134	0.0530574
GRMZM2G031825	1	54928369	54933001	-1	protein_coding	-	Metallo-hydrolase/oxidoreductase superfamily protein [Source:Projected from Arabidopsis thaliana (AT3G10850) TAIR;Acc:AT3G10850]	LOC100193826	66.399	105.864	73.0746	86.1952	50.4598	75.4463	54.3401	62.6506	67.6603	80.6926	57.3178	74.7922	53.4059	68.0882	65.0083	99.414	49.1581	69.9571	54.254	57.8656	70.2852	65.8972	37.9738	41.001
GRMZM2G031859	1	6236638	6246244	-1	protein_coding	-	ribonuclease II family protein [Source:Projected from Arabidopsis thaliana (AT2G17510) TAIR;Acc:AT2G17510]	LOC100194408	27.0615	18.2885	19.7525	22.4094	14.776	14.5807	15.3457	8.32772	16.491	18.1043	19.2344	19.0892	22.3177	22.318	16.5142	24.7923	42.5458	38.7229	32.0827	26.4709	21.8525	21.1931	12.1434	15.1139
GRMZM2G031870	1	280817033	280817814	1	protein_coding	G2-like	--	--	0.24766	0.956942	0.0121846	0.00383664	0.156081	0.0370561	0.206728	0	0.0028615	0.0954747	0.125318	1.04e-05	0.180443	0.436605	0.0407134	0.0343302	0.658988	0.0198262	1.02209	0.616511	0.266058	0.217162	0.233214	0.0288591
GRMZM2G031893	1	224317806	224322949	1	protein_coding	-	--	--	8.43542	6.39471	6.41302	5.52105	5.53518	6.87162	6.90858	7.36453	0.322725	0.237266	0.28736	0.27264	0.1874	0.232254	0.373932	0.209012	5.45649	6.18986	5.1855	7.40828	7.56792	7.10348	4.66417	4.96433
GRMZM2G031938	1	245541513	245551055	-1	protein_coding	-	--	--	3.962	5.10659	5.96982	9.75276	6.19686	6.6865	11.0377	10.2235	1.31535	2.57319	1.48039	2.31372	0.677175	2.25977	1.64122	9.82104	4.65326	2.46106	7.72581	9.34394	3.94045	6.98424	24.0477	14.887
GRMZM2G032047	1	46129394	46130844	-1	protein_coding	-	Uncharacterized protein [Source:UniProtKB/TrEMBL;Acc:C0P5Z6]	LOC100283541	1.0657	1.85015	1.05506	1.09826	1.74139	1.28866	3.05646	4.19525	47.6136	38.1784	56.5452	46.6066	48.5369	36.224	65.6072	30.4062	2.03981	1.45815	2.57296	1.77786	13.5351	14.9657	15.0668	17.7431
GRMZM2G032104	1	644608	652093	-1	protein_coding	-	Putative uncharacterized protein [Source:UniProtKB/TrEMBL;Acc:B6UAP2]	--	18.7143	16.0876	16.019	18.494	13.8384	15.8768	9.66351	10.3575	5.55017	4.79752	3.74015	4.63054	3.70534	3.94477	3.11147	7.019	24.5005	24.9596	9.76196	10.384	5.68729	5.74196	2.38934	3.08893
GRMZM2G032171	1	119006832	119031391	1	protein_coding	-	RHB1A; Uncharacterized protein [Source:UniProtKB/TrEMBL;Acc:B6SZU5]	RHB1A	14.0592	15.7949	9.70588	13.7495	9.27447	12.1185	10.5928	10.2566	14.6357	15.4744	14.6231	15.2525	13.8336	14.3721	13.146	13.553	9.58096	9.11747	7.76779	7.89751	6.4506	6.30474	3.8807	4.12956
GRMZM2G032182	1	46124117	46127464	1	protein_coding	-	Uncharacterized protein [Source:UniProtKB/TrEMBL;Acc:B4FYW8]	mitochondrial RNA-splicing protein MRS3	12.9092	9.14128	13.5411	11.8358	15.5114	12.5459	10.6931	7.91555	10.3047	9.66776	11.4	10.1173	11.6757	8.37222	8.3611	9.29007	15.555	16.3357	14.2357	13.3434	18.0496	16.1542	12.6209	13.9631
GRMZM2G032219	1	6227483	6231125	-1	protein_coding	-	MLO-like protein [Source:UniProtKB/TrEMBL;Acc:Q94CH4]	--	1.20639	1.52494	1.4684	1.89374	1.81581	2.17794	1.49034	2.44738	12.8492	10.6442	12.248	11.8717	8.44163	6.30803	3.48432	1.53822	0.82386	0.82983	4.7577	4.0555	12.4691	9.87164	4.26672	4.04249
GRMZM2G032222	1	223745977	223752961	-1	protein_coding	-	electron-transfer flavoprotein:ubiquinone oxidoreductase [Source:Projected from Arabidopsis thaliana (AT2G43400) TAIR;Acc:AT2G43400]	uncharacterized LOC100280392	8.47899	16.1184	8.31807	13.6903	6.77551	10.0051	8.17821	7.26509	9.0574	10.4716	6.63593	9.44671	5.53455	8.2284	6.76411	15.1467	9.41147	16.0299	12.2182	13.7728	11.6038	13.7534	7.89486	9.97903
GRMZM2G032339	1	277218151	277298925	-1	protein_coding	MIKC	M4 protein; Uncharacterized protein; ZMM4 MADS-box protein [Source:UniProtKB/TrEMBL;Acc:Q84V71]	m4 protein	185.973	225.183	142.35	137.384	179.157	133.417	99.8787	131.398	1.05155	2.16774	2.98777	3.34123	52.3862	43.669	67.0965	54.4855	88.2964	62.9067	84.2423	45.2723	62.4612	58.3499	35.2945	39.0889
GRMZM2G032351	1	220359597	220392126	-1	protein_coding	-	Phototropin-1 [Source:UniProtKB/TrEMBL;Acc:B6SS20]	--	1.27811	3.41123	1.49252	1.01499	1.13853	1.08101	3.27783	1.40628	91.5044	104.437	109.853	105.057	124.266	139.85	88.9376	120.443	2.15387	2.26194	10.8218	10.2551	17.3786	16.4266	22.5566	13.883
GRMZM2G032409	1	6213706	6218397	-1	protein_coding	-	Dolichyl-diphosphooligosaccharide--protein glycosyltransferase 67 kDasubunit [Source:UniProtKB/TrEMBL;Acc:B6U2F8]	dolichyl-diphosphooligosaccharide--protein glycosyltransferase 67 kDasubunit	51.2182	40.6374	51.1714	46.6298	38.7461	43.4418	47.0414	37.9837	21.6157	21.2198	21.8478	19.4609	19.6756	16.8469	17.6473	19.6848	77.147	77.3982	77.9992	79.1803	79.6925	71.7395	32.972	41.7132
GRMZM2G032423	1	24930249	24940943	1	protein_coding	-	Uncharacterized protein [Source:UniProtKB/TrEMBL;Acc:B7ZYB8]	uncharacterized LOC100279474	37.7144	31.7268	37.574	32.6616	29.3991	30.8787	25.193	28.8733	14.5255	14.8431	13.7486	13.524	13.52	15.6048	17.3099	14.9978	38.5978	35.5601	26.7287	32.7508	23.6056	23.8467	16.4471	18.4177
GRMZM2G032531	1	192298867	192301201	1	protein_coding	-	--	--	0	0	0	0	0	0	0	0	0	0	0	0	0	0	0	0	0	0	0	0	0	0	0	0
GRMZM2G032597	1	192308178	192311040	1	protein_coding	-	--	--	3.96546	1.64661	4.06039	2.26735	3.66771	2.04839	2.13465	1.20184	2.3444	1.09637	1.83835	2.08756	1.24748	2.28421	1.91753	1.81766	4.16363	5.00628	4.2879	4.92389	4.20398	3.63366	2.97766	3.37588
GRMZM2G032821	1	75404187	75433185	1	protein_coding	-	zinc finger (C3HC4-type RING finger) family protein [Source:Projected from Arabidopsis thaliana (AT1G18660) TAIR;Acc:AT1G18660]	LOC100278355	9.83815	6.91915	8.02474	7.76489	4.77742	5.10668	6.1703	3.67562	43.4993	32.5078	42.5029	40.314	47.0852	46.8111	32.9029	36.1543	13.055	11.357	12.4618	12.3573	10.0418	10.2128	21.7213	12.8075
GRMZM2G032852	1	6187339	6192559	1	protein_coding	-	Uncharacterized protein [Source:UniProtKB/TrEMBL;Acc:C0PEX3]	putative calcium-dependent protein kinase family protein	26.2045	16.7485	24.4472	23.7432	32.7883	32.6527	42.8306	38.2523	8.99795	9.78367	8.59551	9.44392	8.32725	9.03632	7.93414	10.7032	35.9927	33.202	36.9135	28.4697	18.5658	19.1985	11.9442	14.6024
GRMZM2G032912	1	54925888	54928353	1	protein_coding	-	--	--	0.334498	0.554492	0.532654	0.398514	1.25958	0.813331	2.51815	1.42272	0.785387	0.468683	0.574666	0.556858	0.716462	0.407677	0.246914	0.339743	0.631635	0.357566	0.324366	0.426827	1.14831	1.40181	1.40335	1.1002
GRMZM2G032936	1	54843627	54851715	1	protein_coding	-	--	--	17.692	20.6638	15.2367	21.5837	9.85969	14.5087	12.1679	8.39673	20.321	19.5664	17.8197	20.4921	17.1881	17.6013	19.2087	20.7047	17.968	20.2534	17.8023	18.335	13.8365	14.0262	8.1132	9.71392
GRMZM2G032962	1	277208093	277217953	1	protein_coding	-	--	--	12.9182	11.1821	9.35967	11.6535	10.0345	11.7047	8.14125	9.18079	8.1418	9.32212	8.31693	8.54369	8.20813	6.87583	6.97952	6.97533	13.5226	13.1162	11.6279	10.0297	9.30926	9.96834	8.02627	6.99027
GRMZM2G033135	1	274310954	274334366	1	protein_coding	-	--	--	10.8515	9.40322	7.2673	10.1871	4.38904	5.63776	4.26016	3.18174	3.22222	3.20769	2.85607	3.43921	3.30052	3.47189	2.67838	6.01168	17.5478	20.0296	13.7044	15.1408	12.2706	11.9535	7.06651	8.48568
GRMZM2G033478	1	90554212	90566121	-1	protein_coding	-	--	--	44.2264	27.2417	27.8295	32.1549	17.3458	17.4898	15.8165	8.76083	9.02831	11.3511	9.068	11.4759	10.6212	14.362	7.73606	21.5242	63.7084	62.3623	36.9139	35.3048	22.7006	22.524	11.0876	13.5691
GRMZM2G033491	1	50250500	50252812	1	protein_coding	-	Putative uncharacterized protein [Source:UniProtKB/TrEMBL;Acc:B6SQH9]	--	10.435	23.654	14.2387	23.6103	12.4784	21.2671	29.7929	25.1775	38.6613	49.7205	34.7481	46.5879	26.3193	28.7188	39.972	49.2611	12.2098	20.5806	20.4624	26.815	36.1965	35.0702	27.1631	27.4303
GRMZM2G033519	1	52527412	52539244	1	protein_coding	-	--	--	1.26826	1.20322	0.974057	1.05786	0.868882	0.942037	0.952827	0.436563	0.823017	0.861353	0.90225	0.785496	1.04688	0.791564	0.891256	0.724904	1.38254	1.31817	0.892798	0.854354	0.454209	0.413351	0.208716	0.308169
GRMZM2G033526	1	97682229	97687870	1	protein_coding	-	Pyruvate kinase [Source:UniProtKB/TrEMBL;Acc:B4FYH2]	LOC100273990	33.5001	36.5955	33.4805	30.5296	26.2937	28.101	30.9724	26.7669	25.5805	32.7445	25.9167	30.9519	26.4829	33.4613	26.0062	49.6482	35.1582	32.0751	68.7757	38.3808	163.477	189.987	218.915	211.455
GRMZM2G033570	1	52561894	52565938	-1	protein_coding	EIL	EIL transcription factor; Uncharacterized protein [Source:UniProtKB/TrEMBL;Acc:C0P3U8]	--	45.3028	90.9872	25.3011	30.5866	37.3947	29.1793	46.4344	31.7021	60.8589	64.2631	64.7881	66.6974	61.9596	61.9575	50.9985	63.4438	40.4888	47.8502	62.4502	36.3059	63.3483	59.4747	42.88	43.6631
GRMZM2G033619	1	264563220	264576560	1	protein_coding	-	Uncharacterized protein [Source:UniProtKB/TrEMBL;Acc:C0PNU6]	--	17.5072	11.8286	14.2979	12.6756	10.5954	9.43801	10.8946	5.30968	3.25493	3.12879	4.04694	3.6535	4.35381	4.07977	2.94203	4.87298	22.1278	17.6438	14.8757	12.8677	11.9704	11.0988	7.10288	7.41855
GRMZM2G033656	1	189870771	189871628	-1	protein_coding	ERF	--	--	0	0	0	0	0	0	0	0	0	0	0	0	0	0	0	0	0	0	0	0	0.0352481	0	0	0
GRMZM2G033787	1	264577417	264580455	1	protein_coding	-	Phosphatase; Uncharacterized protein [Source:UniProtKB/TrEMBL;Acc:B4FL38]	uncharacterized LOC100217049	0.383487	0.484164	0.624908	0.461165	3.08172	0.735362	22.7261	10.8348	72.8833	47.6804	74.6065	64.9543	77.1264	28.901	96.26	23.1377	2.54027	1.85363	29.9532	23.672	92.8016	81.4107	45.0254	44.5772
GRMZM2G033828	1	196158449	196165691	-1	protein_coding	-	Retinoblastoma-related protein 3 [Source:UniProtKB/Swiss-Prot;Acc:Q3LXA7]	retinoblastoma-related 3	47.1914	18.3787	38.3941	39.6259	31.8215	33.5216	16.4261	17.9769	0.0623498	0.0783401	0.0982425	0.105748	0.0635517	0.0606669	0.0550813	0.0841489	40.8682	35.5177	5.8549	5.53786	3.84362	4.28918	4.94682	3.9588
GRMZM2G033871	1	258726109	258726447	1	protein_coding	-	--	--	0	0	0	0	0	0	0	0	0	0.542295	0	0.502633	0.139619	0	0	0	0	0	0.152459	0.133458	0	0	0.237082	0
GRMZM2G033876	1	99855221	99859703	1	protein_coding	-	--	--	20.2594	15.4961	13.2278	14.665	10.5632	11.4577	12.2743	8.98148	8.13798	10.4799	9.64597	11.2904	10.9435	12.8005	9.33876	16.4222	27.6597	27.7075	28.6542	23.4083	20.5077	19.2733	13.9928	14.6282
GRMZM2G033930	1	111596646	111598756	1	protein_coding	-	ATP binding protein [Source:UniProtKB/TrEMBL;Acc:B6TGG3]	uncharacterized LOC100216586	28.5371	31.3071	25.9076	35.2062	21.2879	27.0818	20.9736	20.8074	19.3492	23.2127	21.2598	20.7199	23.5285	19.1246	24.5405	31.4566	29.0447	36.2023	23.8632	28.1747	15.8942	16.0587	8.60573	10.3539
GRMZM2G034096	1	97677242	97681520	1	protein_coding	-	Putative uncharacterized protein [Source:UniProtKB/TrEMBL;Acc:B6T863]	--	31.6191	49.9909	43.0584	41.8099	36.7679	60.9983	30.0872	75.7579	21.5907	21.7377	18.5623	21.4086	19.2555	20.846	27.9448	30.0896	21.8398	26.0141	11.6205	12.2955	13.285	14.5273	14.2319	13.9271
GRMZM2G034217	1	247924596	247928127	1	protein_coding	mTERF	Uncharacterized protein; mTERF family protein [Source:UniProtKB/TrEMBL;Acc:B4FGD8]	putative mitochondrial transcription termination factor family protein isoform 1	6.72323	5.48481	6.53546	6.7573	3.7458	6.00293	3.72215	4.26231	4.13652	3.24512	3.6802	3.90209	4.09002	3.76887	3.23776	5.31608	8.09817	10.8175	6.32959	6.91981	6.89931	6.65315	6.0121	5.86251
GRMZM2G034283	1	15067526	15068861	1	protein_coding	-	Uncharacterized protein [Source:UniProtKB/TrEMBL;Acc:C4J1U6]	--	0.173051	1.31189	0.375463	0.612148	0.185369	0.469571	0.716623	0.499075	0.780287	0.248918	0.329422	0.43207	0.248462	0.164197	0.436442	0.0154214	0.077701	0.120427	0	0.0985524	0.0292674	0.0266429	0	0
GRMZM2G034302	1	15069084	15074473	-1	protein_coding	-	Uncharacterized protein [Source:UniProtKB/TrEMBL;Acc:C4J5U5]	--	0.712401	1.69473	1.53878	1.26895	2.67819	1.40549	12.38	3.4372	335.968	275.875	353.69	289.35	360.544	299.237	287.064	201.513	14.0956	9.33179	81.6391	45.1254	103.491	99.5388	104.783	81.0582
GRMZM2G034372	1	112335598	112344832	1	protein_coding	-	--	--	17.6565	19.8215	13.122	16.6895	7.49031	12.0759	6.73646	6.60333	3.5622	3.77364	4.09622	3.85909	4.22381	3.12568	3.79609	3.50427	13.8064	16.8815	7.76706	8.62265	6.54435	6.71762	3.25413	4.39703
GRMZM2G034383	1	97674182	97677184	-1	protein_coding	-	TOM2B [Source:UniProtKB/TrEMBL;Acc:B6TGV7]	--	48.4679	94.3759	68.9202	70.0549	53.8367	80.512	35.9375	82.6539	19.9124	18.4495	15.2067	16.3086	11.3246	14.229	16.7639	21.0706	25.8399	29.3595	13.7847	12.585	18.3042	18.5683	12.1372	13.7851
GRMZM2G034417	1	246870304	246871710	1	protein_coding	-	--	--	56.9134	42.4253	77.5419	69.4229	57.3571	74.4184	57.1598	56.2585	55.7576	56.258	65.3542	66.6582	82.5134	64.0028	76.2192	63.3473	47.5137	50.8471	60.3198	48.661	124.465	137.347	176.403	142.445
GRMZM2G034503	1	246874097	246876241	1	protein_coding	-	Uncharacterized protein [Source:UniProtKB/TrEMBL;Acc:C0PIK1]	decarboxylase family protein	49.4825	59.3497	61.8682	61.1983	34.0476	62.6129	29.7473	48.5918	60.6632	58.8454	55.8428	59.3272	44.1875	59.6399	66.9637	52.1163	20.7962	26.7985	22.034	29.2981	17.0036	19.6428	12.6219	14.2315
GRMZM2G034563	1	165151519	165153474	1	protein_coding	G2-like	Putative uncharacterized protein [Source:UniProtKB/TrEMBL;Acc:B6TU03]	LOC100277405	5.13927	5.08203	14.182	18.126	11.5545	16.2744	4.9943	8.39162	0	0	0.0743322	0.0353358	0.0306234	0.0533641	0	0.0970416	3.42822	2.55574	0.499158	0.319686	0.138491	0.307305	0.0873411	0.141074
GRMZM2G034645	1	164972064	164973907	-1	protein_coding	-	Vegetative storage protein [Source:UniProtKB/TrEMBL;Acc:B6TVH1]	vegetative storage protein	1.38756	1.61793	2.0235	1.96604	1.82147	1.26943	1.05923	1.66873	2.66185	2.39092	1.3867	1.82509	0.830841	0.687659	0.964559	0.910592	1.47038	1.40857	0.581057	0.808572	0.614577	0.55122	0.481386	0.437508
GRMZM2G034672	1	165211482	165217346	-1	protein_coding	-	--	--	0	0	0	0	0	0	0	0	0	0	0	0	0	0	0	0	0	0	0.0320233	0.019628	0	0	0	0
GRMZM2G034680	1	165220642	165221997	-1	protein_coding	-	--	--	0.121884	0.152885	0.196564	0.265593	0.239999	0.327699	0.198277	0.461315	0	0	0	0	0	0	0	0	0	0	5.71804	7.64964	0	0	0.0158009	0
GRMZM2G034690	1	164967275	164970900	1	protein_coding	-	Uncharacterized protein [Source:UniProtKB/TrEMBL;Acc:C0PEE9]	hypothetical protein	23.5986	18.4666	16.1384	18.1088	14.2573	12.421	16.5235	8.24602	0.997806	0.985734	0.908011	0.927983	1.15109	1.32882	1.13281	1.54983	25.9461	28.8089	10.9882	12.3002	8.29297	7.1968	3.68983	4.88932
GRMZM2G034737	1	30058329	30058915	1	protein_coding	-	--	--	0.151527	0	0.0456284	0.0836579	0.0660273	0.169017	0	0	0.0338171	0.0853142	0.0942394	0.131601	0.0639039	0	0.129115	0.0400066	0	0	0	0.0527607	0	0	0	0.0591416
GRMZM2G034768	1	164962077	164963486	1	protein_coding	-	Uncharacterized protein [Source:UniProtKB/TrEMBL;Acc:B4FIL6]	--	6.55785	10.2726	5.06683	6.6175	6.02437	9.10953	5.8776	9.89675	1.58939	1.30196	1.27468	1.14865	1.00463	0.68119	1.32317	0.860235	4.61941	5.95834	2.91632	2.87082	2.28334	2.00746	1.03018	1.08642
GRMZM2G034828	1	246878397	246883986	-1	protein_coding	-	Kinesin heavy chain [Source:UniProtKB/TrEMBL;Acc:Q93XF4]	--	59.4206	39.3032	57.6012	70.0902	28.4356	42.0275	19.8467	18.4948	0.131412	0.146461	0.141526	0.218898	0.174184	0.0991825	0.204228	0.143661	74.093	71.4604	5.23921	8.30071	1.12207	0.944329	0.223867	0.647814
GRMZM2G034846	1	98984653	98985598	-1	protein_coding	-	--	--	0	0.0855675	0	0	0	0	0	0	0	0	0	0	0	0	0	0	0.112384	0.166913	0.0659571	0.790366	197.131	197.337	229.453	212.969
GRMZM2G035017	1	296954940	296957700	-1	protein_coding	-	40S ribosomal protein S4; Ribsomal protein S4; Uncharacterized protein [Source:UniProtKB/TrEMBL;Acc:O22453]	--	371.513	271.765	374.176	298.22	408.41	338.38	284.33	396.099	106.121	86.2386	76.7665	76.3442	59.2421	63.4461	71.9458	66.4319	294.579	209.236	111.873	89.5077	119.443	105.654	49.6207	61.1317
GRMZM2G035128	1	15104421	15105563	-1	protein_coding	-	Putative uncharacterized protein [Source:UniProtKB/TrEMBL;Acc:B6U024]	uncharacterized LOC100276391	3.09573	3.08382	1.59136	2.48002	0.781658	2.4172	0.974538	0.702573	2.2726	1.91401	2.85982	3.15424	5.64213	4.41672	4.1387	2.18725	1.00098	1.22151	3.91867	5.99363	0.717051	0.646842	0.209807	0.706653
GRMZM2G035156	1	15133264	15135363	-1	protein_coding	bHLH	--	--	0.0181176	0	0	0	0.0138979	0	0.0620036	0	0	0	0	0	0	0	0	0	0.145345	0.338336	0.104038	0.371651	0.60757	0.823013	0.218807	0.482933
GRMZM2G035189	1	237910223	237911328	1	protein_coding	-	--	--	0	0	0	0	0	0	0	0	0	0	0	0	0	0	0	0	0	0	0	0	0	0	0	0
GRMZM2G035217	1	23190775	23192823	-1	protein_coding	-	--	--	9.96731	5.82499	9.28476	8.38149	9.07176	8.648	6.41743	7.1003	0.152449	0.238043	0.0335635	0.182783	0.0851496	0.0971498	0.235618	0.176311	8.44565	8.10688	5.59868	4.01285	5.2906	6.00227	3.06879	3.33548
GRMZM2G035243	1	15168070	15170841	1	protein_coding	-	Kelch motif family protein [Source:UniProtKB/TrEMBL;Acc:B6T5K9]	--	12.0719	15.0607	7.97565	5.84561	17.9843	8.47441	36.3248	16.6945	22.4577	18.4783	25.0327	24.5538	23.6829	17.8666	19.2014	12.3096	22.4833	20.3154	48.6804	37.6498	50.2067	47.4836	71.6467	52.6791
GRMZM2G035377	1	2655521	2658069	1	protein_coding	-	Uncharacterized protein [Source:UniProtKB/TrEMBL;Acc:C0HGU0]	uncharacterized LOC100381534	2.82301	1.82129	2.78372	2.43901	3.14437	2.00133	2.57531	1.82357	1.25946	1.83087	1.35453	1.36127	1.26389	1.51093	1.27914	1.45784	3.59668	3.33399	2.87535	2.76742	1.59459	1.76881	0.81988	1.12668
GRMZM2G035444	1	172916501	172918036	-1	protein_coding	-	CASP-like protein 2 [Source:UniProtKB/Swiss-Prot;Acc:B6TUH4]	--	0	0	0	0	0	0	0	0	0.207646	0.128449	0.387487	0.211292	0.174735	0	0.38635	0.0402423	0	0.285077	5.4165	3.38758	0.0260966	0.090846	0.0775502	0
GRMZM2G035461	1	33887967	33895308	-1	protein_coding	-	Autophagy protein 9 [Source:UniProtKB/TrEMBL;Acc:Q3T8Y7]	uncharacterized LOC100502331	11.1388	9.58185	9.51361	9.86352	6.74787	7.22219	9.06719	4.31569	8.9745	9.68695	9.50702	10.9699	10.9949	11.065	9.169	12.1585	14.5702	14.8517	30.0401	26.0297	18.5726	17.6421	9.91625	11.3342
GRMZM2G035552	1	33883353	33886303	1	protein_coding	-	ACR8 [Source:UniProtKB/TrEMBL;Acc:B6TPR3]	--	1.41923	1.52534	2.52508	1.62632	2.67145	2.20404	4.83694	3.71126	1.75156	1.92012	2.17406	2.70373	2.56761	2.99903	3.12299	1.99358	2.37103	2.64871	7.59775	6.9569	5.77619	5.9964	5.45087	3.88895
GRMZM2G035557	1	71803251	71804133	-1	protein_coding	-	Uncharacterized protein [Source:UniProtKB/TrEMBL;Acc:B4FA79]	EF hand family protein	1.70226	11.8703	2.51208	4.78282	5.54168	3.25019	8.13482	4.31738	302.067	232.732	292.627	258.815	267.284	163.766	231.099	95.6856	7.59707	15.0376	16.4672	22.7175	12.0715	12.8229	10.8506	8.26801
GRMZM2G035594	1	241415585	241419977	1	protein_coding	-	Tetrapyrrole (Corrin/Porphyrin) Methylases [Source:Projected from Arabidopsis thaliana (AT1G45110) TAIR;Acc:AT1G45110]	uncharacterized LOC100384600	16.4849	13.7755	11.5409	13.4566	10.209	12.4082	14.1972	8.71389	13.0495	15.8878	11.0853	14.3326	11.7883	15.5648	10.4611	18.1403	16.0348	16.2103	12.2467	12.1953	16.785	15.2314	7.62311	9.97294
GRMZM2G035664	1	240331762	240335083	1	protein_coding	-	Uncharacterized protein [Source:UniProtKB/TrEMBL;Acc:C0HF05]	uncharacterized LOC100304347	11.5207	7.57557	14.8499	9.31633	11.9635	13.9977	12.9488	13.4876	15.3831	14.8604	15.6831	16.2791	13.2132	13.0249	13.2609	15.6626	12.3881	9.72445	10.222	8.58514	25.4564	27.6552	19.9229	23.193
GRMZM2G035890	1	286311516	286313580	-1	protein_coding	-	--	--	0	0	0	0	0	0	0	0	0.0553546	0	0.0263774	0	0.104539	0	0.0736732	0	0	0	0.194281	0.0985822	0.0512367	0.305862	0.112232	0.14969
GRMZM2G036086	1	47814839	47815941	1	protein_coding	-	Peroxisomal biogenesis factor 11 family protein [Source:UniProtKB/TrEMBL;Acc:B6TV18]	peroxisomal biogenesis factor 11 family protein	3.48179	3.64584	3.90031	3.57442	5.67873	4.06632	5.03637	6.10998	12.2867	10.7203	12.5056	11.1285	11.9828	9.16724	15.7621	11.9163	4.19949	4.48287	12.2398	14.3455	12.4811	14.5537	10.7847	10.5527
GRMZM2G036169	1	300351265	300364771	1	protein_coding	-	Transcriptional corepressor LEUNIG [Source:UniProtKB/TrEMBL;Acc:B6U290]	LOC100285229	13.2504	12.3844	10.9926	12.7352	7.9938	9.27528	9.01027	4.91176	9.71597	9.48152	11.3593	10.1148	11.3637	9.63936	9.84855	11.5915	17.0213	18.9803	23.381	22.1075	20.9428	20.1575	13.7045	14.5951
GRMZM2G036257	1	28765348	28767000	1	protein_coding	-	--	--	0.0529287	0.180872	0.0780386	0.162472	0.14466	0.215801	0.0202665	0.217729	0.0624655	0.234617	0.0776629	0.0861799	0.0525277	0.108327	0.103493	0.26713	0	0.0502412	2.10141	3.22668	3.10469	2.79687	1.33181	1.50659
GRMZM2G036455	1	227569042	227572130	-1	protein_coding	-	Protochlorophyllide reductase B; Uncharacterized protein [Source:UniProtKB/TrEMBL;Acc:B4FSE2]	protochlorophyllide reductase B	0.791685	1.3655	0.959681	0.412722	1.76671	0.969402	1.56286	1.84384	49.9863	43.5216	41.0612	35.8237	28.6569	40.0091	28.8739	32.4042	3.99246	3.22581	8.98257	6.26794	6.35057	4.57422	6.63971	3.15622
GRMZM2G036484	1	74287521	74288236	1	protein_coding	-	--	--	2.75423	3.10167	2.53452	3.36533	1.27476	2.72358	1.36146	2.78363	0.0726191	0.0412121	0	0.24267	0.097124	0.0715578	0.0993863	0.267751	1.79521	1.9176	0.331044	0.366468	0.097907	0	0.279695	0.0420025
GRMZM2G036505	1	264583669	264585705	1	protein_coding	-	Putative uncharacterized protein [Source:UniProtKB/TrEMBL;Acc:B6U6L6]	--	6.20352	7.28499	5.29929	6.45329	5.25635	7.21651	4.20552	6.20887	89.8401	98.0664	71.6575	84.4854	66.8819	69.6554	95.7328	77.224	4.28127	5.61361	7.4033	8.08152	6.40229	5.37302	6.44738	4.46184
GRMZM2G036543	1	74274795	74287215	-1	protein_coding	-	Uncharacterized protein [Source:UniProtKB/TrEMBL;Acc:C0PFD1]	--	39.3863	35.1429	34.9966	31.9693	28.0709	31.1332	24.8109	23.0147	6.93749	12.2475	7.24258	10.3086	7.63293	12.6718	7.68617	13.7991	41.2278	32.8002	22.4872	19.0987	22.1529	16.854	8.29476	8.6418
GRMZM2G036567	1	108629391	108631147	-1	protein_coding	-	Uncharacterized protein [Source:UniProtKB/TrEMBL;Acc:C0PEG9]	CF9	7.53405	6.53877	5.55565	4.72202	5.73037	4.42248	5.7695	4.49057	3.27257	2.79853	3.58505	3.18183	2.7229	2.88962	2.2276	3.37645	9.75371	8.22822	6.46125	5.30078	3.86544	3.56999	2.3997	2.54884
GRMZM2G036629	1	74271511	74272239	-1	protein_coding	-	Metallothionein-like protein 1 [Source:UniProtKB/TrEMBL;Acc:B6TQN8]	metallothionein-like protein 1	0.167238	0.301786	0.330195	0.333173	0.352501	0.40526	0.619681	0.333843	3.25428	2.77274	4.72443	3.54139	5.55971	3.20304	9.1996	2.23516	0.492664	0.252671	31.68	17.4179	83.6615	49.9487	65.7247	42.8869
GRMZM2G036640	1	264587456	264589878	-1	protein_coding	-	Cytidine/deoxycytidylate deaminase family protein [Source:Projected from Arabidopsis thaliana (AT1G48175) TAIR;Acc:AT1G48175]	tRNA-specific adenosine deaminase	10.99	8.81387	8.92467	8.16089	7.25021	7.28893	6.78068	8.87513	4.00793	4.54911	3.71137	4.49672	4.07126	4.20708	3.90834	5.44614	11.6411	9.74823	7.86172	6.67975	3.47246	5.18382	1.93069	3.09033
GRMZM2G036765	1	237146881	237152159	-1	protein_coding	-	Putative uncharacterized protein [Source:UniProtKB/TrEMBL;Acc:B6UD10]	LOC100274218	71.1901	61.406	70.0841	69.8835	38.4543	76.2243	45.8808	117.806	39.6981	40.8897	42.7617	40.9655	43.309	40.0826	50.8862	53.7109	74.5532	73.4	63.0885	69.4284	48.6635	47.6491	28.599	32.1044
GRMZM2G037152	1	264594942	264596049	-1	protein_coding	-	--	--	8.5634	9.76573	11.0742	5.15062	28.8609	14.2535	35.2345	28.8867	50.9516	35.1285	44.8414	37.1444	46.1721	34.9689	53.3233	39.6329	26.5639	23.3432	67.4942	67.8814	66.6345	68.0003	71.4041	57.9208
GRMZM2G037164	1	264598318	264599149	-1	protein_coding	-	--	--	58.2325	72.9746	75.436	70.6347	86.7395	84.4061	47.0297	155.442	22.4338	17.3667	19.8361	17.7769	13.3355	15.728	18.7938	14.8178	28.8407	28.3938	10.4678	11.239	13.3994	13.7809	12.688	13.2908
GRMZM2G037215	1	183559991	183560623	1	protein_coding	-	--	--	0	0	0	0	0	0	0	0	0	0	0	0	0	0	0	0	0	0.121257	0	0.132846	0	0	0	0
GRMZM2G037255	1	88857917	88858768	-1	protein_coding	-	Uncharacterized protein [Source:UniProtKB/TrEMBL;Acc:C0HGE1]	LOC100285357	0	0.114428	0.0657413	0	0.245532	0.0337005	5.58386	0.459301	0	0	0	0	0	0	0	0	0.26578	0.102394	3.19967	1.42322	0	0	0	0
GRMZM2G037265	1	183584834	183588867	1	protein_coding	-	Uncharacterized protein [Source:UniProtKB/TrEMBL;Acc:B8A2Z1]	alkaline alpha galactosidase 3	10.5378	7.01025	12.1028	6.82677	8.3461	5.80774	6.62977	6.60068	0.425071	0.813384	0.570212	0.810472	1.66617	1.49113	2.0873	1.97776	10.7969	4.52118	5.65167	3.24319	1.03159	1.00337	0.774326	0.55073
GRMZM2G037493	1	186502389	186506512	1	protein_coding	Trihelix	--	--	0	0	0	0	0	0	0	0	0	0	0	0	0	0	0	0	0	0	0	0	0	0	0	0
GRMZM2G037615	1	183590741	183591641	1	protein_coding	-	--	--	0.0234515	0	0	0	0	0	0	0	0	0	0	0	0	0	0	0	1.59918	0.862468	0.588092	1.50573	0	0	0	0
GRMZM2G037617	1	280619868	280626429	1	protein_coding	-	--	--	2.28715	2.36363	2.26054	2.8344	1.17224	2.01595	1.16951	1.21518	0	0	0	0	0.0394059	0	0	0	1.45911	1.90749	0.359337	0.422389	0.0575064	0.109423	0.030432	0.105905
GRMZM2G037630	1	71589264	71595809	1	protein_coding	NF-YA	--	--	1.04403	1.58892	4.70035	2.42283	5.55205	2.08246	1.12297	3.03546	2.02716	0.254518	2.04488	1.7204	0.105544	0.858058	3.15901	1.03438	3.96224	2.2634	0.851836	0.48664	0.974706	0.671877	1.50326	0.672038
GRMZM2G037639	1	183619157	183620127	1	protein_coding	-	--	--	0	0	0	0	0	0	0	0	0	0	0	0	0	0	0	0	0.58287	0.781791	0.747231	0.769724	0	0	0	0
GRMZM2G037648	1	207228151	207228837	1	protein_coding	-	--	--	0	0.157908	0	0	0.0579557	0	0.074362	0.0547619	0	0	0	0.0705344	0.111816	0.0280684	0	0.0536499	0	0	0.245519	0	0.105751	0.120463	0.0768209	0
GRMZM2G037650	1	207220915	207226619	1	protein_coding	MYB	Uncharacterized protein [Source:UniProtKB/TrEMBL;Acc:C0PJE1]	putative MYB DNA-binding domain superfamily protein	5.61596	6.06486	4.15251	5.01974	3.01197	4.78336	2.02539	3.48893	2.78909	3.23879	2.39758	2.84573	4.03162	3.20651	2.96751	2.84596	5.36659	5.69297	9.55545	8.58715	6.285	6.67931	3.41565	3.99604
GRMZM2G037655	1	207212559	207216688	-1	protein_coding	-	Uncharacterized protein [Source:UniProtKB/TrEMBL;Acc:B4FH41]	uncharacterized LOC100194013	26.2583	36.8027	30.3106	25.1302	27.8563	30.1569	23.6959	30.5784	24.2659	22.8257	24.9975	22.7445	22.2233	18.2376	25.4663	23.6756	35.4468	37.0816	40.3174	45.8888	33.5719	36.3426	30.7081	27.3814
GRMZM2G037690	1	116462905	116466696	-1	protein_coding	-	--	--	0.0610344	0.0414014	0.295174	0.25164	0.0358265	0.242954	0	0	0	0.0423546	0.056644	0.043244	0.038409	0.172857	0.0627791	0.0124134	0.0642622	0.0833817	0.0245622	0.0229149	14.5609	15.4328	27.8302	21.8151
GRMZM2G037698	1	234059437	234071028	-1	protein_coding	-	Pre-mRNA-splicing factor 19; Uncharacterized protein [Source:UniProtKB/TrEMBL;Acc:B6TRQ7]	pre-mRNA-splicing factor 19	68.8413	56.1981	67.3805	65.0996	56.3522	61.5923	47.8296	48.9703	20.7763	18.6353	15.6864	16.2682	14.3965	16.057	15.3049	18.4872	58.9362	51.7708	28.9563	28.84	18.909	18.9537	10.0736	11.9616
GRMZM2G037751	1	198653076	198655207	-1	protein_coding	-	Putative uncharacterized protein [Source:UniProtKB/TrEMBL;Acc:B6TAU4]	uncharacterized LOC100279830	0	0	0	0	0	0	0	0	0	0	0	0	0	0	0	0	0	0	0	0	0	0	0	0
GRMZM2G037839	1	207206139	207207472	-1	protein_coding	-	--	--	0	0	0	0	0	0	0	0	0	0	0	0	0.206295	0	0	0	0	0	0	0	0	0	0	0
GRMZM2G037912	1	13863133	13865361	-1	protein_coding	-	--	--	0	0	0	0	0.0267502	0	0	0	0	0	0	0.0470173	0	0	0	0	0	0.340709	0	0.245271	56.4219	90.4133	252.278	196.962
GRMZM2G038015	1	49087360	49088276	1	protein_coding	bZIP	--	--	0	0	0	0	0	0	0	0	0	0	0	0	0	0	0	0.0265159	0	0	0	0	0.0467199	0	0	0
GRMZM2G038034	1	91758742	91761026	-1	protein_coding	-	Uncharacterized protein [Source:UniProtKB/TrEMBL;Acc:B4FF00]	uncharacterized LOC100193427	0.182015	0.301129	0.0145218	0.0672728	0	0.0168698	0.0113336	0.0120576	0.172652	0.0868589	0.0945233	0.100154	0.106352	0.0540857	0.0338261	0.10794	0.15594	0.247891	0.0404381	0.0576543	0.0548323	0.0284028	0.0277204	0.040909
GRMZM2G038153	1	61014839	61021281	1	protein_coding	-	Terpene synthase 8 [Source:UniProtKB/TrEMBL;Acc:Q29VN3]	--	0.0413065	0.0784096	0	0	0	0	0.0220082	0	0.158216	0.197337	0.078079	0.0685832	0.14693	0.0287775	0.168749	0.0148414	0.0200192	0.0252088	1.14074	1.24279	0.99915	0.790858	0.275248	0.334582
GRMZM2G038165	1	26120398	26128604	1	protein_coding	-	--	--	0	0	0	0	0	0	0	0	0	0	0	0	0	0	0	0	0	0	0	0	0	0	0	0.00809073
GRMZM2G038217	1	262675571	262680683	-1	protein_coding	-	Uncharacterized protein [Source:UniProtKB/TrEMBL;Acc:B4G1U7]	--	68.724	94.0741	74.8216	74.0558	106.473	90.5088	55.0049	89.0723	36.6501	28.9941	44.2651	27.6059	32.8814	19.8707	38.2347	17.5651	41.7143	44.7234	100.302	88.5343	35.3585	37.1253	22.9991	22.2462
GRMZM2G038252	1	26128999	26132973	-1	protein_coding	HB	Uncharacterized protein [Source:UniProtKB/TrEMBL;Acc:C0P6K0]	--	0	0	0	0	0	0	0	0	0	0	0	0	0	0	0	0	0	0	0	0	0	0	0	0
GRMZM2G038301	1	281272122	281275134	-1	protein_coding	-	cytochrome c biogenesis protein family [Source:Projected from Arabidopsis thaliana (AT1G49380) TAIR;Acc:AT1G49380]	uncharacterized LOC100275725	3.39598	4.76444	2.65403	2.38479	3.52955	3.44619	5.17217	3.2964	84.3241	85.5817	65.1694	78.9582	63.9758	65.2456	62.9693	61.1136	5.12155	5.67973	9.40949	7.18494	8.31866	6.47106	8.21947	5.47506
GRMZM2G038485	1	10086892	10088127	1	protein_coding	-	Cyclin-dependent kinases regulatory subunit [Source:UniProtKB/TrEMBL;Acc:B6SLG7]	--	64.4182	96.1202	78.4359	97.4503	89.2062	116.224	40.9234	126.231	1.13355	2.96544	1.7445	2.30504	1.2203	1.76376	0.781314	1.75702	34.7451	51.6695	21.4632	25.6182	26.8329	27.414	24.0271	21.6415
GRMZM2G038494	1	284075744	284078940	-1	protein_coding	-	Uncharacterized protein [Source:UniProtKB/TrEMBL;Acc:B4FYU1]	LOC100274056	22.4848	23.5217	27.4058	36.7011	28.6645	29.6341	18.1125	34.2531	115.701	119.843	75.4006	91.7245	77.8498	74.1399	103.417	74.9847	21.8409	25.353	14.5768	17.1693	11.3268	9.943	9.77218	8.40807
GRMZM2G038598	1	59958603	59963511	1	protein_coding	-	Uncharacterized protein [Source:UniProtKB/TrEMBL;Acc:C0HEU5]	hypothetical protein	3.78697	2.0954	1.76417	1.95189	0.771287	0.920979	2.54269	3.42605	90.3819	186.305	84.4915	106.816	103.66	120.487	98.074	250.717	2.45674	10.992	86.5304	75.0826	22.2784	25.4832	25.2282	24.4253
GRMZM2G038677	1	259439766	259441854	1	protein_coding	-	Uncharacterized protein [Source:UniProtKB/TrEMBL;Acc:B4FFI4]	hypothetical protein	0.190877	0.0760486	1.1757	0.267936	34.9926	9.80428	10.5276	50.7303	0.333742	0.0168667	0	0.0717225	0.103342	0	0.0407884	0	7.26329	5.34157	8.33006	7.8591	0.0455175	0.0572172	0.0292272	0.0452038
GRMZM2G038811	1	66252298	66253051	-1	protein_coding	-	Putative uncharacterized protein [Source:UniProtKB/TrEMBL;Acc:B6TW03]	--	0	0	0	0	0	0	0	0	0	0	0	0	0	0	0	0	0.384157	0.441056	0	0.0330579	0	0	0	0
GRMZM2G038833	1	238485909	238487010	1	protein_coding	-	50S ribosomal protein L28 [Source:UniProtKB/TrEMBL;Acc:B6SXD6]	--	15.9267	13.4886	10.4389	13.1243	21.5571	17.0191	9.44575	13.2627	348.55	339.924	319.313	321.826	305.025	252.932	311.227	199.041	18.5919	15.641	27.0868	26.5113	19.3081	16.7915	26.6236	11.8968
GRMZM2G038848	1	254719163	254723764	1	protein_coding	-	N-acetyl-gamma-glutamyl-phosphate reductase [Source:UniProtKB/TrEMBL;Acc:B4FAI1]	uncharacterized LOC100191877	25.3499	26.4688	19.2056	26.7885	13.3415	20.84	15.5143	14.5743	8.8039	11.1637	7.64651	10.5483	7.36827	10.0126	7.97809	14.9931	24.6739	35.3072	15.1545	17.7917	7.82471	7.98341	3.88031	5.69272
GRMZM2G038855	1	166785190	166789349	1	protein_coding	-	--	--	17.1187	18.739	15.7653	19.1718	19.6765	17.166	12.583	15.0522	1.14922	1.02812	0.547683	1.32954	0.407559	0.425572	0.998583	0.822388	12.4841	14.3901	5.73249	6.24484	2.54906	3.05413	1.18258	1.68661
GRMZM2G038893	1	166818060	166824936	1	protein_coding	-	WAK-like kinase [Source:UniProtKB/TrEMBL;Acc:B6SRN3]	--	0.922627	2.00258	5.33611	3.30388	12.7573	6.92845	8.3114	7.80356	5.28657	3.04015	4.27182	4.20791	2.03206	2.63044	2.74607	1.7892	1.36861	0.815416	3.55795	2.64565	4.42433	5.03564	3.99024	3.46988
GRMZM2G038898	1	238522629	238525355	-1	protein_coding	-	Core-2/I-branching beta-1,6-N-acetylglucosaminyltransferase family protein [Source:Projected from Arabidopsis thaliana (AT3G03690) TAIR;Acc:AT3G03690]	--	65.0696	96.5308	91.5378	90.8728	93.5011	144.517	68.3804	122.326	33.3572	33.9172	34.5669	34.3705	52.1537	55.9416	45.6446	29.7367	77.9061	81.2651	140.021	136.821	77.0821	75.6113	55.2278	48.1631
GRMZM2G038922	1	166826580	166828786	-1	protein_coding	-	Uncharacterized protein [Source:UniProtKB/TrEMBL;Acc:B4FPZ5]	hypothetical protein	14.5699	13.8805	11.8491	11.3911	13.5268	12.4435	13.9844	12.8557	32.1736	35.8061	27.9965	32.349	23.1312	24.0796	26.2283	27.1259	13.2241	11.0378	17.7708	13.374	14.6852	14.1435	16.5419	12.6729
GRMZM2G038964	1	284081140	284083876	-1	protein_coding	-	Uncharacterized protein [Source:UniProtKB/TrEMBL;Acc:C0P5E8]	--	154.364	119.491	148.297	138.64	194.114	137.919	135.295	130.572	5.42227	4.29821	3.48964	4.63244	2.75333	2.69261	2.50202	1.71524	122.333	110.882	90.3592	82.5851	81.7669	91.0714	136.989	115.954
GRMZM2G038973	1	117121956	117150021	-1	protein_coding	-	--	--	10.0355	12.3887	12.5727	14.6246	16.4989	17.1332	13.3137	16.6041	10.824	9.76867	9.20572	9.76983	16.8295	13.4487	12.4392	14.3555	13.7879	12.021	36.6102	25.3765	22.4749	20.4994	10.6258	9.5098
GRMZM2G038982	1	12306749	12314352	1	protein_coding	-	--	--	2.54198	3.24061	2.12264	2.46771	2.28505	1.92206	4.34237	2.25768	4.93394	5.22901	4.50368	4.93933	6.30869	5.17639	4.34066	7.08875	4.09641	3.86999	9.20043	7.28576	4.75287	5.36153	4.10739	4.48687
GRMZM2G038988	1	250245383	250261082	1	protein_coding	Orphans	Calmodulin binding protein [Source:UniProtKB/TrEMBL;Acc:B6T589]	--	50.2154	66.8839	50.14	51.5761	32.3523	38.4151	32.4547	27.545	2.18897	3.01165	2.1083	2.34489	1.91722	2.02138	1.94825	3.66565	34.512	40.6805	17.7857	20.6528	44.7229	52.6199	89.6078	68.5037
GRMZM2G038991	1	78297267	78298351	-1	protein_coding	-	Uncharacterized protein [Source:UniProtKB/TrEMBL;Acc:C4IYV7]	uncharacterized LOC100384611	0	0	0	0	0	0	0	0	0.123668	0	0.110327	0.0361714	0.0151304	0	0	0	0	0	0.0305896	0	0.0226392	0.0819074	0.174091	0
GRMZM2G039000	1	78217327	78218938	1	protein_coding	-	--	--	0.0117905	0	0	0	0	0	0	0	0	0	0	0	0	0	0	0	0	0	0.0147397	0	0	0	0	0
GRMZM2G039074	1	254304178	254313183	-1	protein_coding	G2-like	Uncharacterized protein [Source:UniProtKB/TrEMBL;Acc:B4FJW0]	--	0.881207	0.420473	6.67283	6.25111	7.06548	12.3901	1.33236	9.12811	0	0	0	0	0.016963	0	0	0.0216873	1.2429	1.68281	0.149474	0.180666	0.0807054	0.0314217	0.0265103	0.0438487
GRMZM2G039094	1	167346349	167352916	1	protein_coding	Orphans	--	--	4.22874	4.5593	3.33138	3.27772	2.91238	3.54285	2.90304	2.2081	0.510003	0.633203	0.554269	0.859683	0.888347	1.08258	1.44609	1.0829	3.0737	3.25619	6.29289	4.31447	51.3109	48.4889	16.5243	25.8137
GRMZM2G039112	1	162442365	162444201	1	protein_coding	ERF	Uncharacterized protein [Source:UniProtKB/TrEMBL;Acc:C0PFP0]	uncharacterized LOC100383396	0	0	0	0	0	0	0.013607	0	0	0	0	0	0	0	0	0	0	0	0	0	0	0	0	0
GRMZM2G039129	1	19488730	19492059	1	protein_coding	-	--	--	0	0	0.021854	0	0	0	0	0	0	0	0	0	0	0	0	0	0	0.0569379	0.0236095	0	0	0	0	0
GRMZM2G039186	1	162423806	162438475	1	protein_coding	-	--	--	4.81528	5.76787	3.01846	3.80941	2.23428	3.1914	2.8944	2.34643	2.29615	4.44571	2.24191	3.16769	2.65596	2.82604	2.10016	6.05577	6.34559	8.27457	5.57246	7.23814	5.30574	6.02264	2.36258	3.59154
GRMZM2G039187	1	253193061	253195343	-1	protein_coding	Orphans	IQ calmodulin-binding motif family protein [Source:UniProtKB/TrEMBL;Acc:B6SSD5]	IQ calmodulin-binding motif family protein	5.0881	17.0364	4.06972	3.3004	10.9844	6.39397	18.194	18.0399	0.110077	0.255683	0.322605	0.102003	0.235133	0.0734611	0.186372	0.0420799	21.6971	27.6531	4.64658	7.5833	1.92093	2.17897	1.98431	1.34213
GRMZM2G039214	1	145408401	145426903	-1	protein_coding	-	Uncharacterized protein [Source:UniProtKB/TrEMBL;Acc:B4FUQ1]	uncharacterized LOC100273334	13.0545	13.4804	10.9091	15.0095	6.86265	10.9953	8.54134	8.95507	3.93615	5.46355	2.25608	4.22116	2.58469	4.09868	3.9146	9.83627	14.7699	16.8825	11.1896	16.3017	6.26072	8.08632	6.24006	6.26859
GRMZM2G039238	1	162282138	162287578	1	protein_coding	-	Serine hydroxymethyltransferase [Source:UniProtKB/TrEMBL;Acc:C0HIV2]	uncharacterized LOC100381786	38.6502	30.2242	43.034	35.7874	40.9172	31.4883	37.4343	29.9989	99.6194	73.3409	105.207	96.2639	96.8384	79.6104	89.128	71.9932	46.2522	40.0486	23.567	22.5223	42.7012	37.6794	37.4829	33.1705
GRMZM2G039278	1	279058329	279074785	-1	protein_coding	-	Cytochrome P450 CYP81A4 [Source:UniProtKB/TrEMBL;Acc:B6U863]	uncharacterized LOC100382629	0.0489594	0.127097	0.183493	0.0877554	0.282589	0.315837	0.129532	0.391252	3.66813	2.01067	6.40457	4.16716	6.65629	3.49211	5.41202	1.76177	1.21174	0.726916	1.21987	0.738767	1.74915	1.1655	1.60555	0.620039
GRMZM2G039312	1	82197775	82199916	1	protein_coding	OFP	--	--	0.324328	0	0.320899	0.145273	0.2056	0.368468	0.116844	0.0418207	1.02557	2.61171	1.57812	1.42905	2.38437	4.35079	1.88578	1.62961	0.143828	0.488474	2.9318	2.06928	0.78858	1.06135	0.3883	0.581063
GRMZM2G039373	1	258499167	258506168	1	protein_coding	-	Trafficking protein particle complex subunit 1; Uncharacterized protein [Source:UniProtKB/TrEMBL;Acc:B6TPG5]	trafficking protein particle complex subunit 1	18.9609	16.0011	20.5797	19.9393	21.3441	20.8804	19.4275	18.0115	10.1045	12.4605	11.4552	10.8647	10.8472	10.0379	10.6587	11.044	19.8432	20.8225	29.0603	27.6625	21.3825	19.8825	13.7397	16.1862
GRMZM2G039577	1	118067034	118074140	-1	protein_coding	-	Uncharacterized protein [Source:UniProtKB/TrEMBL;Acc:C0P4Z3]	uncharacterized LOC100382157	10.9914	12.9041	10.6525	9.57992	8.34273	8.90788	6.9312	10.622	0.288528	0.13313	0.210446	0.18721	0.0479085	0.0260408	0.0729959	0.0148356	7.45588	11.9385	31.1682	36.5815	5.75264	6.14417	3.99215	3.70983
GRMZM2G039592	1	288924643	288926264	1	protein_coding	-	Putative uncharacterized protein [Source:UniProtKB/TrEMBL;Acc:B6TKV8]	--	42.9547	50.6563	48.6675	47.259	38.3197	46.518	30.2834	38.0435	14.3877	17.1136	13.809	15.6857	12.7451	11.6745	12.8052	13.9096	26.6099	28.3395	21.0298	22.338	32.5615	31.4033	34.4221	31.5096
GRMZM2G039639	1	258507339	258508522	1	protein_coding	-	Protein P21 [Source:UniProtKB/TrEMBL;Acc:B6SSJ6]	--	0.354516	0.234273	0.527988	0.189716	0.0955339	0.102321	0.590839	0.132835	241.561	51.3269	297.397	104.214	145.111	48.2219	199.878	29.8615	0.539577	0	1.13598	0.313349	1.45785	2.92755	5.53761	4.0912
GRMZM2G039870	1	138460613	138461461	1	protein_coding	ERF	--	--	0	0	0.0380773	0	0	0	0	0	0	0	0	0	0	0	0	0	0.488099	0.53694	0.10202	0.508182	0	0.0728593	0	0
GRMZM2G039880	1	82686054	82687262	-1	protein_coding	-	Uncharacterized protein [Source:UniProtKB/TrEMBL;Acc:C0PP22]	LOC100384401	1.15354	0.882048	2.01378	1.74594	1.08647	1.67168	0.377107	0.455185	0	0.179578	0.0655463	0	0.0316093	0.079372	0	0.0695942	1.68844	2.77612	3.77595	5.43948	0.135965	0.921721	0.781521	0.60776
GRMZM2G039906	1	285290213	285300480	1	protein_coding	-	LEM3 (ligand-effect modulator 3) family protein / CDC50 family protein [Source:Projected from Arabidopsis thaliana (AT5G46150) TAIR;Acc:AT5G46150]	uncharacterized LOC100273403	31.4053	53.7509	28.3217	32.4604	22.006	33.3465	28.1264	28.4005	15.1495	19.7412	13.9959	18.5245	13.1646	15.5548	17.0181	33.1882	29.6105	39.6823	26.6438	31.0111	51.207	56.3733	64.7404	55.2453
GRMZM2G039968	1	27771691	27774590	-1	protein_coding	-	--	--	0.0156873	0.0814419	0.0746012	0.191589	0.0787187	0.224564	0.098852	0.0794345	0.0482298	0.0166711	0.0128086	0.0485485	0.0135929	0	0	0.0116425	0.495694	0.102821	0.0425965	0.0140481	0.044576	0.361123	0	0.172143
GRMZM2G039978	1	281045696	281048411	1	protein_coding	-	CASP-like protein 5C1 [Source:UniProtKB/Swiss-Prot;Acc:B6U300]	CASP-like protein 12	5.19688	5.55464	10.6893	14.5381	6.50677	10.0514	5.23009	7.33009	12.8273	11.6784	11.4783	13.6087	11.7447	16.3795	15.6167	17.6683	4.9789	4.90654	5.24043	4.92541	4.07098	4.60313	5.76522	4.39983
GRMZM2G040030	1	281042229	281045163	1	protein_coding	-	Cold acclimation protein COR413-PM1; Uncharacterized protein [Source:UniProtKB/TrEMBL;Acc:Q84LB4]	LOC542099	97.0135	103.055	97.1183	86.7444	113.27	119.9	157.481	201.955	31.9248	42.0618	44.6769	41.1932	41.9326	45.3001	44.5364	105.733	101.174	96.0542	77.256	75.6645	239.432	222.284	170.694	178.769
GRMZM2G040052	1	27776286	27778864	-1	protein_coding	-	MA3 domain-containing protein [Source:Projected from Arabidopsis thaliana (AT1G22730) TAIR;Acc:AT1G22730]	hypothetical protein	0	0	0	0	0	0.0092784	0	0	0	0	0.0628771	0.0119356	0.0272885	0.0220492	0.0407237	0	0.119667	0.86577	0.541439	0.854716	182.422	233.915	461.66	339.021
GRMZM2G040068	1	82806627	82808754	-1	protein_coding	-	--	--	0	0	0	0	0	0.0384599	0	0	0	0	0	0	0	0	0	0	0.0210025	0.0956479	0.113308	0.0713284	52.294	64.8062	132.441	87.0462
GRMZM2G040121	1	27799877	27805001	1	protein_coding	-	Uncharacterized protein [Source:UniProtKB/TrEMBL;Acc:C0P5W8]	LOC100382264	2.34818	2.95135	3.13476	5.54017	1.54531	3.06096	1.68489	1.77503	0	0	0	0	0	0	0	0	2.79981	2.20282	0.371573	0.655313	0.27424	0.312372	0.192246	0.12548
GRMZM2G040129	1	187787132	187789224	1	protein_coding	-	--	--	0	0	0	0.0146968	0	0	0	0	0	0	0	0	0	0	0	0	0	0	0	0	0	0.0164672	0	0
GRMZM2G040145	1	285280345	285290011	-1	protein_coding	-	--	--	13.8854	11.4879	9.89803	11.0479	6.69655	8.03883	7.72066	4.58966	13.3526	18.3628	12.1889	14.1584	13.2307	13.7198	12.3977	11.6046	17.6204	20.4585	20.2416	19.562	15.8357	16.3153	13.9812	12.6166
GRMZM2G040158	1	5813938	5826524	-1	protein_coding	-	Inner membrane protein ybaL [Source:UniProtKB/TrEMBL;Acc:B6SP24]	inner membrane protein ybaL	9.87018	11.563	10.2839	8.28332	12.2851	12.4651	12.2228	12.9682	11.0091	9.39767	11.1746	10.2298	10.6814	9.17266	8.21242	13.4256	13.015	12.7921	25.6356	24.0538	27.4873	29.1163	39.4494	32.566
GRMZM2G040326	1	241021500	241027106	-1	protein_coding	-	--	--	53.2222	84.4909	51.0796	70.9448	65.362	69.5091	60.3165	60.4644	89.6959	84.6457	70.543	80.7348	67.3887	71.6691	82.3096	71.2037	53.1933	73.1908	52.4605	54.5291	36.1236	33.501	22.5782	19.8521
GRMZM2G040369	1	296557851	296562161	1	protein_coding	-	Elongation factor 2 [Source:UniProtKB/TrEMBL;Acc:B6U0S1]	uncharacterized LOC100272648	0.261217	0.0492693	0.259487	0.1337	0.0284032	0.0792653	0.105944	0.0158592	0.163276	0.00642461	0.100985	0.0948369	0.0219135	0.0272677	0.117598	0.105852	0.621276	0.357543	0.201024	0.153071	0.197367	0.151921	0.0992675	0.123981
GRMZM2G040387	1	240551751	240554659	-1	protein_coding	-	Uncharacterized protein [Source:UniProtKB/TrEMBL;Acc:B6SVD9]	hypothetical protein	41.5314	33.3997	30.1805	32.5535	33.5262	27.7459	41.8341	15.7431	15.9223	18.9344	16.3768	18.0701	18.581	21.0118	16.0592	22.8866	52.721	53.0755	70.9304	68.9733	34.9949	37.8234	22.3216	25.2247
GRMZM2G040441	1	84547891	84553701	-1	protein_coding	-	MLO-like protein [Source:UniProtKB/TrEMBL;Acc:Q94CH3]	barley mlo defense gene homolog2	23.1342	27.0164	29.4257	27.4345	46.3933	37.1875	40.4391	58.8368	12.7264	7.97303	15.4344	10.1758	14.8958	10.5889	15.6124	4.5926	17.1939	19.9306	22.7982	15.6758	23.8298	20.0792	18.688	17.119
GRMZM2G040453	1	63612949	63614479	1	protein_coding	-	--	--	14.4546	23.3632	15.8606	19.0894	11.3799	16.923	8.32376	13.8616	11.0224	10.5767	9.38014	9.78644	7.15301	9.08793	8.90017	13.3754	11.3021	15.0471	11.8098	14.3767	4.91145	5.42719	2.53153	3.59375
GRMZM2G040509	1	191634093	191634913	-1	protein_coding	-	--	--	0	0.0537699	0	0	0	0.0327251	0.965592	0.401638	2.49099	1.86212	1.78027	2.60987	2.27932	3.16072	0.727157	1.77543	0.117609	0.357954	0.499202	0.240679	0.124932	0.0551682	0.0501213	0.0906382
GRMZM2G040515	1	63614860	63617873	1	protein_coding	-	Uncharacterized protein [Source:UniProtKB/TrEMBL;Acc:C4J0E7]	--	2.44575	1.96834	1.74789	1.63295	2.18643	2.14137	2.94383	1.28409	13.6024	13.5118	11.8982	14.042	17.6763	13.877	14.4504	13.8824	1.74203	1.73925	5.42925	3.551	10.3596	11.1564	7.65603	7.71629
GRMZM2G040561	1	27895468	27916476	1	protein_coding	-	Molecular chaperone Hsp40/DnaJ family protein [Source:Projected from Arabidopsis thaliana (AT3G17830) TAIR;Acc:AT3G17830]	--	11.3175	16.3034	11.2263	12.5341	11.097	15.0262	10.6087	20.6889	8.71404	9.65019	6.84524	8.42271	6.58862	7.05709	8.86202	9.75638	7.9417	9.64756	7.62821	9.69473	8.60759	8.84765	5.20056	5.81257
GRMZM2G040638	1	63648608	63650100	1	protein_coding	-	Peroxidase 2 [Source:UniProtKB/Swiss-Prot;Acc:Q9FEQ8]	peroxidase	0	0	0	0	0	0	0	0	0	0.0177174	0.0380737	0	0.022933	0	0	0	0	0	0.0414752	0.0609376	0.255928	1.56247	0.797726	2.23395
GRMZM2G040728	1	27917245	27919033	-1	protein_coding	-	Uncharacterized protein [Source:UniProtKB/TrEMBL;Acc:B8A099]	uncharacterized LOC100279836	0.12813	0.239694	0.0488832	0.0665651	0.0853734	0.0756531	0.173673	0.154749	28.3355	26.969	24.6669	24.5135	18.9258	21.2379	20.7934	18.6249	2.28567	2.31428	3.33813	2.79494	4.54118	4.08914	5.02657	3.76519
GRMZM2G040743	1	84303766	84309376	1	protein_coding	-	Putative uncharacterized protein [Source:UniProtKB/TrEMBL;Acc:B6TTC5]	putative calcium-dependent protein kinase family protein	48.6958	54.0643	29.4242	39.9806	21.8385	27.9452	18.5528	18.5999	2.02353	2.41416	2.14312	2.38404	1.72005	2.63925	2.02269	3.30571	27.3059	30.5	12.4977	13.2567	12.6415	11.5955	5.1298	6.2479
GRMZM2G040762	1	4600841	4608248	-1	protein_coding	-	dicer-like 1 [Source:Projected from Arabidopsis thaliana (AT1G01040) TAIR;Acc:AT1G01040]	uncharacterized LOC100381417	19.3626	12.78	17.9966	19.8884	10.67	10.1008	10.9539	4.55007	7.00619	5.45945	6.9918	6.7824	8.76008	8.9475	6.03391	8.49892	43.4807	43.7337	42.5651	29.9399	21.4006	22.5388	11.9192	15.3212
GRMZM2G040821	1	240526364	240527762	-1	protein_coding	-	--	--	1.07069	2.13109	0.415678	0.433967	1.87111	1.12832	2.07792	1.21791	0	0.0211791	0	0	0	0	0.0502988	0	0.736022	0.795256	1.41009	2.03494	0.132716	0.0913533	0.127024	0.0659086
GRMZM2G040828	1	28642549	28644058	-1	protein_coding	-	Uncharacterized protein [Source:UniProtKB/TrEMBL;Acc:B4FL87]	--	2.51408	2.32964	2.08253	3.34893	2.08135	1.5742	1.67646	1.32676	1.19573	1.1106	0.502287	0.586809	0.560069	0.46494	0.55707	0.889254	3.81918	5.36175	1.98289	3.14571	2.50975	2.49543	1.5402	1.54297
GRMZM2G040887	1	7237111	7257507	1	protein_coding	-	Polynucleotide adenylyltransferase family protein [Source:Projected from Arabidopsis thaliana (AT2G17580) TAIR;Acc:AT2G17580]	uncharacterized LOC100502264	13.4484	9.4782	10.7128	11.0707	6.73601	7.63335	6.14347	5.05941	4.43602	3.69672	4.21034	4.84233	4.38748	4.16368	4.1187	4.6631	12.8028	10.4812	4.87554	4.59923	8.90525	8.63578	3.03929	5.14218
GRMZM2G040954	1	63356585	63364853	1	protein_coding	-	Uncharacterized protein [Source:UniProtKB/TrEMBL;Acc:B4FRT4]	putative protein kinase superfamily protein	13.759	11.364	10.5429	11.7854	8.17433	9.60312	7.55456	6.08177	6.02607	5.7548	6.48087	6.63719	6.72804	5.86642	5.88502	7.49593	13.279	14.2365	16.3359	13.4064	10.3431	10.8462	6.18714	7.44552
GRMZM2G041028	1	105824333	105841732	1	protein_coding	-	Uncharacterized protein [Source:UniProtKB/TrEMBL;Acc:C4J240]	--	28.5861	34.1442	41.867	39.8213	33.7165	39.9234	56.1773	57.5731	17.8485	20.0641	18.7951	20.7557	18.9082	19.3441	20.9318	22.1066	30.6814	30.3753	29.6611	28.6451	41.4728	44.1589	49.9545	45.2173
GRMZM2G041050	1	162601608	162610432	1	protein_coding	-	Putative uncharacterized protein [Source:UniProtKB/TrEMBL;Acc:B6UGX5]	--	24.7642	24.0152	22.9658	13.6854	28.6514	23.6192	50.1376	34.4111	57.8923	62.9045	53.741	56.9596	53.4808	61.5523	64.5376	68.4798	68.1027	49.9143	67.3887	54.7698	60.6049	64.2238	46.3797	54.3453
GRMZM2G041262	1	194591311	194592852	1	protein_coding	-	--	--	2.95549	2.87112	3.44137	3.35585	2.81677	1.31749	6.46187	2.18707	8.97021	12.0057	10.0882	10.8817	15.015	17.1639	11.9253	19.2348	1.49976	1.4105	9.00702	8.01264	12.6335	16.1436	17.7975	11.4501
GRMZM2G041368	1	290479160	290479717	-1	protein_coding	-	--	--	0	0	0	0	0	0	0	0	0	0	0	0	0	0	0	0	0	0	0	0	0	0	0	0
GRMZM2G041404	1	290480747	290481555	-1	protein_coding	-	--	--	0	0	0	0	0	0	0	0	0	0	0	0	0	0	0	0	0	0	0	0	0	0	0	0
GRMZM2G041456	1	130618511	130618984	-1	protein_coding	-	--	--	0	0	0	0	0	0	0	0	0	0.158424	0	0	0	0	0	0	0	0	0	0	0	0	0	0
GRMZM2G041497	1	137797439	137799488	1	protein_coding	-	--	--	0	0	0	0	0	0	0	0	0.00591504	0	0.0163046	0	0.00696203	0	0	0	0	0	0	0.00706986	0	0	0	0.0112305
GRMZM2G041554	1	162600679	162601399	1	protein_coding	-	--	--	0	0	0	0	0	0	0	0.0592553	0	0	0	0	0	0	0	0	0	0.0670479	0.0365243	0.0284045	0	0	0	0
GRMZM2G041613	1	109394550	109444450	1	protein_coding	-	CW7 [Source:Projected from Arabidopsis thaliana (AT1G59520) TAIR;Acc:AT1G59520]	hypothetical protein	13.4174	26.5613	14.5018	21.97	9.6858	21.9791	11.0319	17.8993	15.5499	17.2723	15.3544	15.8311	13.3638	13.7115	17.4626	14.5501	10.9942	16.7767	11.8358	19.2718	10.8124	11.7242	8.85298	9.69193
GRMZM2G041685	1	81512105	81512883	1	protein_coding	-	--	--	0	0	0	0	0	0	0	0	0.45191	0.505281	0.345473	0.8887	0.249584	0.27318	0.229223	0.258634	0	0	0.0537892	0	0.0702376	0.0608765	0	0
GRMZM2G041770	1	267015245	267020824	-1	protein_coding	-	--	--	13.5473	9.30048	10.358	9.87042	8.58065	8.05575	15.428	6.31634	0.985981	0.830755	0.939014	0.838033	1.01384	0.829086	0.829806	0.990198	13.221	13.9123	19.944	19.9436	5.87911	6.248	3.61952	4.605
GRMZM2G041797	1	195919102	195923409	1	protein_coding	-	--	--	16.1984	10.9856	14.1651	12.3392	11.2782	10.512	10.3439	6.71119	4.8035	4.46003	3.5653	4.1565	2.31411	3.57163	2.01138	5.34406	19.7381	17.7381	13.1409	11.3701	14.3592	13.4489	4.52153	6.61781
GRMZM2G041818	1	267056816	267058352	-1	protein_coding	GeBP	GEBP transcription factor [Source:UniProtKB/TrEMBL;Acc:F1DK22]	--	24.8416	25.2484	21.8348	19.0588	26.8861	23.9732	19.0305	21.1869	10.1566	11.687	8.06136	7.65909	9.13119	11.7821	9.20048	12.6574	22.1086	17.9195	22.1097	17.7794	10.9668	10.9431	8.35202	9.44213
GRMZM2G041881	1	2798951	2801848	-1	protein_coding	-	Uncharacterized protein [Source:UniProtKB/TrEMBL;Acc:B4FB42]	putative transcription factor3	110.988	78.8474	114.435	97.0218	148.192	114.81	104.723	126.138	48.2705	37.8383	40.7742	39.059	36.1733	32.234	39.0696	27.7877	101.073	87.9794	80.6426	67.9314	49.7912	45.0834	28.0456	29.2938
GRMZM2G041899	1	9117737	9120290	1	protein_coding	-	--	--	0.0114401	0	0	0	0.0102111	0.0136284	0.10386	0.00915965	1.24558	1.33521	1.3868	1.37268	1.50787	1.56578	2.00583	1.21925	0	0.0606442	0.0992146	0.0476386	0.216979	0.274485	0.345716	0.239524
GRMZM2G041955	1	43152507	43155427	-1	protein_coding	-	Pentatricopeptide repeat (PPR) superfamily protein [Source:Projected from Arabidopsis thaliana (AT2G37310) TAIR;Acc:AT2G37310]	--	1.56088	1.31039	0.988558	1.57389	0.738863	0.881414	0.935145	0.413864	0.836052	0.878708	0.489301	0.545531	0.34465	0.43177	0.225705	0.64409	1.57854	2.10773	1.00855	1.15472	2.87696	2.22427	0.563778	0.867235
GRMZM2G041989	1	43089076	43093860	-1	protein_coding	-	Uncharacterized protein [Source:UniProtKB/TrEMBL;Acc:B6TVR2]	hypothetical protein	16.5548	20.1041	17.4629	20.4968	16.1893	22.7179	16.7758	26.799	33.0593	24.8802	40.5005	33.343	44.6263	31.3925	34.0556	22.7432	13.2692	15.3411	14.9084	17.2702	27.9798	26.9354	27.479	25.2678
GRMZM2G041996	1	189847508	189848294	-1	protein_coding	-	--	--	0	0	0	0	0	0	0	0	0	0	0	0	0	0	0	0	0	0	0	0	0	0	0	0
GRMZM2G042032	1	43137809	43141198	1	protein_coding	-	Uncharacterized protein [Source:UniProtKB/TrEMBL;Acc:B6TDH3]	LOC100276530	155.356	146.819	183.462	159.919	163.112	166.952	83.9312	187.193	33.8959	28.111	33.0125	29.1204	28.9078	30.4048	30.6161	20.4543	85.523	88.7856	46.9994	50.1446	28.3345	26.8576	20.6173	19.104
GRMZM2G042040	1	267065421	267068155	-1	protein_coding	-	Uncharacterized protein [Source:UniProtKB/TrEMBL;Acc:B4FJY1]	LOC100216831	143.068	76.8836	156.222	111.678	30.3039	210.275	37.2046	461.52	296.65	234.414	370.539	257.288	230.102	204.896	358.042	380.187	162.065	123.091	175.092	317.35	62.3849	92.1667	48.2472	54.4471
GRMZM2G042074	1	58050448	58061684	-1	protein_coding	-	--	--	23.9086	20.6578	19.7709	21.4277	10.9758	13.9351	15.5966	8.80115	23.1949	22.6391	25.0189	26.1673	30.6551	28.3988	25.4848	29.9803	35.5774	35.1563	50.3566	42.8968	36.6837	35.2277	24.2655	24.5824
GRMZM2G042107	1	42524031	42527134	1	protein_coding	-	Uncharacterized protein [Source:UniProtKB/TrEMBL;Acc:C4J0R1]	uncharacterized LOC100383028	0.053655	0.104948	0.104608	0.110184	0.1059	0.103043	0.521237	0.20723	9.20188	5.54667	13.4388	12.3634	14.8563	6.86853	14.2077	2.0812	0.527487	0.956423	1.12351	1.12711	35.0353	41.1198	92.5388	67.2871
GRMZM2G042133	1	265088866	265219536	1	protein_coding	-	--	--	0.402014	0.668173	0.107484	0.32125	0.516442	0.603445	2.77405	0.0217172	0.500338	0.0686917	0.0324597	0.149655	0.0346463	0.0385708	0.0360873	0.0774105	0.293985	0.724083	0.148939	0.317842	0.797251	0.460041	0.138361	0.71277
GRMZM2G042171	1	24581897	24587404	1	protein_coding	-	Uncharacterized protein [Source:UniProtKB/TrEMBL;Acc:B7ZZJ6]	--	2.99616	7.74374	7.70976	4.2556	21.5626	9.83203	31.63	16.3719	44.3096	67.3324	34.0807	38.2339	47.5759	59.726	41.9604	80.0975	21.902	14.3991	51.8466	34.8944	73.9995	70.5611	86.5055	83.6147
GRMZM2G042250	1	2791599	2798512	1	protein_coding	HB	Rolled leaf 2 [Source:UniProtKB/TrEMBL;Acc:A0S5W1]	rolled leaf 2	60.2351	46.7928	64.5424	58.7268	46.8637	45.7356	36.6349	30.9661	3.66308	4.15867	3.96609	4.27405	5.004	5.38641	4.07686	3.77054	38.4469	34.5614	22.5247	16.0841	18.05	15.3522	9.49829	9.83192
GRMZM2G042253	1	33475624	33479513	-1	protein_coding	-	TCP-1/cpn60 chaperonin family protein [Source:Projected from Arabidopsis thaliana (AT1G26230) TAIR;Acc:AT1G26230]	--	0.111374	0.0683514	0.120623	0.212744	0.0807519	0.0335524	0.215414	0.0559785	14.9632	14.0026	12.0826	13.7597	8.7218	7.04613	5.57762	6.62311	0.344676	0.259078	3.77405	2.84172	2.57797	1.74906	2.65286	1.04629
GRMZM2G042313	1	176120584	176125695	-1	protein_coding	-	--	--	18.5974	25.2349	16.3536	15.5554	16.1906	16.6094	34.335	17.519	29.6996	31.6594	30.6998	31.8335	27.9723	30.3605	25.585	36.2797	27.7919	27.5336	63.7373	56.0704	34.8347	41.9002	24.5352	28.0944
GRMZM2G042361	1	113931326	113937423	1	protein_coding	-	--	--	0	0	0	0	0	0	0	0	0	0	0	0	0	0	0	0	0	0	0	0	0	0	0	0
GRMZM2G042371	1	183474569	183479197	1	protein_coding	-	elongator protein 2 [Source:Projected from Arabidopsis thaliana (AT1G49540) TAIR;Acc:AT1G49540]	uncharacterized LOC100193176	20.8945	15.0281	18.7782	17.4402	13.5913	14.1116	14.6094	9.50073	9.90839	13.4547	8.13539	10.4871	7.95192	11.5672	8.02218	14.9308	22.1055	16.9371	11.0454	9.19211	10.5154	9.54735	5.03197	6.07724
GRMZM2G042398	1	267069254	267073634	-1	protein_coding	-	mRNA cap guanine-N7 methyltransferase [Source:UniProtKB/TrEMBL;Acc:B6TJS1]	mRNA	28.1763	32.7088	30.3574	30.2893	23.8537	30.5176	21.8837	24.7633	19.5719	19.782	18.3862	18.6198	16.5477	18.6706	19.5325	25.3537	33.8877	38.4104	29.8043	33.8919	32.8424	31.9205	23.7044	25.5233
GRMZM2G042407	1	207433916	207443393	1	protein_coding	SRS	Uncharacterized protein [Source:UniProtKB/TrEMBL;Acc:C4JAZ2]	hypothetical protein	0.872014	0.735398	6.3629	5.57758	13.4164	10.2472	2.42963	3.82795	0.015649	0	0	0	0.0351079	0	0.100181	0	7.08556	12.7113	1.41633	1.74705	0.747618	1.12923	0.766969	0.70161
GRMZM2G042479	1	207526871	207528127	1	protein_coding	-	Putative uncharacterized protein [Source:UniProtKB/TrEMBL;Acc:B6T9M9]	--	0	0	0	0	0	0	0	0	0	0	0	0	0	0	0	0	0	0	0.116859	0	4.39078	3.58973	0.672625	1.16524
GRMZM2G042488	1	183477908	183479146	-1	protein_coding	-	Uncharacterized protein [Source:UniProtKB/TrEMBL;Acc:B4FKG8]	--	0.0999267	0	7.29279	0.756403	11.6429	6.72659	0.898886	9.69472	1.46136	0.175658	4.30856	1.52434	7.79452	3.5002	1.4465	0	1.73836	0	4.25646	1.1495	3.91308	2.20162	4.45992	1.49751
GRMZM2G042506	1	241385089	241389177	1	protein_coding	-	--	--	0	0	0	0.0281665	0	0	0	0.065648	0	0	0	0.0115105	0.0098994	0	0	0	0.0751973	0.113032	0.0947665	0.111174	0.0139498	0	0.0260463	0.0149986
GRMZM2G042538	1	96079156	96080964	1	protein_coding	-	--	--	12.0917	24.9215	13.5218	14.295	11.7983	11.8641	5.11123	10.8993	3.2012	1.99332	1.96043	2.66162	1.0961	1.32301	0.890491	0.705573	9.10148	10.0287	3.65445	4.61478	1.42193	2.51989	0.68562	1.17414
GRMZM2G042539	1	2784642	2785721	-1	protein_coding	-	--	--	3.4203	7.74405	16.5246	14.6909	13.8488	21.0891	5.06928	19.1857	4.35767	2.52535	2.56423	2.97203	1.006	2.45792	1.77014	3.49112	9.37839	10.6304	11.4651	13.4802	4.20983	3.63973	3.2479	2.64779
GRMZM2G042543	1	43130206	43133377	-1	protein_coding	-	--	--	0	0	0	0	0	0	0	0.023343	0	0	0	0	0	0.0282027	0	0	0.0482849	0.138359	0.952842	0.247374	1.6582	1.5145	0.629319	0.628879
GRMZM2G042552	1	2781765	2783974	1	protein_coding	-	Uncharacterized protein [Source:UniProtKB/TrEMBL;Acc:B4FUB0]	--	59.5676	74.0255	80.0391	69.9598	71.5987	88.427	62.8683	102.236	30.5647	24.8737	26.7184	25.0666	26.8403	23.1127	26.9133	17.7289	35.8821	32.7668	37.9695	33.8655	23.6554	28.0211	35.104	30.6058
GRMZM2G042598	1	231246980	231248832	1	protein_coding	-	--	--	2.6221	2.26127	2.50994	2.29408	2.55498	2.72338	2.8105	3.16654	2.80893	3.13126	2.97781	2.94928	2.35805	2.58784	2.07571	2.48803	4.03038	5.11632	8.56995	8.93008	5.99391	8.61613	7.30955	7.19025
GRMZM2G042615	1	53337677	53343628	-1	protein_coding	-	RNA-binding (RRM/RBD/RNP motifs) family protein [Source:Projected from Arabidopsis thaliana (AT1G09230) TAIR;Acc:AT1G09230]	uncharacterized LOC100193767	19.7265	13.3772	17.8983	14.0228	13.8204	13.2604	16.9411	9.27605	6.71105	6.61683	6.8875	6.8253	5.84612	7.06448	4.79762	12.3662	24.0723	16.5412	16.0779	11.2801	13.4826	11.4628	7.85433	7.05764
GRMZM2G042622	1	189019693	189021879	1	protein_coding	-	--	--	0	0	0	0	0	0	0	0	0	0	0	0	0	0	0	0	0	0	0	0	0	0	0	0
GRMZM2G042639	1	43124855	43126948	-1	protein_coding	-	Protein IN2-1 [Source:UniProtKB/Swiss-Prot;Acc:P49248]	--	0.335241	0.455502	0.178512	0.525362	0.163858	0.214959	0.51587	0.246818	10.1331	15.2549	5.71786	13.5772	2.50354	9.17736	4.49196	10.5256	3.62199	2.75258	8.30261	5.0188	90.4289	90.6986	55.6562	120.831
GRMZM2G042641	1	65103558	65103932	-1	protein_coding	-	--	--	0.26402	0	0	0.232705	0.071289	4.08e-05	0.271497	0	1.30941	1.48901	0.248056	0.83113	2.04178	2.83998	1.72208	1.36804	1.30414	0	0.975855	1.16866	0.86422	0.691576	0.393263	0.771476
GRMZM2G042662	1	65098756	65099405	1	protein_coding	-	--	--	0	0	0	0	0	0	0	0	0	0	0	0	0	0	0	0	0	0	0	0	0	0	0	0
GRMZM2G042683	1	65091947	65093876	-1	protein_coding	-	Uncharacterized protein [Source:UniProtKB/TrEMBL;Acc:C4J5I7]	--	53.4442	32.9229	50.7075	39.5296	55.8051	41.2295	45.9861	44.1079	197.225	186.868	137.795	167.062	114.343	147.035	124.071	153.509	42.7728	31.4451	35.7028	28.76	23.329	17.1091	22.6764	14.7731
GRMZM2G042704	1	231242418	231245804	1	protein_coding	Orphans	Putative uncharacterized protein [Source:UniProtKB/TrEMBL;Acc:B6TTQ3]	hypothetical protein	18.1111	25.5303	13.8577	19.4645	10.8429	16.9043	9.9063	12.4944	7.99473	8.65354	7.1839	9.04694	7.2361	8.6734	7.58488	9.50804	7.99498	12.5552	6.28916	8.93603	7.42805	8.08019	4.37784	5.671
GRMZM2G042776	1	163246524	163247699	1	protein_coding	-	--	--	0	0	0	0	0	0	0	0	0	0	0	0	0	0	0	0	0	0	0	0	0	0	0	0
GRMZM2G042881	1	75150359	75154220	1	protein_coding	-	Eukaryotic protein of unknown function (DUF872) [Source:Projected from Arabidopsis thaliana (AT3G29170) TAIR;Acc:AT3G29170]	LOC100194113	38.9273	41.7568	35.4795	32.9344	35.9123	38.3112	32.5432	27.799	37.7591	32.5476	31.9848	34.7291	33.9138	31.4748	35.0338	30.2745	50.7939	47.5924	47.2743	48.4212	84.5779	74.3221	44.205	48.8709
GRMZM2G043030	1	40649116	40654273	1	protein_coding	-	Uncharacterized protein [Source:UniProtKB/TrEMBL;Acc:C0HIY1]	DHHC zinc finger domain containing protein	44.4033	56.5128	45.6567	50.7627	31.9546	48.3607	26.4036	41.3006	25.7679	22.6113	24.6183	26.0366	25.2495	25.5263	24.2171	22.1272	28.5146	38.9914	21.744	25.2797	15.6261	15.7952	11.8724	13.4905
GRMZM2G043127	1	253856105	253859765	-1	protein_coding	-	Uncharacterized protein [Source:UniProtKB/TrEMBL;Acc:B4FCR0]	--	294.472	337.753	347.717	294.82	419.434	359.467	192.965	438.25	83.319	88.6846	70.1774	79.6142	69.5155	65.3147	84.0023	85.0681	249.448	269.988	109.296	129.013	166.286	162.85	123.135	129.857
GRMZM2G043141	1	75155615	75159865	1	protein_coding	-	Uncharacterized protein [Source:UniProtKB/TrEMBL;Acc:C4J9D4]	uncharacterized LOC100502215	1.30771	1.2078	1.10852	0.888226	1.5921	1.38741	0.662568	1.38972	0.895932	0.542837	1.48691	1.05429	1.64156	0.6	1.89379	0.22902	0.550152	0.483947	0.183977	0.234665	14.2322	45.3359	225.642	134.617
GRMZM2G043183	1	229537655	229557823	-1	protein_coding	-	Putative uncharacterized protein [Source:UniProtKB/TrEMBL;Acc:B6SN27]	--	4.52542	9.47251	5.89494	8.81555	4.41475	7.28964	5.23869	3.91032	5.26718	4.88022	6.13817	6.26032	7.4756	6.03534	6.78098	7.09378	4.15945	7.59429	4.02643	5.8488	39.6159	43.5239	52.2161	48.2481
GRMZM2G043191	1	253852796	253855290	-1	protein_coding	-	inositol polyphosphate 5-phosphatase 11 [Source:Projected from Arabidopsis thaliana (AT1G47510) TAIR;Acc:AT1G47510]	uncharacterized LOC100279724	0.0163292	0.0506904	0.145154	0.0230781	1.4382	0.595803	49.606	14.1307	2.02901	4.60452	4.39406	4.87243	4.81252	5.05944	2.44323	2.8615	0.300182	0.13378	1.40962	1.15626	7.99518	6.53298	9.88997	12.4571
GRMZM2G043198	1	195433120	195449499	1	protein_coding	-	Pyruvate dehydrogenase E1 beta subunit isoform 1; Uncharacterized protein [Source:UniProtKB/TrEMBL;Acc:Q9ZQY3]	pyruvate dehydrogenase2	42.886	49.8686	55.8716	53.9034	81.1409	60.664	71.2717	76.7785	76.0171	54.9297	63.7375	53.995	70.6515	55.8959	70.8158	24.9699	64.1276	64.4192	58.2021	64.944	48.6247	49.0048	39.3941	36.533
GRMZM2G043235	1	294241232	294243402	1	protein_coding	-	--	--	0.0965082	0.225812	0.319182	0.102883	0	0.241348	0.157788	0.116319	0	0.0734722	0	0	0.0516466	0	0	0.0647405	0.405933	0.513465	0.504176	0	0.156337	0.190799	0.372681	0.283145
GRMZM2G043291	1	43114366	43116827	-1	protein_coding	-	IN2-1 protein; Uncharacterized protein [Source:UniProtKB/TrEMBL;Acc:B6TB10]	LOC100282747	7.66737	8.57781	12.5179	9.84107	18.9326	9.55792	46.6513	14.3282	182.576	243.532	176.985	232.85	194.552	225.022	180.327	187.718	20.3013	20.6709	43.1479	38.7467	54.6388	61.1525	52.3232	58.9372
GRMZM2G043346	1	63154061	63160476	-1	protein_coding	-	--	--	16.0999	13.9261	8.1488	9.76412	7.90253	9.71792	8.61944	3.748	0.722715	0.69634	0.300877	0.523774	0.717952	0.382489	0.715963	0.892163	31.4596	28.6966	14.8676	16.7479	6.20567	5.68745	3.58582	4.95392
GRMZM2G043353	1	207099239	207101432	-1	protein_coding	-	ARO1-like protein 1 [Source:UniProtKB/TrEMBL;Acc:B7FF22]	--	0	0.016925	0	0	0	0	0	0.0195297	0.0179764	0	0.0460933	0.0454011	0.0275964	0	0.0288133	0	0.0220976	0.101402	0.0224342	0.0456301	0.775603	2.25754	10.3335	5.88368
GRMZM2G043415	1	209836298	209838478	1	protein_coding	-	Uncharacterized protein [Source:UniProtKB/TrEMBL;Acc:C0PMP7]	uncharacterized LOC100384243	0.192067	0.154362	0.119227	0.119018	0.177549	0.164759	0.0359715	0.0523261	5.25191	2.89685	8.49831	6.40543	6.43378	5.09716	5.53721	0.602859	0.111341	0.129492	0.0515158	0.114756	7.51698	39.6662	213.76	126.725
GRMZM2G043417	1	259466499	259468231	1	protein_coding	-	--	--	0	0	0	0	0.0240578	0	0.0389233	0	0	0	0	0	0	0	0	0	1.99995	2.92031	2.91363	5.1139	0.308904	0.620957	0.427489	0.819552
GRMZM2G043456	1	55739485	55742956	-1	protein_coding	-	--	--	14.8188	10.2648	12.6541	13.1976	10.453	11.3352	7.79288	9.22492	9.49765	8.69282	8.20828	9.25904	7.93647	7.65984	8.91007	10.7073	20.373	16.5881	10.3429	8.5654	7.81142	7.08255	3.47518	4.96912
GRMZM2G043470	1	30299908	30304432	1	protein_coding	-	Uncharacterized protein [Source:UniProtKB/TrEMBL;Acc:C0HH56]	uncharacterized LOC100381573	14.5672	22.5269	36.304	38.1318	25.103	22.3317	11.3231	23.7982	1.79578	1.25589	1.37457	1.28403	1.91078	1.53021	1.64088	0.419768	7.67771	7.46996	3.91792	3.43526	2.72137	3.23299	1.37573	1.49782
GRMZM2G043477	1	142383227	142384156	1	protein_coding	-	--	--	0	0	0	0	0	0	0	0	0	0	0	0	0	0	0	0	0	0	0	0	0	0.0716695	0.56779	0.432506
GRMZM2G043484	1	49403087	49413070	-1	protein_coding	-	Histone-lysine N-methyltransferase EZ3 [Source:UniProtKB/Swiss-Prot;Acc:Q8S4P4]	enhancer of zeste3	3.18987	4.67351	2.69877	3.77389	1.61082	2.21777	3.08462	1.26732	2.35209	3.52903	1.77895	2.77993	1.74537	3.40837	2.90235	6.45449	3.63309	4.44124	5.16818	5.87727	6.48437	6.93427	4.44253	4.691
GRMZM2G043493	1	56577187	56579012	-1	protein_coding	-	Uncharacterized protein [Source:UniProtKB/TrEMBL;Acc:B4FJN2]	LOC100216770	151.824	486.648	194.619	584.597	253.146	182.796	106.055	152.17	2.4459	1.10278	4.4319	1.15909	6.70914	0.846316	1.82357	0.339526	96.6548	112.785	19.0646	14.7734	1.39464	0.367525	0.99304	0.282087
GRMZM2G043503	1	145060534	145062927	1	protein_coding	-	--	--	0	0	0	0	0	0	0.0228773	0	0.0101786	0	0	0	0	0	0	0	0	0	0	0	0	0.0231446	0.0260094	0.0232267
GRMZM2G043530	1	209837917	209872612	-1	protein_coding	-	--	--	7.81262	6.00012	6.28467	6.71664	5.65231	5.95415	3.93606	3.18977	3.43519	3.56535	3.9701	4.22147	4.81165	3.66557	3.97396	4.57174	11.1673	10.3241	8.41496	8.19999	6.12039	8.84878	19.4308	13.0753
GRMZM2G043542	1	30289548	30293419	1	protein_coding	-	--	--	0.436186	0.372715	0.953421	1.10547	0.0268332	0.128925	0.0201812	0	0	0	0	0	0.0363602	0	0	0	0	0	0	0	0.0140246	0.0357326	0	0.027838
GRMZM2G043569	1	30280808	30281711	-1	protein_coding	-	--	--	0.416413	0.165098	2.11723	2.39895	0.441753	0.260035	0.237947	0.172228	0	0.0326865	0	0	0	0	0	0	0.195444	0	0.0239338	0.026868	0.023301	0.090863	0	0.156105
GRMZM2G043584	1	30258404	30262357	1	protein_coding	-	Uncharacterized protein [Source:UniProtKB/TrEMBL;Acc:B7ZX99]	LOC100279272	97.7985	95.291	122.463	151.905	70.3896	48.1495	30.0471	35.1338	2.49998	3.0498	1.56363	2.04393	1.56245	2.26795	1.86916	2.97782	58.061	55.7854	21.8244	21.37	8.63152	9.68817	5.86731	5.78956
GRMZM2G043799	1	10672430	10677847	1	protein_coding	-	Uncharacterized protein [Source:UniProtKB/TrEMBL;Acc:C0P2A5]	--	1.70984	2.04532	0.781308	1.78906	2.01758	2.04361	5.06352	3.99415	8.5057	6.52307	11.2473	9.41894	12.1433	6.98903	10.8216	4.74005	4.14202	4.89135	3.56533	4.252	5.1678	4.24574	4.82005	4.80691
GRMZM2G043819	1	211926291	211943269	1	protein_coding	-	Uncharacterized protein [Source:UniProtKB/TrEMBL;Acc:B8A1M0]	--	95.423	83.6424	104.124	95.7319	78.6072	88.9587	66.7131	86.818	41.0053	38.3405	37.8142	36.4859	33.8311	32.1138	38.7182	38.3644	87.6379	86.6825	49.7746	50.413	41.1401	41.6269	32.4965	34.3728
GRMZM2G043857	1	41432455	41435979	1	protein_coding	-	Putative uncharacterized protein [Source:UniProtKB/TrEMBL;Acc:B6SSR8]	uncharacterized LOC100275414	3.14999	2.47128	2.15192	2.41797	2.85098	1.51748	6.26549	1.98325	3.43728	3.10858	4.51703	3.86568	4.53704	2.79669	2.69356	1.44238	10.1205	7.66267	2.76204	1.73961	1.9513	1.40851	1.04149	0.806535
GRMZM2G043878	1	41441065	41442219	-1	protein_coding	-	Uncharacterized protein [Source:UniProtKB/TrEMBL;Acc:B4FUR2]	--	0.0706334	0.0441052	0.17148	0	0.0484385	0	18.5489	1.04884	1.03076	0	0.895983	0.139265	0.297133	0.0592802	0.1077	0	2.39133	0.743642	0.70001	0.632243	1.94091	0.505486	1.22702	0.335553
GRMZM2G043948	1	56570985	56575589	1	protein_coding	-	Pseudouridine synthase family protein [Source:Projected from Arabidopsis thaliana (AT2G30320) TAIR;Acc:AT2G30320]	uncharacterized LOC100193430	13.9439	16.6938	14.0443	14.6217	14.3614	14.8092	11.5828	14.9325	15.8068	19.377	10.5063	14.9866	10.2883	11.8711	12.826	20.8215	13.0865	13.01	6.07805	6.79997	4.85803	6.21042	3.40083	4.68494
GRMZM2G043976	1	41445852	41446549	-1	protein_coding	-	--	--	7.87941	6.47761	9.42565	7.99289	5.73035	6.01469	3.07264	5.31033	1.72388	0.842096	0.379991	0.701983	0.569158	0.216381	0.423211	0.48132	4.86852	4.46732	1.26962	2.27532	1.12223	0.985695	0.340735	0.769105
GRMZM2G044027	1	41473411	41478103	1	protein_coding	-	Uncharacterized protein [Source:UniProtKB/TrEMBL;Acc:B4FAG0]	hypothetical protein	41.873	29.3647	48.3525	40.837	45.4827	38.0894	135.537	52.1661	11.1557	7.90111	12.939	7.70568	10.2316	7.79095	8.54462	5.05844	95.5076	82.8063	228.866	212.301	65.0983	71.7332	66.0178	59.4015
GRMZM2G044038	1	56566372	56569105	1	protein_coding	-	CBL-interacting serine/threonine-protein kinase 15; Uncharacterized protein [Source:UniProtKB/TrEMBL;Acc:B6SH63]	uncharacterized LOC100193952	16.8646	27.1112	12.0456	19.2296	7.82651	13.3956	15.1135	8.30261	21.7961	20.6086	24.4654	25.3394	22.512	14.339	20.9254	8.11727	13.923	20.8379	19.6625	26.7067	37.0388	34.5088	12.0009	17.0023
GRMZM2G044074	1	56560198	56564777	1	protein_coding	-	Uroporphyrinogen decarboxylase [Source:Projected from Arabidopsis thaliana (AT2G40490) TAIR;Acc:AT2G40490]	--	10.2071	11.1185	9.64019	8.63639	8.30354	8.11702	14.2747	8.06511	72.5385	78.2547	56.9609	72.6834	43.8441	63.9138	46.5164	68.9362	16.3906	16.8581	26.073	26.8745	17.9868	16.0355	15.9827	11.4253
GRMZM2G044236	1	251311104	251312356	-1	protein_coding	-	--	--	0	0	0	0.568706	0	0.0223846	0	0.0207445	0.0513176	0	0.194473	0	0.0375977	0	0	0	0.454561	0.288192	0	0.135122	0.0180369	0.321326	0	0.0913723
GRMZM2G044237	1	41961176	41971106	-1	protein_coding	-	Arginine biosynthesis bifunctional protein ArgJ, chloroplastic [Source:UniProtKB/Swiss-Prot;Acc:C0PF72]	LOC100383335	67.7698	76.516	57.3182	64.274	36.3748	46.5152	38.7192	28.1856	21.1682	22.229	16.6194	20.8989	18.0791	20.7752	19.535	26.6566	63.3032	70.0412	36.5834	36.108	29.3595	26.7465	16.8506	17.7417
GRMZM2G044247	1	3642611	3645502	-1	protein_coding	-	Dihydrodipicolinate reductase [Source:UniProtKB/TrEMBL;Acc:B6TVJ6]	--	0.437234	0.474694	0.392566	0.35156	2.92471	0.997251	10.1524	2.95949	29.1456	44.4682	26.8087	39.7536	14.738	33.9108	17.5695	27.8041	3.67715	3.05272	15.3314	11.6732	7.00203	5.62865	9.73402	4.20422
GRMZM2G044269	1	221838374	221842104	1	protein_coding	-	cellulose synthase like D4 [Source:Projected from Arabidopsis thaliana (AT4G38190) TAIR;Acc:AT4G38190]	--	0	0	0.00783739	0	0	0	0.0278103	0	0	0	0	0.0102132	0	0	0	0.0105621	0.0366163	0.270909	0.466395	0.414441	86.5967	106.333	236.731	171.638
GRMZM2G044281	1	41484792	41488458	1	protein_coding	-	--	--	15.5439	10.8216	10.7696	10.9556	6.83597	6.56346	12.8538	4.79726	3.77148	9.69113	3.8254	6.38564	6.83998	11.5016	4.76589	11.6384	20.1582	24.6442	50.5447	50.4908	38.1158	32.8201	21.5803	24.2754
GRMZM2G044354	1	147355375	147364963	-1	protein_coding	-	Protein OS-9; Uncharacterized protein [Source:UniProtKB/TrEMBL;Acc:B6TBL1]	LOC100282809	27.0668	25.5965	29.6753	25.1469	23.3196	27.1841	25.4487	22.8306	26.6257	27.7355	26.3562	27.3591	24.5629	23.4711	28.1972	26.3261	23.4799	21.7576	26.1879	29.3346	26.8074	26.6862	16.7192	19.6514
GRMZM2G044383	1	81787076	81788381	1	protein_coding	-	Glutathione S-transferase GST 30; Uncharacterized protein [Source:UniProtKB/TrEMBL;Acc:Q9FQA9]	glutathione transferase30	1.94388	0.367992	13.0306	4.28539	5.11728	10.4345	4.11457	10.7111	81.8437	27.5995	91.9291	40.6836	96.7934	24.4744	105.366	5.76539	2.43711	0.898272	5.68518	1.17731	4.63964	3.08735	2.61493	5.10454
GRMZM2G044388	1	3639179	3642463	1	protein_coding	-	F-box family protein [Source:Projected from Arabidopsis thaliana (AT4G00755) TAIR;Acc:AT4G00755]	hypothetical protein	15.8569	13.544	18.6684	14.7171	21.9663	17.3238	14.1686	18.9997	23.5804	24.2174	19.6174	23.2334	23.9126	25.4254	30.1536	35.2632	25.5934	21.3574	48.1094	42.2274	44.6081	59.1372	120.415	80.2752
GRMZM2G044481	1	79711199	79714961	1	protein_coding	-	Ent-copalyl diphosphate synthase [Source:UniProtKB/TrEMBL;Acc:Q672R4]	--	0.0197003	0.196599	0.0589047	0.0422558	0.0830107	0.0986159	0.056165	0.0267826	2.37053	0.583945	5.33677	1.82156	3.87388	0.769318	6.85135	0.373758	0.287489	0.16063	0.551251	0.481383	0.814875	1.21695	0.592756	0.659361
GRMZM2G044550	1	244045426	244049951	-1	protein_coding	-	Endonuclease/Exonuclease/phosphatase family protein; Uncharacterized protein [Source:UniProtKB/TrEMBL;Acc:B4F826]	uncharacterized LOC100191228	16.5412	11.7953	17.3053	16.6075	14.751	14.6974	6.14919	9.25544	0.0964217	0.0748954	0.142251	0.0672249	0.129063	0.0707193	0.0775826	0.0582815	11.0755	11.4965	1.80075	2.03544	3.62984	3.90131	3.61577	2.87093
GRMZM2G044557	1	265027710	265052116	-1	protein_coding	-	Uncharacterized protein [Source:UniProtKB/TrEMBL;Acc:B7ZXD7]	uncharacterized LOC100279294	12.7117	9.78155	10.1859	10.1682	7.31143	7.62714	7.34005	6.28822	6.5705	5.56117	6.32286	5.95403	6.44338	7.16076	5.47712	6.37457	11.98	12.2037	9.13215	9.63235	4.42263	4.63212	3.53083	3.44536
GRMZM2G044569	1	268942960	268947663	1	protein_coding	-	C3HC4-type zinc finger protein; Uncharacterized protein; Zinc finger, C3HC4 type family protein [Source:UniProtKB/TrEMBL;Acc:B4FKE9]	LOC100282293	42.6487	44.8872	38.4109	38.4365	36.2635	40.9748	35.5675	35.5383	30.0532	31.7816	28.9161	31.5354	34.572	32.7043	37.0272	38.5982	45.0652	38.9074	51.1392	54.1561	30.706	36.8352	29.2209	28.0144
GRMZM2G044740	1	244064952	244071229	-1	protein_coding	-	--	--	0	0	0	0	0	0	0.0317061	0	0	0	0	0	0	0	0	0.0132157	0	0	0.0247566	0.0133671	0.0186854	0	0.694738	0
GRMZM2G044762	1	258054297	258055568	-1	protein_coding	-	DUTP-PYROPHOSPHATASE-LIKE 1 [Source:Projected from Arabidopsis thaliana (AT3G46940) TAIR;Acc:AT3G46940]	--	301.719	133.981	290.651	240.349	278.378	236.901	72.959	200.154	7.05098	5.10124	8.95777	5.84299	5.51713	4.6389	7.1105	3.32877	155.949	142.889	18.7576	22.0637	6.29814	4.4909	4.48764	4.32244
GRMZM2G044898	1	268949195	268951440	-1	protein_coding	-	--	--	0.148234	0.221078	0.160666	0.152742	0.063505	0.116593	0.113686	0.0290654	0.0187776	0.0238459	0	0.13104	0	0.049174	0.0964447	0	0.110056	0.0700503	0.0990601	0.17847	0	0.112662	0.093698	0.0819107
GRMZM2G044902	1	77152675	77154117	-1	protein_coding	LBD	Uncharacterized protein [Source:UniProtKB/TrEMBL;Acc:B4FE47]	uncharacterized LOC100193187	41.5114	73.158	43.2248	44.1103	49.1827	34.6134	23.5395	36.2079	55.8506	23.3114	72.9945	31.4767	68.0036	33.7248	75.745	14.4717	7.46981	7.95998	5.54063	5.17753	10.5866	12.6196	11.881	8.83355
GRMZM2G044908	1	79724609	79740274	-1	protein_coding	-	HIT zinc finger family protein [Source:UniProtKB/TrEMBL;Acc:B6TE25]	--	7.40102	6.34624	9.46654	6.12688	7.15934	9.38933	5.49191	11.3552	1.07275	1.25571	1.38901	1.6186	1.62269	1.92867	2.15173	3.84983	6.51538	4.2625	3.38908	2.44314	2.86251	3.02615	1.96906	2.1736
GRMZM2G044992	1	225421514	225426644	1	protein_coding	-	--	--	2.09794	2.74647	1.88707	2.89729	1.20089	2.10983	0.5223	2.24294	0.912956	1.67808	0.55435	0.588706	0.526284	0.412099	0.356632	0.17064	0.564646	0.625367	1.22883	1.05654	0.581343	0.561552	0.205133	0.174464
GRMZM2G045027	1	225408071	225412051	-1	protein_coding	-	Uncharacterized protein [Source:UniProtKB/TrEMBL;Acc:B4FG23]	uncharacterized LOC100193721	0.426107	0.446668	0.658291	1.03141	0.484231	0.602717	0.76146	0.553771	2.50178	0.973373	2.96356	1.13194	1.04416	0.461331	0.798905	0.29487	0.567687	0.774352	0.419115	0.581079	0.641769	0.574727	0.343987	0.439023
GRMZM2G045067	1	79741564	79746728	1	protein_coding	-	--	--	0.568199	1.68925	0.583161	0.578201	0.463877	0.761864	1.02108	0.70329	1.4763	1.2074	1.99525	1.81975	2.52557	1.61707	1.80096	1.05086	1.49532	1.49629	2.61717	3.41163	3.35033	2.80545	0.773797	1.44014
GRMZM2G045082	1	223383333	223384051	1	protein_coding	-	Putative uncharacterized protein [Source:UniProtKB/TrEMBL;Acc:B6SLB5]	--	0.948353	4.62254	0.702782	0.567458	0.482441	0.388613	0.571441	0.55587	0	0	0	0	0	0	0	0	0.607958	0	0.273165	0.0770012	17.807	18.1746	22.6105	20.1535
GRMZM2G045090	1	79760351	79764442	-1	protein_coding	-	oxoprolinase 1 [Source:Projected from Arabidopsis thaliana (AT5G37830) TAIR;Acc:AT5G37830]	--	15.9852	15.7137	11.131	16.4167	5.32385	9.08191	7.1013	4.52724	5.62481	6.16631	5.2179	5.38768	4.86614	5.62273	4.52655	8.41697	16.858	23.7451	13.7142	17.4439	17.3103	17.3077	10.3553	13.569
GRMZM2G045135	1	196619128	196623386	1	protein_coding	-	Haloacid dehalogenase-like hydrolase (HAD) superfamily protein [Source:Projected from Arabidopsis thaliana (AT5G10460) TAIR;Acc:AT5G10460]	LOC100284297	81.3499	163.091	125.584	140.031	76.8435	131.011	114.381	156.046	37.7786	46.4895	30.5993	36.9606	31.5791	35.6497	44.0103	54.3489	66.9607	92.1453	56.1248	66.1055	93.0044	97.7709	99.8802	93.8303
GRMZM2G045241	1	297941447	297947685	1	protein_coding	-	Protein kinase superfamily protein [Source:Projected from Arabidopsis thaliana (AT4G13020) TAIR;Acc:AT4G13020]	putative protein kinase superfamily protein isoform 1	48.0981	64.402	50.6436	50.6734	34.9895	51.8921	41.5108	37.2931	31.1891	38.3163	35.9144	43.5955	44.1425	42.3367	46.6044	45.1198	41.8004	57.214	79.5996	83.4933	76.5676	87.6552	121.358	94.0581
GRMZM2G045314	1	258058680	258065662	-1	protein_coding	-	Guanine nucleotide-binding protein subunit beta [Source:UniProtKB/Swiss-Prot;Acc:P49178]	GTP binding protein2	57.025	55.6902	52.6816	57.308	38.1983	50.0141	37.2494	37.8145	18.0604	16.0784	15.6253	16.8763	14.4806	13.8786	14.7844	18.345	59.8681	60.5182	37.2752	42.1046	22.5993	25.5798	13.898	15.9995
GRMZM2G045401	1	196627003	196630224	1	protein_coding	-	Uncharacterized protein [Source:UniProtKB/TrEMBL;Acc:C4J603]	--	0.300435	0.39433	0.35066	0.399381	0.929287	0.705227	0.515993	0.762623	0.14119	0.0614191	0.0695411	0.0651827	0.0987609	0.0715236	0.0380871	0.0541829	0.424342	0.581572	0.321671	0.304647	0.0406458	0.112897	0.01173	0.0349397
GRMZM2G045503	1	196671756	196675994	1	protein_coding	-	--	--	23.2061	18.1342	24.3205	24.5167	20.725	21.36	15.7798	20.3069	16.4534	16.3619	18.9911	16.1648	18.2207	16.0561	18.2447	14.599	25.8308	24.9765	21.7521	19.7268	16.223	17.2858	11.3408	11.8493
GRMZM2G045550	1	107827177	107829035	-1	protein_coding	-	Mal d 1-associated protein; Uncharacterized protein [Source:UniProtKB/TrEMBL;Acc:B6UHJ5]	mal d 1-associated protein	0	0	0	0	0	0	0	0	0	0	0	0	0	0	0	0	0	0	0	0	0	0	0	0
GRMZM2G045580	1	196706112	196709498	-1	protein_coding	-	--	--	0	0	0	0	0	0	0	0	0	0	0	0	0	0	0	0	0	0	0	0	0	0	0.0317065	0
GRMZM2G045668	1	142715111	142732177	-1	protein_coding	-	--	--	56.5522	59.835	50.2013	54.0983	23.9735	38.7131	32.7271	27.9435	43.5329	34.1106	39.4775	42.762	34.991	40.746	44.2136	49.2773	50.449	59.5471	41.1074	47.9973	36.5622	41.633	32.5438	29.4406
GRMZM2G045678	1	254619872	254621178	1	protein_coding	C2C2-Dof	Uncharacterized protein [Source:UniProtKB/TrEMBL;Acc:C0HF78]	dof domain, zinc finger family protein	57.4575	27.2826	56.1546	31.434	74.8666	70.9637	6.26047	67.803	0.770546	0.793795	0.666353	0.285974	0.688118	0.864428	0.602094	0.59299	2.68916	5.43317	0.918993	0.549004	0.989097	0.405234	0.701876	0.546963
GRMZM2G045688	1	220253400	220256489	-1	protein_coding	-	Putative uncharacterized protein [Source:UniProtKB/TrEMBL;Acc:B6T2D4]	uncharacterized LOC100192649	147.619	142.855	138.868	124.187	163.724	148.523	107.643	104.233	68.1255	59.2741	70.606	61.3137	76.114	59.2913	71.5107	59.8764	118.155	102.674	84.5434	77.7163	108.231	112.077	103.549	117.86
GRMZM2G045699	1	228324146	228326276	-1	protein_coding	-	Uncharacterized protein [Source:UniProtKB/TrEMBL;Acc:C4J2L9]	uncharacterized LOC100501330	17.3328	11.2207	19.8317	9.5118	13.9531	27.8948	9.80854	66.728	4.81825	6.82627	7.06713	7.34296	6.64006	7.96164	13.8284	39.9893	13.0278	6.04726	6.49839	4.62312	3.19787	4.48286	3.93545	3.91433
GRMZM2G045781	1	294209663	294213978	1	protein_coding	-	Permease I [Source:UniProtKB/TrEMBL;Acc:B6TPB3]	permease I	74.4812	50.7086	67.5957	62.3646	56.9854	50.3717	42.1067	41.3937	0.34421	0.436063	0.444072	0.407094	0.345722	0.145387	0.365696	0.40217	111.258	104.235	32.6931	30.0192	0.815923	0.631831	0.200107	0.285698
GRMZM2G045808	1	227116114	227118199	1	protein_coding	-	Uncharacterized protein [Source:UniProtKB/TrEMBL;Acc:B8A1F9]	--	5.95155	7.35272	6.96765	6.77338	5.16166	6.54484	2.82339	5.46994	0.0885653	0	0.419481	0.0876405	0.256196	0.0105276	0.414804	0.0808311	4.08489	4.61944	0.369401	0.63533	0.207374	0.154066	0.0750854	0.02748
GRMZM2G045921	1	294214749	294215680	1	protein_coding	-	Structural constituent of ribosome; Uncharacterized protein [Source:UniProtKB/TrEMBL;Acc:B6SIL2]	structural constituent of ribosome	42.7438	42.206	56.4114	37.4513	61.8584	51.9055	23.3111	45.5974	19.1114	15.4104	18.2757	17.3616	16.0351	14.5059	16.4671	10.638	29.6208	18.7865	11.3132	8.59851	24.3498	23.5364	20.9161	18.6224
GRMZM2G045979	1	16693669	16697873	-1	protein_coding	-	--	--	1.11711	0.603583	0.598006	0.898154	0.312713	0.46467	0.28162	0.564839	0.183307	0.444893	0.159902	0.223541	0.231732	0.96389	0.54917	0.476753	1.49599	1.64526	0.710738	0.830006	0.437222	0.769379	0.317666	0.529443
GRMZM2G045999	1	258124333	258125256	-1	protein_coding	-	--	--	0.0271842	0.0784326	0.0279806	0.266839	0.0784522	0.266519	0.141529	0.0987178	0.132377	0.0523695	0.0803902	0	0.0611791	0	0.0781466	0.0235956	0.352123	0.420172	0.113828	0.232598	0.14737	0.179208	0.153208	0.279759
GRMZM2G046005	1	206043516	206047567	-1	protein_coding	-	Uncharacterized protein [Source:UniProtKB/TrEMBL;Acc:B4FAD7]	hypothetical protein	57.0238	70.4772	45.3309	57.7297	48.087	51.0481	53.8788	41.6996	12.3395	13.7358	14.3119	12.2982	12.5787	11.0307	12.0205	13.2684	55.3869	62.0379	40.1554	44.6414	36.2085	35.6891	16.7029	20.4293
GRMZM2G046076	1	258116475	258117326	1	protein_coding	-	--	--	0.0546381	0	0	0	0	0	0.0587604	0	0	0	0	0	0	0	0	0	0	0	0	0.0447126	4.54588	3.55367	10.0717	6.47444
GRMZM2G046086	1	14286859	14287441	1	protein_coding	-	CLAVATA3/ESR (CLE)-related protein ESR1 [Source:UniProtKB/Swiss-Prot;Acc:O24602]	embryo surrounding region1	0	0	0	0	0	0	0	0	0	0	0	0	0	0	0	0	0.182329	0.229215	0	0	0.053124	0.0740935	0	0.0596079
GRMZM2G046101	1	258105155	258107917	-1	protein_coding	-	Glucan endo-1,3-beta-glucosidase 7 [Source:UniProtKB/TrEMBL;Acc:B6T289]	glucan endo-1,3-beta-glucosidase 7	16.9129	29.4614	34.6649	22.7951	85.7632	54.0974	126.063	145.941	0.363561	0.482928	0.203327	0.316383	0.394279	0.715663	0.613754	0.498278	77.7889	73.0277	27.4247	45.3016	2.87619	3.99788	3.96381	3.06167
GRMZM2G046163	1	288338457	288340582	-1	protein_coding	-	Uncharacterized protein [Source:UniProtKB/TrEMBL;Acc:B4FTB8]	LOC100273163	0.0147602	0.0587107	0.0295725	0.0767245	0.200115	0.0675536	0.1905	0.0157114	12.483	12.1936	12.1799	15.0173	11.3444	11.7184	18.7361	3.53911	0	0.083799	0.0339136	0	0.833037	1.01684	0.458154	0.596918
GRMZM2G046191	1	288331936	288337173	-1	protein_coding	-	Indole-3-glycerol phosphate lyase [Source:UniProtKB/TrEMBL;Acc:B6TS31]	--	40.0151	49.7889	38.3825	48.3351	25.4149	41.4845	32.4593	36.6946	7.41022	12.8653	6.23786	9.02768	5.1277	9.80441	8.00396	16.2381	34.4263	51.0035	21.1453	28.1527	26.933	23.4254	12.2339	15.3925
GRMZM2G046231	1	290214394	290215834	1	protein_coding	-	--	--	0.561387	3.28794	1.92587	1.83927	10.2811	7.91251	2.03349	9.00371	6.20758	4.92867	6.96873	4.5793	4.99189	0.917852	3.94972	3.15124	0.86091	4.68333	2.66594	2.45764	1.87711	1.3032	7.3911	2.5219
GRMZM2G046267	1	290216739	290218000	1	protein_coding	-	--	--	0.121821	0.0859418	0.409956	0.401977	0.344737	0.299599	0.35583	0.0807798	0.300882	0.143605	0.145355	0.429002	0.212572	0.0144078	0.453545	0.115794	0.199201	0.0803157	0.0468033	0.0534569	0.0608658	0.087435	0.0335669	0.0649823
GRMZM2G046274	1	38730267	38744310	1	protein_coding	-	Clathrin binding protein [Source:UniProtKB/TrEMBL;Acc:B6THR5]	--	10.9133	12.5347	8.63216	8.14282	9.11939	11.0667	10.0816	18.7993	10.8165	13.1941	10.3878	12.9545	9.8389	12.635	12.995	12.3422	10.727	12.4588	14.6583	12.1593	9.83521	9.94232	6.41809	6.45789
GRMZM2G046297	1	63101464	63103658	1	protein_coding	-	Uncharacterized protein [Source:UniProtKB/TrEMBL;Acc:B8A0V6]	uncharacterized LOC100279949	0.592309	1.09458	1.26372	1.009	1.94132	2.3899	0.443088	1.0215	64.4853	24.4299	82.5374	43.7738	101.869	28.1443	68.8593	4.69381	0.875388	0.838586	13.1483	7.6678	7.42904	7.1023	3.93957	4.00795
GRMZM2G046382	1	38724461	38725514	1	protein_coding	-	--	--	65.5672	25.3424	45.9416	27.6697	11.0303	99.0609	18.9694	422.987	32.2524	67.6447	30.3931	50.5466	31.9942	61.7169	103.339	592.138	69.5025	37.1256	33.9687	41.3969	14.983	43.9042	32.1324	39.2164
GRMZM2G046430	1	287585483	287587675	-1	protein_coding	-	Uncharacterized protein [Source:UniProtKB/TrEMBL;Acc:B4FY89]	hypothetical protein	0.47748	0.740691	0.151715	0.359367	0.02555	0.44073	0.217909	0.20524	2.41476	3.75112	2.3271	1.92093	2.09844	2.18408	2.67918	5.07594	0.788528	1.38418	0.664344	1.45052	0.638639	0.826022	0.377964	0.398794
GRMZM2G046443	1	190346919	190348170	1	protein_coding	MYB	--	--	0	0	0.0245287	0	0	0	0	0.0184439	0	0	0	0	0	0	0	0	0	0	0	0	1.62036	1.53582	0.636478	0.555887
GRMZM2G046480	1	69027513	69033095	1	protein_coding	-	--	--	4.02242	4.65988	6.45228	6.08934	4.90523	4.55445	8.88059	3.04878	0.445554	0.272572	0.45392	0.42214	0.671175	0.259058	0.613552	0.259232	2.02662	1.55784	1.103	1.42562	2.20931	2.17636	1.31233	1.58558
GRMZM2G046622	1	126344605	126345414	1	protein_coding	-	--	--	0	0.0601868	0	0	0.0553773	0.0449292	0	0.745324	0	0	0	0	0	0	0	0	0	0	0	0	0	0.0626037	0	0
GRMZM2G046658	1	129007885	129026961	-1	protein_coding	-	RING/U-box superfamily protein [Source:Projected from Arabidopsis thaliana (AT2G14835) TAIR;Acc:AT2G14835]	uncharacterized LOC100193782	28.5678	22.769	27.8603	27.6466	19.8377	25.1159	26.7082	21.0391	8.3529	9.70283	8.94	9.15555	8.56475	9.39087	7.69592	9.50648	32.4922	32.2228	27.8688	27.2938	23.2599	22.1734	16.2112	17.2092
GRMZM2G046679	1	38723648	38725244	-1	protein_coding	-	--	--	0.923001	1.59291	0.761283	0.597383	0.38703	0.552264	0.788028	0.920053	1.16958	1.37894	0.786042	1.1643	0.4643	1.10845	1.08898	3.60202	0.454798	0.55127	0.537043	0.560858	0.411544	0.683841	0.427555	0.238309
GRMZM2G046700	1	239174876	239176736	1	protein_coding	-	Uncharacterized protein [Source:UniProtKB/TrEMBL;Acc:B4FSQ6]	uncharacterized LOC100273083	0	0	0.0175378	0.0713191	0	0	0.0389551	0	0.163682	1.10563	0.604635	0.81044	0.443537	0.67746	0.815801	1.65512	0.0308497	0.0474806	0.519623	0.810168	0.966228	1.10286	0.782269	1.37676
GRMZM2G046848	1	87303612	87309108	1	protein_coding	-	--	--	0.052942	0.138868	0.0432747	0.259016	0.0124937	0	0	0.00355556	2.65143	0.61985	3.54074	1.88078	2.10498	0.417483	2.43409	0.33528	0	0	0	0.0105711	0.0514041	0.0437149	0.191913	0.205762
GRMZM2G046849	1	269089056	269092027	1	protein_coding	-	Uncharacterized protein [Source:UniProtKB/TrEMBL;Acc:B4G0A9]	--	13.8852	12.2602	15.8167	13.8111	15.1547	14.3874	14.5623	16.453	433.901	239.978	528.808	332.919	593.084	363.621	464.269	274.373	12.6926	13.3342	13.4435	13.7338	7.75687	7.95015	17.69	9.2174
GRMZM2G046888	1	8937549	8940006	-1	protein_coding	-	Vegetative storage protein [Source:UniProtKB/TrEMBL;Acc:B6SVG6]	vegetative storage protein	1.67882	1.80253	1.34207	1.88406	0.849854	0.70635	0.777853	0.632579	0.73023	0.503032	0.419415	0.636406	0.371679	0.446298	0.20538	0.585939	1.7673	2.92437	0.633144	0.721957	3.03328	2.7415	1.66527	2.62274
GRMZM2G046919	1	8940266	8941804	1	protein_coding	-	Pentatricopeptide repeat (PPR) superfamily protein [Source:Projected from Arabidopsis thaliana (AT5G08305) TAIR;Acc:AT5G08305]	--	2.09673	2.00799	1.81175	2.8154	1.45215	1.37658	0.939835	1.12432	0.846224	0.982566	0.620674	0.511929	0.30987	0.52446	0.204074	0.684315	1.77476	1.84815	0.473793	1.09289	1.25809	1.40151	0.692274	0.890975
GRMZM2G046932	1	8967225	8971750	-1	protein_coding	-	Uncharacterized protein [Source:UniProtKB/TrEMBL;Acc:C0PF32]	uncharacterized LOC100383320	84.3405	60.5036	73.9484	66.6327	56.4692	55.4292	57.7414	41.3739	22.2461	21.5457	21.4796	23.4654	23.0604	24.0327	20.7152	28.1882	86.6021	75.3177	39.1956	34.0484	33.2848	30.2657	14.7378	19.5634
GRMZM2G046947	1	100931195	100935101	1	protein_coding	-	--	--	0	0	0	0	0	0	0	0	0	0	0	0	0	0	0	0	0	0	0	0	0	0	0	0
GRMZM2G046966	1	269092279	269096343	-1	protein_coding	-	Uncharacterized protein [Source:UniProtKB/TrEMBL;Acc:C0PIP8]	uncharacterized LOC100383739	21.6423	26.6768	24.4844	27.5402	25.5091	26.5618	31.2894	30.4437	29.2473	29.5427	30.4353	30.8215	33.1229	29.0625	36.8451	25.8275	19.3549	17.3857	46.3296	38.436	31.2343	31.6682	24.2042	24.3385
GRMZM2G047002	1	8973597	8975454	-1	protein_coding	-	Putative uncharacterized protein [Source:UniProtKB/TrEMBL;Acc:B6TXK5]	--	70.661	94.2793	117.01	115.093	175.591	137.579	67.3208	187.396	172.756	146.808	134.926	120.806	143.661	171.7	127.821	88.6049	66.0433	61.8963	18.7473	17.9727	5.61441	4.99107	9.488	6.53801
GRMZM2G047019	1	211726385	211727970	-1	protein_coding	-	CCR4-NOT transcription complex subunit 8; Uncharacterized protein [Source:UniProtKB/TrEMBL;Acc:B4FMS3]	LOC100272282	23.2315	19.1944	26.2101	23.9866	34.7276	26.3733	25.2767	24.0729	16.6617	14.6729	15.039	17.4014	15.0272	13.9039	12.9683	16.4655	26.3567	22.1546	22.1719	21.8934	18.0333	16.3478	14.3333	14.3568
GRMZM2G047038	1	270191276	270202265	1	protein_coding	MYB-related	--	--	3.96016	3.94252	2.93801	3.68252	1.75776	3.06174	1.81983	1.75645	4.15188	4.85705	4.92453	5.41126	5.22315	5.47766	4.0753	6.74522	5.26685	7.13858	6.57556	7.62415	3.90319	4.49403	2.87241	3.20832
GRMZM2G047055	1	269100968	269103693	1	protein_coding	-	Actin-1 [Source:UniProtKB/TrEMBL;Acc:B6TQ08]	--	213.366	104.186	206.404	176.792	275.008	185.364	198.378	159.57	152.068	85.9272	158.708	103.176	181.436	96.6331	116.46	43.9519	265.824	245.521	145.57	165.403	1978.44	2025.44	2525.88	2190.9
GRMZM2G047124	1	218338024	218338759	-1	protein_coding	-	--	--	0.645731	2.9994	1.45954	0.888382	3.10443	1.68278	54.7599	33.4653	0.920157	0.817628	0.219118	0.732062	0.369872	1.24063	0.975393	1.95304	2.19404	2.43378	5.00348	10.0491	4.1706	6.14255	7.69663	5.98179
GRMZM2G047153	1	220168432	220170238	1	protein_coding	-	Uncharacterized protein [Source:UniProtKB/TrEMBL;Acc:B4FDJ5]	hypothetical protein	0	0.0222744	0	0	0	0.0331304	0.0187682	0	0.0212737	0.0182386	0.0617153	0.0203953	0.0155836	0	0	0	0.0551222	0.050521	0	0	10.5582	10.1284	20.6602	14.8913
GRMZM2G047187	1	85839688	85844369	-1	protein_coding	-	Uncharacterized protein [Source:UniProtKB/TrEMBL;Acc:B4F9E5]	tetracycline transporter protein	33.5637	39.5178	31.1422	24.5474	41.2045	33.9008	31.0392	35.9768	19.6948	12.7819	17.0876	14.0904	13.8526	10.6469	11.1463	6.89052	23.9283	19.7297	23.9622	25.587	13.6935	11.9351	10.5742	8.36436
GRMZM2G047223	1	290201724	290206547	-1	protein_coding	-	Uncharacterized protein [Source:UniProtKB/TrEMBL;Acc:B4FML3]	USP6-like protein	19.7489	23.6482	17.1107	16.4632	13.4348	14.3335	16.3477	14.6444	9.81515	11.7144	8.64231	14.8976	9.964	10.8876	8.79073	11.025	19.9109	21.5189	20.4149	19.5895	25.9554	28.362	31.7954	26.3532
GRMZM2G047238	1	211717414	211721835	1	protein_coding	-	Stromal cell-derived factor 2; Uncharacterized protein [Source:UniProtKB/TrEMBL;Acc:B6TD22]	LOC100282939	9.20774	9.44039	8.87946	9.35191	8.84527	8.93008	9.86484	9.18898	5.68532	5.83679	5.33566	6.4607	5.61687	5.84889	5.5657	8.2554	13.4069	16.3486	19.9204	22.9205	28.7655	25.7133	20.8625	19.9812
GRMZM2G047299	1	290198707	290201518	-1	protein_coding	-	Brain protein 44-like protein [Source:UniProtKB/TrEMBL;Acc:B6SZP9]	--	0	0.47925	0.254718	0.379886	1.78185	1.39977	2.45136	1.89759	30.5173	24.2262	24.6944	25.1195	16.7983	12.8229	23.6187	12.5068	1.19056	1.76249	4.02011	5.40669	12.7164	14.5251	9.01396	9.22425
GRMZM2G047365	1	292153642	292157269	1	protein_coding	-	Putative uncharacterized protein [Source:UniProtKB/TrEMBL;Acc:B6TX64]	--	36.2338	44.2915	40.4639	41.3574	34.2431	41.9926	31.2496	52.9084	9.2455	8.39613	9.19704	7.77273	6.65328	7.22739	7.32753	10.6244	26.8874	26.4145	13.5831	15.1807	5.52722	6.98817	3.85686	4.6116
GRMZM2G047372	1	270035836	270038084	-1	protein_coding	-	Uncharacterized protein [Source:UniProtKB/TrEMBL;Acc:C0P6N0]	hypothetical protein	16.1553	14.2672	20.8435	17.235	24.1817	17.7476	11.0738	17.7828	2.72256	3.30816	2.58827	2.42729	2.56187	2.59704	2.71576	2.49882	22.1174	24.5387	19.2131	22.4703	21.6983	18.7242	14.0529	16.0632
GRMZM2G047422	1	279637740	279638655	1	protein_coding	-	--	--	0.778066	0.796761	1.21382	1.31406	0.732565	0.996594	4.66563	13.0984	3.13245	4.43215	2.35918	3.92027	3.48244	6.12628	3.64487	5.29466	1.4802	1.09461	3.91493	4.32611	1.17097	1.50923	1.52782	2.14014
GRMZM2G047456	1	279632095	279634995	1	protein_coding	-	Uncharacterized protein [Source:UniProtKB/TrEMBL;Acc:C0P813]	uncharacterized LOC100382459	36.4008	101.451	19.2693	16.6566	40.077	20.6255	77.0568	47.8682	1.46647	0.648456	0.877639	1.14092	1.09194	0.500353	0.670558	0.275368	48.5697	39.6519	58.2385	59.7208	20.0931	18.678	9.66348	10.4315
GRMZM2G047513	1	23961976	23966539	1	protein_coding	-	Ribosomal protein S10p/S20e family protein [Source:Projected from Arabidopsis thaliana (AT3G13120) TAIR;Acc:AT3G13120]	--	8.19728	8.35353	8.04988	7.19021	9.45449	8.75879	7.11998	9.32601	163.183	170.571	125.525	160.255	131.033	139.479	131.724	138.757	16.3541	14.2479	19.2829	18.0022	11.4325	9.83338	14.1975	8.03746
GRMZM2G047628	1	278507511	278509484	-1	protein_coding	-	--	--	0	0	0	0	0	0	0	0	0	0	0	0	0	0	0	0	0.0450998	0	0	0	0	0	0	0
GRMZM2G047656	1	279625484	279627333	1	protein_coding	-	--	--	0.0230938	0	0	0	0	0	0	0	0.0249187	0	0.019948	0	0	0	0	0.0155035	0	0	0.0235346	0.0418502	0.033699	0	0.0383166	0
GRMZM2G047759	1	279541708	279543303	-1	protein_coding	-	--	--	31.6715	21.3313	29.5788	11.7473	29.9315	41.8829	12.3513	46.2443	0.0155789	0.0823565	0.0711557	0.0529039	0	0.12999	0.153195	0.0660653	24.5241	14.9773	0.722217	0.977521	0.117332	0.069899	0.0736773	0.0210738
GRMZM2G047774	1	299540824	299549015	1	protein_coding	-	Uncharacterized protein [Source:UniProtKB/TrEMBL;Acc:B8A0Q9]	--	28.6163	21.2549	25.4513	24.4025	22.2837	19.1438	22.353	12.3009	9.20597	9.97421	8.59185	9.80254	8.9452	9.38105	8.7157	11.8768	38.6661	34.3433	36.8845	30.0412	50.2266	49.2993	46.3377	40.9311
GRMZM2G047781	1	102095624	102100194	-1	protein_coding	-	CONTAINS InterPro DOMAIN/s: ATPase, vacuolar ER assembly factor, Vma12 (InterPro:IPR021013); Has 1807 Blast hits to 1807 proteins in 277 species: Archae - 0; Bacteria - 0; Metazoa - 736; Fungi - 347; Plants - 385; Viruses - 0; Other Eukaryotes - 339 /.../ce: NCBI BLink). [Source:Projected from Arabidopsis thaliana (AT5G52980) TAIR;Acc:AT5G52980]	hypothetical protein	15.6878	13.7556	14.9472	14.9412	11.0689	13.8761	8.54561	9.08807	8.95519	10.979	8.85987	10.8883	6.15342	8.52576	8.81623	15.4216	21.1969	22.3237	15.2007	16.5233	13.8691	13.1814	9.44573	9.17503
GRMZM2G047835	1	174235538	174238791	1	protein_coding	-	Uncharacterized protein [Source:UniProtKB/TrEMBL;Acc:C0HFB6]	hypothetical protein	0.0108567	0	0	0	0	0.0238674	0.0337687	0	0.00710775	0	0	0	0	0	0	0	0.866486	1.10407	1.02786	0.844008	0.19233	0.249118	0.0793683	0.0340728
GRMZM2G047855	1	279484878	279490883	-1	protein_coding	-	Casein kinase II subunit alpha-2; Uncharacterized protein [Source:UniProtKB/TrEMBL;Acc:B6TGC0]	--	54.1283	38.673	51.4937	45.2002	52.8746	42.2666	47.5854	33.0961	35.7868	36.9054	35.4029	37.2461	35.778	35.0019	33.9537	41.1842	54.6294	47.9228	50.1089	35.9951	32.9726	34.2711	27.4426	26.3347
GRMZM2G047875	1	174243712	174248511	1	protein_coding	-	--	--	0	0	0	0	0	0	0.0279575	0	0.0108855	0	0	0	0.0211964	0	0	0	0.0446685	0.100932	17.708	16.5273	2.65646	4.30449	0.209316	0.137487
GRMZM2G047968	1	189719492	189721351	1	protein_coding	-	--	--	2.52999	9.42098	0.657761	0.858115	0.345041	0.330918	0.268611	0.192733	47.4015	66.8595	44.2674	58.2421	36.5537	32.1975	35.4109	46.6754	1.63601	5.56535	2.51082	2.98093	5.08057	4.98649	5.75858	3.43759
GRMZM2G048121	1	113349058	113350674	-1	protein_coding	-	NAD(P)H-dependent oxidoreductase; Uncharacterized protein [Source:UniProtKB/TrEMBL;Acc:B6SZK3]	NAD(P)H-dependent oxidoreductase	0.30416	0	0.245047	0.647267	0.17753	0.15604	0.0349047	0.491963	155.569	164.214	135.167	147.035	116.468	106.96	165.657	88.5599	0.0583101	0.0444114	0.548115	0.735143	2.28148	2.62624	6.0687	3.29276
GRMZM2G048129	1	196085035	196086934	1	protein_coding	-	MtN19-like protein [Source:UniProtKB/TrEMBL;Acc:B6SZN0]	--	0.297576	0.788219	2.96352	1.58085	6.82134	3.20001	5.30893	8.26509	106.074	176.872	66.2883	121.796	50.2881	113.362	109.364	315.398	1.01342	0.771375	2.65677	2.33868	14.0293	15.6966	21.6412	28.6511
GRMZM2G048140	1	161041166	161044235	1	protein_coding	-	--	--	37.9953	35.1023	30.4474	19.0326	43.5778	24.0374	36.0105	35.4268	1.63085	3.19739	1.7786	2.4569	2.46454	3.87143	2.70793	4.50112	28.1369	22.4998	18.6951	16.6214	6.93789	7.16743	6.33289	6.32223
GRMZM2G048154	1	42126085	42126784	-1	protein_coding	C2H2	--	--	0	0	0	0	0	0	0	0	0.189236	0.116548	1.03132	0.475221	0.465774	0.666895	0.363804	0.121943	0	0	0	0.0603159	0.202593	0.238464	0.513423	0.129705
GRMZM2G048276	1	210266117	210271149	1	protein_coding	-	--	--	13.3181	9.59366	9.39017	9.71037	7.23348	7.44912	7.94636	5.30848	2.13523	2.89573	2.08534	2.66506	2.64108	2.53465	2.16459	4.31936	17.4276	16.4808	13.3788	12.3265	10.6502	8.87616	6.36993	6.65854
GRMZM2G048324	1	70432377	70436980	1	protein_coding	-	Uncharacterized protein [Source:UniProtKB/TrEMBL;Acc:B4FLB0]	--	1.72563	4.33142	1.18927	1.31936	0.876551	0.915298	10.096	1.34677	49.3716	45.7195	42.944	51.02	39.646	45.7095	47.0737	57.9545	3.88949	2.89364	41.0806	38.3554	25.0465	27.5307	18.7758	22.8906
GRMZM2G048371	1	125081143	125088083	-1	protein_coding	-	Enolase 2 [Source:UniProtKB/Swiss-Prot;Acc:P42895]	enolase2	683.651	742.284	759.976	717.148	466.034	618.335	566.921	562.322	126.896	126.143	112.376	120.841	117.311	121.915	135.018	153.176	617.343	642.557	381.224	404.245	343.775	325.954	192.182	206.595
GRMZM2G048403	1	210149799	210173485	-1	protein_coding	MYB_related	--	--	0.0120553	0.116977	0.10541	0.157837	0.0665257	0.063322	0.0936789	0.10305	0.00386574	0.0915722	0.107092	0.0315909	0.057922	0.0638286	0.0214643	0.0372956	0.166168	0.121911	0.0592554	0.0352267	0.15587	0.123144	0.250328	0.322777
GRMZM2G048434	1	230937870	230948592	-1	protein_coding	-	Uncharacterized protein [Source:UniProtKB/TrEMBL;Acc:B4FKS3]	mitochondrial import inner membrane translocase subunit TIM16	59.0978	46.6848	58.5285	46.6056	47.1649	73.3207	56.6611	114.845	64.7534	64.3406	63.3678	60.7612	60.8174	58.8064	84.7218	87.0101	62.7453	51.5804	70.1089	68.9453	60.5737	61.4563	60.9542	56.7491
GRMZM2G048475	1	210145351	210148782	-1	protein_coding	-	--	--	0	0.0758445	0	0	0.0763371	0.0371676	0.533961	0.0494548	0.211664	2.75707	0.0904881	0.907046	0.0389173	1.74995	0.0227561	1.08446	0.402492	0.716442	0.649108	0.538097	111.764	104.806	137.563	106.572
GRMZM2G048482	1	41280241	41283344	1	protein_coding	-	SLT1 protein; Uncharacterized protein [Source:UniProtKB/TrEMBL;Acc:B6SV01]	LOC100281384	24.0299	18.9678	23.6455	21.0549	30.7209	16.9981	43.7398	17.5317	51.3652	42.3534	46.1091	52.6073	51.0118	48.4057	42.3412	35.8019	26.5374	28.105	41.7122	33.0519	41.807	41.1467	54.093	43.9215
GRMZM2G048522	1	210142896	210145204	1	protein_coding	-	Uncharacterized protein [Source:UniProtKB/TrEMBL;Acc:B4FAY2]	uncharacterized LOC100191997	0.018217	0.0241096	0.0157523	0	0	0.0849113	0.0201806	0	1.15802	0.610226	1.66376	1.2769	1.25643	0.684098	1.23541	0.188827	0.130195	0.165274	0.0978575	0.0467044	0.750548	0.932624	1.35148	1.38182
GRMZM2G048616	1	182418108	182420563	1	protein_coding	-	Aldolase-type TIM barrel family protein [Source:Projected from Arabidopsis thaliana (AT5G64250) TAIR;Acc:AT5G64250]	LOC100191301	5.4339	12.0191	6.61249	9.76012	5.67994	7.55905	13.7536	8.81269	17.6554	21.5333	24.0435	22.9945	29.4782	25.2612	29.362	24.3199	6.30157	9.37029	14.7991	17.4568	17.1161	17.8406	15.5895	18.252
GRMZM2G048703	1	37545427	37556438	-1	protein_coding	-	novel cap-binding protein [Source:Projected from Arabidopsis thaliana (AT5G18110) TAIR;Acc:AT5G18110]	LOC100193783	167.246	186.111	196.532	183.811	165.478	212.694	123.333	217.831	89.4698	92.8348	82.8306	88.6587	81.0448	80.585	97.3761	132.268	109.281	103.009	72.7023	75.2731	68.3782	69.2004	39.2637	47.8379
GRMZM2G048740	1	7681771	7696208	-1	protein_coding	-	--	--	16.3219	15.9871	23.134	22.2641	15.6692	20.1075	13.241	21.8685	80.3351	38.1168	60.001	47.9915	68.2183	57.0234	71.7144	31.4766	11.5697	11.1219	12.1257	10.3207	20.694	19.5116	20.3275	17.137
GRMZM2G048821	1	79243435	79249210	-1	protein_coding	-	Thymidine kinase [Source:UniProtKB/TrEMBL;Acc:B0R217]	--	35.3232	26.9702	33.7321	37.497	20.2911	31.5987	15.9442	21.8418	10.7777	12.8596	11.0292	14.9441	10.744	12.1339	10.8767	14.2233	27.0017	27.4983	11.1515	11.8055	7.23608	6.93904	4.84614	4.53959
GRMZM2G048883	1	149122581	149128555	-1	protein_coding	-	Calmodulin-binding protein MPCBP [Source:UniProtKB/TrEMBL;Acc:B6U2D5]	--	29.6022	21.2393	27.0572	27.3247	20.9271	19.9984	21.3698	12.2946	3.91048	4.65016	4.71498	5.09975	3.8281	3.97871	3.67568	5.66548	31.8537	31.3248	26.8815	27.0892	40.5663	46.6221	80.8034	52.1351
GRMZM2G049031	1	4299822	4307400	-1	protein_coding	-	Cell division control protein 50; Uncharacterized protein [Source:UniProtKB/TrEMBL;Acc:B4FDP2]	cell division control protein 50 isoform 1	5.95248	5.71968	5.52652	5.85313	4.00716	4.78559	3.20085	2.06815	11.9611	13.8869	9.6903	14.2281	10.3778	10.956	10.6674	11.3635	7.96784	9.66661	8.02525	8.22885	20.609	19.701	17.0755	17.6713
GRMZM2G049041	1	38254352	38257177	-1	protein_coding	-	Josephin-2 [Source:UniProtKB/TrEMBL;Acc:B6T783]	LOC100282423	7.09604	6.28229	5.69436	6.39435	5.29534	5.6595	6.63271	4.51751	5.30849	6.86132	6.11508	7.4248	5.84324	5.2787	5.19816	8.10682	10.0362	10.4017	10.2248	10.3616	5.68423	6.09479	3.5148	4.5503
GRMZM2G049057	1	207079822	207082141	-1	protein_coding	-	--	--	9.47682	9.6487	9.69183	12.0267	11.7721	10.4717	5.18176	8.57914	1.45184	2.27344	2.43611	3.02469	2.5647	2.34292	2.41685	3.31014	10.1067	10.0059	57.7585	47.2884	4.65536	6.86634	1.09384	1.70029
GRMZM2G049070	1	69295677	69297058	1	protein_coding	-	--	--	8.24209	15.1634	7.53191	6.97681	8.52723	7.48271	7.51824	4.45586	7.94442	5.98774	5.86104	6.05715	3.91086	2.33553	4.26213	1.95403	6.63338	6.71688	3.92663	3.36265	1.6035	1.26559	1.31789	1.1686
GRMZM2G049088	1	172826056	172834151	-1	protein_coding	-	Uncharacterized protein [Source:UniProtKB/TrEMBL;Acc:C0HGU8]	putative AGC protein kinase family protein isoform 1	11.5183	9.96553	12.9994	10.7913	9.92669	11.3379	12.805	8.52418	1.96497	2.22607	1.72804	2.26907	1.96545	2.1967	1.66779	2.46288	13.2181	10.6637	9.92881	9.54154	6.1379	6.23266	3.51961	3.49277
GRMZM2G049159	1	40143545	40147542	-1	protein_coding	GRAS	Uncharacterized protein [Source:UniProtKB/TrEMBL;Acc:B4FKC4]	uncharacterized LOC100216906	10.1253	8.64336	8.89346	9.26332	10.8666	9.13055	8.2355	9.21224	2.85784	2.98584	2.61459	3.45113	4.68047	4.33667	3.03211	4.73247	11.4517	10.5225	12.0166	8.30182	19.1313	20.8603	14.8313	15.9828
GRMZM2G049190	1	38248197	38253693	1	protein_coding	-	--	--	19.5106	22.9093	15.7769	13.9239	15.0082	17.1411	8.93491	15.7668	27.2311	21.1742	26.0278	23.0091	31.4481	24.7318	33.3071	18.0904	12.4644	14.5314	6.32009	6.97862	3.28018	3.97916	2.76796	2.52983
GRMZM2G049201	1	172834711	172841332	1	protein_coding	-	Uncharacterized protein [Source:UniProtKB/TrEMBL;Acc:C0PCE2]	uncharacterized LOC100383022	29.4291	18.0615	23.8214	22.0158	14.5146	13.7411	14.0161	8.58084	7.72464	6.46587	6.59818	6.7599	4.55137	6.39303	5.25202	7.6779	28.7537	23.9395	14.2399	12.2947	10.8799	10.4878	3.69175	5.58531
GRMZM2G049211	1	56021910	56034144	1	protein_coding	-	--	--	7.37997	8.22825	6.49951	8.44518	3.06415	4.05897	5.97496	3.10085	10.5805	12.4512	14.321	15.0251	14.5893	19.2597	14.0251	24.5064	9.0413	12.1983	10.0879	9.20242	5.50349	6.99606	5.33495	6.41461
GRMZM2G049346	1	197997123	198001284	1	protein_coding	-	--	--	12.7003	13.3897	14.9246	10.4679	21.046	13.6456	12.9748	10.6354	22.2696	19.5749	27.5077	23.1741	38.6088	22.7615	27.7307	24.4196	12.88	9.69865	13.6243	10.1827	12.8491	13.7357	8.01935	9.23065
GRMZM2G049349	1	272284844	272287578	-1	protein_coding	-	Peptidase, M50 family [Source:UniProtKB/TrEMBL;Acc:B6UET0]	--	1.25838	1.84633	2.45356	0.625678	0.0986443	1.12176	0.099479	6.55709	18.429	148.276	69.0627	111.565	50.4621	144.645	147.044	568.947	0.728435	0.444759	1.00987	0.664804	2.25342	5.99115	7.32678	5.03112
GRMZM2G049370	1	290509770	290510847	1	protein_coding	-	--	--	0	0	0	0	0	0	0	0	0	0	0	0	0	0	0	0	0	0	0	0	0	0	0	0
GRMZM2G049422	1	97157920	97161418	1	protein_coding	-	Uncharacterized protein [Source:UniProtKB/TrEMBL;Acc:C0P4J3]	tetraspanin family protein	27.7261	50.7902	35.8331	38.7959	29.4342	40.5035	60.9466	46.6166	44.2764	58.432	43.671	51.3584	42.6793	47.9338	53.776	55.9377	42.1639	45.188	46.0151	48.275	38.3422	40.9547	44.1291	37.8345
GRMZM2G049432	1	290508675	290509576	1	protein_coding	-	--	--	0	0.0446873	0	0	0	0.0301731	0.0617125	0.080376	1.49602	1.04493	0.835946	1.9164	1.21234	0.879618	2.70453	1.08403	0.10632	0.149691	0.258236	0.172607	0.219443	0.151213	0.0710546	0.187671
GRMZM2G049547	1	286777847	286784318	-1	protein_coding	-	Uncharacterized protein [Source:UniProtKB/TrEMBL;Acc:B4FBQ9]	hypothetical protein	16.0628	22.2703	14.3275	12.8587	10.4866	12.0286	12.2419	9.22332	37.7878	49.5217	28.365	40.063	25.6576	39.1186	31.7629	62.2254	13.9052	13.9604	14.1305	13.7668	6.94546	7.57899	6.53569	5.89367
GRMZM2G049660	1	258339581	258340649	1	protein_coding	-	--	--	0	0	0	0	0	0	0	0	0	0	0	0	0	0	0	0	0	0	0	0	0	0	0	0
GRMZM2G049686	1	178465632	178471112	-1	protein_coding	bHLH	--	--	0.0264733	0.0640313	0.112734	0	0.0363104	0.0456273	0.0419329	0.033896	0	0	0	0	0.0289756	0	0	0	0	0.167543	0	0.0410624	0	0.035902	0.0349218	0
GRMZM2G049687	1	289350252	289358801	-1	protein_coding	-	Uncharacterized protein [Source:UniProtKB/TrEMBL;Acc:B4FH80]	LOC100194043	9.09303	6.84401	6.89964	6.92148	7.7707	6.56407	5.38474	2.82909	5.13631	5.45008	4.72803	5.33473	5.62606	5.15678	5.11457	7.26714	12.8374	13.1306	13.8186	13.0276	9.99435	10.6658	8.58247	7.9731
GRMZM2G049762	1	65354281	65355562	1	protein_coding	-	--	--	0.352601	0	0.0992344	0	0.117169	0	0.0394232	0.117468	0.0575215	0.113978	0.0950834	0.181257	0.42236	0	0.185672	0.147802	0	0.23702	0.0750324	0.116802	0.888527	0.423532	0	0.178774
GRMZM2G049766	1	235195207	235196932	-1	protein_coding	-	--	--	15.0382	17.4641	17.1927	19.8605	16.368	21.8551	11.0796	12.017	17.2668	16.0316	18.6573	18.7711	17.4833	13.2589	16.509	10.1009	14.7889	14.6671	11.6999	10.2023	11.3055	10.9411	6.27878	7.11739
GRMZM2G049790	1	289345120	289345990	1	protein_coding	-	Putative uncharacterized protein [Source:UniProtKB/TrEMBL;Acc:B6TNU7]	--	17.4175	26.4542	24.1044	18.7224	33.1661	28.494	54.3804	113.933	130.857	149.098	125.714	121.518	139.045	135.607	202.083	386.632	77.6112	45.1059	65.923	48.1363	104.3	135.992	120.188	109.243
GRMZM2G049852	1	80776366	80778118	1	protein_coding	-	--	--	0	0	0	0	0	0	0.0133681	0	0.125995	0.0248512	0.235104	0	0	0.0176747	0	0.0154729	0	0	0	0	0	0	0	0.0912633
GRMZM2G049888	1	289340593	289343806	1	protein_coding	-	Uncharacterized protein [Source:UniProtKB/TrEMBL;Acc:C4J0L2]	uncharacterized LOC100384848	2.42902	2.61939	2.07661	2.44776	1.60391	1.61278	1.55395	1.29196	1.74273	1.73643	1.14107	1.17606	0.703956	1.05241	0.784925	1.17598	2.41191	2.3888	1.35533	1.60981	4.12229	4.69766	7.51852	5.30232
GRMZM2G049906	1	289338684	289340285	1	protein_coding	-	--	--	4.94065	4.79277	6.89699	7.14866	11.2958	7.42192	5.46097	4.96963	1.10762	0.93099	1.434	0.60662	1.17162	0.720023	0.369874	0.259538	6.25229	4.74284	5.11062	4.71014	2.12901	2.53634	1.09461	1.43656
GRMZM2G049912	1	289306084	289309903	1	protein_coding	-	Uncharacterized protein [Source:UniProtKB/TrEMBL;Acc:B4FCI3]	uncharacterized LOC100192756	2.772	1.95705	2.54	1.91704	5.35684	3.14787	5.06702	2.88504	1.59235	1.3091	1.31558	1.08778	1.18799	1.1078	0.836086	0.558004	6.52802	4.76779	10.3485	10.8505	2.69983	3.08621	1.67038	1.67644
GRMZM2G050077	1	54534092	54536951	1	protein_coding	-	--	--	0.310429	0.607907	0.220742	0.199711	0.165482	0.475557	0.270431	0.371582	0.413085	2.74943	0.651492	0.798794	0.285874	1.5817	0.580171	15.9005	0.124458	0.153984	2.08858	2.70136	1.29835	2.67389	1.7966	2.37574
GRMZM2G050085	1	262519600	262520727	-1	protein_coding	-	--	--	0.258105	1.29225	1.00869	0.375774	0.536971	0.615506	0.779164	0.48407	1.99686	2.4188	1.67951	2.2541	1.88578	1.74167	2.11233	2.69008	0.791049	1.55074	5.61201	7.003	4.25504	5.94182	1.78638	2.38938
GRMZM2G050177	1	183697224	183704114	1	protein_coding	-	Alkaline alpha-galactosidase [Source:UniProtKB/TrEMBL;Acc:Q3ZPN0]	--	2.00153	1.23001	1.03198	0.619804	2.06771	0.787217	2.18195	1.2852	0.391865	0.561217	0.613786	0.493256	1.06171	0.898726	1.67134	1.09762	3.61855	1.28305	2.22007	1.10128	0.591141	0.772652	0.92808	0.561906
GRMZM2G050273	1	183706877	183707449	1	protein_coding	-	--	--	0	0	0	0	0	0	0	0	0	0	0	0	0	0	0	0	0.216026	0	0.0509018	0.2315	0	0.177143	0	0.0636579
GRMZM2G050481	1	185331193	185332687	1	protein_coding	-	--	--	0	0	0	0	0	0	0	0	0	0	0	0	3.12e-06	1.08e-06	0	0	0	0	0	0	0	0.104079	0.0643079	0
GRMZM2G050512	1	279186088	279189468	-1	protein_coding	Orphans	--	--	5.72768	6.96315	8.22768	7.55277	5.13856	7.26546	7.2083	20.9418	9.252	12.5907	14.9474	13.9295	16.9695	16.0328	18.1021	14.3202	3.54757	3.6644	6.76882	6.08377	4.22796	3.97908	2.96161	2.79387
GRMZM2G050514	1	27978351	27982007	-1	protein_coding	-	Glutamine synthetase root isozyme 1 [Source:UniProtKB/Swiss-Prot;Acc:P38559]	glutamine synthetase3	0.893539	2.44694	0.869786	1.6877	0.540205	0.633005	2.69719	1.343	166.669	115.727	126.165	135.895	109.382	126.606	101.062	43.4649	0.756778	1.29172	1.93659	1.78169	5.24412	8.39966	9.47817	7.14828
GRMZM2G050536	1	185334080	185337628	-1	protein_coding	-	--	--	0.0256298	0	0.0399363	0.0428365	0.0584678	0.0134833	0	0	8.08283	4.50061	13.5823	8.37532	13.5965	4.09608	8.18219	0.565478	0	0	0	0.0157894	0.0200122	0.0227125	0	0
GRMZM2G050556	1	198574489	198576697	1	protein_coding	-	Clathrin assembly protein [Source:UniProtKB/TrEMBL;Acc:B6TZA2]	--	0.874237	1.35306	1.75721	1.80754	3.34616	3.68418	2.72952	3.18293	0.00737826	0.0762754	0.00996963	0.0502713	0	0.0308399	0	0.100131	2.34723	2.79696	2.41623	1.91902	6.19719	5.58631	11.9572	7.43317
GRMZM2G050583	1	208576647	208591358	-1	protein_coding	-	CONTAINS InterPro DOMAIN/s: Protein of unknown function DUF985 (InterPro:IPR009327), RmlC-like jelly roll fold (InterPro:IPR014710); Has 1465 Blast hits to 1465 proteins in 584 species: Archae - 10; Bacteria - 1038; Metazoa - 19; Fungi - 43; Plants /.../Viruses - 0; Other Eukaryotes - 304 (source: NCBI BLink). [Source:Projected from Arabidopsis thaliana (AT1G19130) TAIR;Acc:AT1G19130]	hypothetical protein	61.4216	61.6352	87.7823	71.0568	130.66	89.6731	106.242	152.297	28.6507	23.4639	35.6329	28.4875	30.6401	24.1665	33.2938	19.1184	51.6529	47.0845	44.6049	47.2188	23.2538	22.4795	14.9708	16.0817
GRMZM2G050684	1	257265276	257275848	-1	protein_coding	-	CBS domain containing protein [Source:UniProtKB/TrEMBL;Acc:B6TF42]	--	14.3888	17.2803	10.9692	12.3956	7.04485	11.7893	6.31879	6.61735	1.27231	1.49897	1.62979	1.88445	2.21019	1.89113	2.11671	2.80087	12.2165	10.0869	8.30413	11.2422	22.2963	23.6883	35.3483	27.6056
GRMZM2G050825	1	35659176	35666498	-1	protein_coding	-	Uncharacterized protein [Source:UniProtKB/TrEMBL;Acc:B4FF72]	uncharacterized LOC100193492	5.27972	8.42221	4.41467	7.42772	3.23527	6.76279	3.40155	3.54261	0.0220417	0.264018	0.0800283	0.207259	0.0307246	0.216452	0.267289	0.582958	3.00409	5.78731	2.26188	3.80317	4.02056	3.58349	2.42139	2.64797
GRMZM2G050851	1	209401525	209403939	-1	protein_coding	ERF	Uncharacterized protein [Source:UniProtKB/TrEMBL;Acc:C4IZI9]	uncharacterized LOC100384698	0	0	0	0	0.0208721	0	0	0	0	0	0	0	0	0	0	0	0.0356073	0.030314	0	0	0.0133557	0	0	0
GRMZM2G050914	1	272937164	272941590	1	protein_coding	-	--	--	39.5849	49.1152	41.0875	35.7706	29.4148	32.449	26.2502	29.1231	17.0969	20.1977	17.069	21.1093	20.5795	20.482	19.5766	26.9516	37.6807	41.1745	53.0338	56.6023	16.4905	17.1303	10.0357	10.4117
GRMZM2G050961	1	96123217	96125688	1	protein_coding	-	Uncharacterized protein [Source:UniProtKB/TrEMBL;Acc:B4FBN1]	uncharacterized LOC100273606	13.6287	12.1133	10.0555	13.0816	3.30664	15.7471	1.93574	11.8535	42.6419	42.5489	34.995	36.6596	23.604	29.0163	31.0204	39.5256	16.7942	16.8357	10.47	16.705	4.79124	7.36521	5.7953	5.24796
GRMZM2G050984	1	78709345	78715745	-1	protein_coding	-	--	--	6.672	9.51029	4.72397	6.53541	5.25716	5.06891	9.02608	3.11038	14.7779	16.1435	13.1461	16.3375	13.2468	12.863	13.977	23.7032	7.87393	10.1385	11.2048	12.2619	29.4138	29.294	15.0286	20.8326
GRMZM2G051114	1	149869370	149872096	-1	protein_coding	-	--	--	0	0.0334428	0.068773	0	0	0.0325214	0.0469459	0.0143011	0	0	0	0	0	0	0	0.0107841	0.0243779	0.118082	0	0.0221257	0	0	0	0
GRMZM2G051168	1	179949801	179950512	1	protein_coding	-	--	--	5.29155	14.8984	8.97846	9.55095	6.22739	6.82885	0.464954	4.63232	0.0348612	0.427203	0.584395	0.167316	1.05424	0.191807	0.51563	0.0333878	0.583181	0.107863	0.0526718	0.0948556	0	0	0	0.0771548
GRMZM2G051406	1	28956366	28956993	-1	protein_coding	-	--	--	0	0	0	0	0	0	0	0	0	0	0	0	0	0	0	0	0	0	0	0	0	0	0	0
GRMZM2G051466	1	288871954	288873471	1	protein_coding	-	Uncharacterized protein [Source:UniProtKB/TrEMBL;Acc:B4FUR3]	uncharacterized LOC100278738	0	0	0	0	0	0	0	0.320386	0	0	0.0476667	0.0949095	0	0	0	0	0.860505	0.999628	8.96376	9.85389	0.336943	0.356621	0.39242	0.309107
GRMZM2G051675	1	296700762	296703932	-1	protein_coding	-	Putative uncharacterized protein [Source:UniProtKB/TrEMBL;Acc:B6T919]	hypothetical protein	4.89044	2.81348	5.4363	6.09331	2.83993	5.7239	1.72776	2.96195	0.4765	0.19804	0.876219	0.33141	1.15159	0.704844	0.940438	0.301622	10.765	11.8535	5.0433	8.08273	3.65111	3.69602	3.10483	2.66562
GRMZM2G051795	1	196578509	196580116	-1	protein_coding	-	--	--	0	0	0	0	0.0259399	0	0	0	0	0	0.0164928	0	0	0	0	0	0.0255458	0.0855493	0.86123	0.749162	0.0625771	0.0559598	0	0.0164696
GRMZM2G051836	1	65685517	65687853	1	protein_coding	-	--	--	29.9638	50.3589	32.7422	26.9884	27.6028	29.8974	10.7722	27.6293	0	0.0250874	0.0625568	0.0578742	0.0901445	0.12406	0.357436	0.0570409	4.92034	4.12039	1.23843	0.49941	3.22335	3.78781	0.14161	0.659838
GRMZM2G051879	1	67652509	67655143	1	protein_coding	-	Histone H3 [Source:UniProtKB/TrEMBL;Acc:B4FCH2]	uncharacterized LOC100192746	704.032	719.817	950.938	713.598	983.765	903.08	560.291	781.602	183.261	217.62	208.889	227.924	200.983	179.823	209.926	217.602	538.497	539.791	409.939	391.348	236.793	207.38	134.031	126.812
GRMZM2G051894	1	254857118	254862650	1	protein_coding	-	ARM repeat superfamily protein [Source:Projected from Arabidopsis thaliana (AT1G64960) TAIR;Acc:AT1G64960]	uncharacterized LOC100279225	6.49851	3.34943	4.18896	5.10736	3.05666	3.54249	1.47031	2.13872	0.0189792	0.0674294	0.0780421	0.0713963	0.024395	0.085534	0.0100793	0.0871319	7.75519	7.52881	1.97354	2.48127	1.29792	1.17168	1.0153	1.20311
GRMZM2G052034	1	59578632	59581793	-1	protein_coding	-	Uncharacterized protein [Source:UniProtKB/TrEMBL;Acc:B4FR62]	uncharacterized LOC100272854	1.13141	0.823801	1.95905	1.74287	2.65761	1.93904	2.87453	2.30454	0.256568	0.402664	0.613479	0.436047	0.544306	0.182214	0.777486	0.257886	5.72327	6.9139	4.74711	4.33966	2.55107	3.45326	2.67393	3.24098
GRMZM2G052045	1	214460902	214461626	1	protein_coding	M-type	--	--	0.177752	0	0	0.614117	0.216066	0.150186	0.112697	0	0	0	0	0	0	0	0	0	0.585716	0.321185	0.131206	0.105648	0.129499	0	0	0
[truncated: 37,605 more rows]
