# Supplementary material for: A systems approach to a spatio-temporal understanding of the drought stress response in maize
Source: Sci Rep. 2017 Jul 26;7:6590. doi: 10.1038/s41598-017-06929-y (PMC5529502; doi:10.1038/s41598-017-06929-y)
Supplement: Supplementary file 4 — Table S3 [file 41598_2017_6929_MOESM4_ESM.xls]

## Sheet: Sheet1
Table_S3_Differential expression of genes in ear, tassel and leaf tissues of maize during development and drought stress
GeneID			ChromID	GeneStart	GeneEnd	Strand	GeneBiotype	TFFamily	GeneDescription	WikiGeneDescription	ModuleID	ModuleColor	Ear_V12					Ear_V14					Ear_V18					Ear_R1					Leaf_V12					Leaf_V14					Leaf_V18					Leaf_R1
	DESeq	edgeR											Control	Drought	Pvalue	qvalue	Status	Control	Drought	Pvalue	qvalue	Status	Control	Drought	Pvalue	qvalue	Status	Control	Drought	Pvalue	qvalue	Status	Control	Drought	Pvalue	qvalue	Status	Control	Drought	Pvalue	qvalue	Status	Control	Drought	Pvalue	qvalue	Status	Control	Drought
GRMZM2G023794	√	√	1	264626	270895	-1	protein_coding	-	Putative uncharacterized protein [Source:UniProtKB/TrEMBL;Acc:B6TUT6]	--	-	grey	1.81654	7.83574	0.00295	0.0116498	UP	3.65812	4.45178	0.58385	0.806508	-	5.18423	5.85708	0.7202	0.865871	-	1.47299	4.43736	0.109	0.191813	-	3.17487	3.95877	0.5799	0.755264	-	4.68846	4.21591	0.72405	0.876914	-	5.1407	4.1852	0.52045	0.68034	-	1.47223	1.54573
GRMZM2G374779	√	√	1	999356	1003190	1	protein_coding	-	Uncharacterized protein [Source:UniProtKB/TrEMBL;Acc:B4FEZ2]	uncharacterized LOC100383375	-	grey	26.2442	69.574	5e-05	0.000367716	UP	27.245	38.1451	0.0094	0.0751964	-	26.6768	45.0347	0.00075	0.00960644	-	31.8196	40.1038	0.12755	0.216728	-	35.4114	33.8143	0.68645	0.827506	-	32.8628	35.3438	0.49305	0.73426	-	29.8446	30.8501	0.742	0.843548	-	39.2958	27.6677
GRMZM2G002121	√	√	1	1175065	1175912	-1	protein_coding	-	--	--	-	grey	43.3663	90.4504	5e-05	0.000367716	UP	49.2786	58.6347	0.1354	0.380156	-	56.699	68.7708	0.18165	0.413568	-	42.2139	89.508	5e-05	0.000291437	UP	51.1774	45.5613	0.2308	0.434498	-	51.0406	50.6594	0.9356	0.975844	-	45.1124	40.4876	0.2437	0.413865	-	57.2721	56.5504
GRMZM2G474194	√	√	1	1662969	1664360	1	protein_coding	-	Uncharacterized protein [Source:UniProtKB/TrEMBL;Acc:B4FMR3]	--	M1	orangered3	25.4157	61.2441	5e-05	0.000367716	UP	25.8523	50.0313	5e-05	0.00167699	-	50.0419	36.4456	0.01865	0.0967871	-	53.7995	43.0857	0.08215	0.15371	-	0.072318	0.11835	1	1	-	0.0792138	0	1	1	-	0.0520093	0.0146793	1	1	-	0.332822	0.0264024
AC193500.3_FG003	-	-	1	1778109	1779260	1	protein_coding	-	--	--	M1	orangered3	0.785383	3.56377	0.00235	0.00967963	UP	0.52548	0.959071	1	1	-	4.08094	2.28424	0.0844	0.257847	-	1.35509	5.39016	0.00335	0.0112194	UP	0	0	1	1	-	0	0	1	1	-	0	0	1	1	-	0	0
GRMZM2G042539	√	√	1	2784642	2785721	-1	protein_coding	-	--	--	M1	orangered3	3.4203	7.74405	0.00395	0.0147935	UP	16.5246	14.6909	0.51865	0.763725	-	13.8488	21.0891	0.0426	0.168734	-	5.06928	19.1857	0.0001	0.000548333	UP	4.35767	2.52535	0.08485	0.222564	-	2.56423	2.97203	0.5909	0.802338	-	1.006	2.45792	0.04265	0.118976	-	1.77014	3.49112
GRMZM2G436226	√	√	1	3022700	3026815	1	protein_coding	-	--	--	M2	indianred4	5.13482	2.41636	0.0002	0.00124511	Down	2.35192	3.37132	0.0925	0.308524	-	0.378894	0.341089	1	1	-	0.878877	0.145319	0.0123	0.0329521	Down	0.422095	0.337585	1	1	-	0.247114	0.353104	1	1	-	0.485778	1.01039	1	1	-	0.168232	1.64885
GRMZM2G029824	√	√	1	3701760	3704275	-1	protein_coding	-	Peroxisomal membrane protein PEX11-1; Uncharacterized protein [Source:UniProtKB/TrEMBL;Acc:B6UD14]	LOC100286006	M3	darkmagenta	4.67606	10.0806	0.0085	0.0276914	UP	3.44569	4.44397	0.4206	0.691957	-	8.14532	5.51188	0.323	0.574086	-	18.8913	9.27811	0.1135	0.197981	-	140.077	138	0.9182	0.95916	-	158.054	141.114	0.42575	0.683559	-	183.742	118.827	0.0014	0.00826811	-	196.149	90.9181
GRMZM2G030567	√	√	1	3731285	3736202	1	protein_coding	-	--	--	-	grey	1.16394	2.48776	0.0075	0.024946	UP	0.86168	1.15111	1	1	-	1.76075	1.16437	0.1927	0.426886	-	2.43901	1.23813	0.09175	0.167569	-	0.204831	2.94269	0.081	0.215863	-	0.32498	0.97358	0.01415	0.0850492	-	0.244483	1.70052	0.0692	0.1698	-	0.358304	4.89808
GRMZM2G105415	-	-	1	4709171	4714557	1	protein_coding	-	Protein kinase superfamily protein [Source:Projected from Arabidopsis thaliana (AT3G61960) TAIR;Acc:AT3G61960]	LOC100217148	-	grey	5.04319	12.0181	5e-05	0.000367716	UP	7.89151	8.1739	0.8486	0.943073	-	5.24401	7.35779	0.1397	0.35155	-	5.01503	4.03424	0.4235	0.538826	-	15.7587	22.7984	0.00095	0.00718536	-	17.532	21.3071	0.05785	0.217351	-	19.1283	14.2935	0.0078	0.0328132	-	18.3683	20.1144
GRMZM2G475289	-	√	1	4742268	4744173	1	protein_coding	bHLH	--	--	M2	indianred4	2.59932	0.777351	0.00075	0.00381808	Down	2.66887	1.66745	0.09385	0.311222	-	3.27592	2.62956	0.40875	0.654628	-	1.43676	1.8038	0.59845	0.696237	-	0	0	1	1	-	0	0	1	1	-	0	0	1	1	-	0	0.049223
GRMZM2G090051	√	√	1	5373808	5376230	-1	protein_coding	-	--	--	-	grey	1.10115	3.87704	0.00015	0.000968439	UP	0.96886	0.924915	1	1	-	2.5035	1.06446	0.00565	0.0426541	Down	6.23181	4.77674	0.2953	0.411375	-	1.938	2.87326	0.0919	0.235436	-	2.73141	1.72612	0.03535	0.15727	-	2.34324	3.08767	0.172	0.324365	-	1.85426	2.80107
GRMZM2G176521	√	√	1	5446959	5450305	-1	protein_coding	-	Putative uncharacterized protein [Source:UniProtKB/TrEMBL;Acc:B6U272]	--	M3	darkmagenta	1.10789	2.9743	0.00075	0.00381808	UP	0.658464	0.812688	1	1	-	0.635418	0.9272	0.29515	0.547505	-	0.950237	1.46471	0.30225	0.418427	-	17.9024	18.2516	0.84925	0.925843	-	11.5181	14.9929	0.0121	0.0759081	-	11.1302	14.387	0.01535	0.0550533	-	12.0939	21.2245
GRMZM2G055704	√	√	1	5524395	5526067	1	protein_coding	-	--	--	M4	red	1.33851	3.77744	0.00025	0.00150909	UP	3.66385	1.09665	0.0001	0.00300471	Down	21.925	5.48584	5e-05	0.00107717	Down	40.4347	24.5958	0.00065	0.00282155	-	15.799	8.5786	5e-05	0.000548491	-	15.9078	11.7464	0.00625	0.0471369	-	19.8077	12.8499	5e-05	0.000480024	-	16.3467	13.1352
GRMZM2G177508	√	√	1	5582721	5584189	-1	protein_coding	-	Threonine endopeptidase; Uncharacterized protein [Source:UniProtKB/TrEMBL;Acc:B4FTJ9]	Threonine endopeptidase	M3	darkmagenta	5.24435	11.4625	0.0001	0.000679693	UP	3.51021	4.03035	0.56445	0.793924	-	5.03382	6.10645	0.4039	0.650826	-	10.3552	6.02547	0.03155	0.0708328	-	566.433	551.885	0.7665	0.877316	-	462.935	531.969	0.10105	0.30624	-	515.33	485.594	0.4372	0.610001	-	527.386	313.327
GRMZM2G325462	√	√	1	5622199	5623139	-1	protein_coding	-	Putative uncharacterized protein [Source:UniProtKB/TrEMBL;Acc:B6U775]	--	M3	darkmagenta	1.39067	4.90321	0.00045	0.00248359	UP	1.30889	0.996301	0.49905	0.748895	-	2.85158	1.26339	0.02195	0.108264	-	3.01742	1.0176	0.01705	0.0430209	Down	49.4052	24.6763	5e-05	0.000548491	Down	29.6943	30.3207	0.8446	0.936916	-	19.7337	16.2029	0.10965	0.236522	-	21.6314	7.21557
GRMZM2G007441	√	√	1	7308073	7309722	-1	protein_coding	-	chloroplast signal recognition particle component (CAO) [Source:Projected from Arabidopsis thaliana (AT2G47450) TAIR;Acc:AT2G47450]	--	M3	darkmagenta	1.37816	3.12801	0.001	0.00484919	UP	1.499	1.06806	0.23535	0.515621	-	3.75548	2.65572	0.13385	0.343085	-	4.72428	3.45918	0.21345	0.324157	-	58.5834	52.7491	0.19995	0.39553	-	56.9218	57.4202	0.91245	0.966243	-	50.5406	52.121	0.69515	0.814259	-	52.3312	33.9992
GRMZM2G095968	√	√	1	7353116	7355434	1	protein_coding	-	Uncharacterized protein [Source:UniProtKB/TrEMBL;Acc:C4J9L0]	LOC100285844	-	grey	2.6622	10.2792	5e-05	0.000367716	UP	3.20497	5.04868	0.059	0.237613	-	19.4272	8.73868	5e-05	0.00107717	Down	24.057	22.3503	0.6186	0.713061	-	10.4905	31.671	5e-05	0.000548491	UP	9.89327	13.9581	0.0073	0.0523792	-	11.52	21.509	5e-05	0.000480024	-	13.9837	42.7377
GRMZM2G399948	√	√	1	7384593	7385669	1	protein_coding	-	--	--	M1	orangered3	0.713594	2.98062	0.0049	0.0176307	UP	0.907064	0.687019	1	1	-	1.24183	1.67702	0.41235	0.658055	-	0.977267	2.75831	0.0275	0.0635532	-	0	0.0685683	1	1	-	0.080574	0.0399898	1	1	-	0.0454632	0	1	1	-	0	0
GRMZM2G099454	√	√	1	7398292	7402945	1	protein_coding	-	Uncharacterized protein [Source:UniProtKB/TrEMBL;Acc:B4F9D5]	basic endochitinase	M3	darkmagenta	22.5006	178.322	5e-05	0.000367716	UP	19.1966	23.7997	0.09375	0.311215	-	65.1435	27.3677	5e-05	0.00107717	Down	482.025	216.57	5e-05	0.000291437	Down	1016.53	353.787	5e-05	0.000548491	Down	1124.61	713.92	5e-05	0.000905296	-	551.85	264.747	5e-05	0.000480024	Down	537.776	65.8588
GRMZM2G465806	√	√	1	7592784	7597178	-1	protein_coding	-	--	--	M3	darkmagenta	0.527008	1.29279	0.0039	0.0146424	UP	0.47472	0.919553	1	1	-	0.865368	0.885565	1	1	-	0.703545	0.827187	0.7835	0.845807	-	8.3323	7.20759	0.2144	0.414498	-	8.17371	7.40243	0.3682	0.636492	-	9.26522	9.15914	0.91695	0.952614	-	8.74377	7.39824
GRMZM2G096247	√	√	1	7858766	7859978	-1	protein_coding	-	Glutathione S-transferase 6 [Source:UniProtKB/TrEMBL;Acc:B6T7H0]	LOC100282447	M10	darkslateblue	3.70078	10.5337	5e-05	0.000367716	UP	6.10565	3.11641	0.0019	0.025361	-	32.6772	9.3773	5e-05	0.00107717	Down	235.11	69.1845	5e-05	0.000291437	Down	1.38595	0.146822	0.0208	0.0820107	-	0.0807275	0	1	1	-	0.0470173	0.0647055	1	1	-	0.0462406	0.282735
GRMZM2G323830	√	√	1	8651403	8653430	1	protein_coding	-	--	--	M7	darkorange	0.453376	2.15825	0.00025	0.00150909	UP	0.0662541	0.212676	1	1	-	0.639688	0.121867	1	1	-	11.4647	1.36039	5e-05	0.000291437	Down	0.0737741	0.259156	1	1	-	0.0866911	0.043931	1	1	-	0.042851	0.168213	1	1	-	0.0281988	0.198257
GRMZM2G450125	√	√	1	9051958	9054939	1	protein_coding	-	Beta-amylase [Source:UniProtKB/TrEMBL;Acc:B6SXN4]	--	M4	red	9.4555	20.6184	5e-05	0.000367716	UP	8.72549	8.44981	0.8169	0.929585	-	25.6423	18.816	0.0268	0.124119	-	43.9984	74.1561	5e-05	0.000291437	-	107.779	323.683	5e-05	0.000548491	UP	94.5354	221.275	5e-05	0.000905296	UP	168.167	413.122	5e-05	0.000480024	UP	191.364	403.944
GRMZM2G150915	√	√	1	10585972	10587500	-1	protein_coding	-	Putative uncharacterized protein [Source:UniProtKB/TrEMBL;Acc:B6SIA3]	--	M4	red	0.623134	2.94935	0.01645	0.0471769	UP	0.690655	0.929321	1	1	-	3.01463	1.83347	0.16695	0.392859	-	5.97515	6.66183	0.73365	0.806886	-	0	0.0664872	1	1	-	0	0	1	1	-	0	0	1	1	-	0	0.0453904
GRMZM2G056786	√	√	1	10969158	10970735	-1	protein_coding	-	Uncharacterized protein [Source:UniProtKB/TrEMBL;Acc:B4FU11]	putative RING zinc finger domain superfamily protein	M7	darkorange	0.988874	2.24392	0.006	0.0208168	UP	0.319682	0.400126	1	1	-	2.82589	0.676792	0.0002	0.00339462	Down	4.37982	2.06265	0.0109	0.029767	Down	0.221324	0.737652	1	1	-	0.251049	0.485786	1	1	-	0.665366	1.17187	0.087	0.200574	-	0.787151	0.392233
GRMZM2G472266	√	√	1	12251709	12253267	-1	protein_coding	-	Uncharacterized protein [Source:UniProtKB/TrEMBL;Acc:B4G1T6]	LOC100274542	-	grey	8.55484	23.2996	5e-05	0.000367716	UP	11.0208	6.78156	0.0017	0.0234647	-	33.6746	26.5036	0.0886	0.26514	-	31.9057	56.9581	5e-05	0.000291437	-	43.2597	37.1502	0.07335	0.20174	-	39.2787	38.1583	0.729	0.878965	-	58.936	51.7377	0.0847	0.196618	-	50.9825	31.0717
GRMZM2G154119	√	√	1	12426351	12428905	-1	protein_coding	-	--	--	M2	indianred4	2.66363	1.2021	0.0002	0.00124511	Down	1.92301	2.12626	0.6101	0.821751	-	1.05557	1.22168	0.5747	0.778799	-	1.25979	0.269688	0.02285	0.0545911	-	0.657669	0.531786	1	1	-	0.455316	0.539791	1	1	-	0.438983	0.632939	1	1	-	0.301046	0.996407
GRMZM2G165972	√	√	1	12518410	12520734	1	protein_coding	HSF	Uncharacterized protein [Source:UniProtKB/TrEMBL;Acc:B8A239]	hypothetical protein	M3	darkmagenta	7.75091	1.87887	5e-05	0.000367716	Down	8.36644	4.22727	0.0008	0.013733	-	1.99779	3.37424	0.0551	0.198259	-	5.07407	5.31103	0.85815	0.902443	-	145.356	81.6824	5e-05	0.000548491	-	177.174	117.256	5e-05	0.000905296	-	227.428	179.392	0.0051	0.0234938	-	233.885	133.062
GRMZM2G034283	√	√	1	15067526	15068861	1	protein_coding	-	Uncharacterized protein [Source:UniProtKB/TrEMBL;Acc:C4J1U6]	--	-	grey	0.173051	1.31189	0.01715	0.048796	UP	0.375463	0.612148	1	1	-	0.185369	0.469571	1	1	-	0.716623	0.499075	0.54195	0.646932	-	0.780287	0.248918	1	1	-	0.329422	0.43207	1	1	-	0.248462	0.164197	1	1	-	0.436442	0.0154214
GRMZM2G034302	√	√	1	15069084	15074473	-1	protein_coding	-	Uncharacterized protein [Source:UniProtKB/TrEMBL;Acc:C4J5U5]	--	M3	darkmagenta	0.712401	1.69473	0.00135	0.00620119	UP	1.53878	1.26895	0.43255	0.701208	-	2.67819	1.40549	0.011	0.0673792	-	12.38	3.4372	5e-05	0.000291437	Down	335.968	275.875	0.0282	0.102985	-	353.69	289.35	0.0228	0.116204	-	360.544	299.237	0.01825	0.0626394	-	287.064	201.513
GRMZM2G399072	-	-	1	16118043	16122450	-1	protein_coding	AP2	AP2-EREBP-type transcription factor [Source:UniProtKB/TrEMBL;Acc:K4JC62]	--	M1	orangered3	2.84303	1.33301	0.00025	0.00150909	Down	1.62631	1.93177	0.4407	0.707612	-	0.0579771	0.196483	1	1	-	0.0168295	0.0991651	1	1	-	0	0	1	1	-	0	0.0461671	1	1	-	0	0	1	1	-	0	0
GRMZM2G319057	√	√	1	16586371	16587277	-1	protein_coding	-	Uncharacterized protein [Source:UniProtKB/TrEMBL;Acc:B4G228]	uncharacterized LOC100274583	-	grey	5.50726	12.8183	0.00015	0.000968439	UP	13.3687	5.57593	5e-05	0.00167699	Down	19.6944	13.8275	0.05215	0.191507	-	35.1297	32.9384	0.67955	0.764385	-	28.1276	31.5569	0.2826	0.492757	-	21.4025	29.4972	0.00325	0.0289243	-	36.8769	36.5202	0.9152	0.951392	-	60.6283	56.682
GRMZM2G153393	√	√	1	17640006	17655596	1	protein_coding	-	Uncharacterized protein [Source:UniProtKB/TrEMBL;Acc:C0PG63]	--	-	grey	20.8678	46.9301	5e-05	0.000367716	UP	20.7341	19.3568	0.62265	0.829807	-	33.2376	30.5432	0.6831	0.845462	-	49.9829	38.5371	0.1323	0.22315	-	15.6325	29.2416	5e-05	0.000548491	-	11.8578	17.3378	0.0013	0.0141551	-	13.5489	20.1545	0.0017	0.00968303	-	15.7602	41.9082
GRMZM5G815358	√	√	1	17667664	17669732	1	protein_coding	-	Uncharacterized protein [Source:UniProtKB/TrEMBL;Acc:B4FYX2]	uncharacterized LOC100274071	M1	orangered3	3.5991	23.0116	5e-05	0.000367716	UP	3.3988	9.14984	5e-05	0.00167699	UP	5.22999	3.67241	0.0787	0.247205	-	5.30959	5.67641	0.7417	0.813398	-	6.39002	3.59349	0.0001	0.00102976	-	4.25064	4.4695	0.7006	0.864072	-	1.23151	1.34484	0.6871	0.808451	-	1.93712	1.51709
GRMZM2G410704	√	√	1	17721176	17724401	-1	protein_coding	-	--	--	M4	red	0.40568	1.53469	0.00015	0.000968439	UP	0.745057	0.590199	1	1	-	0.538475	1.05784	0.0447	0.174393	-	1.24235	3.79639	5e-05	0.000291437	UP	1.27928	1.63282	0.2128	0.412259	-	1.47162	1.3279	0.5633	0.784916	-	0.982392	0.951414	1	1	-	1.40763	1.83937
GRMZM2G059102	√	√	1	17964695	17986258	-1	protein_coding	MIKC	MADS-box transcription factor 47; Uncharacterized protein [Source:UniProtKB/TrEMBL;Acc:B4FG10]	--	M1	orangered3	111.913	328.048	5e-05	0.000367716	UP	27.3703	28.2067	0.79635	0.920719	-	5.17082	8.94337	0.0064	0.0464884	-	2.81016	6.38426	0.002	0.00729985	UP	41.3475	44.6154	0.37165	0.583425	-	35.7363	41.6518	0.0725	0.250087	-	33.2093	44.0141	0.00075	0.00491581	-	31.232	44.6503
GRMZM2G065317	√	√	1	17990016	17991355	1	protein_coding	-	--	--	-	grey	0.740295	2.35881	0.00345	0.0132525	UP	0	0.205224	1	1	-	0	0	1	1	-	0.0321138	0	1	1	-	0	0.144846	1	1	-	0.0208764	0.1914	1	1	-	0	0.0869785	1	1	-	0	2.2709
GRMZM2G053627	√	√	1	18582820	18585005	1	protein_coding	-	Putative uncharacterized protein [Source:UniProtKB/TrEMBL;Acc:B6TST3]	hypothetical protein	-	grey	7.11546	19.5368	5e-05	0.000367716	UP	4.19651	9.88228	0.0003	0.00674376	UP	8.133	8.58468	0.78665	0.902567	-	10.246	13.043	0.2191	0.330492	-	6.73824	5.96989	0.45695	0.658174	-	5.62085	6.18839	0.52745	0.759732	-	7.89698	5.74672	0.0332	0.0987996	-	10.8561	5.24245
GRMZM2G004523	√	√	1	21471095	21473996	1	protein_coding	Orphans	Uncharacterized protein [Source:UniProtKB/TrEMBL;Acc:B7ZYS1]	--	M3	darkmagenta	0.315772	1.36841	0.00025	0.00150909	UP	0.320061	0.228137	1	1	-	0.274185	0.18801	1	1	-	0.200766	0.130434	1	1	-	42.5576	40.7205	0.59645	0.766436	-	58.6416	51.5082	0.1171	0.33438	-	81.9585	47.1046	5e-05	0.000480024	-	63.7584	21.4532
GRMZM2G162535	√	√	1	21567145	21568044	1	protein_coding	-	Uncharacterized protein [Source:UniProtKB/TrEMBL;Acc:C4J6I1]	--	M3	darkmagenta	20.2526	91.296	5e-05	0.000367716	UP	46.4682	58.0189	0.0712	0.265384	-	63.7071	83.5764	0.0592	0.207864	-	27.8416	72.7469	5e-05	0.000291437	UP	138.282	160.837	0.06825	0.192316	-	93.6622	137.297	5e-05	0.000905296	-	106.622	169.214	5e-05	0.000480024	-	110.693	140.428
GRMZM2G114184	√	√	1	21720037	21721470	1	protein_coding	-	HLS1 [Source:UniProtKB/TrEMBL;Acc:B6SUM6]	--	-	grey	0.449614	4.40167	0.0005	0.00270338	UP	1.02806	1.53189	0.24095	0.52224	-	6.23184	3.15267	0.00525	0.0403939	-	9.19875	6.6787	0.16745	0.26943	-	15.1833	12.1679	0.07915	0.212748	-	9.85053	12.2681	0.08195	0.269756	-	16.5709	19.4543	0.1358	0.275046	-	17.3149	5.93346
GRMZM2G140674	-	-	1	22976386	22977835	-1	protein_coding	-	Putative uncharacterized protein [Source:UniProtKB/TrEMBL;Acc:B6SN59]	--	-	grey	2.03472	0.841213	0.01455	0.0427548	Down	4.29172	2.72291	0.0729	0.269243	-	0.868207	0.954668	0.80725	0.912427	-	0.720182	0.121144	0.25445	0.367503	-	1.26853	1.21151	0.8877	0.945083	-	1.26278	1.42258	0.67655	0.85266	-	0.534384	0.312094	1	1	-	0.495257	0.688836
GRMZM2G005624	√	√	1	23240104	23243489	1	protein_coding	HB	Uncharacterized protein [Source:UniProtKB/TrEMBL;Acc:B4G1C5]	LOC100274482	M1	orangered3	145.154	362.279	5e-05	0.000367716	UP	67.5632	103.669	0.00025	0.00592323	-	33.764	50.782	0.0105	0.0652946	-	20.9202	31.4845	0.00635	0.01905	-	0.0570832	0.401704	1	1	-	0.212218	0.107358	1	1	-	0.0684807	0.0485045	1	1	-	0.0992798	0.0622303
GRMZM2G304809	√	√	1	23298831	23299337	-1	protein_coding	-	--	--	-	grey	1.91356	7.56846	0.0008	0.00403397	UP	0.705754	3.41426	0.0153	0.103456	-	0.307417	2.60115	0.0179	0.0938878	-	0.535544	2.26532	0.043	0.0913364	-	0.0856461	0.189423	1	1	-	0	0	1	1	-	0	0.100605	1	1	-	0	0.35088
GRMZM2G301885	√	√	1	23922046	23924321	-1	protein_coding	-	Uncharacterized protein [Source:UniProtKB/TrEMBL;Acc:B4G088]	uncharacterized LOC100274325	M3	darkmagenta	29.4945	85.3525	5e-05	0.000367716	UP	28.8715	32.5404	0.2925	0.57898	-	42.8925	30.5184	0.0148	0.0825078	-	54.6903	53.4997	0.8599	0.903736	-	105.514	120.546	0.11475	0.273219	-	69.3331	97.5473	5e-05	0.000905296	-	119.098	151.723	0.00165	0.00947153	-	112.055	71.0095
GRMZM2G042171	√	√	1	24581897	24587404	1	protein_coding	-	Uncharacterized protein [Source:UniProtKB/TrEMBL;Acc:B7ZZJ6]	--	-	grey	2.99616	7.74374	5e-05	0.000367716	UP	7.70976	4.2556	5e-05	0.00167699	-	21.5626	9.83203	5e-05	0.00107717	Down	31.63	16.3719	5e-05	0.000291437	-	44.3096	67.3324	5e-05	0.000548491	-	34.0807	38.2339	0.17075	0.417891	-	47.5759	59.726	0.0034	0.0170842	-	41.9604	80.0975
GRMZM2G107854	√	√	1	25414293	25421304	-1	protein_coding	-	Uncharacterized protein [Source:UniProtKB/TrEMBL;Acc:C4J1C7]	uncharacterized LOC100501135	-	grey	10.5542	5.27158	5e-05	0.000367716	Down	9.55325	8.52416	0.3426	0.62559	-	7.12074	6.27405	0.419	0.664108	-	15.6915	4.49799	5e-05	0.000291437	Down	2.99352	2.79508	0.61635	0.780006	-	2.4616	2.95904	0.157	0.398552	-	2.17669	2.48072	0.3446	0.521294	-	1.99168	2.72973
GRMZM2G395121	-	-	1	25876202	25883530	1	protein_coding	-	Uncharacterized protein [Source:UniProtKB/TrEMBL;Acc:C0PJW7]	uncharacterized LOC100383905	M3	darkmagenta	4.85823	10.0328	5e-05	0.000367716	UP	4.07555	5.54622	0.05005	0.21687	-	5.77744	5.81171	0.975	0.988343	-	7.68232	4.15815	0.00155	0.00590581	-	0.457493	0.900712	1	1	-	0.669408	0.927302	0.1517	0.390069	-	0.470898	0.635304	1	1	-	0.694372	1.30381
AC197545.3_FG002	√	√	1	27402072	27407509	-1	protein_coding	-	--	--	M2	indianred4	16.4599	7.15283	5e-05	0.000367716	Down	11.2348	11.0577	0.9103	0.965083	-	4.06796	3.75889	0.7345	0.874801	-	5.30699	0.894264	5e-05	0.000291437	Down	3.19708	2.21527	0.05625	0.167869	-	2.42476	2.63232	0.63245	0.826743	-	2.31458	2.59908	0.5267	0.685783	-	0.965419	4.93809
GRMZM2G050514	√	√	1	27978351	27982007	-1	protein_coding	-	Glutamine synthetase root isozyme 1 [Source:UniProtKB/Swiss-Prot;Acc:P38559]	glutamine synthetase3	M3	darkmagenta	0.893539	2.44694	0.00125	0.00583004	UP	0.869786	1.6877	0.0386	0.185032	-	0.540205	0.633005	1	1	-	2.69719	1.343	0.0601	0.119404	-	166.669	115.727	5e-05	0.000548491	-	126.165	135.895	0.3612	0.629999	-	109.382	126.606	0.04955	0.132979	-	101.062	43.4649
GRMZM2G002178	√	√	1	28926395	28928612	1	protein_coding	-	Cytochrome P450 CYP74A19 [Source:UniProtKB/TrEMBL;Acc:B6SUP5]	uncharacterized LOC100279433	M1	orangered3	43.2634	98.6673	5e-05	0.000367716	UP	10.9211	19.3241	5e-05	0.00167699	-	9.08384	6.68689	0.07145	0.233017	-	6.43227	7.00615	0.6484	0.737152	-	0.084413	1.36479	0.2385	0.442976	-	0.102826	0.129806	1	1	-	0.565018	0.617949	1	1	-	0.0311797	0.978131
GRMZM2G126808	√	√	1	29542179	29544587	-1	protein_coding	HB	Uncharacterized protein [Source:UniProtKB/TrEMBL;Acc:B4FF66]	uncharacterized LOC100193486	-	grey	2.75314	6.15951	0.00045	0.00248359	UP	2.04519	1.74057	0.5424	0.779621	-	4.24367	3.7276	0.5796	0.781456	-	6.83226	4.02038	0.02115	0.0512691	-	11.9341	10.3702	0.24755	0.453468	-	14.3194	11.2945	0.03775	0.163964	-	16.7	12.7132	0.0176	0.061009	-	15.792	11.527
GRMZM2G116846	√	√	1	31246755	31249123	-1	protein_coding	-	Uncharacterized protein [Source:UniProtKB/TrEMBL;Acc:B4FBY8]	hypothetical protein	M7	darkorange	1.44961	3.40015	0.0016	0.00710836	UP	1.27534	1.02976	0.488	0.740839	-	10.5699	5.02242	0.0004	0.00587287	Down	13.3179	10.618	0.2067	0.316463	-	0.0591017	0	1	1	-	0.0482582	0.0292435	1	1	-	0	0.03932	1	1	-	0	0.0140318
GRMZM2G152360	√	√	1	31977310	31981818	-1	protein_coding	-	cyclin J18 [Source:Projected from Arabidopsis thaliana (AT2G01905) TAIR;Acc:AT2G01905]	--	M2	indianred4	3.88686	1.71655	0.0017	0.00746988	Down	2.84236	2.84029	0.9947	0.997399	-	1.98012	2.22762	0.68005	0.843976	-	2.50704	1.31518	0.09195	0.167883	-	0.233663	0.470806	1	1	-	0.422165	0.552425	1	1	-	0.122834	0.660139	1	1	-	0.138614	0.627704
GRMZM2G346861	√	√	1	33219657	33222166	-1	protein_coding	-	Thaumatin-like protein 1 [Source:UniProtKB/TrEMBL;Acc:B6TEB6]	--	M3	darkmagenta	1.45577	5.89305	5e-05	0.000367716	UP	0.769267	0.966257	1	1	-	1.51272	1.825	0.49265	0.721256	-	3.70207	1.67127	0.0169	0.0427061	Down	21.5782	9.00632	5e-05	0.000548491	Down	27.5387	22.4995	0.03065	0.142639	-	56.4591	21.7515	5e-05	0.000480024	Down	39.6751	3.1403
GRMZM2G149646	√	√	1	33461724	33463561	-1	protein_coding	-	Putative uncharacterized protein [Source:UniProtKB/TrEMBL;Acc:B6SJH9]	--	-	grey	0.15152	2.49313	0.0027	0.0108316	UP	0.0612909	0.0459327	1	1	-	0.0677098	0.12908	1	1	-	0.995255	0.0618064	0.23785	0.35104	-	0.0512495	0	1	1	-	0	0.0290489	1	1	-	0	0	1	1	-	0	0.03767
GRMZM2G102483	√	√	1	34390692	34405176	-1	protein_coding	-	Putative uncharacterized protein [Source:UniProtKB/TrEMBL;Acc:B6TNQ1]	hypothetical protein	-	grey	2.81955	6.20662	0.0001	0.000679693	UP	9.89945	6.45937	0.0167	0.109785	-	16.854	11.9764	0.0758	0.241986	-	26.5169	33.2995	0.1287	0.218353	-	55.9641	37.8045	5e-05	0.000548491	-	52.3352	46.1252	0.14935	0.386254	-	40.0971	47.8782	0.0393	0.111957	-	51.8959	43.7441
GRMZM2G472473	√	√	1	34622729	34623162	-1	protein_coding	-	--	--	M1	orangered3	44.4238	130.71	5e-05	0.000367716	UP	81.6801	128.388	0.00015	0.00400945	-	59.235	134.69	5e-05	0.00107717	UP	28.2132	157.406	5e-05	0.000291437	UP	0.787873	2.298	0.0858	0.22435	-	1.13159	1.32645	0.7226	0.876088	-	1.26219	1.72585	0.504	0.667822	-	2.28697	2.92364
GRMZM2G001696	√	√	1	35744406	35748813	-1	protein_coding	-	Phosphoenolpyruvate carboxykinase [ATP] [Source:UniProtKB/Swiss-Prot;Acc:Q9SLZ0]	phosphoenolpyruvate carboxykinase	M3	darkmagenta	2.81863	0.969588	5e-05	0.000367716	Down	3.31588	2.77653	0.32665	0.610979	-	6.57745	3.34715	0.0007	0.0091033	-	8.64301	7.73358	0.50765	0.616931	-	726.761	607.317	0.1173	0.27754	-	856.711	737.162	0.1573	0.398721	-	1338.06	939.289	0.0004	0.00294088	-	841.172	471.982
GRMZM2G046382	√	√	1	38724461	38725514	1	protein_coding	-	--	--	M5	darkturquoise	65.5672	25.3424	5e-05	0.000367716	Down	45.9416	27.6697	5e-05	0.00167699	-	11.0303	99.0609	5e-05	0.00107717	UP	18.9694	422.987	5e-05	0.000291437	UP	32.2524	67.6447	5e-05	0.000548491	UP	30.3931	50.5466	5e-05	0.000905296	-	31.9942	61.7169	5e-05	0.000480024	-	103.339	592.138
GRMZM2G306679	√	√	1	38851741	38852691	1	protein_coding	-	17.4 kDa class I heat shock protein 3; Uncharacterized protein [Source:UniProtKB/TrEMBL;Acc:B4F976]	class I heat shock protein 3	M5	darkturquoise	28.1731	3.78321	5e-05	0.000367716	Down	18.9718	0.824953	5e-05	0.00167699	Down	3.19332	80.0362	5e-05	0.00107717	UP	4.81523	1083.23	5e-05	0.000291437	UP	1.89894	27.7911	5e-05	0.000548491	UP	9.36392	70.2736	5e-05	0.000905296	UP	17.0354	48.5644	5e-05	0.000480024	UP	75.3221	2369.79
GRMZM2G160198	√	√	1	39040586	39044425	-1	protein_coding	-	Uncharacterized protein [Source:UniProtKB/TrEMBL;Acc:C0P5I6]	uncharacterized LOC100279838	M7	darkorange	1.59312	3.97982	5e-05	0.000367716	UP	0.773711	1.35427	0.03675	0.179598	-	0.568552	1.10134	0.03545	0.150049	-	1.80172	0.995714	0.07385	0.1411	-	0.205079	0.139198	1	1	-	0.124371	0.0957404	1	1	-	0.175363	0.183921	1	1	-	0.397474	0.141067
GRMZM2G119168	√	√	1	39336871	39338369	1	protein_coding	-	DNA-binding protein [Source:UniProtKB/TrEMBL;Acc:B6UHC5]	DNA-binding protein	-	grey	0.416676	2.24986	0.0009	0.00444438	UP	0.25931	0.246627	1	1	-	0.435168	0.121905	1	1	-	0.5487	0.32702	0.373	0.489861	-	0.889375	0.542562	1	1	-	0.165953	0.65872	1	1	-	0.0845676	0.452839	1	1	-	0.513124	0.147572
GRMZM2G179432	√	√	1	40062761	40065030	1	protein_coding	-	Uncharacterized protein [Source:UniProtKB/TrEMBL;Acc:B4FU26]	LOC100273259	-	grey	26.8151	92.3989	5e-05	0.000367716	UP	44.2505	82.3042	5e-05	0.00167699	-	66.4043	56.0575	0.2146	0.45443	-	104.56	59.5191	5e-05	0.000291437	-	184.404	182.063	0.87215	0.937648	-	270.905	245.969	0.24755	0.515453	-	337.906	294.206	0.07035	0.171837	-	269.94	210.318
GRMZM2G150729	√	√	1	42015536	42017805	-1	protein_coding	bHLH	Uncharacterized protein [Source:UniProtKB/TrEMBL;Acc:B4FN36]	uncharacterized LOC100272342	-	grey	1.82516	4.44798	0.01015	0.0318418	UP	12.4444	8.07708	0.11345	0.346118	-	13.2522	17.632	0.21185	0.450985	-	0.937622	4.74927	0.01305	0.0345781	UP	5.36328	4.04457	0.35725	0.570721	-	2.77757	4.00113	0.2309	0.496719	-	3.15063	3.21016	0.95755	0.975416	-	6.83793	5.54806
GRMZM2G026910	√	√	1	42481335	42482483	1	protein_coding	-	Plant-specific domain TIGR01589 family protein [Source:UniProtKB/TrEMBL;Acc:B6TV67]	LOC100284567	-	grey	2.26067	10.0557	5e-05	0.000367716	UP	2.32062	4.19693	0.0182	0.116554	-	2.6355	2.45706	0.80205	0.909509	-	4.02285	3.65491	0.7427	0.814268	-	2.95961	2.27171	0.2488	0.454882	-	1.67829	1.70745	0.934	0.975018	-	1.95613	0.788201	0.00865	0.0355389	Down	2.26485	0.597919
GRMZM2G428096	√	√	1	42855656	42857040	-1	protein_coding	-	--	--	M6	royalblue	43.9334	18.4398	5e-05	0.000367716	Down	30.0194	30.5681	0.8731	0.952559	-	16.3593	11.1778	0.0305	0.135568	-	36.7717	5.56834	5e-05	0.000291437	Down	6.13414	6.19182	0.94475	0.972482	-	6.38743	6.1561	0.7754	0.903576	-	6.19657	8.54414	0.01065	0.0417698	-	4.54267	9.96692
GRMZM2G052581	-	-	1	43509811	43512799	1	protein_coding	-	Spo11/DNA topoisomerase VI, subunit A protein [Source:Projected from Arabidopsis thaliana (AT5G02820) TAIR;Acc:AT5G02820]	LOC100273699	M1	orangered3	21.1035	10.4835	5e-05	0.000367716	Down	22.8128	17.478	0.04125	0.193397	-	25.9873	16.1151	0.0028	0.0256023	-	13.7743	16.5087	0.3362	0.453732	-	6.80742	4.88688	0.08565	0.224104	-	8.00167	6.27905	0.0694	0.243788	-	5.38926	6.60631	0.1684	0.319272	-	4.11851	4.5383
GRMZM2G066274	-	-	1	46410399	46413363	1	protein_coding	-	inflorescence meristem receptor-like kinase 2 [Source:Projected from Arabidopsis thaliana (AT3G51740) TAIR;Acc:AT3G51740]	--	M1	orangered3	13.647	6.6263	5e-05	0.000367716	Down	9.46617	7.58746	0.0727	0.268881	-	10.4379	8.19653	0.10475	0.293912	-	6.42755	6.62826	0.8601	0.903866	-	0.0051603	0.0318718	1	1	-	0.0176803	0.0104962	1	1	-	0.00793121	0	1	1	-	0	0.00661065
GRMZM2G129302	√	-	1	46867753	46870117	-1	protein_coding	-	Uncharacterized protein [Source:UniProtKB/TrEMBL;Acc:C0P7T0]	glycosyltransferase 5	M3	darkmagenta	6.29295	3.09882	5e-05	0.000367716	Down	5.36031	5.46848	0.8958	0.959932	-	6.2894	4.48063	0.0664	0.223003	-	7.58664	3.52014	0.0007	0.00300827	Down	0.113974	0.17934	1	1	-	0.0345781	0.12729	1	1	-	0.0840427	0.148787	1	1	-	0.0476099	0.0345369
GRMZM2G095043	√	√	1	47135044	47140259	1	protein_coding	-	--	--	M1	orangered3	42.4718	18.3996	5e-05	0.000367716	Down	32.3637	26.0607	0.03445	0.172643	-	25.3618	21.589	0.2204	0.461096	-	17.7205	10.8873	0.0003	0.00145029	-	8.70565	6.79375	0.01345	0.059679	-	5.98327	6.59612	0.3313	0.60075	-	4.12458	5.76199	0.0022	0.0119717	-	4.12188	7.98555
GRMZM2G016734	√	√	1	47329571	47331169	-1	protein_coding	-	Uncharacterized protein [Source:UniProtKB/TrEMBL;Acc:B4FU29]	hypothetical protein	-	grey	37.0689	143.293	5e-05	0.000367716	UP	59.2685	111.356	5e-05	0.00167699	-	21.4438	115.06	5e-05	0.00107717	UP	19.3106	227.281	5e-05	0.000291437	UP	212.136	130.866	5e-05	0.000548491	-	162.159	148.901	0.3056	0.576626	-	104.876	64.7464	5e-05	0.000480024	-	120.726	40.9582
GRMZM5G807260	√	√	1	47832362	47833468	1	protein_coding	-	Putative uncharacterized protein [Source:UniProtKB/TrEMBL;Acc:B6TXG9]	hypothetical protein	M3	darkmagenta	6.56652	15.2289	5e-05	0.000367716	UP	7.43768	8.67841	0.4548	0.717799	-	4.81238	7.27991	0.1048	0.294015	-	3.12078	5.43375	0.1137	0.198199	-	15.5001	10.7854	0.01665	0.0699216	-	17.935	16.716	0.5793	0.794954	-	20.4145	10.2317	5e-05	0.000480024	-	21.6923	7.65776
GRMZM2G317487	√	√	1	48523657	48526595	1	protein_coding	-	--	--	M2	indianred4	5.3134	2.2714	0.0016	0.00710836	Down	2.97959	2.81648	0.82325	0.932565	-	1.18456	1.23033	0.91795	0.964879	-	2.14389	0.441623	0.0169	0.0427061	Down	0	0	1	1	-	0.0223636	0.0637429	1	1	-	0.0168042	0.105739	1	1	-	0.0487598	0.0360724
GRMZM2G013957	√	√	1	48653925	48657230	-1	protein_coding	-	Uncharacterized protein [Source:UniProtKB/TrEMBL;Acc:B4FCS4]	LOC100192824	M1	orangered3	70.9402	180.244	5e-05	0.000367716	UP	237.023	154.236	0.00015	0.00400945	-	130.957	154.797	0.3099	0.560964	-	52.9113	261.529	5e-05	0.000291437	UP	118.581	66.4153	5e-05	0.000548491	-	80.8027	73.6969	0.41885	0.678428	-	99.022	84.9328	0.129	0.26577	-	124.293	47.1737
GRMZM2G179155	-	-	1	49189223	49192345	1	protein_coding	-	Uncharacterized protein [Source:UniProtKB/TrEMBL;Acc:B4FLZ4]	uncharacterized LOC100275347	M2	indianred4	12.6283	26.8534	5e-05	0.000367716	UP	16.9862	17.0918	0.9594	0.984308	-	16.5753	26.6197	0.00095	0.0116028	-	22.5739	41.0597	5e-05	0.000291437	-	28.6559	35.2007	0.0167	0.0700433	-	30.2592	31.8826	0.5454	0.773244	-	27.5661	31.3491	0.11575	0.246549	-	36.5776	33.8364
GRMZM2G092442	√	√	1	49389260	49391362	1	protein_coding	-	Putative uncharacterized protein [Source:UniProtKB/TrEMBL;Acc:B6TD46]	hypothetical protein	M1	orangered3	14.4187	41.4515	5e-05	0.000367716	UP	36.0661	39.2924	0.4386	0.706071	-	38.1299	55.1439	0.00685	0.0487312	-	11.9602	53.0285	5e-05	0.000291437	UP	0.121045	0.0840026	1	1	-	0.226925	0.022834	1	1	-	0.0776708	0.0566361	1	1	-	0.176154	0.0856647
GRMZM2G033491	√	√	1	50250500	50252812	1	protein_coding	-	Putative uncharacterized protein [Source:UniProtKB/TrEMBL;Acc:B6SQH9]	--	-	grey	10.435	23.654	5e-05	0.000367716	UP	14.2387	23.6103	0.00015	0.00400945	-	12.4784	21.2671	0.00105	0.0124791	-	29.7929	25.1775	0.2339	0.346614	-	38.6613	49.7205	0.0043	0.024499	-	34.7481	46.5879	0.0005	0.00664313	-	26.3193	28.7188	0.3119	0.489372	-	39.972	49.2611
GRMZM2G317160	-	-	1	51014131	51020257	-1	protein_coding	AP2	Uncharacterized protein [Source:UniProtKB/TrEMBL;Acc:C0PPH9]	uncharacterized LOC100384463	M7	darkorange	5.92257	2.70691	5e-05	0.000367716	Down	4.59412	5.5389	0.23335	0.51316	-	0.626935	1.02274	0.1158	0.3136	-	0.0544466	0.13664	1	1	-	0.016023	0.0355685	1	1	-	0.0340674	0	1	1	-	0	0.00915566	1	1	-	0.0259057	0.00864282
GRMZM2G030794	√	√	1	51167519	51168461	-1	protein_coding	-	--	--	M1	orangered3	16.5442	54.0751	5e-05	0.000367716	UP	25.444	24.3411	0.7428	0.895262	-	22.1977	20.997	0.73725	0.876114	-	18.9445	23.1001	0.23805	0.35116	-	8.38539	9.26845	0.52815	0.716015	-	8.68544	9.99614	0.32145	0.591449	-	6.51828	5.85774	0.53965	0.696484	-	4.68753	6.17327
GRMZM2G033570	√	√	1	52561894	52565938	-1	protein_coding	EIL	EIL transcription factor; Uncharacterized protein [Source:UniProtKB/TrEMBL;Acc:C0P3U8]	--	-	grey	45.3028	90.9872	5e-05	0.000367716	UP	25.3011	30.5866	0.0637	0.249157	-	37.3947	29.1793	0.0596	0.208638	-	46.4344	31.7021	0.00225	0.00804377	-	60.8589	64.2631	0.49585	0.689809	-	64.7881	66.6974	0.71805	0.872893	-	61.9596	61.9575	0.99925	0.999451	-	50.9985	63.4438
GRMZM2G174680	√	√	1	52623482	52624713	-1	protein_coding	-	Lipid binding protein [Source:UniProtKB/TrEMBL;Acc:B6SXB8]	lipid binding protein	M1	orangered3	10.8525	24.4814	5e-05	0.000367716	UP	23.5137	14.8856	0.007	0.0612551	-	49.9386	23.6898	5e-05	0.00107717	Down	24.0317	26.9393	0.5404	0.645569	-	1.99657	1.60649	0.5795	0.755185	-	1.23827	0.943493	0.46815	0.716071	-	0.763578	0.780889	1	1	-	0.591154	0.384384
GRMZM2G056424	√	√	1	55455967	55456837	1	protein_coding	-	Uncharacterized protein [Source:UniProtKB/TrEMBL;Acc:C0P7G8]	photosystem II 11 kD protein	M3	darkmagenta	19.4943	89.3856	5e-05	0.000367716	UP	17.1208	17.1639	0.9931	0.996604	-	21.5251	42.6104	0.00025	0.00403545	-	18.6636	59.4474	5e-05	0.000291437	UP	853.426	670.311	0.00685	0.0352876	-	673.477	668.065	0.9283	0.972446	-	564.098	668.601	0.0241	0.0777499	-	875.453	412.47
GRMZM2G075245	√	√	1	55506654	55507385	-1	protein_coding	-	Putative uncharacterized protein [Source:UniProtKB/TrEMBL;Acc:B6SIL4]	hypothetical protein	M3	darkmagenta	0.461129	3.34499	0.00785	0.0259397	UP	0.283382	0.691524	1	1	-	1.0959	0.659614	0.29215	0.544272	-	1.43282	6.60422	0.0027	0.00935463	UP	6.01497	7.15842	0.39105	0.599113	-	6.3412	5.84724	0.67025	0.848316	-	6.31635	8.15755	0.16505	0.315146	-	2.52455	10.4341
GRMZM2G028132	√	√	1	55753873	55762531	-1	protein_coding	-	--	--	M2	indianred4	8.74327	3.29464	5e-05	0.000367716	Down	4.06791	5.37549	0.07745	0.279326	-	1.02661	0.830927	0.578	0.780493	-	1.94929	0.285321	0.22655	0.338988	-	0.907058	1.18012	1	1	-	0.702185	1.00459	0.12165	0.3419	-	0.732943	2.05867	5e-05	0.000480024	UP	0.766323	4.20571
GRMZM2G043493	√	√	1	56577187	56579012	-1	protein_coding	-	Uncharacterized protein [Source:UniProtKB/TrEMBL;Acc:B4FJN2]	LOC100216770	M1	orangered3	151.824	486.648	5e-05	0.000367716	UP	194.619	584.597	5e-05	0.00167699	UP	253.146	182.796	0.03615	0.151906	-	106.055	152.17	0.0044	0.0140924	-	2.4459	1.10278	0.005	0.0275834	Down	4.4319	1.15909	5e-05	0.000905296	Down	6.70914	0.846316	5e-05	0.000480024	Down	1.82357	0.339526
GRMZM2G311182	√	√	1	56758337	56763169	-1	protein_coding	-	--	--	M3	darkmagenta	1.09518	2.39393	0.0002	0.00124511	UP	0.721879	1.02752	1	1	-	1.22436	1.69187	0.1576	0.378765	-	1.9601	4.60445	0.0001	0.000548333	UP	5.37749	8.79496	5e-05	0.000548491	-	4.57092	7.97862	5e-05	0.000905296	-	6.04814	10.1309	5e-05	0.000480024	-	5.97559	20.3428
GRMZM2G011240	√	√	1	56763340	56766439	-1	protein_coding	-	--	--	-	grey	0.817276	1.86884	0.01405	0.041573	UP	0.391954	0.578867	1	1	-	0.218352	0.525555	1	1	-	0.618742	0.464481	0.5638	0.665727	-	2.01221	3.40143	0.0171	0.0712429	-	1.56185	2.3786	0.04075	0.173074	-	1.71625	3.63001	0.00065	0.00437435	UP	1.96772	9.55162
GRMZM2G318780	√	√	1	56787028	56794227	-1	protein_coding	-	Sucrose synthase [Source:UniProtKB/TrEMBL;Acc:Q8L5H0]	sucrose synthase2	M3	darkmagenta	1.06614	3.71784	5e-05	0.000367716	UP	0.781112	1.00336	1	1	-	0.967579	1.79349	0.0222	0.109156	-	2.34102	5.04077	0.0015	0.00574301	UP	9.62469	13.5236	0.00075	0.00589101	-	7.28171	10.1799	0.0007	0.00875064	-	10.3613	14.2257	0.00065	0.00437435	-	14.9214	28.8333
GRMZM2G073755	√	√	1	57298545	57301265	-1	protein_coding	-	Auxin-repressed protein; Uncharacterized protein [Source:UniProtKB/TrEMBL;Acc:B4FA62]	LOC100191792	-	grey	59.2214	128.235	5e-05	0.000367716	UP	56.2142	47.3475	0.1247	0.364445	-	39.4883	99.6845	5e-05	0.00107717	UP	69.3757	150.656	5e-05	0.000291437	UP	53.9714	89.1606	5e-05	0.000548491	-	79.0183	60.1672	0.00235	0.0224641	-	129.081	82.0884	5e-05	0.000480024	-	177.738	158.6
GRMZM2G091648	√	√	1	60756830	60758244	-1	protein_coding	-	Putative uncharacterized protein [Source:UniProtKB/TrEMBL;Acc:B6TY65]	uncharacterized LOC100277852	-	grey	21.6325	86.1786	5e-05	0.000367716	UP	12.794	20.0603	0.00725	0.0627906	-	24.0652	18.5727	0.1387	0.350151	-	92.1132	67.3998	0.02135	0.0516534	-	0.211305	0.562959	1	1	-	0.0864014	0.213483	1	1	-	0.11834	0.47322	1	1	-	0.0715324	0.802053
GRMZM2G156827	√	√	1	62237785	62246853	-1	protein_coding	-	--	--	M2	indianred4	7.24632	3.49444	5e-05	0.000367716	Down	3.55664	4.38901	0.18895	0.457665	-	1.25309	1.30324	0.8793	0.946648	-	1.77265	0.271222	0.0363	0.0794341	-	1.04709	1.39403	0.14995	0.326514	-	0.717614	1.37864	0.00065	0.00825641	-	1.41972	2.17584	0.00705	0.0303651	-	0.801211	6.44312
GRMZM2G108523	√	√	1	62493047	62493811	1	protein_coding	-	--	--	M3	darkmagenta	6.35014	14.2207	5e-05	0.000367716	UP	19.6549	17.3392	0.41425	0.687902	-	27.949	27.0262	0.8385	0.927179	-	35.9673	66.6793	0.0001	0.000548333	-	40.5605	37.1832	0.39015	0.598284	-	48.6116	48.7661	0.97165	0.989546	-	68.6315	63.4128	0.3492	0.525922	-	105.647	39.6985
GRMZM2G168665	√	√	1	62678623	62679874	1	protein_coding	mTERF	--	--	M3	darkmagenta	0.961888	3.638	0.00105	0.00504446	UP	0.775865	0.723972	1	1	-	3.10786	1.86091	0.09775	0.281497	-	1.72321	2.50505	0.37395	0.490782	-	87.9623	84.4754	0.64955	0.802924	-	81.2264	71.4336	0.13655	0.366264	-	73.1582	59.3821	0.0127	0.047855	-	109.773	44.9432
GRMZM2G140915	√	√	1	62702869	62705077	1	protein_coding	-	Uncharacterized protein [Source:UniProtKB/TrEMBL;Acc:B4FQ55]	--	M7	darkorange	0.852208	2.01342	0.0014	0.0063963	UP	0.271426	0.527724	1	1	-	1.63876	1.0006	0.0811	0.25163	-	2.91294	3.38995	0.5226	0.630089	-	0.0815065	0.366393	1	1	-	0.0622802	0.145807	1	1	-	0.121843	0.103722	1	1	-	0.0954305	0.157913
GRMZM2G109201	√	√	1	63037209	63041251	-1	protein_coding	-	Solute carrier family 2, facilitated glucose transporter member 8 [Source:UniProtKB/TrEMBL;Acc:B6SSR3]	LOC100281158	-	grey	1.96642	4.80388	0.0001	0.000679693	UP	1.24731	2.4967	0.00545	0.0519662	-	0.99692	1.22673	0.48	0.712114	-	1.21797	0.349072	0.00875	0.0248436	Down	9.24792	9.94821	0.50595	0.697958	-	5.93004	7.55339	0.0312	0.144185	-	5.53834	3.22985	0.0002	0.00162361	-	4.88387	3.04031
GRMZM2G075153	√	√	1	65042306	65046010	-1	protein_coding	-	Uncharacterized protein [Source:UniProtKB/TrEMBL;Acc:B4FJ26]	--	M3	darkmagenta	55.657	23.2508	5e-05	0.000367716	Down	63.4291	30.1378	5e-05	0.00167699	Down	58.4995	47.8526	0.13265	0.341157	-	49.6371	41.7687	0.16685	0.268593	-	157.477	118.89	0.0007	0.00556826	-	171.118	147.046	0.0726	0.250263	-	167.218	131.18	0.0016	0.00922984	-	156.995	110.691
GRMZM2G121990	√	√	1	65495779	65496452	1	protein_coding	-	--	--	M8	antiquewhite4	1.62885	6.26403	0.0002	0.00124511	UP	3.78815	3.74726	0.97395	0.988975	-	5.06374	7.70496	0.10665	0.296942	-	2.02955	14.7645	5e-05	0.000291437	UP	2.05575	1.99603	0.9398	0.970069	-	3.47115	3.5295	0.9297	0.973154	-	1.93546	0.788218	0.03435	0.101402	-	3.77481	2.43455
GRMZM2G078806	√	√	1	66018642	66022804	-1	protein_coding	-	Putative uncharacterized protein [Source:UniProtKB/TrEMBL;Acc:B6SGQ0]	--	M3	darkmagenta	0.307612	1.26331	0.00195	0.00832904	UP	1.48375	0.591417	0.01145	0.0857651	-	0.106379	0.594144	1	1	-	0.376665	1.72241	0.05135	0.10505	-	28.0979	203.84	5e-05	0.000548491	UP	24.0035	57.8317	5e-05	0.000905296	UP	22.3883	136.045	5e-05	0.000480024	UP	18.1904	299.64
GRMZM2G017670	√	√	1	66775695	66776958	1	protein_coding	-	Putative uncharacterized protein [Source:UniProtKB/TrEMBL;Acc:B6UBM9]	LOC100278634	M1	orangered3	1.77169	9.96942	5e-05	0.000367716	UP	0.807942	2.52102	0.0016	0.0224822	UP	0.0904129	0.710366	1	1	-	0.143992	1.12706	0.01125	0.0305468	UP	1.18961	2.07558	0.0403	0.132161	-	1.10471	1.61359	0.11715	0.334384	-	1.16774	1.66027	0.16815	0.318951	-	0.966477	2.08195
GRMZM2G011667	√	√	1	66800131	66805028	-1	protein_coding	-	Uncharacterized protein [Source:UniProtKB/TrEMBL;Acc:B7ZZ32]	hypothetical protein	M7	darkorange	0.365656	1.90065	0.001	0.00484919	UP	0.0853941	0.454066	1	1	-	0.356326	0.435189	1	1	-	0.188808	0.463203	1	1	-	0.0370761	0	1	1	-	0	0.0717923	1	1	-	0.0692308	0	1	1	-	0.0377125	0.0375017
GRMZM2G090018	√	√	1	67733475	67736094	1	protein_coding	-	Uncharacterized protein [Source:UniProtKB/TrEMBL;Acc:B4FPF8]	uncharacterized LOC100272586	M3	darkmagenta	1.2783	3.5006	0.0003	0.00175798	UP	0.686693	0.81314	1	1	-	0.515499	0.865679	1	1	-	1.37723	1.13195	0.61165	0.706941	-	56.7884	47.9999	0.04575	0.14465	-	47.4326	49.635	0.5938	0.804364	-	53.856	52.9257	0.8276	0.898836	-	59.3008	34.8596
GRMZM2G347583	√	√	1	68668001	68673718	1	protein_coding	-	--	--	M6	royalblue	14.7312	6.53615	5e-05	0.000367716	Down	8.05972	9.11002	0.31275	0.599015	-	3.93041	2.78885	0.03995	0.161689	-	5.08867	1.01773	5e-05	0.000291437	Down	1.66349	2.01676	0.12415	0.287955	-	1.57491	1.77305	0.30865	0.579291	-	1.92028	3.51583	5e-05	0.000480024	-	1.62561	6.7545
GRMZM2G416156	√	√	1	69888412	69889546	1	protein_coding	-	--	--	M8	antiquewhite4	79.3522	192.323	5e-05	0.000367716	UP	120.325	119.533	0.95395	0.981445	-	180.794	177.738	0.90785	0.960204	-	216.567	481.751	5e-05	0.000291437	UP	47.8306	65.8959	0.0003	0.00269031	-	52.1299	53.9119	0.7117	0.86986	-	48.6075	68.3916	5e-05	0.000480024	-	74.0861	95.5756
GRMZM2G048324	√	√	1	70432377	70436980	1	protein_coding	-	Uncharacterized protein [Source:UniProtKB/TrEMBL;Acc:B4FLB0]	--	-	grey	1.72563	4.33142	5e-05	0.000367716	UP	1.18927	1.31936	0.63775	0.838719	-	0.876551	0.915298	0.8742	0.94475	-	10.096	1.34677	5e-05	0.000291437	Down	49.3716	45.7195	0.33955	0.553408	-	42.944	51.02	0.03085	0.143148	-	39.646	45.7095	0.05745	0.148081	-	47.0737	57.9545
GRMZM5G828488	√	√	1	70571848	70573126	1	protein_coding	-	Ids4-like protein [Source:UniProtKB/TrEMBL;Acc:B6TC58]	ids4-like protein	-	grey	3.89461	8.4235	5e-05	0.000367716	UP	10.9451	9.08933	0.2406	0.522019	-	19.8987	28.1942	0.022	0.108414	-	58.9174	23.827	5e-05	0.000291437	Down	3.59131	1.83429	0.00805	0.0401156	-	1.85111	3.13177	0.0138	0.0835083	-	0.317342	1.06589	1	1	-	0.522828	0.365711
GRMZM2G071688	√	√	1	70582468	70585521	1	protein_coding	-	Protein of unknown function (DUF300) [Source:Projected from Arabidopsis thaliana (AT1G23070) TAIR;Acc:AT1G23070]	--	M4	red	0.489925	1.81717	0.00095	0.00464809	UP	0.496817	1.85502	5e-05	0.00167699	UP	2.17683	6.59184	5e-05	0.00107717	UP	20.0608	10.5358	0.00015	0.000788724	-	4.36696	3.27783	0.0946	0.240291	-	10.4042	6.75488	0.00025	0.00368692	-	5.76898	4.25084	0.0366	0.106354	-	6.25723	2.24405
GRMZM2G139878	√	√	1	70729186	70731364	-1	protein_coding	-	GS3-like protein [Source:UniProtKB/TrEMBL;Acc:D1GC39]	--	-	grey	10.0805	25.0721	5e-05	0.000367716	UP	21.2112	18.0355	0.3317	0.615218	-	105.032	50.6127	5e-05	0.00107717	Down	46.6596	53.9187	0.35605	0.473614	-	0.0380821	0.101222	1	1	-	0	0	1	1	-	0	0	1	1	-	0	0.146882
GRMZM2G142390	√	√	1	70775896	70779984	-1	protein_coding	-	--	--	-	grey	0.85697	1.8879	0.00435	0.0160206	UP	1.00642	1.26616	1	1	-	2.09978	1.48492	0.1812	0.413054	-	2.36116	1.44873	0.12325	0.211057	-	0.6904	0.482979	1	1	-	0.307172	0.201811	1	1	-	0.32969	0.361928	1	1	-	0.262992	0.0572726
GRMZM2G035557	√	√	1	71803251	71804133	-1	protein_coding	-	Uncharacterized protein [Source:UniProtKB/TrEMBL;Acc:B4FA79]	EF hand family protein	M3	darkmagenta	1.70226	11.8703	5e-05	0.000367716	UP	2.51208	4.78282	0.0192	0.120396	-	5.54168	3.25019	0.0426	0.168734	-	8.13482	4.31738	0.05665	0.113925	-	302.067	232.732	0.00145	0.0101709	-	292.627	258.815	0.12965	0.354382	-	267.284	163.766	5e-05	0.000480024	-	231.099	95.6856
GRMZM2G060544	√	√	1	72360144	72361438	-1	protein_coding	LBD	Putative uncharacterized protein [Source:UniProtKB/TrEMBL;Acc:B6SPU9]	LOC100275184	-	grey	8.04489	4.00239	0.0001	0.000679693	Down	3.30671	0.736414	0.0003	0.00674376	Down	14.1092	4.94706	5e-05	0.00107717	Down	17.0694	21.9404	0.12335	0.211197	-	0.605758	0	1	1	-	0.0917509	0.113743	1	1	-	0.0580756	0.0810749	1	1	-	0	0.0201729
GRMZM2G351259	√	√	1	72891989	72893894	1	protein_coding	-	Uncharacterized protein [Source:UniProtKB/TrEMBL;Acc:B4FS98]	putative cytochrome P450 superfamily protein	M3	darkmagenta	0.55445	2.13408	0.0002	0.00124511	UP	0.553533	0.496034	1	1	-	0.423377	0.38584	1	1	-	0.715331	1.54429	0.05345	0.108606	-	175.845	175.198	0.966	0.982558	-	186.11	186.414	0.98195	0.993917	-	229.22	201.263	0.08575	0.198337	-	260.836	125.613
GRMZM2G068701	-	-	1	75966667	75969342	1	protein_coding	-	--	--	M4	red	5.91875	2.74897	5e-05	0.000367716	Down	3.19058	2.0147	0.0209	0.127451	-	6.62203	3.9454	0.00625	0.0457298	-	7.42685	6.4174	0.4156	0.5312	-	0	0.0403268	1	1	-	0.0138064	0	1	1	-	0.0127351	0	1	1	-	0	0
GRMZM2G396640	√	√	1	79448541	79453086	-1	protein_coding	-	Uncharacterized protein [Source:UniProtKB/TrEMBL;Acc:B7ZZT4]	--	M1	orangered3	5.98825	2.58854	5e-05	0.000367716	Down	6.31125	5.59257	0.33405	0.617581	-	4.4738	4.21171	0.71305	0.861214	-	3.24216	2.22142	0.0615	0.121634	-	0.0892237	0.137711	1	1	-	0.154607	0.155494	1	1	-	0.136985	0.153684	1	1	-	0.054085	0.195366
GRMZM2G045067	√	√	1	79741564	79746728	1	protein_coding	-	--	--	-	grey	0.568199	1.68925	0.00845	0.0275666	UP	0.583161	0.578201	1	1	-	0.463877	0.761864	1	1	-	1.02108	0.70329	0.40805	0.523896	-	1.4763	1.2074	0.48215	0.678705	-	1.99525	1.81975	0.6557	0.839884	-	2.52557	1.61707	0.0457	0.125251	-	1.80096	1.05086
GRMZM2G162690	√	√	1	80003683	80008544	-1	protein_coding	-	trehalase 1 [Source:Projected from Arabidopsis thaliana (AT4G24040) TAIR;Acc:AT4G24040]	uncharacterized LOC100280412	-	grey	24.6416	77.4979	5e-05	0.000367716	UP	14.6804	19.7758	0.01005	0.0788098	-	12.2712	13.0188	0.6874	0.847998	-	45.7541	29.3759	0.00105	0.00425169	-	12.7044	36.068	5e-05	0.000548491	UP	17.7524	24.5255	0.00025	0.00368692	-	23.8042	43.2246	5e-05	0.000480024	-	18.12	64.3053
GRMZM2G064875	√	√	1	80062336	80066269	-1	protein_coding	-	Actin-depolymerizing factor [Source:UniProtKB/TrEMBL;Acc:B6U5D8]	actin-depolymerizing factor	M6	royalblue	6.68118	14.1091	0.0142	0.0419467	UP	9.74014	10.816	0.7372	0.893426	-	9.77041	11.0967	0.74305	0.879693	-	5.37934	8.12343	0.41615	0.531731	-	7.08558	6.58375	0.75795	0.872323	-	7.64807	8.05577	0.83035	0.930605	-	7.86765	6.54483	0.4251	0.597835	-	6.55549	3.81479
GRMZM2G087878	√	√	1	80929179	80932657	1	protein_coding	-	Uncharacterized protein [Source:UniProtKB/TrEMBL;Acc:C0PFA4]	uncharacterized LOC100383351	-	grey	0.721032	1.51595	0.01075	0.0333694	UP	1.13545	1.28475	0.65325	0.847567	-	2.66232	1.83155	0.1375	0.348516	-	1.24147	2.47866	0.03825	0.0829807	-	0.0282231	0	1	1	-	0.038771	0	1	1	-	0.107323	0.113184	1	1	-	0.157501	0.0292685
GRMZM2G028302	√	√	1	83441848	83443767	-1	protein_coding	-	Uncharacterized protein [Source:UniProtKB/TrEMBL;Acc:B4F9M7]	LOC100191656	M3	darkmagenta	4.68483	10.5019	5e-05	0.000367716	UP	5.24655	4.22711	0.2668	0.550888	-	11.3786	8.97277	0.18945	0.422996	-	13.0104	13.4082	0.8609	0.904386	-	351.731	296.073	0.0409	0.133451	-	312.347	326.778	0.5884	0.800321	-	305.298	327.252	0.3551	0.531874	-	308.484	194.703
GRMZM2G402564	√	√	1	84824229	84824959	1	protein_coding	-	EC protein homolog [Source:UniProtKB/Swiss-Prot;Acc:P43401]	metallothionein2	-	grey	6.25894	17.0772	5e-05	0.000367716	UP	27.2623	31.3592	0.32695	0.611184	-	20.7389	46.5169	5e-05	0.00107717	UP	1.33229	30.3832	5e-05	0.000291437	UP	10.9739	32.9532	5e-05	0.000548491	UP	9.40915	20.0629	5e-05	0.000905296	UP	8.89841	18.3754	5e-05	0.000480024	UP	15.7528	65.709
GRMZM2G327907	√	√	1	85038717	85039775	1	protein_coding	-	--	--	-	grey	6.92126	20.5288	5e-05	0.000367716	UP	4.16011	5.30525	0.32325	0.607912	-	7.56141	6.18194	0.394	0.642231	-	5.95164	5.85555	0.9565	0.971594	-	0.0887763	0.319283	1	1	-	0	0.181152	1	1	-	0.237191	0.41872	1	1	-	0.274066	0.025066
AC185593.3_FG003	√	√	1	85784829	85785212	-1	protein_coding	-	--	--	M3	darkmagenta	1.19451	6.49773	0.0088	0.0284378	UP	0.705648	2.14887	0.0937	0.311147	-	1.65762	2.33606	0.4436	0.683237	-	0.646267	2.19772	0.1047	0.185736	-	13.4712	17.56	0.1814	0.370545	-	10.3829	15.1531	0.0507	0.199474	-	8.38733	14.9284	0.0094	0.037838	-	16.9753	16.71
GRMZM2G113761	√	√	1	86369094	86370699	1	protein_coding	-	Xyloglucan endotransglucosylase/hydrolase protein 32 [Source:UniProtKB/TrEMBL;Acc:B6T2W7]	--	M9	navajowhite2	8.34694	21.4579	5e-05	0.000367716	UP	3.66067	1.60644	0.00375	0.0401149	Down	23.4618	6.77631	5e-05	0.00107717	Down	73.6033	28.9755	5e-05	0.000291437	Down	1.54701	0.519392	0.00815	0.0404025	Down	0.331767	0.537696	1	1	-	0.187366	0.489946	1	1	-	0.623765	0.190831
GRMZM2G464885	√	-	1	87608896	87611423	-1	protein_coding	-	Uncharacterized protein [Source:UniProtKB/TrEMBL;Acc:B4FBL5]	uncharacterized LOC100192507	-	grey	9.76432	20.5474	5e-05	0.000367716	UP	7.04039	13.5209	5e-05	0.00167699	-	7.08223	11.346	0.00545	0.0414989	-	5.90722	7.78565	0.15765	0.25622	-	7.71326	7.11774	0.496	0.689874	-	5.31944	6.81265	0.0321	0.147184	-	4.74437	7.23261	0.0005	0.00352733	-	6.78882	7.87062
GRMZM2G053720	√	√	1	88349118	88351781	1	protein_coding	-	Proline oxidase [Source:UniProtKB/TrEMBL;Acc:B6SSZ0]	--	-	grey	4.75325	0.961959	5e-05	0.000367716	Down	17.4798	5.54557	5e-05	0.00167699	Down	16.3182	5.31143	5e-05	0.00107717	Down	6.43375	6.99464	0.72445	0.79985	-	58.0888	27.4048	5e-05	0.000548491	Down	55.0748	46.461	0.06425	0.23299	-	52.3023	36.086	5e-05	0.000480024	-	57.537	16.4061
GRMZM2G161459	√	√	1	92793622	92797895	-1	protein_coding	-	--	--	-	grey	0.915357	2.26836	0.00095	0.00464809	UP	0.757945	0.406529	1	1	-	1.66303	1.0841	0.12685	0.331963	-	3.94495	0.945897	0.00055	0.00244665	Down	14.7203	2.62897	5e-05	0.000548491	Down	11.2752	4.32464	5e-05	0.000905296	Down	10.9392	3.66672	5e-05	0.000480024	Down	8.41053	0.976126
GRMZM2G007939	√	√	1	95197852	95201491	-1	protein_coding	-	--	--	M3	darkmagenta	60.5823	21.0689	0.0001	0.000679693	Down	46.1869	10.0583	5e-05	0.00167699	Down	67.9994	23.0921	0.00015	0.00270834	Down	61.7829	32.4994	0.0213	0.0515588	-	174.676	107.324	0.00155	0.0107778	-	165.847	145.029	0.3068	0.577403	-	218.486	114.352	5e-05	0.000480024	-	174.152	72.304
GRMZM2G042538	√	√	1	96079156	96080964	1	protein_coding	-	--	--	M1	orangered3	12.0917	24.9215	5e-05	0.000367716	UP	13.5218	14.295	0.67555	0.860383	-	11.7983	11.8641	0.97055	0.986515	-	5.11123	10.8993	0.00025	0.00123221	UP	3.2012	1.99332	0.02165	0.0844464	-	1.96043	2.66162	0.10355	0.310786	-	1.0961	1.32301	0.4537	0.625052	-	0.890491	0.705573
GRMZM2G094168	√	√	1	98770498	98772402	1	protein_coding	PLATZ	Uncharacterized protein [Source:UniProtKB/TrEMBL;Acc:B4FJ79]	hypothetical protein	-	grey	0.565253	1.55601	0.0096	0.0304853	UP	0.942945	0.946956	1	1	-	4.19008	1.94449	0.00605	0.0447109	Down	7.96394	3.75844	0.00815	0.0234122	Down	6.42499	3.77335	0.00975	0.0466015	-	5.98576	5.2546	0.41015	0.67144	-	3.63621	4.53751	0.2278	0.395136	-	3.76018	2.55611
GRMZM2G344279	-	-	1	104283794	104287013	-1	protein_coding	-	--	--	M1	orangered3	1.34531	2.78288	0.00465	0.0169029	UP	2.2442	1.73744	0.32445	0.60919	-	2.18798	1.61145	0.29775	0.550018	-	1.77451	1.45427	0.60845	0.704411	-	0.844605	0.671067	1	1	-	0.514792	0.426982	1	1	-	0.286948	0.313275	1	1	-	0.917158	0.450112
GRMZM5G855776	-	√	1	117709410	117712305	-1	protein_coding	-	--	--	M3	darkmagenta	1.51636	4.04682	0.0002	0.00124511	UP	0.607596	0.512526	1	1	-	2.46979	2.32079	0.81115	0.914008	-	3.28642	2.74646	0.53695	0.642939	-	15.9643	15.0074	0.5631	0.742606	-	13.649	12.0588	0.24255	0.510482	-	10.9929	10.6356	0.7721	0.863975	-	12.5212	9.76221
GRMZM2G477139	-	√	1	119383836	119386152	1	protein_coding	-	--	--	M1	orangered3	30.6267	14.629	5e-05	0.000367716	Down	29.1727	25.7051	0.34915	0.630824	-	32.528	24.1539	0.06165	0.212812	-	15.2326	18.5437	0.3251	0.442203	-	0.157708	0.0702236	1	1	-	0.0746617	0.194421	1	1	-	0.069296	0.214788	1	1	-	0.386646	0
GRMZM2G063024	√	√	1	121806435	121808447	-1	protein_coding	-	Senescence-associated protein 15 [Source:UniProtKB/TrEMBL;Acc:B6UF74]	--	-	grey	0.766831	2.1324	0.0006	0.00315575	UP	1.28636	1.33487	0.89225	0.959196	-	3.51431	1.33675	0.0001	0.00194899	Down	4.74106	1.80664	0.0018	0.00670099	Down	2.26905	1.72151	0.19485	0.389311	-	3.11747	1.73225	0.00125	0.0137567	-	1.58052	1.21006	0.22925	0.39675	-	1.87145	0.679461
GRMZM2G152981	√	√	1	122406823	122424462	-1	protein_coding	-	Uncharacterized protein [Source:UniProtKB/TrEMBL;Acc:B4FN61]	uncharacterized LOC100272357	M4	red	0.763452	3.02676	0.0012	0.00565016	UP	0.20413	0.25769	1	1	-	0.30317	0.113792	1	1	-	10.013	3.1557	0.0046	0.0146124	Down	0.481883	0.815853	1	1	-	1.30164	1.33063	0.9472	0.98101	-	0.683435	1.00596	1	1	-	1.37573	0.455123
GRMZM5G883813	√	√	1	128710820	128712394	-1	protein_coding	-	Uncharacterized protein [Source:UniProtKB/TrEMBL;Acc:C4J2D8]	hypothetical protein	-	grey	4.36846	8.91495	5e-05	0.000367716	UP	3.21313	5.5496	0.002	0.0263617	-	1.2137	4.29967	5e-05	0.00107717	UP	0.883855	3.00708	0.00325	0.0109433	UP	11.8637	8.93665	0.0074	0.0374741	-	7.08007	7.07628	0.9946	0.997371	-	5.50591	4.13913	0.0257	0.0817439	-	5.81001	4.11435
GRMZM2G168479	√	√	1	129265726	129266332	1	protein_coding	-	--	--	-	grey	2.67835	6.80871	0.0027	0.0108316	UP	2.04418	2.75316	0.38655	0.661836	-	0.878997	2.58411	0.0251	0.118659	-	1.53851	4.23439	0.03045	0.0689315	-	0.111979	0.88787	1	1	-	0.154531	0.777532	1	1	-	0.150713	1.24264	0.1756	0.329434	-	0.224896	4.74149
GRMZM2G063824	√	√	1	132177477	132179215	1	protein_coding	-	Carbohydrate transporter/ sugar porter [Source:UniProtKB/TrEMBL;Acc:B6TZX8]	--	M6	royalblue	0.906894	3.2463	0.0001	0.000679693	UP	1.36463	1.38767	0.9692	0.987245	-	2.77797	2.4893	0.6633	0.834444	-	4.35599	2.60653	0.0898	0.164796	-	0.210385	0.069927	1	1	-	0.0469989	0.128696	1	1	-	0.033779	0.0515629	1	1	-	0.217782	0.110427
GRMZM2G080530	√	√	1	139470289	139474062	1	protein_coding	-	Protein binding protein; Uncharacterized protein [Source:UniProtKB/TrEMBL;Acc:B4F9F2]	LOC100191600	-	grey	2.4709	5.15013	5e-05	0.000367716	UP	7.00802	6.00427	0.27355	0.5588	-	56.6066	19.6134	5e-05	0.00107717	Down	195.234	87.7679	5e-05	0.000291437	Down	59.9942	133.365	5e-05	0.000548491	UP	83.3145	91.8701	0.2239	0.487899	-	107.877	154.777	5e-05	0.000480024	-	88.1263	281.763
GRMZM2G130232	√	√	1	141046523	141047983	-1	protein_coding	-	Uncharacterized protein [Source:UniProtKB/TrEMBL;Acc:B4FBZ9]	hypothetical protein	-	grey	0.95772	4.20004	0.00015	0.000968439	UP	1.556	1.50407	0.90645	0.964011	-	3.29493	0.547431	0.0001	0.00194899	Down	2.14644	1.16059	0.2794	0.394165	-	0.972419	0.711711	1	1	-	0.306686	0.809604	1	1	-	0.216259	0.238682	1	1	-	0.506759	0.274611
GRMZM2G455784	√	√	1	142790094	142792762	-1	protein_coding	-	Uncharacterized protein [Source:UniProtKB/TrEMBL;Acc:B7ZXJ0]	hypothetical protein	-	grey	1.57617	4.36882	5e-05	0.000367716	UP	1.36718	2.84811	0.0007	0.0124844	UP	0.34492	1.10895	0.0011	0.0129135	UP	0.293343	0.531569	1	1	-	1.83159	1.51162	0.30235	0.514106	-	0.973302	1.13615	0.4235	0.68235	-	0.764119	0.685683	1	1	-	0.709162	0.717316
GRMZM2G013650	√	-	1	143885142	143895725	-1	protein_coding	-	Pentatricopeptide repeat (PPR) superfamily protein [Source:Projected from Arabidopsis thaliana (AT1G64430) TAIR;Acc:AT1G64430]	--	M3	darkmagenta	1.16495	2.76037	0.00035	0.00200401	UP	1.13869	1.14904	1	1	-	3.03011	2.13106	0.11285	0.308067	-	4.66798	2.7317	0.0184	0.0458028	-	50.878	56.7477	0.1801	0.368756	-	50.4725	58.028	0.09245	0.290565	-	54.8136	63.0056	0.07335	0.177161	-	51.3953	54.7881
GRMZM5G817651	√	√	1	144243097	144244661	1	protein_coding	-	Putative uncharacterized protein [Source:UniProtKB/TrEMBL;Acc:B6U3H9]	hypothetical protein	M2	indianred4	14.6655	6.29336	5e-05	0.000367716	Down	11.1857	12.4238	0.5282	0.770783	-	5.32551	6.67508	0.34375	0.595101	-	2.27097	2.70317	0.65275	0.741315	-	2.87427	2.97623	0.8959	0.949005	-	3.06614	2.84185	0.7322	0.880701	-	1.95149	2.83999	0.1417	0.283186	-	2.55411	3.26658
GRMZM2G173404	√	√	1	144437440	144468228	-1	protein_coding	-	--	--	M1	orangered3	13.5501	27.5757	5e-05	0.000367716	UP	13.6271	28.7082	5e-05	0.00167699	UP	11.1036	22.8091	5e-05	0.00107717	UP	9.40319	21.3515	5e-05	0.000291437	UP	7.65572	7.59981	0.9545	0.976874	-	5.75555	6.6225	0.23535	0.501712	-	4.18472	3.89818	0.615	0.755044	-	7.16162	6.99135
GRMZM2G065205	√	√	1	147093833	147098733	1	protein_coding	-	Uncharacterized protein [Source:UniProtKB/TrEMBL;Acc:C0HFI8]	uncharacterized LOC100277877	M1	orangered3	56.3356	16.1434	5e-05	0.000367716	Down	52.0208	48.6146	0.50595	0.754679	-	38.9515	41.7551	0.58995	0.787861	-	19.5716	27.915	0.00625	0.0187928	-	0.070999	0.0826739	1	1	-	0.174707	0.130594	1	1	-	0.114131	0.107273	1	1	-	0.0930528	0.11967
GRMZM2G057820	√	√	1	147731755	147736435	-1	protein_coding	-	Uncharacterized protein [Source:UniProtKB/TrEMBL;Acc:C0HIU1]	uncharacterized LOC100381783	M3	darkmagenta	6.72371	3.05626	5e-05	0.000367716	Down	5.59946	4.13216	0.0431	0.19856	-	3.07475	3.21194	0.8222	0.920214	-	2.29237	2.16533	0.8199	0.873753	-	58.6992	61.5877	0.5541	0.736076	-	85.0692	76.3767	0.1867	0.439922	-	106.359	83.5302	0.0013	0.00777925	-	77.3451	65.0853
GRMZM2G456357	-	√	1	151514959	151516930	-1	protein_coding	-	Putative uncharacterized protein [Source:UniProtKB/TrEMBL;Acc:B6T6S2]	--	-	grey	1.78678	3.71464	0.0002	0.00124511	UP	1.19238	1.61282	0.20305	0.476528	-	1.33132	1.15987	0.60695	0.798538	-	1.78643	0.884894	0.0376	0.0818028	-	4.17338	2.54484	0.00125	0.00902763	-	3.61618	3.10979	0.2466	0.514467	-	2.7193	1.35278	0.00025	0.00197231	Down	1.42677	0.842988
GRMZM2G074393	√	√	1	157068826	157069951	-1	protein_coding	-	Protein of unknown function (DUF1118) [Source:Projected from Arabidopsis thaliana (AT5G08050) TAIR;Acc:AT5G08050]	LOC100273400	M3	darkmagenta	1.05692	3.25513	0.00255	0.0103431	UP	3.27962	3.55457	0.75775	0.903253	-	7.56581	6.75736	0.5806	0.781804	-	8.21305	15.7646	0.0026	0.00907586	-	1013.83	801.944	0.0151	0.0649677	-	846.596	826.181	0.79115	0.910602	-	787.833	803.528	0.804	0.883605	-	1088.84	442.678
GRMZM2G315848	√	√	1	157080377	157084090	1	protein_coding	-	Nucleotide pyrophosphatase/phosphodiesterase [Source:UniProtKB/TrEMBL;Acc:B6U857]	nucleotide pyrophosphatase/phosphodiesterase	-	grey	5.18898	13.4538	5e-05	0.000367716	UP	7.40528	13.1301	5e-05	0.00167699	-	5.43161	13.1683	5e-05	0.00107717	UP	15.3117	11.6832	0.05965	0.118719	-	23.3779	18.3246	0.0063	0.033172	-	24.4155	23.4765	0.64215	0.832421	-	20.4882	22.9319	0.1678	0.31856	-	24.7116	15.2039
GRMZM2G426125	√	√	1	161698212	161698820	1	protein_coding	-	Zinc finger protein 7 [Source:UniProtKB/TrEMBL;Acc:B6TUW1]	--	M3	darkmagenta	7.19798	16.17	0.0004	0.0022491	UP	10.7193	6.87311	0.04955	0.215635	-	6.14448	9.18531	0.1318	0.339763	-	2.74479	8.55886	0.0034	0.0113547	UP	34.382	20.1616	0.0002	0.0019146	-	35.4019	24.6408	0.00205	0.0202084	-	26.171	25.4403	0.81725	0.892423	-	27.0754	15.841
GRMZM2G038893	√	√	1	166818060	166824936	1	protein_coding	-	WAK-like kinase [Source:UniProtKB/TrEMBL;Acc:B6SRN3]	--	-	grey	0.922627	2.00258	0.00205	0.00865528	UP	5.33611	3.30388	0.0047	0.0470738	-	12.7573	6.92845	0.0002	0.00339462	-	8.3114	7.80356	0.7148	0.792334	-	5.28657	3.04015	0.00045	0.0038294	-	4.27182	4.20791	0.9136	0.966959	-	2.03206	2.63044	0.1397	0.280402	-	2.74607	1.7892
AC203989.4_FG001	√	√	1	176784750	176786229	-1	protein_coding	-	Cupin, RmlC-type [Source:UniProtKB/TrEMBL;Acc:B6TB90]	LOC100282770	M8	antiquewhite4	5.6987	1.31059	5e-05	0.000367716	Down	10.159	2.60368	5e-05	0.00167699	Down	66.5091	25.8366	5e-05	0.00107717	Down	31.7177	110.555	5e-05	0.000291437	UP	0.947436	0.288558	1	1	-	0.815389	0.393086	1	1	-	1.3469	0.471173	0.028	0.0871623	-	1.26789	0.450043
GRMZM2G051168	√	√	1	179949801	179950512	1	protein_coding	-	--	--	M1	orangered3	5.29155	14.8984	0.00045	0.00248359	UP	8.97846	9.55095	0.796	0.920617	-	6.22739	6.82885	0.716	0.863219	-	0.464954	4.63232	0.0095	0.0265811	UP	0.0348612	0.427203	1	1	-	0.584395	0.167316	1	1	-	1.05424	0.191807	1	1	-	0.51563	0.0333878
GRMZM2G093755	√	√	1	180018458	180019178	-1	protein_coding	-	--	--	M3	darkmagenta	1.59861	3.86281	0.00965	0.030603	UP	0.817512	2.99042	0.00685	0.0605208	-	1.20694	1.48944	0.58675	0.785773	-	0.592452	2.57891	0.03355	0.0744899	-	11.0189	9.16458	0.24785	0.453851	-	16.1792	11.7871	0.01605	0.0926681	-	19.6548	10.5658	5e-05	0.000480024	-	15.5393	8.62624
GRMZM2G475897	-	√	1	180544078	180547525	-1	protein_coding	-	Uncharacterized protein [Source:UniProtKB/TrEMBL;Acc:B4FPZ9]	uncharacterized LOC100272697	M2	indianred4	7.38856	3.63645	0.00365	0.0138878	Down	4.70417	4.21871	0.72435	0.886519	-	2.36886	1.99029	0.71525	0.862644	-	4.43642	0.335922	0.23025	0.342577	-	0.631694	0.797479	1	1	-	0.631705	1.2141	0.3433	0.611855	-	0.911135	1.7043	0.24135	0.411139	-	0.072517	2.79912
GRMZM2G129597	√	√	1	181522191	181523824	-1	protein_coding	-	--	--	M1	orangered3	22.1035	46.9781	5e-05	0.000367716	UP	23.6844	29.9593	0.0288	0.154591	-	21.545	30.9578	0.0076	0.0521676	-	14.3673	33.9185	5e-05	0.000291437	UP	0.997087	1.36396	0.2026	0.398701	-	0.944733	1.35483	0.092	0.289995	-	0.966787	1.79584	0.00545	0.0247109	-	1.46222	1.35502
GRMZM2G023313	√	√	1	182129146	182131165	-1	protein_coding	-	Uncharacterized protein [Source:UniProtKB/TrEMBL;Acc:B4FBX3]	hypothetical protein	M3	darkmagenta	68.2747	179.887	5e-05	0.000367716	UP	85.2376	110.082	0.014	0.0979024	-	52.6463	133.509	5e-05	0.00107717	UP	66.9757	167.938	5e-05	0.000291437	UP	208.022	256.704	0.00985	0.0469336	-	196.884	218.935	0.1853	0.437931	-	195.121	202.794	0.60345	0.746304	-	326.904	210.187
GRMZM2G048616	√	√	1	182418108	182420563	1	protein_coding	-	Aldolase-type TIM barrel family protein [Source:Projected from Arabidopsis thaliana (AT5G64250) TAIR;Acc:AT5G64250]	LOC100191301	M3	darkmagenta	5.4339	12.0191	5e-05	0.000367716	UP	6.61249	9.76012	0.00935	0.0749388	-	5.67994	7.55905	0.1201	0.320489	-	13.7536	8.81269	0.00985	0.0273761	-	17.6554	21.5333	0.0364	0.123315	-	24.0435	22.9945	0.61645	0.81718	-	29.4782	25.2612	0.0633	0.159135	-	29.362	24.3199
AC186606.4_FG003	√	√	1	182653546	182654452	-1	protein_coding	bZIP	BZIP protein [Source:UniProtKB/TrEMBL;Acc:B6UHB7]	bZIP protein	-	grey	1.98053	5.02515	0.00155	0.0069399	UP	1.18226	1.90277	0.19745	0.469348	-	0.950856	2.91438	0.005	0.0391803	UP	0.625591	2.58201	0.03785	0.0822334	-	1.61203	1.2309	0.4631	0.662215	-	0.758981	0.921574	0.605	0.810804	-	0.478134	1.53609	0.02045	0.068418	-	1.67459	2.04635
GRMZM2G005840	√	√	1	183336453	183337346	-1	protein_coding	-	Uncharacterized protein [Source:UniProtKB/TrEMBL;Acc:B4FVK2]	RING-H2 finger protein	M3	darkmagenta	16.6724	53.1287	5e-05	0.000367716	UP	22.3971	20.3523	0.5167	0.762453	-	20.8995	29.602	0.0433	0.170589	-	20.52	38.7919	0.0004	0.00186263	-	99.9201	249.096	5e-05	0.000548491	UP	95.6508	155.623	5e-05	0.000905296	-	98.5204	153.685	5e-05	0.000480024	-	97.4137	242.199
GRMZM2G080724	√	√	1	184014021	184015262	-1	protein_coding	-	Uncharacterized protein [Source:UniProtKB/TrEMBL;Acc:C0PPG1]	retrotransposon protein	M5	darkturquoise	9.67445	3.71566	5e-05	0.000367716	Down	19.2346	2.32895	5e-05	0.00167699	Down	7.5306	48.6979	5e-05	0.00107717	UP	20.4463	441.298	5e-05	0.000291437	UP	20.1958	96.7449	5e-05	0.000548491	UP	44.3765	94.1508	5e-05	0.000905296	UP	49.0519	114.153	5e-05	0.000480024	UP	149.621	1439.34
GRMZM2G080746	√	√	1	184015846	184023922	-1	protein_coding	-	Uncharacterized protein [Source:UniProtKB/TrEMBL;Acc:C0HIQ2]	uncharacterized LOC100381768	M1	orangered3	55.0068	27.2179	5e-05	0.000367716	Down	48.0635	40.6685	0.0956	0.314678	-	29.3574	34.477	0.2267	0.469253	-	26.7446	23.6199	0.32295	0.440011	-	6.70081	6.88446	0.77955	0.885481	-	6.86458	7.29449	0.51645	0.7517	-	5.91182	7.61846	0.0061	0.0269509	-	5.95318	7.52585
GRMZM2G024668	√	√	1	184272689	184277348	-1	protein_coding	-	Uncharacterized protein [Source:UniProtKB/TrEMBL;Acc:C4J3K8]	--	M8	antiquewhite4	220.762	57.1632	5e-05	0.000367716	Down	220.386	82.9209	5e-05	0.00167699	Down	71.3929	191.994	5e-05	0.00107717	UP	79.8564	515.763	5e-05	0.000291437	UP	106.162	116.311	0.2808	0.490603	-	153.799	117.252	0.0019	0.0190037	-	167.045	167.335	0.9825	0.988819	-	215.657	419.448
GRMZM2G115981	√	√	1	184600901	184602544	1	protein_coding	-	--	--	M5	darkturquoise	16.7152	8.12953	5e-05	0.000367716	Down	8.72502	10.7689	0.2167	0.493817	-	2.87647	6.73085	0.00555	0.0421007	UP	5.33628	5.12303	0.87975	0.918405	-	11.6104	18.3722	0.0007	0.00556826	-	12.4462	15.6449	0.05745	0.216721	-	15.4078	18.8772	0.07685	0.183585	-	13.2123	74.7987
AC187262.4_FG007	√	√	1	184732930	184733551	-1	protein_coding	-	Induced stolen tip protein TUB8; Uncharacterized protein [Source:UniProtKB/TrEMBL;Acc:B4FMB6]	hypothetical protein	-	grey	334.295	79.2217	5e-05	0.000367716	Down	1370.03	436.017	5e-05	0.00167699	Down	1730.55	912.145	0.0001	0.00194899	-	1276.75	975.851	0.08425	0.156809	-	1.71175	1.51848	0.782	0.886683	-	1.60025	0.28387	0.039	0.168112	-	1.43971	0.234278	0.09895	0.220181	-	1.87775	0.74522
GRMZM2G168669	-	√	1	188961963	188962706	1	protein_coding	-	--	--	-	grey	1.99738	4.0037	0.0165	0.0472948	UP	4.65551	5.48145	0.51185	0.759125	-	4.42335	4.00358	0.7164	0.863418	-	6.4625	5.72473	0.69485	0.776709	-	0.240236	0.105972	1	1	-	0.105228	0.0908018	1	1	-	0.122507	0	1	1	-	0	0
GRMZM2G047968	√	√	1	189719492	189721351	1	protein_coding	-	--	--	M3	darkmagenta	2.52999	9.42098	5e-05	0.000367716	UP	0.657761	0.858115	1	1	-	0.345041	0.330918	1	1	-	0.268611	0.192733	1	1	-	47.4015	66.8595	0.0002	0.0019146	-	44.2674	58.2421	0.0029	0.0265228	-	36.5537	32.1975	0.18855	0.345765	-	35.4109	46.6754
GRMZM2G083128	-	√	1	189721649	189722834	1	protein_coding	-	--	--	M3	darkmagenta	1.0514	3.06867	0.00075	0.00381808	UP	0.395756	1.07097	1	1	-	0.266158	0.502487	1	1	-	0.3093	0.210318	1	1	-	28.5668	35.0183	0.02665	0.0986756	-	23.5451	30.9504	0.0037	0.031838	-	21.9704	14.3595	5e-05	0.000480024	-	23.8077	19.4104
GRMZM2G016088	√	√	1	189804901	189806671	1	protein_coding	-	Protein of unknown function (DUF1997) [Source:Projected from Arabidopsis thaliana (AT4G31115) TAIR;Acc:AT4G31115]	--	M3	darkmagenta	6.00415	13.3761	5e-05	0.000367716	UP	8.1793	9.17387	0.46825	0.726484	-	11.1656	11.7754	0.75595	0.885999	-	9.54677	19.0553	0.0002	0.00101317	-	194.814	171.819	0.12325	0.286499	-	192.405	190.878	0.92205	0.969997	-	210.36	192.768	0.2436	0.413731	-	244.614	115.997
GRMZM2G157350	√	√	1	190222622	190223576	-1	protein_coding	-	Putative uncharacterized protein [Source:UniProtKB/TrEMBL;Acc:B6SX12]	--	M3	darkmagenta	3.84029	11.4369	0.0001	0.000679693	UP	5.10076	4.3397	0.4937	0.744847	-	10.5886	11.1745	0.79545	0.906821	-	10.326	19.5239	0.00605	0.0183077	-	266.969	240.249	0.1899	0.382324	-	231.809	258.405	0.18525	0.437914	-	276.513	257.11	0.33285	0.510632	-	424.771	155.002
GRMZM2G032597	-	-	1	192308178	192311040	1	protein_coding	-	--	--	M2	indianred4	3.96546	1.64661	0.0056	0.0196829	Down	4.06039	2.26735	0.0451	0.204113	-	3.66771	2.04839	0.08275	0.254461	-	2.13465	1.20184	0.42135	0.536725	-	2.3444	1.09637	0.0729	0.201028	-	1.83835	2.08756	0.67885	0.85387	-	1.24748	2.28421	0.0731	0.176729	-	1.91753	1.81766
GRMZM5G871093	√	√	1	193197263	193198327	-1	protein_coding	-	--	--	-	grey	6.47031	15.1654	5e-05	0.000367716	UP	8.8147	7.19774	0.3065	0.592766	-	22.4428	13.3447	0.0053	0.0407077	-	12.4069	11.6544	0.77175	0.837167	-	15.2092	9.56813	0.00185	0.0124988	-	17.5046	10.6421	0.0005	0.00664313	-	12.4984	9.84263	0.0979	0.218578	-	10.8062	3.07049
GRMZM2G083725	√	√	1	194690089	194692196	-1	protein_coding	-	Lipid transfer protein [Source:UniProtKB/TrEMBL;Acc:B6TQP9]	putative bifunctional inhibitor/LTP/seed storage protein family	-	grey	51.476	138.043	5e-05	0.000367716	UP	68.6159	42.6394	5e-05	0.00167699	-	220.344	112.21	5e-05	0.00107717	-	282.347	314.095	0.45405	0.567754	-	27.5002	42.1219	5e-05	0.000548491	-	28.8292	26.5734	0.41205	0.673075	-	41.8561	53.6672	0.00835	0.034614	-	33.3268	51.579
GRMZM2G054252	√	√	1	195218120	195221530	1	protein_coding	NAC	NAC domain-containing protein 68 [Source:UniProtKB/TrEMBL;Acc:B6SRZ1]	LOC100281072	M3	darkmagenta	10.6192	22.4113	5e-05	0.000367716	UP	4.90605	4.80003	0.8967	0.960301	-	6.13938	4.05994	0.03645	0.15273	-	8.03044	8.2412	0.88615	0.923214	-	170.081	157.04	0.33	0.543961	-	197.115	204.498	0.6603	0.841991	-	318.381	223.225	5e-05	0.000480024	-	329.843	145.058
GRMZM2G136453	√	√	1	195364024	195371310	-1	protein_coding	-	Uncharacterized protein [Source:UniProtKB/TrEMBL;Acc:B4FA21]	LOC100191759	-	grey	61.3582	204.012	5e-05	0.000367716	UP	4.86457	10.8088	0.0002	0.00498533	UP	6.12509	4.58079	0.1063	0.296154	-	2.9852	4.98057	0.02025	0.0495181	-	29.1495	61.2002	5e-05	0.000548491	UP	34.1037	40.7639	0.04875	0.195171	-	55.9632	43.0007	0.0011	0.00676999	-	71.7627	42.4758
GRMZM2G159996	√	√	1	195590031	195594661	-1	protein_coding	Orphans	Uncharacterized protein [Source:UniProtKB/TrEMBL;Acc:B8A3E1]	LOC100194129	M1	orangered3	13.3186	75.472	5e-05	0.000367716	UP	5.63575	19.9776	5e-05	0.00167699	UP	10.3496	6.66108	0.0116	0.069701	-	11.2181	7.6239	0.0243	0.0573782	-	4.7505	8.12781	0.00015	0.00148207	-	3.56027	4.71932	0.0337	0.152073	-	3.47443	2.68837	0.08825	0.20261	-	5.32275	1.78839
GRMZM2G033828	√	√	1	196158449	196165691	-1	protein_coding	-	Retinoblastoma-related protein 3 [Source:UniProtKB/Swiss-Prot;Acc:Q3LXA7]	retinoblastoma-related 3	M1	orangered3	47.1914	18.3787	5e-05	0.000367716	Down	38.3941	39.6259	0.7609	0.904559	-	31.8215	33.5216	0.69855	0.853079	-	16.4261	17.9769	0.4788	0.590812	-	0.0623498	0.0783401	1	1	-	0.0982425	0.105748	1	1	-	0.0635517	0.0606669	1	1	-	0.0550813	0.0841489
GRMZM2G045135	√	-	1	196619128	196623386	1	protein_coding	-	Haloacid dehalogenase-like hydrolase (HAD) superfamily protein [Source:Projected from Arabidopsis thaliana (AT5G10460) TAIR;Acc:AT5G10460]	LOC100284297	-	grey	81.3499	163.091	5e-05	0.000367716	UP	125.584	140.031	0.28035	0.567322	-	76.8435	131.011	5e-05	0.00107717	-	114.381	156.046	0.0129	0.0342573	-	37.7786	46.4895	0.0146	0.0634305	-	30.5993	36.9606	0.0266	0.129429	-	31.5791	35.6497	0.13235	0.270429	-	44.0103	54.3489
GRMZM2G164909	√	√	1	197781323	197783002	-1	protein_coding	HSF	Heat shock factor protein 7 [Source:UniProtKB/TrEMBL;Acc:B6UDA5]	--	M8	antiquewhite4	7.43789	1.41463	5e-05	0.000367716	Down	9.31135	1.58112	5e-05	0.00167699	Down	3.04446	21.2496	5e-05	0.00107717	UP	5.88952	79.8204	5e-05	0.000291437	UP	5.05502	9.17297	5e-05	0.000548491	-	9.9056	10.8949	0.4049	0.666569	-	19.0687	27.4262	5e-05	0.000480024	-	23.9871	42.9066
GRMZM2G021687	√	√	1	197879675	197881628	1	protein_coding	-	Putative uncharacterized protein [Source:UniProtKB/TrEMBL;Acc:B6TWX9]	--	M3	darkmagenta	7.07386	19.0409	5e-05	0.000367716	UP	5.61299	6.92382	0.27975	0.56652	-	7.25619	7.91359	0.6789	0.843355	-	8.13428	8.63111	0.80405	0.861513	-	432.201	395.152	0.27495	0.484488	-	341.712	396.759	0.07285	0.250872	-	307.623	324.323	0.47815	0.645535	-	320.703	207.637
GRMZM2G021816	√	√	1	197888037	197891456	-1	protein_coding	-	Activator of 90 kDa heat shock protein ATPase [Source:UniProtKB/TrEMBL;Acc:B6U7Y1]	--	M8	antiquewhite4	92.1477	38.4941	5e-05	0.000367716	Down	85.855	52.2207	5e-05	0.00167699	-	39.2056	105.975	5e-05	0.00107717	UP	34.5119	241.309	5e-05	0.000291437	UP	31.9064	36.1407	0.14045	0.311872	-	33.0209	36.442	0.2456	0.513739	-	37.156	47.0729	0.0024	0.0128213	-	56.3083	161.063
GRMZM2G017110	√	√	1	198263544	198267076	-1	protein_coding	-	Glutamate decarboxylase; Uncharacterized protein [Source:UniProtKB/TrEMBL;Acc:B6TT27]	glutamate decarboxylase	M3	darkmagenta	28.8689	97.4371	5e-05	0.000367716	UP	32.2445	33.1958	0.7843	0.915473	-	67.2672	65.4775	0.8386	0.927243	-	103.323	106.581	0.80495	0.862283	-	55.8019	219.898	5e-05	0.000548491	UP	91.7338	121.377	0.00065	0.00825641	-	149.004	206.973	0.0001	0.000887187	-	116.615	247.42
GRMZM2G154267	√	√	1	198284498	198289201	1	protein_coding	-	DNA polymerase epsilon subunit 2 [Source:UniProtKB/TrEMBL;Acc:B6SKK3]	DNA polymerase epsilon subunit 2	M1	orangered3	25.4488	8.305	5e-05	0.000367716	Down	24.1151	21.7704	0.3389	0.622667	-	18.0613	19.0331	0.6958	0.851916	-	10.7989	12.6869	0.2607	0.374361	-	0.181027	0.101846	1	1	-	0.32537	0.152902	1	1	-	0.172542	0.0547138	1	1	-	0.135609	0.0894735
AC206031.3_FG007	√	√	1	199773263	199774102	1	protein_coding	-	--	--	-	grey	2.31911	5.23081	0.0045	0.0164561	UP	4.09106	2.29422	0.0488	0.213873	-	10.204	6.99901	0.1115	0.30597	-	6.76742	10.4852	0.08375	0.156087	-	4.99447	3.21243	0.07045	0.196193	-	4.81374	4.47622	0.71775	0.872736	-	4.8102	4.61731	0.845	0.909138	-	4.37129	4.51331
GRMZM2G031065	√	√	1	199775233	199776645	-1	protein_coding	-	--	--	-	grey	4.8822	9.77634	0.00015	0.000968439	UP	5.83003	4.71413	0.2837	0.570025	-	24.9384	14.6544	0.00085	0.0105924	-	26.2992	61.9601	5e-05	0.000291437	UP	45.9382	49.0573	0.46	0.659858	-	39.6772	36.7533	0.4041	0.66568	-	45.6496	75.1019	5e-05	0.000480024	-	85.6974	62.3855
GRMZM2G007969	√	√	1	199936745	199937443	1	protein_coding	-	Putative uncharacterized protein [Source:UniProtKB/TrEMBL;Acc:B6U3Q3]	--	M1	orangered3	35.764	77.2915	5e-05	0.000367716	UP	45.9518	150.43	5e-05	0.00167699	UP	20.0578	42.5779	5e-05	0.00107717	UP	28.693	27.1034	0.7305	0.804504	-	0	0.112321	1	1	-	0.109684	0.0270767	1	1	-	0	0.0290175	1	1	-	0	0
GRMZM2G457309	-	√	1	200504391	200505200	1	protein_coding	-	Mucin-2; Uncharacterized protein [Source:UniProtKB/TrEMBL;Acc:B6SR31]	LOC100281002	M7	darkorange	5.83723	2.46542	0.00235	0.00967963	Down	7.10262	3.56714	0.0078	0.066007	-	6.33925	8.73358	0.1772	0.407597	-	2.32096	4.11417	0.1453	0.240303	-	1.78916	2.8929	0.13415	0.302552	-	3.2488	2.01012	0.05985	0.222566	-	1.2338	0.791927	0.2884	0.463891	-	3.76977	2.47667
AC209845.4_FG010	√	√	1	200534561	200535445	-1	protein_coding	-	--	--	M1	orangered3	1.38939	6.12459	0.0002	0.00124511	UP	4.46096	3.06216	0.1861	0.453841	-	7.61144	6.97759	0.7213	0.866782	-	3.45641	4.63853	0.4158	0.531398	-	0.464252	0.6612	1	1	-	0.391246	0.761374	1	1	-	0.662257	0.493713	1	1	-	0	0.533667
GRMZM2G017045	√	√	1	201661039	201662079	-1	protein_coding	-	PGR5; Uncharacterized protein [Source:UniProtKB/TrEMBL;Acc:B6U0M5]	PGR5	M3	darkmagenta	4.59848	11.0697	5e-05	0.000367716	UP	3.66973	3.63406	0.97785	0.990405	-	6.81294	4.39659	0.06735	0.22469	-	6.28056	8.26123	0.2789	0.393741	-	289.265	345.813	0.0277	0.101492	-	316.257	332.162	0.54585	0.773366	-	406.436	421.425	0.631	0.766027	-	430.103	360.436
GRMZM2G112377	√	√	1	202585823	202587997	-1	protein_coding	-	Inorganic phosphate transporter 3 [Source:UniProtKB/TrEMBL;Acc:Q49B44]	--	M4	red	0.966871	2.81255	5e-05	0.000367716	UP	0.593462	0.630636	1	1	-	0.855746	2.03592	0.00515	0.0399166	UP	35.6778	3.05953	5e-05	0.000291437	Down	1.91332	2.03209	0.76595	0.876988	-	2.54198	2.01028	0.1678	0.412987	-	1.63109	2.84875	0.0025	0.0132487	-	1.60406	2.7057
AC194264.3_FG006	√	√	1	205546205	205550030	1	protein_coding	-	--	--	M4	red	7.70703	3.38666	0.0013	0.00601048	Down	5.08634	5.57303	0.68535	0.865855	-	2.16469	1.4493	0.2854	0.536998	-	4.83618	0.521217	0.0015	0.00574301	Down	2.58788	3.79701	0.1284	0.29423	-	2.10267	3.0867	0.08895	0.283959	-	2.56053	4.5099	0.0119	0.0456366	-	1.54531	6.66373
GRMZM2G342687	√	√	1	206600028	206600814	-1	protein_coding	-	Putative uncharacterized protein [Source:UniProtKB/TrEMBL;Acc:B6U562]	--	M7	darkorange	2.48779	5.9019	0.00305	0.0119625	UP	2.32574	3.23437	0.2789	0.565723	-	1.31927	3.61705	0.0061	0.044975	UP	0.768685	2.02086	0.0403	0.0866503	-	0.801846	2.16534	0.0458	0.144739	-	1.23201	2.88331	0.01075	0.0695664	-	2.31069	2.7163	0.5651	0.717633	-	1.80746	2.27588
GRMZM2G460383	√	√	1	207364507	207366640	1	protein_coding	-	Uncharacterized protein [Source:UniProtKB/TrEMBL;Acc:B4FWS6]	uncharacterized LOC100273650	M7	darkorange	1.41652	4.4164	5e-05	0.000367716	UP	1.86051	2.18868	0.469	0.727131	-	3.22121	3.45216	0.7439	0.879944	-	6.85036	6.58114	0.82585	0.878434	-	14.1547	8.79771	5e-05	0.000548491	-	10.3294	7.38774	0.0015	0.0158369	-	8.3278	8.02772	0.73675	0.840689	-	7.94895	5.18035
GRMZM2G178924	√	√	1	208065991	208073633	1	protein_coding	-	--	--	M2	indianred4	3.59482	1.59217	0.01135	0.0349157	Down	3.79033	2.56894	0.40055	0.674565	-	1.60127	1.16812	0.5197	0.741776	-	0.81791	0.437028	0.1652	0.266425	-	1.18483	1.26502	0.9296	0.96512	-	1.03028	0.77443	0.5896	0.801475	-	0.99838	0.224368	1	1	-	0.225734	0.348262
GRMZM2G059138	√	√	1	209352821	209353888	-1	protein_coding	-	SAUR33-auxin-responsive SAUR family member [Source:UniProtKB/TrEMBL;Acc:B6TUQ7]	--	M1	orangered3	2.80562	1.23523	0.0043	0.015886	Down	5.63368	4.23031	0.1685	0.430404	-	11.9605	15.7229	0.12815	0.333979	-	4.3267	23.1242	5e-05	0.000291437	UP	0.389051	0.814996	1	1	-	0	0.182157	1	1	-	0.0836224	0.730962	1	1	-	0.0531569	0.493453
GRMZM2G129879	√	√	1	209628062	209629126	-1	protein_coding	-	Uncharacterized protein [Source:UniProtKB/TrEMBL;Acc:C4JBS3]	uncharacterized LOC100275491	M3	darkmagenta	9.80858	20.8006	5e-05	0.000367716	UP	21.1931	28.0233	0.04345	0.199387	-	11.7229	13.2462	0.54195	0.757043	-	17.5486	13.0133	0.13425	0.225716	-	116.128	94.629	0.0149	0.064287	-	90.044	84.7263	0.47695	0.722504	-	120.927	92.2698	0.00045	0.00324016	-	163.303	84.9475
GRMZM2G108003	√	√	1	211246763	211247955	1	protein_coding	-	--	--	M3	darkmagenta	0.289635	1.39983	0.0083	0.0271355	UP	1.75721	1.01341	0.1121	0.343442	-	0.274427	1.36475	0.00485	0.0382765	UP	1.61504	7.34217	5e-05	0.000291437	UP	64.3873	190.328	5e-05	0.000548491	UP	62.5489	87.0472	5e-05	0.000905296	-	67.4467	240.935	5e-05	0.000480024	UP	175.077	544.577
GRMZM2G131205	√	√	1	211567137	211573211	1	protein_coding	-	Uncharacterized protein [Source:UniProtKB/TrEMBL;Acc:B4FTL3]	--	M3	darkmagenta	13.5436	27.6866	5e-05	0.000367716	UP	20.473	16.556	0.1899	0.45891	-	25.6298	18.0658	0.0327	0.142058	-	24.7981	33.4641	0.07725	0.146474	-	204.004	124.441	5e-05	0.000548491	-	204.914	147.316	0.0007	0.00875064	-	315.981	215.387	5e-05	0.000480024	-	264.524	117.55
GRMZM2G152543	-	√	1	212998702	213000426	-1	protein_coding	NAC	--	--	M1	orangered3	0.8551	1.86229	0.00625	0.0215505	UP	0.404742	1.03997	1	1	-	0.149472	0.638282	1	1	-	0.229272	0.162491	1	1	-	0	0.012535	1	1	-	0	0	1	1	-	0.0194068	0	1	1	-	0	0
GRMZM2G153184	√	√	1	213699824	213701540	-1	protein_coding	-	Chlorophyll a-b binding protein 4; Uncharacterized protein [Source:UniProtKB/TrEMBL;Acc:B4FV94]	LOC100284001	M3	darkmagenta	29.8328	79.986	5e-05	0.000367716	UP	25.2567	28.4812	0.28245	0.568761	-	28.1793	46.3452	0.00025	0.00403545	-	55.0416	55.0142	0.99695	0.997708	-	1243.23	1996.03	0.0002	0.0019146	-	1665.61	1854.22	0.33795	0.606944	-	2108.73	1723.65	0.0484	0.130793	-	2625.53	1522.68
GRMZM2G082257	√	√	1	213784003	213785627	1	protein_coding	-	YGL010w-like protein [Source:UniProtKB/TrEMBL;Acc:B6TVU6]	--	M3	darkmagenta	15.1694	30.6103	5e-05	0.000367716	UP	19.0684	19.5234	0.86765	0.950404	-	15.5451	21.9496	0.0478	0.181704	-	18.1034	22.9497	0.18575	0.291645	-	54.9318	60.3187	0.29585	0.507541	-	58.5162	61.8947	0.53285	0.763543	-	43.6305	45.2354	0.68515	0.806921	-	53.7243	45.4534
GRMZM2G079123	√	√	1	213964635	213966254	-1	protein_coding	MYB	--	--	M2	indianred4	0.868045	3.22471	0.0001	0.000679693	UP	0.36439	0.438004	1	1	-	0.487447	0.380193	1	1	-	5.70129	1.46131	5e-05	0.000291437	Down	0	0	1	1	-	0	0	1	1	-	0.0234515	0	1	1	-	0	0
GRMZM2G166687	√	√	1	214354391	214355375	-1	protein_coding	TCP	Teosinte branched1 protein [Source:UniProtKB/TrEMBL;Acc:B6T933]	teosinte branched1 protein	M2	indianred4	6.28258	15.1856	5e-05	0.000367716	UP	5.05689	6.07484	0.369	0.647735	-	3.64565	3.87856	0.8071	0.912331	-	1.288	3.58994	0.0085	0.0242442	UP	0	0	1	1	-	0	0	1	1	-	0.0256439	0	1	1	-	0	0
GRMZM5G844703	√	√	1	217503175	217504727	-1	protein_coding	-	Uncharacterized protein [Source:UniProtKB/TrEMBL;Acc:B4FNF0]	LOC100272399	M3	darkmagenta	13.7049	6.27096	5e-05	0.000367716	Down	8.75445	3.55741	5e-05	0.00167699	Down	5.09689	8.38316	0.0151	0.0837364	-	32.9153	16.296	5e-05	0.000291437	Down	120.033	122.49	0.80045	0.897729	-	128.548	123.054	0.5829	0.796962	-	171.031	154.787	0.17895	0.333421	-	139.53	94.6644
GRMZM2G347280	√	√	1	217833921	217836445	1	protein_coding	-	Putative uncharacterized protein [Source:UniProtKB/TrEMBL;Acc:B6STK8]	LOC100275460	-	grey	3.3614	11.5381	5e-05	0.000367716	UP	4.36963	4.53778	0.818	0.929982	-	16.647	7.60393	5e-05	0.00107717	Down	8.65923	12.6504	0.0201	0.0492174	-	12.1464	8.6584	0.00205	0.0135613	-	10.2838	8.41636	0.0537	0.206757	-	20.2054	9.91207	5e-05	0.000480024	Down	13.6243	3.09944
GRMZM2G047124	√	√	1	218338024	218338759	-1	protein_coding	-	--	--	M9	navajowhite2	0.645731	2.9994	0.00675	0.022958	UP	1.45954	0.888382	0.2367	0.517341	-	3.10443	1.68278	0.0764	0.243093	-	54.7599	33.4653	0.0017	0.00638187	-	0.920157	0.817628	1	1	-	0.219118	0.732062	1	1	-	0.369872	1.24063	0.03365	0.0997652	-	0.975393	1.95304
GRMZM2G066757	-	√	1	218990597	218990952	-1	protein_coding	-	--	--	M2	indianred4	12.232	4.22088	0.0023	0.00950315	Down	6.88306	8.43407	0.50305	0.752367	-	3.62339	2.13498	0.25615	0.504892	-	1.61037	0.954576	0.5726	0.673607	-	2.35205	2.01596	0.75845	0.872647	-	2.46295	1.41598	0.243	0.511063	-	1.95304	2.21091	0.79105	0.87512	-	1.05682	2.51922
AC206198.3_FG001	√	√	1	219771139	219772224	1	protein_coding	-	Uncharacterized protein [Source:UniProtKB/TrEMBL;Acc:C0PIJ0]	uncharacterized LOC100383719	M3	darkmagenta	0.40238	1.81982	0.00235	0.00967963	UP	0.275938	0.277279	1	1	-	0.754649	0.490429	1	1	-	0.704215	0.871718	0.68795	0.771379	-	5.6708	8.54467	0.00455	0.0256385	-	4.1669	4.83209	0.32555	0.594846	-	3.72557	3.75013	0.97855	0.986743	-	3.4521	3.81969
GRMZM2G032351	√	√	1	220359597	220392126	-1	protein_coding	-	Phototropin-1 [Source:UniProtKB/TrEMBL;Acc:B6SS20]	--	M3	darkmagenta	1.27811	3.41123	5e-05	0.000367716	UP	1.49252	1.01499	0.05765	0.235098	-	1.13853	1.08101	0.82005	0.919392	-	3.27783	1.40628	0.00035	0.00165816	Down	91.5044	104.437	0.1183	0.27885	-	109.853	105.057	0.5977	0.806659	-	124.266	139.85	0.1326	0.270661	-	88.9376	120.443
GRMZM2G078401	√	√	1	220993817	220994733	1	protein_coding	-	--	--	M1	orangered3	8.47689	18.0008	5e-05	0.000367716	UP	10.9396	9.56157	0.4398	0.706868	-	16.8881	16.8952	0.99445	0.996526	-	11.2797	22.5615	0.0003	0.00145029	UP	5.58712	7.58105	0.0947	0.240392	-	6.72977	6.19643	0.61405	0.815699	-	5.38162	6.39293	0.33625	0.513628	-	10.4047	4.88189
GRMZM2G320269	√	√	1	222256597	222258940	-1	protein_coding	-	Uncharacterized protein [Source:UniProtKB/TrEMBL;Acc:C0HIT1]	--	M1	orangered3	1.49675	3.18682	0.0012	0.00565016	UP	2.63725	5.19301	0.00105	0.0165046	-	2.09254	6.71604	5e-05	0.00107717	UP	2.43965	2.30525	0.8357	0.886206	-	0.136324	0.0529741	1	1	-	0	0.073595	1	1	-	0.00905635	0.038367	1	1	-	0.101542	0.0330931
GRMZM2G123896	√	√	1	222643514	222645307	1	protein_coding	-	Uncharacterized protein [Source:UniProtKB/TrEMBL;Acc:B4FQ41]	hypothetical protein	-	grey	205.224	1253.87	5e-05	0.000367716	UP	175.217	131.813	0.0061	0.0563775	-	99.8353	158.45	0.00145	0.0160415	-	229.567	229.645	0.99775	0.998256	-	366.012	713.986	5e-05	0.000548491	-	536.182	543.988	0.86875	0.948614	-	464.014	324.327	5e-05	0.000480024	-	613.887	474.243
GRMZM2G045082	√	√	1	223383333	223384051	1	protein_coding	-	Putative uncharacterized protein [Source:UniProtKB/TrEMBL;Acc:B6SLB5]	--	M4	red	0.948353	4.62254	0.0049	0.0176307	UP	0.702782	0.567458	1	1	-	0.482441	0.388613	1	1	-	0.571441	0.55587	0.95925	0.973219	-	0	0	1	1	-	0	0	1	1	-	0	0	1	1	-	0	0
GRMZM2G081148	-	-	1	225720891	225733726	1	protein_coding	-	Uncharacterized protein [Source:UniProtKB/TrEMBL;Acc:B4FJT4]	LOC100216802	-	grey	14.5752	30.9429	5e-05	0.000367716	UP	13.166	21.8981	0.00025	0.00592323	-	8.77025	15.2874	0.0026	0.0243483	-	10.5953	17.998	0.0022	0.00788763	-	14.3328	14.7457	0.79475	0.89479	-	13.3628	12.5718	0.54035	0.769649	-	11.7222	11.6707	0.9648	0.979087	-	14.5729	13.2604
GRMZM5G869779	√	√	1	226063076	226070426	1	protein_coding	-	Folylpolyglutamate synthase [Source:UniProtKB/TrEMBL;Acc:B6U8C5]	--	M4	red	7.79448	3.6715	5e-05	0.000367716	Down	7.98229	6.6596	0.1515	0.406502	-	5.29689	7.11891	0.0715	0.233111	-	5.00404	5.77746	0.4029	0.518944	-	6.21703	4.90394	0.0294	0.106069	-	6.06295	5.61576	0.4513	0.703066	-	3.37699	3.31741	0.8773	0.930639	-	3.07395	4.30897
GRMZM2G374973	√	√	1	226375873	226380244	-1	protein_coding	-	--	--	-	grey	1.17684	2.62116	0.0001	0.000679693	UP	0.614052	1.73689	0.0002	0.00498533	UP	0.137388	0.73589	1	1	-	0.280664	0.0729466	1	1	-	1.47621	1.70164	0.3889	0.597406	-	1.8044	1.81611	0.96765	0.987925	-	1.36327	1.85836	0.0419	0.117494	-	1.18184	1.79954
GRMZM2G131618	√	√	1	226679443	226680502	1	protein_coding	-	Uncharacterized protein [Source:UniProtKB/TrEMBL;Acc:C0PBY4]	uncharacterized LOC100382954	-	grey	2.68531	8.51547	5e-05	0.000367716	UP	4.54021	10.1941	5e-05	0.00167699	UP	7.61953	12.3344	0.016	0.0870227	-	5.7078	19.1313	5e-05	0.000291437	UP	12.0683	13.112	0.512	0.702888	-	16.1426	15.1086	0.55175	0.777911	-	11.9995	9.00277	0.02395	0.0773413	-	19.4745	12.0248
GRMZM2G135849	√	√	1	226894220	226895735	1	protein_coding	-	Acetyltransferase [Source:UniProtKB/TrEMBL;Acc:B6TUE4]	acetyltransferase	M1	orangered3	13.3012	28.1517	5e-05	0.000367716	UP	19.9738	23.5776	0.1592	0.417563	-	21.1594	28.2335	0.0369	0.153799	-	12.3658	36.6927	5e-05	0.000291437	UP	6.32443	7.12586	0.35635	0.570057	-	7.56388	7.68849	0.88865	0.957245	-	7.41879	6.48443	0.27005	0.44419	-	9.83792	7.44818
GRMZM2G449133	√	√	1	227301675	227303557	-1	protein_coding	-	Uncharacterized protein [Source:UniProtKB/TrEMBL;Acc:C0PI43]	uncharacterized LOC100383654	-	grey	3.37638	7.92861	5e-05	0.000367716	UP	2.62532	3.64942	0.13395	0.378152	-	4.77453	3.45947	0.1548	0.374895	-	3.61739	3.8657	0.8096	0.86605	-	3.09539	2.15342	0.0863	0.225274	-	4.87388	3.03289	0.0043	0.0356261	-	4.34836	3.7408	0.34865	0.52562	-	5.02605	2.28089
GRMZM2G153208	√	√	1	228704641	228705641	-1	protein_coding	-	Secretory protein [Source:UniProtKB/TrEMBL;Acc:B6TDW7]	LOC100283021	M3	darkmagenta	1.35934	3.80978	0.0015	0.00676592	UP	2.58437	1.43648	0.06565	0.253443	-	7.27841	3.9871	0.0125	0.07345	-	6.56012	11.4009	0.0213	0.0515588	-	159.848	51.3212	5e-05	0.000548491	Down	149.198	65.6098	5e-05	0.000905296	Down	53.6594	24.7772	5e-05	0.000480024	Down	67.9603	6.38529
GRMZM2G043183	-	-	1	229537655	229557823	-1	protein_coding	-	Putative uncharacterized protein [Source:UniProtKB/TrEMBL;Acc:B6SN27]	--	M4	red	4.52542	9.47251	0.00075	0.00381808	UP	5.89494	8.81555	0.05525	0.229623	-	4.41475	7.28964	0.0478	0.181704	-	5.23869	3.91032	0.33225	0.449657	-	5.26718	4.88022	0.68735	0.82785	-	6.13817	6.26032	0.89625	0.960549	-	7.4756	6.03534	0.18715	0.343959	-	6.78098	7.09378
GRMZM2G317021	√	√	1	229633411	229634001	-1	protein_coding	-	--	--	M1	orangered3	6.03842	14.3328	0.0014	0.0063963	UP	12.6637	16.5344	0.21875	0.496287	-	8.59292	14.0401	0.06865	0.22731	-	2.0424	9.28995	0.00285	0.00978276	UP	0.894875	1.24844	1	1	-	0.591188	0.893577	1	1	-	0.738334	0.15712	1	1	-	0.457448	0.889031
GRMZM2G131715	√	√	1	230260035	230260966	1	protein_coding	-	--	--	M1	orangered3	37.3821	17.5076	5e-05	0.000367716	Down	46.9225	27.8547	5e-05	0.00167699	-	42.8187	28.3849	0.0056	0.0423781	-	30.0939	33.54	0.4851	0.59638	-	6.6319	8.44954	0.15975	0.340258	-	4.74332	6.17669	0.1267	0.350239	-	4.17052	6.76931	0.0084	0.034785	-	5.10518	17.1055
AC233892.1_FG001	√	√	1	231913341	231915089	-1	protein_coding	-	Pentatricopeptide repeat (PPR) superfamily protein [Source:Projected from Arabidopsis thaliana (AT1G08610) TAIR;Acc:AT1G08610]	hypothetical protein	-	grey	5.19288	2.54992	5e-05	0.000367716	Down	4.35084	4.11452	0.73185	0.890986	-	2.67235	2.80763	0.82875	0.92269	-	4.44457	2.3547	0.0085	0.0242442	-	4.1048	4.51719	0.48445	0.680196	-	4.06971	4.78779	0.1857	0.438523	-	3.66335	3.98324	0.51725	0.67801	-	3.03877	5.271
GRMZM2G167438	√	√	1	232803345	232806998	-1	protein_coding	-	3-ketoacyl-CoA synthase [Source:UniProtKB/TrEMBL;Acc:B4FQN3]	acyltransferase	M2	indianred4	42.2625	20.8992	5e-05	0.000367716	Down	25.5767	19.0688	0.01765	0.114142	-	63.866	25.8309	5e-05	0.00107717	Down	65.6901	23.3171	5e-05	0.000291437	Down	0.186845	0.149564	1	1	-	0.147969	0.0632188	1	1	-	0.168748	0.156495	1	1	-	0.253181	0.146979
AC198361.3_FG004	√	√	1	233392159	233393644	-1	protein_coding	-	Uncharacterized protein [Source:UniProtKB/TrEMBL;Acc:C0P9S2]	uncharacterized LOC100382683	M1	orangered3	74.3203	30.7703	5e-05	0.000367716	Down	65.0012	43.4149	5e-05	0.00167699	-	50.3119	35.7355	0.01295	0.0752135	-	52.6015	26.112	5e-05	0.000291437	Down	21.4328	23.3505	0.3532	0.567196	-	18.9618	19.6304	0.71055	0.869184	-	22.7233	27.5116	0.0288	0.0889283	-	15.7938	24.6881
GRMZM2G001713	-	√	1	233470184	233473351	1	protein_coding	-	Uncharacterized protein [Source:UniProtKB/TrEMBL;Acc:B4FJM8]	--	M3	darkmagenta	0.693794	1.74361	0.0027	0.0108316	UP	0.858195	1.01256	1	1	-	0.776016	1.12368	0.22815	0.471062	-	1.2232	1.43732	0.63575	0.726606	-	0.147198	0.191598	1	1	-	0	0.141328	1	1	-	0.214097	0.322505	1	1	-	0.21012	0.217601
GRMZM2G062260	√	√	1	234335744	234336597	-1	protein_coding	-	Putative uncharacterized protein [Source:UniProtKB/TrEMBL;Acc:B6SNK8]	--	M3	darkmagenta	4.00007	9.61239	0.0001	0.000679693	UP	3.30754	6.33605	0.0069	0.0607333	-	2.78604	4.43369	0.09055	0.268357	-	2.63984	5.22615	0.03675	0.0802409	-	10.7685	13.112	0.15045	0.327139	-	10.7246	12.0238	0.37895	0.644966	-	9.18764	9.12366	0.9598	0.976707	-	9.70174	14.9244
GRMZM6G990931	√	√	1	234799732	234800220	-1	protein_coding	-	Phloem-specific lectin [Source:UniProtKB/TrEMBL;Acc:B6TSR3]	LOC100284363	-	grey	5.92295	15.6317	0.0003	0.00175798	UP	4.78337	6.62492	0.2748	0.559995	-	6.49306	8.10908	0.47015	0.704523	-	7.32498	5.51213	0.46455	0.577591	-	14.4037	8.60482	0.01905	0.076714	-	16.8749	8.58258	0.001	0.0116491	-	12.3394	7.6404	0.0292	0.0898562	-	16.2643	4.22819
GRMZM2G144782	√	√	1	235547071	235550744	1	protein_coding	-	RING finger and CHY zinc finger domain-containing protein 1; Uncharacterized protein [Source:UniProtKB/TrEMBL;Acc:B4FDC6]	LOC100192978	M4	red	11.6958	55.5363	5e-05	0.000367716	UP	10.2005	10.1059	0.94585	0.979567	-	14.3571	10.21	0.0361	0.151753	-	13.2459	13.5905	0.8727	0.913258	-	6.14049	8.41704	0.01615	0.068324	-	6.84798	7.19701	0.6899	0.858993	-	3.217	2.86183	0.47665	0.64421	-	2.64228	4.57621
GRMZM2G001577	√	√	1	236300016	236301251	-1	protein_coding	Orphans	--	--	-	grey	4.25535	10.9739	5e-05	0.000367716	UP	8.92968	7.96432	0.5392	0.777516	-	18.3167	19.3756	0.7487	0.882325	-	12.4149	33.672	5e-05	0.000291437	UP	29.7185	23.8838	0.0447	0.142229	-	23.1059	24.7178	0.53295	0.763633	-	24.4676	24.2261	0.92545	0.957595	-	17.2668	11.236
GRMZM2G148908	√	√	1	236631325	236637194	1	protein_coding	-	Uncharacterized protein [Source:UniProtKB/TrEMBL;Acc:B4FM10]	LOC100217218	M1	orangered3	15.3297	32.1025	5e-05	0.000367716	UP	14.0565	19.7577	0.01315	0.0939866	-	17.1108	20.1234	0.29845	0.550482	-	8.86956	49.7231	5e-05	0.000291437	UP	18.4124	14.1975	0.0192	0.0771162	-	12.0907	13.3028	0.38705	0.652366	-	7.75558	4.89644	0.0021	0.0115541	-	7.60291	4.50873
GRMZM2G010871	√	√	1	239674470	239678097	-1	protein_coding	HSF	Uncharacterized protein [Source:UniProtKB/TrEMBL;Acc:B4FWC8]	heat shock factor protein HSF30	-	grey	66.3594	27.7963	5e-05	0.000367716	Down	43.4697	21.2553	5e-05	0.00167699	Down	13.4752	53.3411	5e-05	0.00107717	UP	13.2184	112.472	5e-05	0.000291437	UP	36.4836	43.7039	0.0264	0.0979312	-	29.7977	37.978	0.00405	0.0340499	-	32.165	40.5743	0.00315	0.016076	-	35.475	109.762
GRMZM2G127421	√	√	1	239887471	239889132	1	protein_coding	-	Uncharacterized protein [Source:UniProtKB/TrEMBL;Acc:B4FAJ2]	uncharacterized LOC100191887	M3	darkmagenta	1.28694	5.85738	5e-05	0.000367716	UP	1.29799	0.987364	0.389	0.663688	-	3.15879	1.6125	0.0101	0.0636314	-	4.24842	4.71021	0.6676	0.75395	-	308.785	189.409	5e-05	0.000548491	-	228.336	195.287	0.0609	0.224856	-	177.208	201.049	0.0909	0.206996	-	184.7	152.866
GRMZM2G070673	√	√	1	240097763	240099705	1	protein_coding	Orphans	--	--	-	grey	1.7015	4.93786	5e-05	0.000367716	UP	4.42136	4.34653	0.92795	0.971635	-	15.5701	15.3385	0.92825	0.969226	-	11.6386	18.1961	0.0095	0.0265811	-	3.03934	2.00721	0.06555	0.186654	-	1.37274	1.44729	0.82445	0.927596	-	1.67802	1.27561	0.27735	0.452007	-	2.02116	1.05854
GRMZM2G005281	-	-	1	240723458	240747322	1	protein_coding	-	P-loop containing nucleoside triphosphate hydrolases superfamily protein [Source:Projected from Arabidopsis thaliana (AT2G41670) TAIR;Acc:AT2G41670]	GTPase family protein	M1	orangered3	10.3688	20.9704	5e-05	0.000367716	UP	9.64369	19.31	5e-05	0.00167699	UP	7.89827	13.8338	0.0012	0.0138662	-	8.17285	13.0043	0.01185	0.0319198	-	4.88612	7.1378	0.0061	0.0323833	-	3.91725	4.8402	0.12835	0.35252	-	3.56062	4.26009	0.23535	0.404175	-	3.66704	6.45569
GRMZM2G012611	√	√	1	241318043	241329110	-1	protein_coding	-	Uncharacterized protein [Source:UniProtKB/TrEMBL;Acc:C4IYG8]	uncharacterized LOC100272425	M4	red	5.9484	22.966	5e-05	0.000367716	UP	0.936252	2.83197	0.0058	0.0544895	-	1.15445	1.16274	0.99035	0.994901	-	0.645541	0.541368	0.74375	0.815118	-	1.43109	0.417593	0.10815	0.262346	-	1.08578	0.97563	0.79795	0.914529	-	1.66541	0.555481	0.01525	0.0547936	-	0.845226	0.421924
GRMZM2G064605	√	√	1	241529895	241531128	-1	protein_coding	-	Pathogenesis-related thaumatin superfamily protein [Source:Projected from Arabidopsis thaliana (AT5G40020) TAIR;Acc:AT5G40020]	LOC100192561	M7	darkorange	3.00716	7.01924	5e-05	0.000367716	UP	3.69094	3.74134	0.9471	0.97987	-	5.2431	7.875	0.05705	0.203256	-	12.1185	11.0342	0.64105	0.731006	-	0.0381248	0.346205	1	1	-	0	0.0525369	1	1	-	0.0276373	0.165703	1	1	-	0	0.278532
GRMZM2G173732	√	√	1	244529520	244530801	-1	protein_coding	-	--	--	M1	orangered3	2.65211	6.04903	0.0002	0.00124511	UP	8.04823	9.52543	0.2978	0.584571	-	6.39961	9.64617	0.0435	0.171011	-	4.09911	13.3297	5e-05	0.000291437	UP	0.0287051	0.0265339	1	1	-	0.0227557	0.0135762	1	1	-	0	0.0548784	1	1	-	0.042727	0.0181846
GRMZM2G080355	√	√	1	244695379	244696309	1	protein_coding	-	Putative uncharacterized protein [Source:UniProtKB/TrEMBL;Acc:B6U7S0]	--	M3	darkmagenta	13.1192	34.6679	5e-05	0.000367716	UP	20.7367	14.8178	0.02685	0.147815	-	25.7874	32.5569	0.13825	0.349575	-	21.175	69.318	5e-05	0.000291437	UP	1046.84	747.216	0.00015	0.00148207	-	833.873	780.76	0.45235	0.704031	-	814.731	731.365	0.1656	0.315741	-	1332.28	542.383
GRMZM2G070825	√	√	1	244797011	244798769	-1	protein_coding	-	Uncharacterized protein [Source:UniProtKB/TrEMBL;Acc:B4FA08]	hypothetical protein	-	grey	34.0737	72.2701	5e-05	0.000367716	UP	0.904465	4.8114	5e-05	0.00167699	UP	0.823721	1.1309	0.3311	0.583228	-	1.23425	2.33102	0.09665	0.174713	-	0.604099	1.21016	1	1	-	0.845057	1.42365	0.0517	0.202245	-	1.04191	0.933038	1	1	-	0.682077	0.806465
GRMZM5G842695	√	√	1	245369017	245372021	-1	protein_coding	-	Transparent testa 12 protein [Source:UniProtKB/TrEMBL;Acc:B6TBH9]	--	M7	darkorange	1.99412	7.66609	5e-05	0.000367716	UP	0.753621	1.2114	1	1	-	30.2823	3.22065	5e-05	0.00107717	Down	248.361	89.2912	5e-05	0.000291437	Down	5.07009	4.70264	0.5722	0.749663	-	0.84441	1.43704	0.018	0.100095	-	0.534965	1.88035	5e-05	0.000480024	UP	0.945448	1.12462
GRMZM2G383408	√	√	1	248793812	248797153	1	protein_coding	-	ACR4; Uncharacterized protein [Source:UniProtKB/TrEMBL;Acc:B4F9T0]	ACR4	-	grey	15.7302	37.4668	5e-05	0.000367716	UP	8.57222	11.8787	0.01055	0.0812188	-	13.0854	13.577	0.8007	0.908771	-	23.6969	19.8872	0.17695	0.281315	-	30.37	25.7159	0.05	0.153997	-	27.8579	27.9868	0.95415	0.9834	-	28.1678	30.8803	0.23265	0.400993	-	32.243	37.7587
GRMZM2G532387	√	√	1	248810985	248812882	-1	protein_coding	-	--	--	M1	orangered3	1.79326	5.14649	5e-05	0.000367716	UP	6.3263	3.8784	0.0101	0.0790254	-	8.65642	10.7441	0.218	0.45829	-	8.49165	14.106	0.0072	0.0211055	-	5.31448	4.58349	0.3502	0.564271	-	3.90016	3.91606	0.9883	0.995629	-	3.71434	4.42117	0.27875	0.453434	-	5.88025	3.84814
GRMZM2G103773	√	√	1	249371977	249376239	1	protein_coding	-	Uncharacterized protein [Source:UniProtKB/TrEMBL;Acc:B4FEM7]	putative cytochrome P450 superfamily protein	-	grey	6.54292	2.32572	5e-05	0.000367716	Down	4.0917	3.78944	0.6433	0.841918	-	5.01999	3.4591	0.06045	0.210545	-	10.0248	4.33794	5e-05	0.000291437	Down	2.67497	3.25881	0.21735	0.418381	-	3.46169	3.44784	0.97305	0.99	-	6.18538	8.57497	0.0048	0.0223344	-	4.47469	4.68136
GRMZM2G058227	√	√	1	249479638	249482415	1	protein_coding	-	Glycerophosphoryl diester phosphodiesterase [Source:UniProtKB/TrEMBL;Acc:B6TLZ9]	LOC100283806	M3	darkmagenta	1.01314	2.10705	0.00425	0.0157232	UP	0.445295	0.357678	1	1	-	0.345896	0.528623	1	1	-	2.0375	0.416538	0.0014	0.00541617	Down	39.023	24.0442	5e-05	0.000548491	-	41.6604	32.3153	0.0028	0.0257922	-	28.7148	23.2905	0.0147	0.0533771	-	21.9027	10.2441
GRMZM5G829103	√	√	1	250377935	250382233	1	protein_coding	NF-YA	Uncharacterized protein [Source:UniProtKB/TrEMBL;Acc:B4FIN9]	--	M1	orangered3	15.1351	38.8912	5e-05	0.000367716	UP	10.3077	17.7688	5e-05	0.00167699	-	12.2554	12.401	0.9434	0.976614	-	7.578	12.9207	0.0037	0.0121798	-	3.12032	3.03236	0.8828	0.942514	-	2.10543	2.24404	0.7339	0.88166	-	3.09444	4.66912	0.01255	0.0474337	-	3.61995	5.15237
GRMZM2G023291	√	√	1	251772748	251774599	1	protein_coding	HB	--	--	M1	orangered3	129.772	55.7026	5e-05	0.000367716	Down	92.8556	75.8803	0.06155	0.243735	-	58.3022	44.2549	0.0652	0.220414	-	32.9063	15.1149	0.00025	0.00123221	Down	2.06609	1.73719	0.58715	0.760038	-	2.75661	2.61045	0.8199	0.925652	-	2.80621	3.78539	0.1842	0.340363	-	2.42949	2.40878
GRMZM5G872578	√	√	1	252691828	252692883	1	protein_coding	-	--	--	-	grey	4.45805	1.61374	0.0012	0.00565016	Down	1.35501	0.649065	0.1332	0.377451	-	0.603905	0.610679	1	1	-	0.383623	0.986194	0.19195	0.299277	-	1.15378	0.803362	1	1	-	1.55531	1.17445	0.42385	0.68262	-	0.908167	0.655999	1	1	-	1.82041	0.125354
GRMZM2G039187	√	√	1	253193061	253195343	-1	protein_coding	Orphans	IQ calmodulin-binding motif family protein [Source:UniProtKB/TrEMBL;Acc:B6SSD5]	IQ calmodulin-binding motif family protein	-	grey	5.0881	17.0364	5e-05	0.000367716	UP	4.06972	3.3004	0.28905	0.575531	-	10.9844	6.39397	0.003	0.0267337	-	18.194	18.0399	0.9559	0.971151	-	0.110077	0.255683	1	1	-	0.322605	0.102003	1	1	-	0.235133	0.0734611	1	1	-	0.186372	0.0420799
GRMZM2G098063	√	√	1	254460346	254462461	1	protein_coding	B3	--	--	-	grey	1.18347	2.6086	0.00145	0.00658089	UP	0.493229	0.418792	1	1	-	0.992962	0.629708	0.1758	0.405517	-	1.08768	1.3025	0.62585	0.718899	-	1.22175	0.981199	0.40475	0.610882	-	0.60713	0.865528	1	1	-	0.430419	0.698144	1	1	-	0.756354	0.787933
GRMZM2G045678	√	√	1	254619872	254621178	1	protein_coding	C2C2-Dof	Uncharacterized protein [Source:UniProtKB/TrEMBL;Acc:C0HF78]	dof domain, zinc finger family protein	M1	orangered3	57.4575	27.2826	5e-05	0.000367716	Down	56.1546	31.434	5e-05	0.00167699	-	74.8666	70.9637	0.68875	0.848715	-	6.26047	67.803	5e-05	0.000291437	UP	0.770546	0.793795	1	1	-	0.666353	0.285974	1	1	-	0.688118	0.864428	1	1	-	0.602094	0.59299
GRMZM2G081915	√	√	1	255144263	255147586	1	protein_coding	-	Uncharacterized protein [Source:UniProtKB/TrEMBL;Acc:B4F888]	putative snRK/SAPK family protein kinase	-	grey	1.22121	4.38247	5e-05	0.000367716	UP	3.72142	4.54334	0.21885	0.496407	-	5.56182	2.39665	0.0001	0.00194899	Down	6.22431	3.99075	0.0268	0.0622025	-	2.90289	3.60875	0.15595	0.335163	-	3.4144	3.60907	0.67355	0.850551	-	3.17281	3.34521	0.7102	0.823222	-	2.6104	1.97055
GRMZM2G082686	√	√	1	255803667	255804687	1	protein_coding	-	--	--	M3	darkmagenta	2.80413	5.99621	0.00225	0.00932738	UP	7.08114	5.01838	0.10535	0.331588	-	3.52524	3.43903	0.9241	0.967514	-	0.872903	2.28692	0.0479	0.0993134	-	6.7517	6.0781	0.57035	0.748171	-	9.6295	7.63181	0.1201	0.339544	-	10.9353	9.26872	0.25635	0.428645	-	13.4308	4.52733
GRMZM2G463318	√	√	1	256618835	256619637	-1	protein_coding	-	--	--	M3	darkmagenta	5.78083	12.3924	0.0013	0.00601048	UP	3.06075	4.42663	0.21835	0.49588	-	3.1076	7.46597	0.01095	0.0671474	-	6.25916	23.2193	5e-05	0.000291437	UP	104.316	85.6533	0.0356	0.12151	-	90.6901	102.701	0.20175	0.459702	-	123.638	114.524	0.3668	0.543419	-	135.208	168.948
GRMZM2G409093	√	√	1	257374446	257384809	1	protein_coding	-	--	--	M7	darkorange	0.540254	1.47874	5e-05	0.000367716	UP	0.353918	0.94178	1	1	-	0.175001	0.436294	1	1	-	0.552589	0.319553	1	1	-	0.571112	0.819215	1	1	-	0.490477	0.55366	1	1	-	0.399116	0.64145	1	1	-	0.528872	0.705871
GRMZM2G061101	√	√	1	257512113	257518809	1	protein_coding	HB	Uncharacterized protein [Source:UniProtKB/TrEMBL;Acc:B4FDL7]	putative knotted-like transcription factor family protein	M9	navajowhite2	0.621291	1.56079	0.0061	0.021119	UP	0.111204	0.114188	1	1	-	5.6961	3.57278	0.02825	0.128648	-	7.93645	4.27667	0.00625	0.0187928	-	0.575601	0.491632	1	1	-	0.715045	0.829172	1	1	-	1.27228	1.15172	0.68005	0.803581	-	0.657602	0.93028
GRMZM2G044762	√	√	1	258054297	258055568	-1	protein_coding	-	DUTP-PYROPHOSPHATASE-LIKE 1 [Source:Projected from Arabidopsis thaliana (AT3G46940) TAIR;Acc:AT3G46940]	--	M1	orangered3	301.719	133.981	5e-05	0.000367716	Down	290.651	240.349	0.066	0.254328	-	278.378	236.901	0.25425	0.502988	-	72.959	200.154	5e-05	0.000291437	UP	7.05098	5.10124	0.05905	0.173328	-	8.95777	5.84299	0.0032	0.0285661	-	5.51713	4.6389	0.31355	0.490953	-	7.1105	3.32877
GRMZM2G118821	√	√	1	258412803	258415007	1	protein_coding	-	Uncharacterized protein; Zinc transporter 10 [Source:UniProtKB/TrEMBL;Acc:B6U8Z3]	zinc transporter 10	M3	darkmagenta	1.80695	0.663916	0.00275	0.011001	Down	1.87144	1.23822	0.14105	0.389529	-	0.228721	0.291583	1	1	-	0	0.0148527	1	1	-	9.56985	8.16353	0.22615	0.42941	-	9.63944	8.37022	0.2536	0.522639	-	8.15877	7.17319	0.3197	0.497097	-	12.9034	4.24519
GRMZM2G067919	√	√	1	258423143	258426448	1	protein_coding	-	Globulin-1 S allele [Source:UniProtKB/Swiss-Prot;Acc:P15590]	globulin1	M1	orangered3	0.930547	2.03	0.00285	0.0113371	UP	0.216804	0.455041	1	1	-	0.067845	0.0856836	1	1	-	0.0280742	0.00956096	1	1	-	0.119277	0.582207	1	1	-	0.0711674	0.372208	1	1	-	0.0981882	0.266766	1	1	-	0.152146	0.651319
GRMZM2G359127	√	√	1	258942701	258943435	-1	protein_coding	-	Ferredoxin; Putative ferredoxin [Source:UniProtKB/TrEMBL;Acc:Q6JAD2]	ferredoxin	M3	darkmagenta	8.65303	18.9041	5e-05	0.000367716	UP	9.23829	8.70537	0.76675	0.907723	-	25.534	14.6223	0.0032	0.0280295	-	10.737	11.2332	0.85635	0.901325	-	165.059	137.489	0.02905	0.105072	-	167.104	158.248	0.5104	0.747354	-	173.828	154.204	0.1192	0.251152	-	186.809	81.8749
GRMZM2G169372	√	√	1	259363954	259365311	-1	protein_coding	-	Dehydrin 13 [Source:UniProtKB/TrEMBL;Acc:B6UER8]	--	M3	darkmagenta	3.49505	12.3213	5e-05	0.000367716	UP	13.9299	14.4103	0.8594	0.947036	-	39.3454	24.2256	0.00455	0.0364165	-	179.004	109.248	0.00015	0.000788724	-	689.133	1303.52	5e-05	0.000548491	-	648.182	823.888	0.01035	0.0676178	-	579.342	728.935	0.00795	0.0332962	-	712.097	1038.47
GRMZM2G353497	√	√	1	260398622	260400233	1	protein_coding	-	Uncharacterized protein [Source:UniProtKB/TrEMBL;Acc:C0HDU7]	hypothetical protein	M4	red	0.936623	2.50046	0.00095	0.00464809	UP	0.522242	0.613938	1	1	-	0.393506	0.285949	1	1	-	0.104633	0.12966	1	1	-	2.64201	0.958927	0.0008	0.00622506	Down	1.36918	0.633444	0.00485	0.0389862	Down	1.98637	1.23488	0.03365	0.0997652	-	2.16004	0.134434
GRMZM2G412150	√	√	1	261279737	261291847	-1	protein_coding	-	--	--	M2	indianred4	12.9435	5.8108	5e-05	0.000367716	Down	6.81968	8.13707	0.15195	0.406881	-	2.81358	2.33685	0.3285	0.580547	-	4.61738	0.592441	5e-05	0.000291437	Down	1.95574	2.15197	0.44325	0.646685	-	1.93985	2.33581	0.09815	0.301234	-	2.52807	3.52373	0.0017	0.00968303	-	1.52488	5.33685
GRMZM2G133684	√	√	1	261723748	261726329	-1	protein_coding	-	Uncharacterized protein [Source:UniProtKB/TrEMBL;Acc:B4FCL4]	--	M3	darkmagenta	8.39138	22.3798	5e-05	0.000367716	UP	12.6839	24.3804	5e-05	0.00167699	-	9.61842	12.9377	0.0877	0.263769	-	8.38969	11.9887	0.05595	0.112834	-	148.11	112.19	0.00055	0.00451329	-	119.208	98.4115	0.01825	0.100938	-	144.054	107.335	0.0002	0.00162361	-	134.146	27.9887
GRMZM2G704020	-	-	1	262183028	262183876	-1	protein_coding	-	--	--	M4	red	3.32499	1.54952	0.0097	0.0307111	Down	1.54519	3.43891	0.11315	0.345403	-	0.815066	0.626633	1	1	-	1.31692	0.225767	0.2686	0.38269	-	1.08181	1.06259	1	1	-	2.19831	2.1571	0.92985	0.973172	-	1.99097	1.69418	0.5552	0.709275	-	1.47999	2.34301
GRMZM2G063503	√	√	1	262451662	262454009	1	protein_coding	-	Putative uncharacterized protein [Source:UniProtKB/TrEMBL;Acc:B6T1Q3]	LOC100279366	M1	orangered3	192.301	513.203	5e-05	0.000367716	UP	393.489	533.143	0.00475	0.0473718	-	511.159	561.148	0.5447	0.758916	-	447.125	1288.6	5e-05	0.000291437	UP	50.396	46.454	0.3749	0.586259	-	39.8415	42.7608	0.44875	0.700583	-	47.0315	34.4846	0.00035	0.00262177	-	68.4024	29.0912
GRMZM2G079668	√	√	1	263209037	263214895	1	protein_coding	-	Uncharacterized protein [Source:UniProtKB/TrEMBL;Acc:B8A3D0]	uncharacterized LOC100280354	M3	darkmagenta	61.632	22.4036	5e-05	0.000367716	Down	43.3704	19.4359	5e-05	0.00167699	Down	21.9973	50.8908	5e-05	0.00107717	UP	23.7739	118.845	5e-05	0.000291437	UP	282.192	293.382	0.69305	0.83191	-	276.684	255.59	0.39095	0.655278	-	275.771	300.93	0.2984	0.475092	-	348.341	516.405
GRMZM2G159149	√	√	1	263668607	263670821	1	protein_coding	-	Carboxy-lyase [Source:UniProtKB/TrEMBL;Acc:B6T9H8]	--	M1	orangered3	210.489	739.235	5e-05	0.000367716	UP	157.624	165.939	0.62915	0.833498	-	111.56	150.23	0.0331	0.143288	-	50.7469	115.997	5e-05	0.000291437	UP	0.0732903	0.489693	1	1	-	0.28904	0.143185	1	1	-	0.132799	0.0307088	1	1	-	0	0.0287656
GRMZM2G480954	√	√	1	263817609	263818594	-1	protein_coding	-	Oleosin [Source:UniProtKB/TrEMBL;Acc:B6SI42]	oleosin 18 kDa	M1	orangered3	3.31249	10.2582	5e-05	0.000367716	UP	5.49062	6.24758	0.53305	0.773732	-	1.96131	4.9619	0.00295	0.026556	UP	0.852772	9.70634	5e-05	0.000291437	UP	0.0447773	0.0355047	1	1	-	0	0	1	1	-	0.0185401	0.176286	1	1	-	0	0.425434
GRMZM2G123204	√	√	1	264226088	264229800	1	protein_coding	-	Adenylosuccinate synthetase, chloroplastic [Source:UniProtKB/TrEMBL;Acc:B4FDL8]	LOC100193051	M3	darkmagenta	2.83653	7.99472	5e-05	0.000367716	UP	2.73002	4.38445	0.00895	0.0727853	-	4.26963	4.59055	0.7156	0.862878	-	10.6157	6.11207	0.0023	0.00819161	-	54.5984	53.8628	0.86585	0.933891	-	53.0597	51.8258	0.769	0.899703	-	59.6286	45.5209	0.00035	0.00262177	-	59.4409	49.6288
GRMZM2G109130	√	√	1	264266381	264271190	1	protein_coding	-	Lipoxygenase [Source:UniProtKB/TrEMBL;Acc:Q8W0V2]	lipoxygenase	M4	red	6.81042	15.8189	5e-05	0.000367716	UP	3.69141	6.57915	0.0006	0.0112336	-	8.24908	10.0456	0.2211	0.46213	-	5.95306	12.3799	5e-05	0.000291437	UP	1.80481	6.96032	5e-05	0.000548491	UP	1.48363	1.93902	0.14365	0.377606	-	0.855944	1.60247	0.00715	0.0307093	-	0.699805	1.81694
GRMZM2G009368	-	-	1	264332024	264335078	1	protein_coding	-	--	--	M4	red	1.44572	3.24747	0.0054	0.0190809	UP	1.19233	1.62383	0.34025	0.623895	-	0.657181	1.11974	0.1513	0.36999	-	1.537	1.08025	0.4238	0.539092	-	2.02714	3.17381	0.07075	0.196864	-	2.05981	2.01515	0.9203	0.969053	-	1.50099	1.79811	0.4811	0.647801	-	2.37768	4.65159
GRMZM2G072578	√	√	1	266434206	266435782	-1	protein_coding	-	Phospholipase A2 [Source:UniProtKB/TrEMBL;Acc:B6TUU4]	--	-	grey	12.3991	25.6152	5e-05	0.000367716	UP	13.2809	33.8873	5e-05	0.00167699	UP	20.6745	19.2391	0.676	0.841741	-	23.3879	25.6534	0.56855	0.670007	-	0.0712063	0.0759108	1	1	-	0.0633863	0.0188288	1	1	-	0	0.0250085	1	1	-	0.073882	0.0475201
GRMZM2G024104	√	√	1	267960169	267963551	-1	protein_coding	-	Glutamine synthetase root isozyme 2 [Source:UniProtKB/Swiss-Prot;Acc:P38560]	glutamine synthetase2	M4	red	14.8611	32.2637	5e-05	0.000367716	UP	23.881	16.6625	0.0739	0.271413	-	50.516	40.5801	0.21385	0.453669	-	91.2629	64.5674	0.0258	0.0602653	-	52.8282	18.3042	5e-05	0.000548491	Down	45.7218	23.5061	5e-05	0.000905296	-	61.5172	40.2831	0.0018	0.0101479	-	67.2873	31.5231
GRMZM2G127559	√	√	1	268401145	268405974	-1	protein_coding	-	Uncharacterized protein [Source:UniProtKB/TrEMBL;Acc:C0HIA2]	RNA recognition motif containing protein	-	grey	8.26013	17.2666	5e-05	0.000367716	UP	8.2083	9.8813	0.199	0.471383	-	16.2531	15.8131	0.85555	0.936373	-	20.4807	33.2872	0.0007	0.00300827	-	6.42578	9.35449	0.0027	0.016905	-	5.20774	6.74108	0.03795	0.164659	-	5.69798	6.06945	0.62165	0.759922	-	5.61628	11.8469
GRMZM2G047055	√	√	1	269100968	269103693	1	protein_coding	-	Actin-1 [Source:UniProtKB/TrEMBL;Acc:B6TQ08]	--	M4	red	213.366	104.186	5e-05	0.000367716	Down	206.404	176.792	0.13705	0.383154	-	275.008	185.364	0.00695	0.0492206	-	198.378	159.57	0.0986	0.177305	-	152.068	85.9272	5e-05	0.000548491	-	158.708	103.176	5e-05	0.000905296	-	181.436	96.6331	5e-05	0.000480024	-	116.46	43.9519
GRMZM2G107540	√	√	1	270119004	270120070	1	protein_coding	-	--	--	M1	orangered3	34.9136	11.9912	5e-05	0.000367716	Down	73.6997	28.7107	5e-05	0.00167699	Down	88.4958	39.4527	5e-05	0.00107717	Down	47.5422	46.8605	0.91595	0.94418	-	0.0351575	0.15524	1	1	-	0.204574	0.0728762	1	1	-	0.140543	0.0202367	1	1	-	0.0557032	0.0856904
GRMZM2G149576	√	√	1	271272971	271289468	-1	protein_coding	-	Sulfite exporter TauE/SafE family protein [Source:Projected from Arabidopsis thaliana (AT2G36630) TAIR;Acc:AT2G36630]	hypothetical protein	M3	darkmagenta	12.1729	28.4563	5e-05	0.000367716	UP	10.1753	12.1805	0.13745	0.384018	-	13.9299	14.8768	0.64315	0.821782	-	60.0956	20.4617	5e-05	0.000291437	Down	104.689	96.1955	0.2941	0.50584	-	94.0119	84.8042	0.19875	0.455905	-	102.259	72.6863	5e-05	0.000480024	-	114.642	81.6672
GRMZM2G089102	√	√	1	272521374	272524179	1	protein_coding	-	--	--	M4	red	0.683442	4.79107	5e-05	0.000367716	UP	0.662306	0.74876	1	1	-	1.19746	0.662387	0.0583	0.205915	-	1.12628	1.46456	0.44195	0.556236	-	0.322256	0.519321	1	1	-	0.161705	0.160714	1	1	-	0.0371426	0.25139	1	1	-	0.0966603	0.292249
GRMZM2G125170	-	√	1	272565321	272565882	-1	protein_coding	-	BSD domain containing protein [Source:UniProtKB/TrEMBL;Acc:B6SVJ3]	--	M6	royalblue	9.53628	4.64329	0.0039	0.0146424	Down	9.78498	8.1133	0.4189	0.690805	-	5.813	4.79925	0.53955	0.755569	-	8.21759	3.06921	0.0293	0.0668585	-	2.61875	3.73554	0.30325	0.515198	-	2.4186	2.16545	0.73445	0.882114	-	2.88481	3.73955	0.39425	0.569482	-	2.65383	3.15582
GRMZM2G481194	√	√	1	273364982	273366122	-1	protein_coding	-	CAP (Cysteine-rich secretory proteins, Antigen 5, and Pathogenesis-related 1 protein) superfamily protein [Source:Projected from Arabidopsis thaliana (AT5G66590) TAIR;Acc:AT5G66590]	--	-	grey	38.0952	85.6963	5e-05	0.000367716	UP	39.0417	33.2541	0.17425	0.437683	-	97.2307	55.1413	0.0002	0.00339462	-	87.7838	139.03	0.0009	0.00372453	-	0.406002	0.188318	1	1	-	0.488231	0.100102	1	1	-	0.414501	0.15833	1	1	-	0.741913	0.0891664
GRMZM2G416388	√	√	1	273932226	273937442	-1	protein_coding	-	CBS domain protein; Uncharacterized protein [Source:UniProtKB/TrEMBL;Acc:B4G1D2]	--	M3	darkmagenta	180.335	374.016	5e-05	0.000367716	UP	267.492	268.405	0.97485	0.989317	-	275.964	289.137	0.7546	0.88511	-	387.087	398.882	0.8385	0.887943	-	78.235	117.406	5e-05	0.000548491	-	79.7358	92.3133	0.08835	0.282924	-	71.9148	51.4014	0.0001	0.000887187	-	105.326	103.249
GRMZM2G003489	√	√	1	275536823	275539066	-1	protein_coding	HSF	--	--	M5	darkturquoise	13.3077	0.966902	0.0127	0.0382602	Down	11.3648	1.61165	5e-05	0.00167699	Down	3.10377	11.8126	0.00835	0.0555878	-	6.38767	68.9438	5e-05	0.000291437	UP	0.391	1.13079	1	1	-	2.54653	8.84431	5e-05	0.000905296	UP	4.45913	10.1659	0.0086	0.0354066	UP	8.05167	73.4398
GRMZM2G377131	√	√	1	275759684	275761759	-1	protein_coding	-	Putative uncharacterized protein [Source:UniProtKB/TrEMBL;Acc:B6TNA4]	--	-	grey	25.3001	58.7342	5e-05	0.000367716	UP	48.6976	58.4043	0.09755	0.318064	-	95.814	80.9844	0.217	0.456796	-	70.7709	55.5643	0.0767	0.145594	-	36.4819	29.6872	0.03195	0.112807	-	31.6173	31.6845	0.98165	0.993914	-	34.7546	44.5192	0.00525	0.0239736	-	42.8193	27.7681
GRMZM2G145974	√	√	1	276603845	276605054	-1	protein_coding	-	Ethylene-responsive protein [Source:UniProtKB/TrEMBL;Acc:B6U2R1]	ethylene-responsive protein	-	grey	0.908771	3.22742	0.0013	0.00601048	UP	5.14654	2.52088	0.0092	0.0740465	-	22.0427	21.1368	0.8181	0.918512	-	7.90944	30.5872	5e-05	0.000291437	UP	3.92135	14.4189	5e-05	0.000548491	UP	3.80723	9.48503	5e-05	0.000905296	UP	4.51169	5.14072	0.5241	0.683562	-	8.64103	5.66441
GRMZM2G031138	√	√	1	278088968	278093752	1	protein_coding	-	Uncharacterized protein [Source:UniProtKB/TrEMBL;Acc:C0HIB0]	uncharacterized LOC100382376	M3	darkmagenta	0.73702	3.01122	5e-05	0.000367716	UP	1.35942	2.00254	0.0813	0.286742	-	1.63859	2.80904	0.02425	0.115831	-	1.5651	4.1247	0.00045	0.00205665	UP	84.3666	50.9011	5e-05	0.000548491	-	98.489	62.4843	5e-05	0.000905296	-	80.6117	51.5161	5e-05	0.000480024	-	106.139	28.8279
GRMZM2G047456	√	√	1	279632095	279634995	1	protein_coding	-	Uncharacterized protein [Source:UniProtKB/TrEMBL;Acc:C0P813]	uncharacterized LOC100382459	-	grey	36.4008	101.451	5e-05	0.000367716	UP	19.2693	16.6566	0.2375	0.518605	-	40.077	20.6255	5e-05	0.00107717	-	77.0568	47.8682	0.00025	0.00123221	-	1.46647	0.648456	0.01015	0.0480425	Down	0.877639	1.14092	0.30505	0.576054	-	1.09194	0.500353	1	1	-	0.670558	0.275368
GRMZM2G108865	√	√	1	280409564	280411218	-1	protein_coding	Dof	--	--	M1	orangered3	103.185	39.8045	5e-05	0.000367716	Down	95.4376	65.0694	0.0001	0.00300471	-	23.6887	33.7408	0.0114	0.0689873	-	1.7906	12.5106	5e-05	0.000291437	UP	0	0.0551071	1	1	-	0.102976	0.0109006	1	1	-	0.0488207	0.0158451	1	1	-	0.0686688	0.0737236
GRMZM2G177046	√	√	1	281401644	281402596	1	protein_coding	bZIP	Ocs element-binding factor 1 [Source:UniProtKB/TrEMBL;Acc:B6SY61]	--	M8	antiquewhite4	1.20941	3.79753	0.00195	0.00832904	UP	5.57897	7.21514	0.24275	0.524307	-	5.22457	9.01748	0.0265	0.123117	-	9.01192	33.6039	5e-05	0.000291437	UP	0.0751269	2.50595	0.1019	0.252109	-	0.171089	1.14804	0.22335	0.487649	-	0.377783	2.58105	0.01185	0.0454799	UP	0.126298	4.23881
GRMZM2G165709	√	√	1	282015392	282017627	-1	protein_coding	-	--	--	M4	red	2.36241	6.53007	5e-05	0.000367716	UP	4.30306	3.61081	0.2966	0.583531	-	5.65614	6.03384	0.71005	0.859235	-	4.09503	8.07957	0.0009	0.00372453	-	3.70712	2.83591	0.079	0.212487	-	2.23194	2.60353	0.3184	0.588438	-	1.87012	2.65384	0.03565	0.104187	-	2.37431	2.72936
GRMZM2G017290	√	√	1	283501470	283502945	-1	protein_coding	-	Photosystem I reaction center subunit III [Source:UniProtKB/TrEMBL;Acc:B6SRI3]	--	M3	darkmagenta	3.99596	15.3731	5e-05	0.000367716	UP	5.6611	6.16511	0.7085	0.87871	-	4.0444	5.04576	0.38545	0.635187	-	6.29584	10.8669	0.0397	0.0855232	-	1368.34	1810.86	0.0088	0.0429016	-	1511.11	1640.66	0.40275	0.664795	-	1695.34	1440.68	0.0591	0.151235	-	1634.57	1116.73
GRMZM2G134917	√	√	1	285992073	285995271	1	protein_coding	-	Uncharacterized protein [Source:UniProtKB/TrEMBL;Acc:C0P7S8]	uncharacterized LOC100382437	M3	darkmagenta	205.803	87.2896	5e-05	0.000367716	Down	209.436	125.905	5e-05	0.00167699	-	71.578	226.884	5e-05	0.00107717	UP	126.714	416.883	5e-05	0.000291437	UP	187.989	221.151	0.0564	0.168166	-	209.82	202.514	0.67555	0.851871	-	251.207	289.866	0.06775	0.167421	-	322.378	459.444
GRMZM2G397190	√	√	1	288609371	288610346	-1	protein_coding	-	--	--	M4	red	2.19771	5.10045	0.0045	0.0164561	UP	3.24456	2.3287	0.2709	0.55565	-	4.90738	2.99682	0.08185	0.252856	-	5.61514	4.45481	0.48745	0.598586	-	3.91967	4.08342	0.86425	0.93319	-	4.54549	4.32927	0.8233	0.926862	-	4.72472	4.06167	0.50085	0.665178	-	2.31107	1.16609
GRMZM2G004511	√	√	1	290878308	290879859	-1	protein_coding	-	Remorin [Source:UniProtKB/TrEMBL;Acc:B6UDX2]	uncharacterized LOC100273279	M3	darkmagenta	3.73155	7.69252	0.0001	0.000679693	UP	5.26535	3.98054	0.13435	0.378621	-	25.3054	10.6911	5e-05	0.00107717	Down	93.9211	35.6475	5e-05	0.000291437	Down	140.807	165.714	0.04245	0.136966	-	148.931	184.238	0.01025	0.0671784	-	221.653	185.613	0.01735	0.060353	-	211.088	251.067
GRMZM2G087753	√	√	1	291962581	291968197	1	protein_coding	-	--	--	M1	orangered3	4.22235	1.51903	5e-05	0.000367716	Down	2.601	2.6021	0.99155	0.996042	-	1.09438	1.45139	0.2242	0.465956	-	1.04375	0.376603	0.0085	0.0242442	Down	0.22939	0.163307	1	1	-	0.362014	0.306196	1	1	-	0.315229	0.377451	1	1	-	0.141289	0.28205
GRMZM2G409839	√	√	1	292771349	292781723	-1	protein_coding	-	--	--	M6	royalblue	6.618	3.30465	5e-05	0.000367716	Down	2.56401	3.60587	0.0404	0.190581	-	0.628988	0.424136	1	1	-	1.89844	0.115381	0.0006	0.00263542	Down	0.637907	0.920188	1	1	-	0.53684	0.722924	1	1	-	1.30903	2.10481	0.00185	0.010371	-	0.751153	4.64621
GRMZM2G155329	√	√	1	293118119	293119647	-1	protein_coding	-	Chalcone--flavonone isomerase [Source:UniProtKB/Swiss-Prot;Acc:Q08704]	chalcone flavanone isomerase1	-	grey	30.1414	73.4627	5e-05	0.000367716	UP	132.278	88.1191	0.0001	0.00300471	-	451.383	211.318	5e-05	0.00107717	Down	575.422	765.595	0.09065	0.165931	-	167.689	154.216	0.29575	0.507541	-	74.4103	90.0618	0.02425	0.121689	-	71.258	121.354	5e-05	0.000480024	-	104.163	58.0793
GRMZM2G123876	√	√	1	294963341	294966931	1	protein_coding	C3H	RNA recognition motif (RRM)-containing protein [Source:Projected from Arabidopsis thaliana (AT3G47120) TAIR;Acc:AT3G47120]	RNA-binding motif protein, X-linked 2	-	grey	19.0747	46.7104	5e-05	0.000367716	UP	25.6653	31.3377	0.1334	0.37756	-	18.101	37.5729	5e-05	0.00107717	UP	16.4497	40.6148	5e-05	0.000291437	UP	24.5417	23.382	0.678	0.822234	-	15.4233	19.903	0.0208	0.10952	-	15.1132	18.7348	0.04585	0.125541	-	26.8334	25.6452
AC206201.3_FG004	√	-	1	295078251	295079639	-1	protein_coding	-	--	--	-	grey	391.604	825.096	5e-05	0.000367716	UP	275.88	327.226	0.2695	0.554019	-	211.892	233.756	0.6121	0.802207	-	332.592	245.19	0.1339	0.225256	-	90.6879	127.814	0.07845	0.21152	-	51.616	93.5695	0.00445	0.0364712	-	73.903	103.506	0.08425	0.195802	-	91.4271	83.9399
GRMZM2G156459	√	√	1	295618728	295628833	-1	protein_coding	-	Uncharacterized protein [Source:UniProtKB/TrEMBL;Acc:B4FP91]	epoxide hydrolase 2	-	grey	17.695	36.9142	5e-05	0.000367716	UP	19.3928	26.8726	0.00525	0.0507717	-	17.0204	28.8283	0.00035	0.00531547	-	14.926	25.8317	0.00025	0.00123221	-	17.0172	17.5619	0.74925	0.86695	-	17.649	18.0813	0.79985	0.915383	-	16.6454	15.2738	0.3624	0.539433	-	22.5248	21.1045
GRMZM2G304657	-	√	1	297246676	297248372	-1	protein_coding	-	--	--	M2	indianred4	7.76543	3.63458	0.00085	0.00423287	Down	2.95172	2.47737	0.56375	0.793522	-	2.50382	1.27719	0.058	0.205447	-	1.38946	0.797536	0.37155	0.488444	-	1.2006	1.27933	0.87015	0.936515	-	1.86096	1.46495	0.42935	0.68609	-	1.04015	2.48149	0.0207	0.0691148	-	1.82396	2.6901
GRMZM2G001661	√	√	1	298042883	298044707	1	protein_coding	-	Wiscott-Aldrich syndrome, C-terminal [Source:UniProtKB/TrEMBL;Acc:B6SZM1]	wiscott-Aldrich syndrome, C-terminal	M7	darkorange	0.811965	2.71256	0.00095	0.00464809	UP	0.537664	0.559277	1	1	-	3.77421	2.94721	0.3193	0.570775	-	4.90182	4.59062	0.7887	0.849369	-	2.79071	3.40357	0.31675	0.529806	-	3.17642	3.27956	0.8569	0.943353	-	6.94503	5.69683	0.1665	0.31691	-	6.04896	6.11039
GRMZM2G134054	√	√	1	298152890	298155556	-1	protein_coding	-	Uncharacterized protein [Source:UniProtKB/TrEMBL;Acc:B4FRV6]	hypothetical protein	M4	red	14.5019	37.846	5e-05	0.000367716	UP	19.364	15.0894	0.04305	0.19856	-	28.0257	47.9481	0.0001	0.00194899	-	74.6454	47.9541	0.00045	0.00205665	-	40.2268	26.5043	5e-05	0.000548491	-	30.6747	30.193	0.8611	0.945643	-	11.2285	17.1873	5e-05	0.000480024	-	14.905	14.1052
GRMZM2G024686	√	√	1	298391949	298397094	1	protein_coding	-	Aspartokinase [Source:UniProtKB/TrEMBL;Acc:C4IZ68]	--	M1	orangered3	66.4115	30.0529	5e-05	0.000367716	Down	60.6724	43.7982	0.00365	0.0393852	-	32.2557	40.8372	0.2165	0.456266	-	40.7011	43.8171	0.6093	0.705051	-	2.42884	1.57472	0.6357	0.793368	-	2.13256	1.80227	0.8217	0.926144	-	1.45352	2.12113	0.5592	0.712828	-	1.73471	1.52578
GRMZM2G422671	√	√	1	299041580	299042851	-1	protein_coding	-	Expressed in cucumber hypocotyls [Source:UniProtKB/TrEMBL;Acc:B6SSI2]	expressed in cucumber hypocotyls	M7	darkorange	4.21906	1.61585	0.0007	0.00360412	Down	2.53106	1.55061	0.0973	0.317446	-	7.62795	3.51037	0.00195	0.019825	Down	6.24699	3.99524	0.09765	0.176038	-	0.489585	1.09381	1	1	-	0.8437	0.260157	1	1	-	0.358749	0.488491	1	1	-	0.366761	0.139658
GRMZM2G023557	-	-	1	299468335	299469321	1	protein_coding	MYB_related	Putative uncharacterized protein [Source:UniProtKB/TrEMBL;Acc:B6T2F4]	--	M2	indianred4	0.325292	2.33345	0.0162	0.046592	UP	0	0.0750901	1	1	-	0.219288	0	1	1	-	0.0963393	0.0534449	1	1	-	0	0	1	1	-	0	0	1	1	-	0	0	1	1	-	0	0
GRMZM2G347956	√	√	1	299549199	299550799	1	protein_coding	-	Plastid-specific 30S ribosomal protein 1 [Source:UniProtKB/TrEMBL;Acc:B6TYP8]	--	M3	darkmagenta	5.87127	14.7088	5e-05	0.000367716	UP	8.98753	11.0448	0.1524	0.407723	-	12.5363	13.5439	0.63195	0.814735	-	13.0394	17.7647	0.05225	0.106533	-	138.918	250.137	5e-05	0.000548491	-	117.659	156.22	0.00065	0.00825641	-	114.936	105.602	0.2534	0.425179	-	137.64	146.212
GRMZM2G088482	√	√	1	3658217	3661127	-1	protein_coding	-	Uncharacterized protein [Source:UniProtKB/TrEMBL;Acc:C0HIP5]	ATPP2-A13	M3	darkmagenta	3.90703	3.53908	0.62145	0.734202	-	5.04189	1.53734	0.0001	0.00300471	Down	4.34947	2.16857	0.0295	0.132699	-	3.97393	2.38175	0.1236	0.211503	-	76.2873	46.716	5e-05	0.000548491	-	69.6691	56.8662	0.0284	0.135582	-	60.3556	37.554	5e-05	0.000480024	-	68.3013	17.7617
GRMZM2G043799	√	√	1	10672430	10677847	1	protein_coding	-	Uncharacterized protein [Source:UniProtKB/TrEMBL;Acc:C0P2A5]	--	M3	darkmagenta	1.70984	2.04532	0.3418	0.48193	-	0.781308	1.78906	0.00175	0.0239508	UP	2.01758	2.04361	0.9567	0.981228	-	5.06352	3.99415	0.2046	0.313978	-	8.5057	6.52307	0.01365	0.0603521	-	11.2473	9.41894	0.0577	0.217145	-	12.1433	6.98903	5e-05	0.000480024	-	10.8216	4.74005
GRMZM2G149647	√	√	1	33464178	33465385	1	protein_coding	-	Heat shock protein 26; Small heat shock protein [Source:UniProtKB/TrEMBL;Acc:Q41815]	heat shock protein26	M5	darkturquoise	4.97978	5.95429	0.30995	0.449855	-	12.2544	2.25085	5e-05	0.00167699	Down	1.71759	17.8312	5e-05	0.00107717	UP	5.84232	337.975	5e-05	0.000291437	UP	1.8317	26.1476	5e-05	0.000548491	UP	2.53162	29.8547	5e-05	0.000905296	UP	2.83192	15.4698	5e-05	0.000480024	UP	23.6884	1817.26
GRMZM2G053669	√	√	1	45118780	45122813	-1	protein_coding	-	Asparagine synthetase [Source:UniProtKB/TrEMBL;Acc:B6ETR5]	asparagine synthetase3	-	grey	1.40208	2.10926	0.0355	0.0865967	-	2.83069	0.264724	5e-05	0.00167699	Down	6.78722	5.15148	0.11815	0.317666	-	31.3852	33.332	0.63395	0.725249	-	0.915523	3.52474	5e-05	0.000548491	UP	2.08772	2.42753	0.3217	0.591658	-	1.69405	2.14392	0.1615	0.310696	-	1.75552	50.1713
GRMZM2G009060	√	√	1	52392455	52394837	-1	protein_coding	G2-like	--	--	M3	darkmagenta	4.99559	3.25305	0.02455	0.0648181	-	2.01991	4.31436	0.002	0.0263617	UP	1.89308	1.62352	0.5974	0.7923	-	4.01835	0.712864	0.00065	0.00282155	Down	14.5928	14.4114	0.90985	0.955228	-	25.3454	24.4619	0.68995	0.858993	-	20.7145	26.1836	0.00815	0.0339478	-	17.0734	18.7825
GRMZM2G144997	√	√	1	52759072	52760172	1	protein_coding	-	--	--	M3	darkmagenta	2.15891	2.58577	0.46115	0.597093	-	4.92752	1.98117	0.0013	0.0195306	Down	2.72111	2.40752	0.65885	0.831166	-	7.48521	24.7449	5e-05	0.000291437	UP	81.5595	225.622	5e-05	0.000548491	UP	114.121	146.283	0.0037	0.031838	-	139.042	250.762	5e-05	0.000480024	-	259.922	596.909
GRMZM2G106408	√	√	1	54731140	54737676	-1	protein_coding	-	Cytochrome P450 CYP714B3 [Source:UniProtKB/TrEMBL;Acc:B6SSW8]	uncharacterized LOC100383295	-	grey	8.39225	14.4675	5e-05	0.000367716	-	7.25412	3.55506	5e-05	0.00167699	Down	17.5526	7.36472	5e-05	0.00107717	Down	24.0539	11.3559	5e-05	0.000291437	Down	0.980068	0.864387	1	1	-	2.74345	1.57384	0.00085	0.010251	-	4.56428	2.33753	5e-05	0.000480024	-	3.29566	0.725768
GRMZM2G017223	√	√	1	55068176	55069877	-1	protein_coding	-	--	--	M1	orangered3	1.19366	0.424193	1	1	-	3.72548	0.998921	0.00035	0.00749192	Down	2.00994	2.29799	0.6062	0.79817	-	2.4933	1.13742	0.0394	0.084962	-	0.183071	0.0222611	1	1	-	0.0317713	0.0643023	1	1	-	0	0	1	1	-	0	0.0414243
GRMZM2G353195	-	-	1	56160413	56162547	1	protein_coding	-	Uncharacterized protein [Source:UniProtKB/TrEMBL;Acc:B7ZYL6]	uncharacterized LOC100191659	M3	darkmagenta	3.53894	4.50641	0.1329	0.239886	-	3.63783	1.79944	0.0023	0.029131	Down	10.8653	5.56064	0.0006	0.00804444	-	7.26168	9.60172	0.1241	0.212175	-	21.9612	15.5666	0.00045	0.0038294	-	18.1356	16.5451	0.334	0.603353	-	17.2755	17.8247	0.7262	0.833917	-	20.4683	12.0661
GRMZM2G552278	-	√	1	59130455	59134639	-1	protein_coding	-	--	--	M2	indianred4	1.28409	1.40563	0.65975	0.764993	-	0.620557	1.81857	0.00015	0.00400945	UP	0.41076	0.95871	0.014	0.0795338	-	0.712053	0.210837	0.00725	0.0212284	Down	0.102157	0.225511	1	1	-	0.115119	0.171472	1	1	-	0.166621	0.276466	1	1	-	0.161271	0.695125
GRMZM5G815369	-	-	1	65423142	65441749	1	protein_coding	-	Uncharacterized protein [Source:UniProtKB/TrEMBL;Acc:C0P9R7]	--	-	grey	7.93653	10.0778	0.1997	0.325468	-	6.08168	12.847	0.00035	0.00749192	UP	7.37776	10.9792	0.11275	0.307908	-	4.57965	6.86022	0.23265	0.345258	-	5.95188	6.13835	0.87675	0.939617	-	4.39888	6.61453	0.0347	0.155118	-	4.57433	5.33006	0.5048	0.668525	-	5.55114	6.05792
GRMZM2G101745	-	√	1	66520142	66520996	1	protein_coding	-	--	--	M1	orangered3	90.8068	124.041	0.0016	0.00710836	-	6.22342	15.3503	5e-05	0.00167699	UP	0.119729	0.943583	0.2393	0.485593	-	0.212381	0.20829	1	1	-	0	0	1	1	-	0.0978839	0	1	1	-	0	0	1	1	-	0	0
GRMZM2G470442	√	√	1	73382596	73385374	-1	protein_coding	-	Cytochrome P450 protein [Source:UniProtKB/TrEMBL;Acc:K0BW16]	--	-	grey	0.449623	0.231797	1	1	-	1.38243	0.435687	0.0035	0.0383362	Down	9.10676	1.70053	5e-05	0.00107717	Down	2.43897	1.64483	0.3769	0.493778	-	1.94601	0.271164	0.0416	0.135117	-	1.99986	0.88213	0.00125	0.0137567	Down	2.55158	1.28127	0.0063	0.0276563	-	1.87131	0.297683
GRMZM2G065215	-	-	1	73696272	73700329	-1	protein_coding	-	--	--	M7	darkorange	2.84052	4.60165	0.01135	0.0349157	-	1.27461	2.95541	0.0014	0.020535	UP	0.643972	1.23043	0.2227	0.464018	-	1.66024	0.563644	0.16655	0.268201	-	0.146371	0.0971558	1	1	-	0.170524	0.117683	1	1	-	0.0850507	0.028188	1	1	-	0.0532041	0.0620983
GRMZM2G395950	√	√	1	80441890	80442561	-1	protein_coding	-	Putative uncharacterized protein [Source:UniProtKB/TrEMBL;Acc:B6SGQ3]	--	-	grey	3.91102	2.06627	0.03895	0.0933518	-	9.61393	4.26024	0.0032	0.0361597	Down	8.00263	16.1998	0.00375	0.0315337	UP	3.72601	21.8832	0.0001	0.000548333	UP	8.19311	5.369	0.0771	0.208724	-	9.67728	7.02874	0.0924	0.290565	-	5.38782	4.75046	0.59045	0.736414	-	3.36165	3.39432
GRMZM2G044383	√	√	1	81787076	81788381	1	protein_coding	-	Glutathione S-transferase GST 30; Uncharacterized protein [Source:UniProtKB/TrEMBL;Acc:Q9FQA9]	glutathione transferase30	M3	darkmagenta	1.94388	0.367992	0.05935	0.129417	-	13.0306	4.28539	5e-05	0.00167699	Down	5.11728	10.4345	0.00285	0.0259307	UP	4.11457	10.7111	0.00085	0.00355487	UP	81.8437	27.5995	5e-05	0.000548491	Down	91.9291	40.6836	5e-05	0.000905296	Down	96.7934	24.4744	5e-05	0.000480024	Down	105.366	5.76539
GRMZM2G099467	√	√	1	83410152	83414307	1	protein_coding	-	Gibberellin 20 oxidase 2; Uncharacterized protein [Source:UniProtKB/TrEMBL;Acc:B4FZ24]	gibberellin 20 oxidase 2	M3	darkmagenta	1.06626	1.62202	0.11125	0.209471	-	1.07943	2.8589	0.00085	0.0142772	UP	3.8918	2.22691	0.01895	0.0978153	-	4.84399	3.675	0.267	0.380937	-	265.958	139.728	5e-05	0.000548491	-	184.695	158.94	0.0628	0.229886	-	156.599	91.2788	5e-05	0.000480024	-	136.787	25.6823
GRMZM2G069098	-	√	1	115188099	115191305	1	protein_coding	-	Transparent testa 12 protein [Source:UniProtKB/TrEMBL;Acc:B6UF91]	--	-	grey	1.01163	0.79202	1	1	-	0.44496	1.35398	0.0038	0.0404648	UP	2.3051	1.92989	0.454	0.691395	-	9.03677	4.97891	0.0019	0.00700174	-	0.0866408	0.0455337	1	1	-	0.0357356	0.0158321	1	1	-	0.0793896	0.0940869	1	1	-	0.0551808	0.050641
GRMZM2G109814	√	√	1	120254698	120255833	-1	protein_coding	-	Hsp20/alpha crystallin family protein [Source:UniProtKB/TrEMBL;Acc:B6TSR7]	--	M10	darkslateblue	2.54445	2.77305	0.71255	0.805518	-	3.65476	1.43941	0.0032	0.0361597	Down	11.6093	3.92233	5e-05	0.00107717	Down	45.6451	16.9945	5e-05	0.000291437	Down	0.234524	0	1	1	-	0	0	1	1	-	0.0658046	0.0760764	1	1	-	0.103887	0
GRMZM2G428216	√	√	1	165420890	165421476	1	protein_coding	-	Putative uncharacterized protein [Source:UniProtKB/TrEMBL;Acc:B6TH41]	uncharacterized LOC100278400	-	grey	7.8845	7.58932	0.84505	0.90006	-	6.9565	1.62772	0.0005	0.00982416	Down	16.7772	7.97448	0.00165	0.0175761	Down	11.1388	71.7582	5e-05	0.000291437	UP	12.7812	19.3257	0.00585	0.0313306	-	11.5827	13.6505	0.25945	0.529746	-	21.4607	20.8305	0.81385	0.890374	-	24.2538	27.058
GRMZM5G802232	√	√	1	184665824	184666000	1	protein_coding	-	Uncharacterized protein [Source:UniProtKB/TrEMBL;Acc:B7ZYC1]	--	M1	orangered3	70.2901	43.3703	0.10785	0.204683	-	83.0041	13.1016	0.00375	0.0401149	Down	116.923	89.658	0.3128	0.563763	-	71.2851	111.224	0.19255	0.300034	-	70.5968	57.3996	0.4751	0.672736	-	29.0251	40.517	0.29045	0.561573	-	43.0179	38.0703	0.7009	0.817343	-	25.7499	18.3295
GRMZM2G368827	√	√	1	194965437	194968347	-1	protein_coding	-	MTN3 [Source:UniProtKB/TrEMBL;Acc:B6T976]	--	-	grey	13.6185	9.93746	0.01585	0.0458272	-	6.22358	2.7791	0.00015	0.00400945	Down	5.55588	1.47652	5e-05	0.00107717	Down	8.757	2.72341	5e-05	0.000291437	Down	0.0740044	0.400241	1	1	-	0.0357986	0.24221	1	1	-	0	7.97505	5e-05	0.000480024	-	0	19.4035
GRMZM2G082630	√	√	1	200448170	200449019	1	protein_coding	bHLH	--	--	M1	orangered3	2.12462	0.94358	0.04435	0.103244	-	5.26974	1.19978	0.00095	0.0153685	Down	10.461	12.0798	0.49895	0.726625	-	0.741414	7.20098	0.0051	0.0159064	UP	0	0	1	1	-	0	0	1	1	-	0	0	1	1	-	0	0
GRMZM2G164872	√	√	1	202032231	202033811	1	protein_coding	-	--	--	M1	orangered3	0.420989	0.586808	1	1	-	0.770723	2.75426	0.0018	0.0244603	UP	2.07547	2.30237	0.7317	0.872807	-	0.795115	3.38654	0.0055	0.0169398	UP	0	0	1	1	-	0	0.0205043	1	1	-	0.0202882	0	1	1	-	0	0
GRMZM2G328309	√	√	1	202432328	202446469	-1	protein_coding	-	--	--	-	grey	4.76672	4.69924	0.9189	0.949917	-	2.19538	5.08695	5e-05	0.00167699	UP	0.894669	1.46968	0.0674	0.224789	-	1.08486	0.427437	0.01515	0.0390504	Down	4.42865	5.80045	0.0183	0.0746712	-	3.00645	4.9143	5e-05	0.000905296	-	2.4582	5.22011	5e-05	0.000480024	UP	2.43155	10.866
GRMZM2G090177	√	√	1	202802224	202803499	1	protein_coding	-	Uncharacterized protein [Source:UniProtKB/TrEMBL;Acc:B4FU46]	hypothetical protein	M3	darkmagenta	5.42356	4.34008	0.21955	0.349327	-	23.5692	8.17299	5e-05	0.00167699	Down	15.681	13.3578	0.34465	0.595972	-	31.5754	20.8295	0.0053	0.0164349	-	99.0869	54.9449	5e-05	0.000548491	-	85.1212	78.1542	0.3052	0.576136	-	78.2004	72.2053	0.3111	0.488503	-	87.9198	32.5406
GRMZM2G303149	√	√	1	207177188	207178075	-1	protein_coding	-	Putative uncharacterized protein [Source:UniProtKB/TrEMBL;Acc:B6U488]	LOC100278133	M8	antiquewhite4	53.6029	34.8137	0.00015	0.000968439	-	47.9259	20.0443	5e-05	0.00167699	Down	92.607	60.909	0.00325	0.0283326	-	30.5062	193.387	5e-05	0.000291437	UP	18.983	40.07	5e-05	0.000548491	UP	20.1208	22.569	0.3312	0.600675	-	30.35	38.8352	0.01815	0.062404	-	27.1217	39.1746
GRMZM2G400156	√	√	1	209280877	209281681	-1	protein_coding	-	SAUR33-auxin-responsive SAUR family member [Source:UniProtKB/TrEMBL;Acc:B6TWI9]	SAUR33 - auxin-responsive SAUR family member	-	grey	6.91301	3.66287	0.0063	0.0216772	-	8.54637	3.52566	0.00095	0.0153685	Down	14.145	4.84598	0.0002	0.00339462	Down	5.94488	17.9717	0.00025	0.00123221	UP	0.0273393	0.07848	1	1	-	0	0.0995496	1	1	-	0	0.166212	1	1	-	0.306491	0.0292876
GRMZM5G847045	-	√	1	212775153	212775941	-1	protein_coding	-	--	--	M1	orangered3	3.70597	6.63536	0.0105	0.032732	-	3.33946	6.75929	0.00345	0.0379464	UP	2.03372	3.93009	0.02625	0.122393	-	3.24416	2.49938	0.47395	0.586232	-	1.99126	0.859701	0.0303	0.108494	-	1.62933	1.57035	0.8936	0.959356	-	1.46774	1.42405	0.9121	0.94976	-	1.32384	3.00695
GRMZM2G008663	√	√	1	219775935	219813357	1	protein_coding	-	--	--	M2	indianred4	3.8312	4.73489	0.17605	0.296143	-	1.94069	4.39303	5e-05	0.00167699	UP	0.799288	1.17201	0.2134	0.453149	-	1.32163	0.201164	0.0004	0.00186263	Down	0.430749	0.501913	1	1	-	0.227642	0.398152	1	1	-	0.236859	0.591217	1	1	-	0.265466	1.03776
GRMZM2G129266	√	√	1	225937241	225939365	-1	protein_coding	-	10-deacetylbaccatin III 10-O-acetyltransferase [Source:UniProtKB/TrEMBL;Acc:B6UF78]	--	-	grey	3.60825	6.55362	0.0005	0.00270338	-	6.89233	3.16126	5e-05	0.00167699	Down	38.2855	9.10648	5e-05	0.00107717	Down	44.6412	20.2577	5e-05	0.000291437	Down	32.6594	10.0752	5e-05	0.000548491	Down	28.6424	15.7288	5e-05	0.000905296	-	18.9231	18.2398	0.6842	0.806232	-	20.5256	9.26746
GRMZM5G877884	√	√	1	228063561	228064728	1	protein_coding	-	Putative uncharacterized protein [Source:UniProtKB/TrEMBL;Acc:B6SZK0]	--	M7	darkorange	1.21448	0.88191	1	1	-	0.412315	1.52456	0.00395	0.0415164	UP	0.32609	0.369273	1	1	-	0.620255	0.0273466	0.1996	0.308302	-	0.870964	0.931611	1	1	-	0.927876	1.64937	0.01825	0.100938	-	1.69496	2.80233	0.01495	0.0540086	-	1.45057	5.22353
GRMZM2G045699	√	√	1	228324146	228326276	-1	protein_coding	-	Uncharacterized protein [Source:UniProtKB/TrEMBL;Acc:C4J2L9]	uncharacterized LOC100501330	M8	antiquewhite4	17.3328	11.2207	0.00385	0.0144803	-	19.8317	9.5118	5e-05	0.00167699	Down	13.9531	27.8948	0.0001	0.00194899	-	9.80854	66.728	5e-05	0.000291437	UP	4.81825	6.82627	0.0431	0.138482	-	7.06713	7.34296	0.79025	0.91023	-	6.64006	7.96164	0.19515	0.354078	-	13.8284	39.9893
GRMZM2G113167	√	√	1	229248374	229249532	1	protein_coding	-	--	--	-	grey	0.842769	0.85341	1	1	-	3.52588	1.37078	0.0048	0.0477348	Down	2.2911	2.00611	0.6761	0.841753	-	8.87827	2.20586	0.0011	0.00442015	Down	7.31243	14.7145	5e-05	0.000548491	UP	5.953	12.1648	5e-05	0.000905296	UP	6.08053	13.0348	5e-05	0.000480024	UP	10.8496	17.2818
GRMZM2G413853	√	√	1	229801762	229819069	-1	protein_coding	-	dicer-like 3 [Source:Projected from Arabidopsis thaliana (AT3G43920) TAIR;Acc:AT3G43920]	--	M2	indianred4	1.30232	1.25507	0.8368	0.894905	-	0.595632	1.29316	0.00065	0.0118434	UP	0.621957	0.613233	1	1	-	0.916942	0.228212	0.07305	0.139933	-	0.0613402	0.0571963	1	1	-	0.017241	0.0449723	1	1	-	0.0284287	0.0320131	1	1	-	0.00637924	0.149682
GRMZM2G060742	√	√	1	236033391	236042480	-1	protein_coding	-	Citrate transporter family protein [Source:UniProtKB/TrEMBL;Acc:B6SSI8]	LOC100281495	M3	darkmagenta	0.914956	1.3163	0.14765	0.259781	-	1.78584	0.619997	0.0007	0.0124844	Down	1.96469	1.16777	0.0421	0.167475	-	0.672145	0.633613	0.8949	0.928322	-	66.9155	33.9523	5e-05	0.000548491	-	82.734	74.2037	0.1868	0.440057	-	101.579	57.8691	5e-05	0.000480024	-	76.2214	52.4702
GRMZM2G110681	√	√	1	241037980	241039480	1	protein_coding	-	Uncharacterized protein [Source:UniProtKB/TrEMBL;Acc:C0PF63]	plant-specific domain TIGR01615 family protein	-	grey	6.56453	6.97334	0.7054	0.799902	-	4.60883	1.69007	0.00035	0.00749192	Down	3.48836	2.20743	0.0826	0.254177	-	22.7876	5.01976	5e-05	0.000291437	Down	53.5165	59.9223	0.178	0.366068	-	46.5695	56.0544	0.0309	0.14325	-	51.4488	63.6606	0.00825	0.0342925	-	58.8742	62.907
GRMZM2G165005	√	√	1	249557895	249558896	1	protein_coding	-	Putative uncharacterized protein [Source:UniProtKB/TrEMBL;Acc:B6U160]	uncharacterized LOC100277881	M1	orangered3	13.6102	22.3996	0.0006	0.00315575	-	19.2294	8.91529	5e-05	0.00167699	Down	57.8347	105.413	5e-05	0.00107717	-	3.95322	73.9339	5e-05	0.000291437	UP	0	0	1	1	-	0	0.0402352	1	1	-	0	0	1	1	-	0.337452	0.0438407
GRMZM2G070252	-	√	1	253566006	253570909	-1	protein_coding	-	Putative uncharacterized protein [Source:UniProtKB/TrEMBL;Acc:B6TYZ3]	uncharacterized LOC100383120	-	grey	2.96087	4.85542	0.0132	0.0394867	-	5.27441	2.27725	5e-05	0.00167699	Down	18.1618	11.5588	0.0018	0.0187666	-	11.9016	7.42248	0.0039	0.0127267	-	2.15287	1.90685	0.4935	0.68771	-	0.927412	1.33399	0.0772	0.259833	-	1.50146	2.24023	0.0241	0.0777499	-	2.08721	1.83204
GRMZM2G088427	√	-	1	254487577	254489679	1	protein_coding	B3	--	--	M1	orangered3	7.20652	12.7931	5e-05	0.000367716	-	2.59439	5.32093	0.0003	0.00674376	UP	1.81829	3.38949	0.0116	0.069701	-	0.837362	1.60306	0.0822	0.153755	-	0.0995672	0.186177	1	1	-	0.117974	0.263074	1	1	-	0.179458	0.114097	1	1	-	0.270973	0.0980229
GRMZM2G130016	-	√	1	254534589	254537218	-1	protein_coding	-	--	--	M4	red	3.93962	5.71688	0.02075	0.0567594	-	1.78479	4.24783	5e-05	0.00167699	UP	1.06385	1.73552	0.0813	0.251897	-	1.19968	0.527436	0.06705	0.130647	-	0.0889907	0.0174949	1	1	-	0.0214802	0.0467616	1	1	-	0	0	1	1	-	0	0.0421
GRMZM2G095899	√	√	1	257635033	257637914	-1	protein_coding	bHLH	Uncharacterized protein [Source:UniProtKB/TrEMBL;Acc:B4FPG6]	uncharacterized LOC100272590	M1	orangered3	13.4275	14.3746	0.57665	0.697718	-	1.83619	5.27161	5e-05	0.00167699	UP	0.0661187	0.294591	1	1	-	0.0131872	0.0904888	1	1	-	0	0	1	1	-	0.0212322	0	1	1	-	0	0	1	1	-	0	0
GRMZM2G037152	-	√	1	264594942	264596049	-1	protein_coding	-	--	--	-	grey	8.5634	9.76573	0.4233	0.561249	-	11.0742	5.15062	0.0004	0.00831708	Down	28.8609	14.2535	0.0001	0.00194899	Down	35.2345	28.8867	0.20555	0.315109	-	50.9516	35.1285	0.0002	0.0019146	-	44.8414	37.1444	0.0514	0.201456	-	46.1721	34.9689	0.00335	0.0168971	-	53.3233	39.6329
GRMZM5G863645	√	√	1	269350251	269355402	-1	protein_coding	-	Uncharacterized protein [Source:UniProtKB/TrEMBL;Acc:B4FMQ7]	uncharacterized LOC100272277	M3	darkmagenta	2.25716	1.89729	0.298	0.436686	-	3.31981	1.39514	5e-05	0.00167699	Down	4.00865	5.97496	0.0165	0.0889968	-	4.67791	29.5068	5e-05	0.000291437	UP	20.0726	53.401	5e-05	0.000548491	UP	30.3118	36.2765	0.03325	0.150638	-	61.8494	106.401	5e-05	0.000480024	-	96.0421	141.853
GRMZM2G049349	√	√	1	272284844	272287578	-1	protein_coding	-	Peptidase, M50 family [Source:UniProtKB/TrEMBL;Acc:B6UET0]	--	M3	darkmagenta	1.25838	1.84633	0.05785	0.12677	-	2.45356	0.625678	5e-05	0.00167699	Down	0.0986443	1.12176	0.0015	0.0164627	UP	0.099479	6.55709	0.001	0.00407711	UP	18.429	148.276	5e-05	0.000548491	UP	69.0627	111.565	5e-05	0.000905296	-	50.4621	144.645	5e-05	0.000480024	UP	147.044	568.947
GRMZM2G115839	√	√	1	273915612	273916767	1	protein_coding	-	Uncharacterized protein [Source:UniProtKB/TrEMBL;Acc:B4FAT7]	uncharacterized LOC100191965	M3	darkmagenta	5.92131	3.3925	0.0147	0.0431062	-	16.4952	4.32045	5e-05	0.00167699	Down	30.7822	12.7622	5e-05	0.00107717	Down	22.5602	22.1419	0.9086	0.938595	-	36.2901	37.603	0.7343	0.857942	-	33.566	39.764	0.10245	0.308478	-	42.6341	36.4761	0.0924	0.209428	-	65.3636	16.1696
GRMZM2G149923	√	√	1	275154534	275157007	1	protein_coding	-	Calmodulin [Source:UniProtKB/TrEMBL;Acc:B6TGU5]	--	M3	darkmagenta	7.32809	4.9851	0.03585	0.0872402	-	24.1914	10.4617	5e-05	0.00167699	Down	8.67858	12.8238	0.0481	0.182282	-	12.3711	14.8264	0.3531	0.470933	-	42.6078	29.9162	0.00045	0.0038294	-	42.5522	44.9607	0.54995	0.776494	-	97.0333	49.0943	5e-05	0.000480024	-	77.2981	33.7378
GRMZM2G047759	√	√	1	279541708	279543303	-1	protein_coding	-	--	--	M1	orangered3	31.6715	21.3313	0.0002	0.00124511	-	29.5788	11.7473	5e-05	0.00167699	Down	29.9315	41.8829	0.01805	0.0944055	-	12.3513	46.2443	5e-05	0.000291437	UP	0.0155789	0.0823565	1	1	-	0.0711557	0.0529039	1	1	-	0	0.12999	1	1	-	0.153195	0.0660653
GRMZM2G099305	√	√	1	279963848	279966746	1	protein_coding	-	Uncharacterized protein [Source:UniProtKB/TrEMBL;Acc:C0PKN8]	hypothetical protein	M3	darkmagenta	2.20532	2.61633	0.3857	0.525761	-	5.99294	2.6716	5e-05	0.00167699	Down	10.1467	14.7391	0.0202	0.102377	-	1.28424	5.5705	5e-05	0.000291437	UP	43.8033	43.1108	0.8535	0.926819	-	60.3253	49.0006	0.01755	0.0985009	-	74.1552	60.2692	0.0079	0.0331496	-	104.42	31.1238
GRMZM2G420108	√	√	1	281344134	281344919	1	protein_coding	-	--	--	M8	antiquewhite4	6.24491	4.6872	0.21985	0.349595	-	16.8131	6.84039	5e-05	0.00167699	Down	52.8494	42.5952	0.1574	0.378535	-	27.8251	138.345	5e-05	0.000291437	UP	2.3691	1.57132	0.2838	0.494117	-	2.44143	1.50375	0.14375	0.377675	-	2.46529	1.42296	0.098	0.218679	-	4.59227	1.15278
GRMZM2G519210	√	√	1	285145434	285148372	-1	protein_coding	-	inhibitor-3 [Source:Projected from Arabidopsis thaliana (AT2G31305) TAIR;Acc:AT2G31305]	--	M4	red	10.5028	6.95951	0.0296	0.0752714	-	11.7353	5.42302	0.00075	0.0131098	Down	12.6439	9.62134	0.213	0.452561	-	7.54093	8.28884	0.73445	0.807428	-	7.81016	4.73933	0.0258	0.0961693	-	7.59867	6.20814	0.27685	0.548566	-	7.68928	7.0767	0.6546	0.78395	-	8.72679	4.65273
GRMZM2G342856	√	√	1	287341950	287342703	1	protein_coding	-	N-acetyltransferase; Uncharacterized protein [Source:UniProtKB/TrEMBL;Acc:B4FQJ3]	N-acetyltransferase	M3	darkmagenta	3.00645	3.28628	0.74535	0.827284	-	3.843	0.918612	0.00215	0.0276806	Down	4.4336	2.16496	0.026	0.121664	-	3.02765	7.80649	0.0147	0.0380894	UP	7.22558	20.6915	5e-05	0.000548491	UP	7.36727	9.95881	0.07665	0.258618	-	6.53879	11.7508	0.0007	0.00466033	-	8.2621	9.99679
GRMZM2G347043	√	√	1	292162441	292164227	1	protein_coding	NAC	NAC domain-containing protein 67; NAC1 transcription factor; SNAC1 [Source:UniProtKB/TrEMBL;Acc:B5A4B4]	NAC1 transcription factor	M3	darkmagenta	8.33877	8.6815	0.7651	0.842169	-	8.2134	3.99807	5e-05	0.00167699	Down	9.90466	11.7804	0.29085	0.543179	-	12.765	30.0731	5e-05	0.000291437	UP	86.6347	94.889	0.26205	0.470167	-	78.7276	76.3139	0.70335	0.865486	-	92.249	96.3325	0.55735	0.711062	-	71.9315	195.454
GRMZM2G457467	√	√	1	293099028	293108326	-1	protein_coding	-	--	--	M2	indianred4	5.2692	4.45637	0.30275	0.442013	-	2.6802	5.46649	0.00065	0.0118434	UP	1.52476	1.86359	0.4606	0.698028	-	2.71817	0.510833	0.00035	0.00165816	Down	1.43403	1.24194	0.54725	0.730958	-	0.833854	1.26098	0.07065	0.24665	-	1.42291	1.71493	0.3583	0.535335	-	0.774025	2.28938
GRMZM2G055802	√	√	1	294073998	294075815	-1	protein_coding	-	--	--	-	grey	15.4972	23.7559	0.0002	0.00124511	-	7.30526	3.32439	5e-05	0.00167699	Down	7.72401	11.3005	0.02005	0.101827	-	10.9563	10.942	0.9937	0.995397	-	12.9132	17.8986	0.00105	0.00782628	-	10.4239	14.6803	0.00045	0.00608925	-	10.6027	12.4455	0.10945	0.236142	-	18.7724	12.4768
GRMZM5G860632	-	-	1	295273154	295273950	1	protein_coding	-	Putative uncharacterized protein [Source:UniProtKB/TrEMBL;Acc:B6UEF7]	uncharacterized LOC100278849	-	grey	7.77354	9.9411	0.18985	0.313379	-	15.1887	7.58312	0.0009	0.0147523	Down	17.3222	15.1094	0.48605	0.71596	-	7.48027	16.2431	0.00685	0.0202905	UP	2.99232	4.16789	0.23675	0.441201	-	2.66051	2.97934	0.66635	0.845728	-	2.9387	2.95611	0.96415	0.978678	-	3.29904	3.31601
GRMZM2G105321	√	√	1	298298817	298300151	1	protein_coding	-	--	--	M1	orangered3	4.73727	9.33779	0.00195	0.00832904	-	2.84161	6.91972	0.00215	0.0276806	UP	2.04355	8.03858	0.0001	0.00194899	UP	0.868288	4.10192	0.02035	0.0497011	UP	1.63464	2.98832	0.07555	0.20581	-	1.76393	2.35611	0.29035	0.561539	-	1.11867	1.34396	0.61945	0.758305	-	1.18831	1.36307
GRMZM2G374777	-	-	1	997921	998660	1	protein_coding	-	--	--	M6	royalblue	1.0971	1.54002	0.39775	0.537019	-	1.20554	1.3317	0.81655	0.929474	-	3.90315	0.813754	0.00405	0.0333329	Down	1.80355	1.76332	0.96315	0.97588	-	3.76192	2.55929	0.1811	0.370235	-	2.55922	2.80821	0.7242	0.87694	-	2.04397	1.23547	0.16555	0.315706	-	1.56618	1.07929
GRMZM2G410990	√	√	1	2219065	2223784	1	protein_coding	-	--	--	M4	red	14.6974	21.1849	0.0008	0.00403397	-	10.5628	18.3138	5e-05	0.00167699	-	4.43879	11.1624	5e-05	0.00107717	UP	2.85444	4.7443	0.0183	0.0456018	-	1.18179	1.1824	0.99825	0.9985	-	1.0616	1.34225	0.1697	0.416265	-	1.47863	1.826	0.1927	0.351107	-	1.79571	2.09868
GRMZM2G314660	√	√	1	3070619	3075128	-1	protein_coding	Trihelix	--	--	M7	darkorange	0.0361578	0.0607869	1	1	-	0.0841154	0.0496887	1	1	-	3.39725	0.923432	5e-05	0.00107717	Down	15.1133	3.93601	5e-05	0.000291437	Down	0.0358188	0.0501669	1	1	-	0.0359117	0.0355653	1	1	-	0.0362617	0.00721449	1	1	-	0.0637643	0.0298977
GRMZM2G393062	√	√	1	3129701	3130708	1	protein_coding	-	--	--	M8	antiquewhite4	3.02406	3.18774	0.8178	0.881416	-	6.2398	3.51066	0.01785	0.114977	-	19.1624	7.48278	5e-05	0.00107717	Down	8.40185	26.5065	5e-05	0.000291437	UP	0.551089	0.729121	1	1	-	1.0571	0.799518	0.4458	0.698437	-	0.69551	0.18774	1	1	-	0	0.329147
GRMZM2G077769	-	√	1	3273123	3274317	1	protein_coding	-	early nodulin-like protein 8 [Source:Projected from Arabidopsis thaliana (AT1G64640) TAIR;Acc:AT1G64640]	--	-	grey	12.0934	10.9173	0.495	0.626857	-	7.57909	6.57503	0.4655	0.724459	-	50.8572	18.171	5e-05	0.00107717	Down	54.9205	81.9684	0.00385	0.012593	-	7.95159	5.45755	0.036	0.122437	-	5.66905	6.67759	0.3249	0.594173	-	4.79686	4.80464	0.9795	0.98725	-	4.0989	1.81165
GRMZM2G126199	√	√	1	3347715	3349742	1	protein_coding	-	Retinol dehydrogenase 12 [Source:UniProtKB/TrEMBL;Acc:B6UB33]	--	M4	red	3.72055	3.4236	0.65555	0.761369	-	3.83216	4.09976	0.73515	0.892588	-	8.12362	3.01354	5e-05	0.00107717	Down	7.6272	4.28877	0.02225	0.0534487	-	2.68866	1.84348	0.1068	0.26043	-	3.34416	5.103	0.01225	0.0765914	-	2.30159	2.62222	0.5199	0.679959	-	3.25262	4.95481
GRMZM2G440562	-	-	1	3399825	3402729	-1	protein_coding	-	--	--	M7	darkorange	2.47259	1.49001	0.32015	0.460446	-	3.51249	2.19777	0.18525	0.452659	-	7.86511	3.40663	0.00675	0.0482374	Down	15.3767	7.26838	0.0196	0.0482023	Down	0.000594519	0.162585	1	1	-	0.0951522	0	1	1	-	0	0	1	1	-	0.0700584	0.0271205
GRMZM2G055698	√	√	1	3462300	3464276	1	protein_coding	-	Membrane protein; Uncharacterized protein [Source:UniProtKB/TrEMBL;Acc:B4FQY5]	membrane protein	-	grey	1.86508	1.86921	0.99315	0.995116	-	1.11908	0.90643	1	1	-	5.82694	0.836193	5e-05	0.00107717	Down	40.3432	11.2907	5e-05	0.000291437	Down	2.68198	2.96607	0.67275	0.818947	-	0.690114	1.11353	0.14965	0.386786	-	0.620334	2.08412	0.00215	0.0117673	UP	0.333012	12.715
GRMZM2G044247	√	√	1	3642611	3645502	-1	protein_coding	-	Dihydrodipicolinate reductase [Source:UniProtKB/TrEMBL;Acc:B6TVJ6]	--	M3	darkmagenta	0.437234	0.474694	1	1	-	0.392566	0.35156	1	1	-	2.92471	0.997251	0.00035	0.00531547	Down	10.1524	2.95949	5e-05	0.000291437	Down	29.1456	44.4682	5e-05	0.000548491	-	26.8087	39.7536	5e-05	0.000905296	-	14.738	33.9108	5e-05	0.000480024	UP	17.5695	27.8041
GRMZM2G159477	√	√	1	5039236	5041642	1	protein_coding	-	Uncharacterized protein [Source:UniProtKB/TrEMBL;Acc:B4FKE5]	hydrolase	M7	darkorange	1.52933	1.8042	0.5152	0.644766	-	2.68841	1.58265	0.0535	0.225871	-	7.61567	3.14328	0.0006	0.00804444	Down	7.50453	4.70181	0.0583	0.116551	-	3.19567	2.16864	0.09645	0.243229	-	3.61748	2.21028	0.01525	0.0895616	-	4.69626	2.00641	0.0002	0.00162361	Down	3.01473	2.48423
GRMZM2G025642	-	-	1	5629470	5636419	-1	protein_coding	NAC	Secondary wall NAC transcription factor 5; Uncharacterized protein [Source:UniProtKB/TrEMBL;Acc:C0PCP8]	secondary wall NAC transcription factor 5	M1	orangered3	1.07768	0.988677	1	1	-	2.10407	1.48354	0.17395	0.437555	-	1.26031	2.97326	0.0036	0.0305633	UP	0.913065	1.46295	0.2205	0.332286	-	0.0231591	0	1	1	-	0	0	1	1	-	0	0	1	1	-	0	0
GRMZM2G065718	√	√	1	5946643	5948328	1	protein_coding	-	Uncharacterized protein [Source:UniProtKB/TrEMBL;Acc:C0PD01]	LOC100383093	M7	darkorange	10.447	6.67946	0.00165	0.00727424	-	5.80982	3.43742	0.00715	0.0621033	-	19.3051	5.93265	5e-05	0.00107717	Down	24.9165	9.5891	5e-05	0.000291437	Down	1.19583	1.56692	0.33975	0.553509	-	0.305302	0.529858	1	1	-	0.582353	0.817684	1	1	-	0.776889	0.520186
GRMZM5G845611	√	√	1	6404117	6406779	1	protein_coding	-	Glyceraldehyde-3-phosphate dehydrogenase B; Uncharacterized protein [Source:UniProtKB/TrEMBL;Acc:B4F8L7]	--	M3	darkmagenta	19.2583	24.3389	0.0285	0.0731127	-	20.9937	23.3566	0.38425	0.66015	-	24.4701	9.93043	5e-05	0.00107717	Down	31.2124	34.1925	0.55285	0.656338	-	4345.18	3683.06	0.43285	0.637324	-	4142.94	3789.86	0.5507	0.777231	-	4349.34	4326.26	0.97175	0.983328	-	4477.73	2230.56
GRMZM2G057158	√	√	1	7186197	7191995	-1	protein_coding	-	Uncharacterized protein [Source:UniProtKB/TrEMBL;Acc:C0PFI6]	uncharacterized LOC100383383	-	grey	50.1136	43.3823	0.1417	0.251708	-	49.3729	54.4357	0.3432	0.62598	-	28.1727	59.0443	5e-05	0.00107717	UP	26.1911	58.0188	5e-05	0.000291437	UP	23.8217	24.6994	0.67415	0.819902	-	25.0898	23.1019	0.32325	0.592891	-	24.7221	26.4305	0.40135	0.576219	-	29.4239	33.8317
GRMZM2G119499	√	√	1	7819661	7821095	-1	protein_coding	-	Uncharacterized protein [Source:UniProtKB/TrEMBL;Acc:B4FV03]	--	M10	darkslateblue	40.9265	43.9633	0.4983	0.629622	-	49.1285	39.0037	0.03915	0.186776	-	143.427	57.204	5e-05	0.00107717	Down	110.121	86.9886	0.0594	0.118261	-	0.666214	0.381685	1	1	-	0.136693	0.0342964	1	1	-	0.350245	0.170275	1	1	-	0.67391	0.216861
GRMZM2G096269	-	√	1	7854954	7856758	-1	protein_coding	-	Glutathione S-transferase; Glutathione S-transferase GST 12 [Source:UniProtKB/TrEMBL;Acc:Q9FQC7]	--	M10	darkslateblue	17.7048	29.8455	5e-05	0.000367716	-	22.0526	25.2396	0.23805	0.519106	-	63.4448	31.0403	5e-05	0.00107717	Down	166.016	88.4097	5e-05	0.000291437	-	0.965221	0.267587	1	1	-	0.0483434	0.0535792	1	1	-	0.143576	0	1	1	-	0.202237	0.106258
GRMZM2G472167	√	√	1	8552957	8556040	-1	protein_coding	-	Uncharacterized protein [Source:UniProtKB/TrEMBL;Acc:C4J5D4]	--	M3	darkmagenta	2.78652	4.31256	0.0132	0.0394867	-	2.04361	2.29658	0.59015	0.810031	-	6.71874	3.28087	0.0007	0.0091033	Down	4.3498	2.39854	0.0296	0.0673614	-	53.6373	26.8715	5e-05	0.000548491	-	48.3646	33.1174	5e-05	0.000905296	-	40.558	19.5418	5e-05	0.000480024	Down	37.6467	11.4533
GRMZM5G872399	√	√	1	9373654	9374117	-1	protein_coding	-	--	--	M1	orangered3	9.35059	16.5398	0.0059	0.0205369	-	19.2975	25.2025	0.12525	0.365242	-	9.16895	23.258	0.00065	0.00857425	UP	7.44778	25.2878	0.0001	0.000548333	UP	3.4028	3.63286	0.85165	0.926502	-	2.80632	3.93642	0.2436	0.51159	-	2.28342	3.60661	0.1775	0.33159	-	3.20732	2.09265
GRMZM2G107686	-	-	1	9391155	9393608	1	protein_coding	-	--	--	M1	orangered3	0.834547	0.452533	1	1	-	1.36054	1.10096	0.40925	0.683562	-	1.84874	0.724114	0.00185	0.0190985	Down	0.540048	0.52716	1	1	-	0.0308216	0.022164	1	1	-	0	0.0189756	1	1	-	0.0147736	0	1	1	-	0.0195968	0
GRMZM2G150925	√	√	1	10582296	10584297	-1	protein_coding	-	Uncharacterized protein [Source:UniProtKB/TrEMBL;Acc:B4FKL4]	hypothetical protein	M6	royalblue	0	0	1	1	-	0.100583	0	1	1	-	1.15589	0.319181	0.0054	0.0412748	Down	0.396096	0.196156	1	1	-	0	0.0828892	1	1	-	0.0244049	0.0446955	1	1	-	0.0148356	0.138666	1	1	-	0	0.112811
GRMZM2G031790	√	√	1	12942595	12945812	1	protein_coding	-	--	--	-	grey	3.44907	3.61698	0.78845	0.859368	-	3.60505	2.94577	0.3328	0.616406	-	18.7151	5.1886	5e-05	0.00107717	Down	28.8222	17.9061	0.00175	0.00654055	-	0.155682	0.130934	1	1	-	0.0583407	0.00927356	1	1	-	0.177549	0.2329	1	1	-	0.107917	0.227568
GRMZM2G004641	√	√	1	13640026	13643872	-1	protein_coding	HB	Uncharacterized protein [Source:UniProtKB/TrEMBL;Acc:C4J2M2]	uncharacterized LOC100280342	-	grey	0.0798494	0.186138	1	1	-	0.282403	0.347363	1	1	-	5.03132	1.36381	5e-05	0.00107717	Down	25.5451	11.86	5e-05	0.000291437	Down	20.3898	20.2107	0.92545	0.963111	-	27.5969	23.9726	0.13845	0.369572	-	34.9122	25.7103	0.001	0.00627304	-	34.5478	14.8954
GRMZM2G162800	-	-	1	14921635	14926927	-1	protein_coding	-	Putative uncharacterized protein [Source:UniProtKB/TrEMBL;Acc:B6TZC9]	--	M3	darkmagenta	5.31156	6.07596	0.33855	0.478745	-	4.0135	4.29611	0.67535	0.860342	-	2.40536	5.04829	0.00045	0.00644835	UP	4.12608	3.7481	0.656	0.7439	-	40.0781	47.0227	0.0511	0.156685	-	30.3265	41.2622	0.0003	0.00429163	-	30.5374	41.3218	0.00015	0.00126365	-	37.4464	47.2738
GRMZM2G162814	√	√	1	14939938	14942616	-1	protein_coding	-	Putative uncharacterized protein [Source:UniProtKB/TrEMBL;Acc:B6SLH7]	uncharacterized LOC100274922	M3	darkmagenta	21.8284	21.0641	0.7832	0.855359	-	20.9574	12.3436	0.0005	0.00982416	-	51.9591	23.1525	5e-05	0.00107717	Down	52.4546	44.4025	0.2452	0.358803	-	54.2731	55.75	0.7738	0.881584	-	67.8833	68.9487	0.8634	0.946598	-	75.6558	50.5814	5e-05	0.000480024	-	54.464	32.2337
GRMZM2G035128	-	√	1	15104421	15105563	-1	protein_coding	-	Putative uncharacterized protein [Source:UniProtKB/TrEMBL;Acc:B6U024]	uncharacterized LOC100276391	-	grey	3.09573	3.08382	0.98535	0.990195	-	1.59136	2.48002	0.1342	0.378502	-	0.781658	2.4172	0.0038	0.0318088	UP	0.974538	0.702573	0.69825	0.779093	-	2.2726	1.91401	0.52035	0.710014	-	2.85982	3.15424	0.63555	0.828631	-	5.64213	4.41672	0.1569	0.304418	-	4.1387	2.18725
GRMZM2G035243	√	√	1	15168070	15170841	1	protein_coding	-	Kelch motif family protein [Source:UniProtKB/TrEMBL;Acc:B6T5K9]	--	M4	red	12.0719	15.0607	0.0465	0.106902	-	7.97565	5.84561	0.02255	0.132896	-	17.9843	8.47441	5e-05	0.00107717	Down	36.3248	16.6945	5e-05	0.000291437	Down	22.4577	18.4783	0.02655	0.0983417	-	25.0327	24.5538	0.8186	0.924762	-	23.6829	17.8666	0.0003	0.00230367	-	19.2014	12.3096
GRMZM2G064663	-	-	1	16346753	16348242	1	protein_coding	-	YGGT family protein [Source:UniProtKB/TrEMBL;Acc:B6TT89]	--	M3	darkmagenta	2.7296	4.25391	0.0356	0.0867709	-	2.45027	2.33009	0.8409	0.939921	-	6.99108	3.1517	0.00125	0.0143241	Down	4.73969	5.47818	0.5648	0.666516	-	74.9555	59.3679	0.0065	0.0339569	-	66.5411	66.4826	0.9915	0.996871	-	63.6736	66.2246	0.6216	0.759908	-	54.752	31.0472
GRMZM2G343157	√	√	1	16776170	16777317	-1	protein_coding	Tify	ZIM motif family protein [Source:UniProtKB/TrEMBL;Acc:B6TXD0]	ZIM motif family protein	M7	darkorange	1.61826	3.05828	0.0253	0.0664023	-	1.867	2.2053	0.57255	0.799074	-	1.79744	0.568781	0.0068	0.0485476	Down	0.854992	1.70197	0.14425	0.238917	-	1.02589	2.19713	0.02875	0.104383	-	1.0277	1.21003	0.59575	0.805753	-	0.378075	1.44679	0.01265	0.0477299	UP	1.116	0.28643
GRMZM2G148855	√	√	1	16951802	16972668	1	protein_coding	-	Plant protein of unknown function (DUF936) [Source:Projected from Arabidopsis thaliana (AT3G14170) TAIR;Acc:AT3G14170]	--	M7	darkorange	2.85817	3.49893	0.22355	0.353601	-	1.79568	3.04004	0.01	0.0785933	-	1.28622	2.68414	0.00375	0.0315337	UP	1.29254	1.51964	0.59315	0.691566	-	4.66796	4.39874	0.6436	0.798679	-	3.96434	5.14631	0.02975	0.139815	-	3.84239	4.30952	0.36225	0.539251	-	3.9037	6.37712
GRMZM2G145308	√	√	1	17324547	17334890	-1	protein_coding	-	--	--	-	grey	0.165545	0.175259	1	1	-	0.404914	0.161346	1	1	-	0.270097	2.35508	0.0009	0.0110841	UP	0.0865767	0.49271	1	1	-	0.0598599	0.0811204	1	1	-	0.0521031	0.0228453	1	1	-	0.0318005	0.125211	1	1	-	0.0345697	0.0136762
GRMZM2G129674	√	√	1	17461265	17462932	-1	protein_coding	ERF	Uncharacterized protein [Source:UniProtKB/TrEMBL;Acc:B4FIY3]	LOC100216626	M4	red	0.189851	0.0249049	1	1	-	0.921766	0.0778849	1	1	-	8.61702	2.92472	0.00085	0.0105924	Down	11.6175	42.7383	5e-05	0.000291437	UP	0.47226	0.171049	1	1	-	0.384722	0.120752	1	1	-	0.246999	0.118515	1	1	-	0.0819305	0.0548087
GRMZM2G024099	√	√	1	18187897	18189714	1	protein_coding	-	Eukaryotic aspartyl protease family protein [Source:Projected from Arabidopsis thaliana (AT1G09750) TAIR;Acc:AT1G09750]	uncharacterized LOC100192462	-	grey	91.3847	153.914	5e-05	0.000367716	-	93.3246	87.5199	0.53185	0.772954	-	228.424	99.6192	5e-05	0.00107717	Down	132.953	150.51	0.3472	0.46487	-	0.889991	0.795851	1	1	-	0.782306	0.294947	1	1	-	0.78305	0.440045	1	1	-	0.550436	0.32126
AC177946.2_FG004	-	-	1	19103505	19103981	1	protein_coding	-	Uncharacterized protein [Source:UniProtKB/TrEMBL;Acc:C4J587]	uncharacterized LOC100501697	M1	orangered3	32.0232	14.79	0.10175	0.195923	-	34.2081	38.5415	0.71855	0.883837	-	90.623	31.455	0.0026	0.0243483	Down	38.4295	21.8516	0.4203	0.535935	-	5.84218	9.48528	0.18095	0.369966	-	4.66489	3.46819	0.47765	0.723084	-	2.16436	2.62124	0.75035	0.849428	-	2.09864	1.19195
GRMZM2G006676	√	√	1	19103230	19104089	-1	protein_coding	-	Putative uncharacterized protein [Source:UniProtKB/TrEMBL;Acc:B6SJU4]	--	M1	orangered3	79.6343	45.063	0.00015	0.000968439	-	106.056	62.6465	0.0003	0.00674376	-	185.207	86.5009	5e-05	0.00107717	Down	113.722	126.582	0.52885	0.635521	-	9.94883	13.337	0.2265	0.429667	-	8.05158	8.61136	0.74915	0.889098	-	6.44893	6.99341	0.7513	0.850164	-	4.28969	6.7192
GRMZM2G440543	-	-	1	24206354	24207377	1	protein_coding	-	F-box protein GID2 [Source:UniProtKB/TrEMBL;Acc:B6SQT1]	--	M1	orangered3	19.3266	21.3907	0.44085	0.577671	-	21.3885	19.391	0.50655	0.755253	-	38.1694	17.5338	5e-05	0.00107717	Down	14.6317	12.222	0.3858	0.502161	-	0	0	1	1	-	0.0516061	0.0434688	1	1	-	0.0202079	0.0982739	1	1	-	0	0.0761819
GRMZM2G164974	√	√	1	27506822	27509057	-1	protein_coding	-	3-ketoacyl-CoA synthase [Source:UniProtKB/TrEMBL;Acc:B4G0N2]	uncharacterized LOC100191595	M7	darkorange	0.529369	0.42707	1	1	-	0.652642	0.538399	1	1	-	2.00617	0.83749	0.00195	0.019825	Down	14.9602	5.50316	5e-05	0.000291437	Down	6.27915	8.50547	0.01295	0.0578455	-	8.62423	6.80719	0.0358	0.158687	-	13.4583	14.302	0.51765	0.678266	-	10.251	12.2938
GRMZM2G088843	-	-	1	29741944	29766127	1	protein_coding	-	Uncharacterized protein [Source:UniProtKB/TrEMBL;Acc:C0HGQ9]	--	-	grey	28.3173	44.0155	0.0004	0.0022491	-	21.7686	34.8288	0.00065	0.0118434	-	9.80069	20.3368	0.0004	0.00587287	UP	14.9574	10.4399	0.12395	0.211995	-	30.2707	30.7874	0.8784	0.94005	-	20.5589	27.5769	0.01165	0.0738986	-	15.1866	24.0173	5e-05	0.000480024	-	18.1678	33.0687
GRMZM2G167138	-	-	1	31489514	31501763	-1	protein_coding	-	--	--	M4	red	2.45785	3.79903	0.0095	0.0302265	-	1.04619	1.85622	0.0165	0.108742	-	0.704207	1.90717	0.0005	0.00701907	UP	0.641041	0.747404	0.69445	0.776316	-	2.44642	2.93117	0.23305	0.43728	-	2.53951	3.30194	0.04875	0.195171	-	3.19455	3.95451	0.08885	0.203635	-	3.37773	4.63964
GRMZM2G099528	√	√	1	32313238	32326815	-1	protein_coding	-	Erwinia induced protein 2; Uncharacterized protein [Source:UniProtKB/TrEMBL;Acc:B4FAP8]	LOC100191929	-	grey	98.3795	87.1636	0.4383	0.57543	-	97.476	101.445	0.79905	0.921658	-	51.5573	118.317	0.00055	0.00750161	UP	79.6972	164.436	5e-05	0.000291437	UP	86.746	120.043	0.00045	0.0038294	-	104.019	108.783	0.61325	0.815361	-	97.835	111.556	0.10885	0.235256	-	126.071	187.844
GRMZM5G818431	√	√	1	32582760	32587100	-1	protein_coding	-	Uncharacterized protein [Source:UniProtKB/TrEMBL;Acc:C0PKV3]	uncharacterized LOC100384022	-	grey	12.447	8.99713	0.0222	0.0599693	-	11.7419	7.53381	0.0058	0.0544895	-	26.6406	6.25545	5e-05	0.00107717	Down	31.7107	15.9732	5e-05	0.000291437	-	34.8041	28.2191	0.03565	0.121639	-	31.7597	28.5241	0.27945	0.55148	-	33.5546	29.8248	0.23085	0.398825	-	36.7733	25.6505
GRMZM2G360234	√	√	1	32761019	32762651	-1	protein_coding	-	Uncharacterized protein [Source:UniProtKB/TrEMBL;Acc:B4FLV4]	--	M3	darkmagenta	1.85512	1.37925	0.2314	0.363233	-	1.58839	1.52312	0.87565	0.953835	-	5.1158	1.66623	5e-05	0.00107717	Down	19.672	6.05277	5e-05	0.000291437	Down	100.103	93.1499	0.37705	0.587842	-	98.6078	86.4088	0.10465	0.312898	-	83.2606	91.1778	0.2332	0.401593	-	74.6948	77.1041
GRMZM2G030223	-	-	1	35218967	35221406	1	protein_coding	-	Patatin-like protein 3 [Source:UniProtKB/TrEMBL;Acc:B6TPQ5]	--	M1	orangered3	24.7037	34.366	0.0012	0.00565016	-	45.3306	36.4499	0.03765	0.182136	-	92.3502	44.4162	5e-05	0.00107717	Down	32.7611	38.9725	0.16735	0.269288	-	4.25072	2.57907	0.0019	0.0127504	-	3.9481	3.44253	0.3145	0.584654	-	4.06383	3.21957	0.1034	0.226957	-	2.32633	1.98599
GRMZM2G050825	-	-	1	35659176	35666498	-1	protein_coding	-	Uncharacterized protein [Source:UniProtKB/TrEMBL;Acc:B4FF72]	uncharacterized LOC100193492	-	grey	5.27972	8.42221	0.00215	0.00898822	-	4.41467	7.42772	0.0014	0.020535	-	3.23527	6.76279	0.00045	0.00644835	UP	3.40155	3.54261	0.8737	0.913901	-	0.0220417	0.264018	1	1	-	0.0800283	0.207259	1	1	-	0.0307246	0.216452	1	1	-	0.267289	0.582958
GRMZM5G883632	√	√	1	37136679	37138654	-1	protein_coding	-	--	--	-	grey	106.12	74.9378	0.00025	0.00150909	-	32.8239	43.9992	0.00655	0.0588076	-	46.7105	13.1663	5e-05	0.00107717	Down	36.0801	33.0889	0.5136	0.622246	-	4.31636	3.38411	0.138	0.308384	-	3.21838	3.26595	0.92565	0.970846	-	2.64984	3.74082	0.04175	0.117272	-	2.01394	6.20937
GRMZM2G128444	-	-	1	38614086	38618342	1	protein_coding	-	Cysteine proteinases superfamily protein [Source:Projected from Arabidopsis thaliana (AT2G38025) TAIR;Acc:AT2G38025]	hypothetical protein	M3	darkmagenta	8.62897	13.7248	0.0019	0.00815151	-	8.05232	13.0693	0.0031	0.035448	-	5.89762	12.0923	0.0004	0.00587287	UP	6.68307	7.06991	0.80285	0.860617	-	52.0026	43.8328	0.04695	0.147534	-	40.0434	46.9079	0.0698	0.244682	-	32.0697	41.6377	0.00255	0.0134598	-	36.9562	36.2987
AC208204.3_FG006	√	√	1	38641587	38642063	1	protein_coding	-	17.4 kDa class I heat shock protein 3 [Source:UniProtKB/TrEMBL;Acc:B6TDB5]	LOC100274593	M5	darkturquoise	160.667	87.3064	5e-05	0.000367716	-	117.862	80.8367	0.0015	0.0215515	-	30.6679	278.462	5e-05	0.00107717	UP	59.313	1305.04	5e-05	0.000291437	UP	101.729	169.446	5e-05	0.000548491	-	95.8309	139.073	5e-05	0.000905296	-	100.212	181.559	5e-05	0.000480024	-	331.613	1393.82
GRMZM2G306732	√	√	1	38853117	38855307	-1	protein_coding	-	Fructose-1,6-bisphosphatase [Source:UniProtKB/TrEMBL;Acc:B6TSK5]	uncharacterized LOC100216767	M3	darkmagenta	0.838267	1.20843	1	1	-	1.28498	1.25384	0.92685	0.971256	-	3.84815	1.21274	5e-05	0.00107717	Down	8.61209	3.24247	0.00145	0.00558407	Down	265.063	226.737	0.06785	0.191404	-	347.018	282.576	0.01765	0.0988188	-	392.324	286.658	5e-05	0.000480024	-	302.508	153.039
GRMZM2G160324	-	-	1	39056958	39062459	-1	protein_coding	-	Uncharacterized protein [Source:UniProtKB/TrEMBL;Acc:B4FWE8]	--	M6	royalblue	14.55	13.4421	0.46185	0.597672	-	14.1309	15.6223	0.3698	0.647985	-	8.03281	16.8659	5e-05	0.00107717	UP	11.8554	19.3386	0.0004	0.00186263	-	9.67563	10.7575	0.26785	0.476469	-	9.421	10.1275	0.4369	0.692037	-	11.6079	12.3747	0.4596	0.630166	-	12.7141	19.2572
GRMZM2G160452	-	-	1	39072103	39077770	-1	protein_coding	-	Uncharacterized protein [Source:UniProtKB/TrEMBL;Acc:C0P500]	--	-	grey	14.2205	19.7866	0.0025	0.0101869	-	8.56138	15.8761	5e-05	0.00167699	-	6.17999	12.6407	5e-05	0.00107717	UP	12.5024	8.85552	0.02	0.0490181	-	12.3214	12.676	0.7688	0.878691	-	12.0146	12.8209	0.4838	0.727402	-	13.5786	13.597	0.9867	0.991389	-	13.4424	15.9756
GRMZM2G160506	√	√	1	39115112	39118417	-1	protein_coding	-	Uncharacterized protein [Source:UniProtKB/TrEMBL;Acc:B4G0L2]	uncharacterized LOC100274383	-	grey	16.8069	20.9222	0.07225	0.150579	-	10.3244	12.8538	0.1316	0.374377	-	25.9102	12.4934	5e-05	0.00107717	Down	37.9942	31.056	0.1563	0.254445	-	1.18506	0.966648	1	1	-	1.71298	0.712089	0.00175	0.0178871	Down	0.860917	0.652062	1	1	-	0.465468	1.71547
GRMZM5G804658	√	√	1	39742560	39747968	-1	protein_coding	-	Fes1B [Source:Projected from Arabidopsis thaliana (AT3G53800) TAIR;Acc:AT3G53800]	--	M5	darkturquoise	1.91207	2.49599	0.0865	0.173277	-	1.24612	1.27884	0.893	0.9592	-	0.598814	2.5853	5e-05	0.00107717	UP	1.00042	9.18252	5e-05	0.000291437	UP	0.25175	1.64383	0.00405	0.0233675	UP	0.185342	1.28307	5e-05	0.000905296	UP	0.149285	0.842105	1	1	-	0.730764	33.0274
GRMZM2G141386	√	√	1	43769286	43772066	-1	protein_coding	-	Uncharacterized protein [Source:UniProtKB/TrEMBL;Acc:B4FAS7]	uncharacterized LOC100191956	-	grey	12.9155	13.0397	0.94145	0.964735	-	8.44747	7.30954	0.39085	0.665143	-	77.0169	15.6658	5e-05	0.00107717	Down	55.4645	44.2107	0.08765	0.161803	-	0.0261742	0.129029	1	1	-	0	0.0877271	1	1	-	0.147265	0.0481893	1	1	-	0.0486517	0.0572149
GRMZM2G179462	√	√	1	43986382	43987175	-1	protein_coding	-	Putative uncharacterized protein [Source:UniProtKB/TrEMBL;Acc:B6SPH7]	--	M5	darkturquoise	0.500816	0.772195	1	1	-	0.718032	0.602476	1	1	-	0.456708	2.02427	0.0061	0.044975	UP	0.527252	10.577	0.001	0.00407711	UP	0.85968	2.63665	0.01275	0.0571179	-	1.30849	5.58294	0.0001	0.00168562	UP	0.152658	2.02478	0.05735	0.147862	-	2.19836	54.3058
GRMZM2G087079	√	√	1	45509716	45510942	1	protein_coding	-	Uncharacterized protein [Source:UniProtKB/TrEMBL;Acc:C0P6T4]	uncharacterized LOC100382352	M3	darkmagenta	2.04562	3.13279	0.06665	0.141573	-	2.29099	2.26617	0.97565	0.989747	-	7.56804	2.69148	5e-05	0.00107717	Down	6.66705	8.07912	0.38485	0.501421	-	278.64	276.647	0.9312	0.965728	-	321.613	324.087	0.92525	0.970841	-	341.998	322.014	0.41695	0.590834	-	374.543	210.971
GRMZM5G824405	√	√	1	45641610	45669297	1	protein_coding	-	--	--	M7	darkorange	12.9052	13.0851	0.9003	0.937529	-	8.48621	16.4981	5e-05	0.00167699	-	3.95664	12.5388	5e-05	0.00107717	UP	5.40418	6.54418	0.2621	0.375757	-	4.24861	5.97095	0.0037	0.0217306	-	4.26862	4.99419	0.15845	0.400301	-	5.47485	7.08252	0.0137	0.050653	-	6.39621	11.1209
GRMZM2G135337	√	√	1	45782959	45789351	-1	protein_coding	-	--	--	M6	royalblue	7.54115	7.44989	0.90835	0.942909	-	5.69869	8.58489	0.0002	0.00498533	-	3.12952	6.33074	5e-05	0.00107717	UP	3.01856	3.26848	0.64685	0.735884	-	1.59336	1.80028	0.3751	0.586375	-	0.914438	1.61699	0.0002	0.00305041	-	0.819208	1.83306	5e-05	0.000480024	UP	0.893465	2.7454
GRMZM2G006981	√	√	1	45945729	45947469	1	protein_coding	-	--	--	-	grey	0.844724	0.95824	1	1	-	1.29568	0.838196	0.1608	0.41985	-	9.8265	3.66303	5e-05	0.00107717	Down	6.58426	12.8126	0.00095	0.00389943	-	0.903925	1.35704	0.1654	0.348579	-	0	0.368464	1	1	-	0.0791049	0.768673	1	1	-	0.107543	2.62982
GRMZM2G104534	√	√	1	46580720	46586652	-1	protein_coding	-	--	--	M7	darkorange	0.610458	1.20456	1	1	-	0.178744	0.385794	1	1	-	0.899574	0.382549	0.00275	0.0253234	Down	4.85254	0.91515	5e-05	0.000291437	Down	0.0395876	0.367871	1	1	-	0.0545991	0.150067	1	1	-	0.0653273	0.186759	1	1	-	0.0407213	0.571003
GRMZM2G010909	√	√	1	46741446	46742644	-1	protein_coding	-	--	--	-	grey	16.0819	30.4112	5e-05	0.000367716	-	5.47942	10.3025	0.00105	0.0165046	-	37.3615	8.6926	5e-05	0.00107717	Down	61.6079	29.6934	5e-05	0.000291437	Down	13.8109	7.4975	0.0002	0.0019146	-	14.8989	6.67194	5e-05	0.000905296	Down	11.0006	3.0941	5e-05	0.000480024	Down	9.09735	1.65568
GRMZM2G102365	√	√	1	53267616	53270157	-1	protein_coding	-	Uncharacterized protein [Source:UniProtKB/TrEMBL;Acc:B4F7S8]	uncharacterized LOC100191145	M3	darkmagenta	23.2808	32.4971	0.0021	0.0088156	-	18.4517	13.1249	0.00695	0.0610204	-	11.7566	29.1862	5e-05	0.00107717	UP	20.2003	40.0972	5e-05	0.000291437	-	41.9916	138.485	5e-05	0.000548491	UP	54.352	89.5651	5e-05	0.000905296	-	107.219	156.395	5e-05	0.000480024	-	128.241	337.027
GRMZM2G075988	√	√	1	56308513	56309790	-1	protein_coding	OFP	Plant-specific domain TIGR01568 family protein [Source:UniProtKB/TrEMBL;Acc:B6U5V3]	--	-	grey	0.940423	0.912141	1	1	-	1.36537	0.57584	0.04525	0.204484	-	11.5676	3.65605	5e-05	0.00107717	Down	6.32053	10.7883	0.01825	0.0455011	-	0.638155	0.394615	1	1	-	0.544186	0.521177	1	1	-	0.759852	0.573106	1	1	-	0.6857	0.415988
GRMZM2G102497	√	√	1	61138600	61142287	1	protein_coding	Orphans	--	--	-	grey	10.0069	8.91675	0.3493	0.489388	-	12.8293	8.64899	0.0036	0.0390256	-	28.5632	13.4175	5e-05	0.00107717	Down	17.0025	15.7955	0.61595	0.710628	-	3.74445	2.03747	0.0018	0.0122104	-	2.74096	2.70216	0.92695	0.971716	-	3.30445	2.45921	0.0743	0.178631	-	3.06859	1.10135
GRMZM2G031591	√	√	1	68732718	68743672	-1	protein_coding	-	Putative uncharacterized protein [Source:UniProtKB/TrEMBL;Acc:B6U8W9]	uncharacterized LOC100278465	M3	darkmagenta	11.6628	17.3188	0.00245	0.0100235	-	15.3909	8.82696	5e-05	0.00167699	-	18.4555	8.96291	0.00015	0.00270834	Down	24.7878	12.2449	5e-05	0.000291437	Down	0.122596	0.0134169	1	1	-	0.202335	0.144074	1	1	-	0.253712	0.167281	1	1	-	0.201846	0.244363
GRMZM2G460988	-	-	1	75077952	75080629	1	protein_coding	-	Uncharacterized protein [Source:UniProtKB/TrEMBL;Acc:B4FXZ6]	uncharacterized LOC100273888	-	grey	4.98722	5.55989	0.42395	0.561865	-	3.66038	4.86375	0.05565	0.230512	-	1.36361	3.21903	5e-05	0.00107717	UP	1.66836	1.54846	0.7715	0.837043	-	2.01249	1.87847	0.65695	0.808722	-	1.95328	2.29722	0.2224	0.486399	-	1.66327	1.81555	0.5579	0.711536	-	1.81699	3.6003
GRMZM2G077316	√	-	1	76740125	76741716	-1	protein_coding	-	Allene oxide cyclase; Uncharacterized protein [Source:UniProtKB/TrEMBL;Acc:Q6RW09]	allene oxide cyclase1	M3	darkmagenta	50.8681	40.0151	0.01955	0.0541953	-	39.2029	31.3576	0.04675	0.208843	-	60.3977	28.4094	5e-05	0.00107717	Down	48.2066	52.5388	0.5108	0.619551	-	10.2406	6.78291	0.00295	0.0182137	-	12.0267	7.36333	0.0001	0.00168562	-	8.96806	6.36326	0.0088	0.0359914	-	8.71553	4.36851
GRMZM2G020523	√	√	1	77266302	77358639	1	protein_coding	-	Peroxidase 2 [Source:UniProtKB/TrEMBL;Acc:B6TU39]	uncharacterized LOC100272496	M7	darkorange	0.0967867	0.102255	1	1	-	0.338718	0.149025	1	1	-	11.8558	2.72469	5e-05	0.00107717	Down	54.2272	21.0478	5e-05	0.000291437	Down	0.805206	0.156078	1	1	-	0.141739	0.0648785	1	1	-	0.253348	0.319869	1	1	-	0.183663	0.080776
GRMZM2G058528	√	√	1	78653691	78655950	-1	protein_coding	-	Uncharacterized protein [Source:UniProtKB/TrEMBL;Acc:B4FEM0]	hypothetical protein	M3	darkmagenta	4.02127	6.17824	0.05415	0.120526	-	7.58491	7.91234	0.8281	0.934247	-	17.8597	8.47233	0.0006	0.00804444	Down	20.6413	13.4964	0.0352	0.0774563	-	91.615	54.5693	5e-05	0.000548491	-	79.4797	62.026	0.00545	0.0426397	-	65.0004	35.8323	5e-05	0.000480024	-	50.7696	19.7245
GRMZM2G087063	-	-	1	80629933	80632693	1	protein_coding	-	Protein of unknown function (DUF2930) [Source:Projected from Arabidopsis thaliana (AT5G52110) TAIR;Acc:AT5G52110]	photosynthetic electron transport2	M3	darkmagenta	11.6021	10.1526	0.27555	0.413131	-	15.4586	13.0417	0.157	0.414501	-	7.63201	16.4016	5e-05	0.00107717	UP	7.07128	9.40535	0.1153	0.200413	-	37.6156	32.4275	0.07555	0.20581	-	36.455	37.5414	0.7253	0.877185	-	35.0262	29.7698	0.0429	0.119556	-	35.4186	26.1913
GRMZM2G353553	√	√	1	81928301	81930832	-1	protein_coding	bZIP	Uncharacterized protein [Source:UniProtKB/TrEMBL;Acc:B4FDP1]	putative bZIP transcription factor superfamily protein	M8	antiquewhite4	0.186505	0.202755	1	1	-	1.19558	0.554768	0.0316	0.163335	-	3.00388	0.91219	0.0001	0.00194899	Down	4.77146	4.32855	0.6758	0.760817	-	0.379195	0.318603	1	1	-	0.195104	0.24694	1	1	-	0.202814	0.589391	1	1	-	0.148189	0.0536687
GRMZM2G114893	-	√	1	89245701	89246938	1	protein_coding	-	--	--	M3	darkmagenta	4.07455	3.85416	0.78405	0.855847	-	3.81966	2.75135	0.20295	0.476506	-	10.9086	5.38576	0.0019	0.019451	Down	4.07665	5.89889	0.1946	0.302393	-	10.8482	9.18395	0.26	0.467663	-	11.6225	10.4196	0.4229	0.681758	-	10.2656	12.3509	0.1608	0.309679	-	9.43352	3.35406
GRMZM2G021427	√	√	1	91469057	91470883	1	protein_coding	-	--	--	M8	antiquewhite4	0	0.0304209	1	1	-	0	0	1	1	-	5.23498	0.169999	0.002	0.0201939	Down	18.3024	24.8356	0.0471	0.0980064	-	0.112147	0.0370908	1	1	-	0.190042	0.241322	1	1	-	0.243321	0.260678	1	1	-	0.0457672	0.156127
GRMZM2G076468	√	√	1	94827883	94830005	1	protein_coding	-	Uncharacterized protein [Source:UniProtKB/TrEMBL;Acc:C4JBD9]	uncharacterized LOC100502430	-	grey	2.53472	2.64399	0.86015	0.909805	-	1.26258	0.708648	0.15025	0.404643	-	11.0249	2.45873	5e-05	0.00107717	Down	34.0325	13.5517	5e-05	0.000291437	Down	0.705926	0.218612	1	1	-	0.361921	0.150716	1	1	-	0.236739	0.276492	1	1	-	0.273702	0.0707618
GRMZM5G887922	-	-	1	95494281	95496228	-1	protein_coding	-	Retrotransposon protein [Source:UniProtKB/TrEMBL;Acc:B6SJU9]	uncharacterized LOC100279269	-	grey	11.6974	8.9781	0.0447	0.103797	-	9.90383	6.85395	0.0187	0.118674	-	26.4144	11.8632	5e-05	0.00107717	Down	23.018	15.4734	0.01255	0.0334931	-	0.445766	0.531758	1	1	-	0.643809	0.6458	1	1	-	1.31619	1.4995	0.59365	0.738504	-	1.15017	0.794663
GRMZM2G050961	√	√	1	96123217	96125688	1	protein_coding	-	Uncharacterized protein [Source:UniProtKB/TrEMBL;Acc:B4FBN1]	uncharacterized LOC100273606	M3	darkmagenta	13.6287	12.1133	0.4362	0.573558	-	10.0555	13.0816	0.11625	0.350196	-	3.30664	15.7471	5e-05	0.00107717	UP	1.93574	11.8535	5e-05	0.000291437	UP	42.6419	42.5489	0.98275	0.990776	-	34.995	36.6596	0.62765	0.823144	-	23.604	29.0163	0.045	0.123794	-	31.0204	39.5256
GRMZM2G070899	-	-	1	96323165	96337898	-1	protein_coding	-	--	--	-	grey	29.5514	37.3629	0.03145	0.0788532	-	22.8814	34.7806	0.00025	0.00592323	-	14.642	29.9582	5e-05	0.00107717	UP	7.47037	15.6177	5e-05	0.000291437	UP	16.5042	16.1884	0.85365	0.926846	-	20.3724	17.8179	0.15035	0.388057	-	20.1752	16.6341	0.03465	0.10206	-	20.4863	22.7101
GRMZM2G349185	√	√	1	96631166	96633911	1	protein_coding	-	--	--	M9	navajowhite2	0.402739	0.916068	1	1	-	0.468696	0.660414	1	1	-	2.78534	0.329483	5e-05	0.00107717	Down	6.32143	1.75106	0.00065	0.00282155	Down	0.0365172	0	1	1	-	0.0873703	0.159914	1	1	-	0.673279	0.109465	1	1	-	0.243203	0.0115946
GRMZM2G174819	-	-	1	106614936	106615880	1	protein_coding	-	--	--	-	grey	1.25862	2.26711	0.084	0.169355	-	0.52391	0.787715	1	1	-	2.25386	0.629895	0.00705	0.0496264	Down	0.89681	0.677547	0.63405	0.725293	-	1.84274	1.72021	0.85035	0.926063	-	1.02633	1.25059	0.6013	0.809069	-	0.361543	0.513028	1	1	-	0.437806	0.248737
GRMZM2G144155	√	√	1	107193082	107196179	1	protein_coding	-	Uncharacterized protein [Source:UniProtKB/TrEMBL;Acc:C0P6M5]	ankyrin protein kinase-like	M7	darkorange	1.57427	2.08006	0.1683	0.286783	-	1.1107	0.869538	1	1	-	9.14605	1.54462	5e-05	0.00107717	Down	82.6073	15.8749	5e-05	0.000291437	Down	4.68368	3.67847	0.0989	0.246978	-	3.35379	2.65016	0.11135	0.324788	-	4.31963	4.50084	0.75355	0.851708	-	3.22706	2.4512
GRMZM2G143625	√	√	1	107371746	107373355	1	protein_coding	-	Uncharacterized protein [Source:UniProtKB/TrEMBL;Acc:C0PHE5]	acyl-desaturase	M7	darkorange	0.734433	1.35362	0.0544	0.120893	-	1.65027	2.43802	0.13575	0.380783	-	65.868	21.5863	5e-05	0.00107717	Down	142.614	100.694	0.0064	0.0191733	-	56.901	18.4229	5e-05	0.000548491	Down	61.5385	40.8371	5e-05	0.000905296	-	29.6062	17.6257	5e-05	0.000480024	-	21.2828	9.17433
GRMZM2G041613	√	√	1	109394550	109444450	1	protein_coding	-	CW7 [Source:Projected from Arabidopsis thaliana (AT1G59520) TAIR;Acc:AT1G59520]	hypothetical protein	-	grey	13.4174	26.5613	5e-05	0.000367716	-	14.5018	21.97	0.00045	0.00907019	-	9.6858	21.9791	5e-05	0.00107717	UP	11.0319	17.8993	0.00375	0.0123136	-	15.5499	17.2723	0.3009	0.512555	-	15.3544	15.8311	0.7606	0.895178	-	13.3638	13.7115	0.80475	0.884166	-	17.4626	14.5501
GRMZM2G388608	√	√	1	116272564	116273384	-1	protein_coding	-	Uncharacterized protein [Source:UniProtKB/TrEMBL;Acc:C4JAW8]	hypothetical protein	M3	darkmagenta	1.13882	0.435709	1	1	-	0.672661	0.232539	1	1	-	23.729	3.86357	5e-05	0.00107717	Down	27.8052	15.3487	0.0034	0.0113547	-	37.9503	31.4266	0.08165	0.216988	-	25.9835	23.2746	0.32985	0.599233	-	27.6775	24.4726	0.26745	0.441265	-	35.394	45.0634
AC210517.3_FG003	√	√	1	122044279	122045463	1	protein_coding	-	Uncharacterized protein [Source:UniProtKB/TrEMBL;Acc:B4FES7]	hypothetical protein	-	grey	35.0024	31.5206	0.3318	0.472501	-	31.4612	23.7791	0.01965	0.122452	-	51.0094	23.5316	5e-05	0.00107717	Down	66.5155	57.7007	0.2733	0.38773	-	0.671896	0.333482	1	1	-	0.114438	0.267964	1	1	-	0.267614	0.386804	1	1	-	0.0485238	0.308627
AC202185.4_FG004	√	√	1	122169770	122170960	1	protein_coding	-	Hsp20/alpha crystallin family protein [Source:UniProtKB/TrEMBL;Acc:B6TM52]	--	M10	darkslateblue	11.0795	18.8559	5e-05	0.000367716	-	16.6041	13.4101	0.13045	0.372666	-	67.7276	25.5718	5e-05	0.00107717	Down	132.759	72.8088	5e-05	0.000291437	-	1.42227	0.0930516	0.2252	0.428053	-	0.118267	0.232442	1	1	-	0.679227	0.254055	1	1	-	0.749902	0.302064
GRMZM2G030850	√	√	1	124133868	124136208	1	protein_coding	-	Glucan endo-1,3-beta-glucosidase 7 [Source:UniProtKB/TrEMBL;Acc:B6TJF7]	--	M10	darkslateblue	6.40826	3.95533	0.0023	0.00950315	-	8.51435	5.89135	0.02025	0.125081	-	12.3207	5.17208	5e-05	0.00107717	Down	13.5478	13.3143	0.9159	0.94418	-	0.0102365	0.0193073	1	1	-	0	0.0260313	1	1	-	0	0	1	1	-	0	0.0262441
GRMZM2G162158	√	√	1	140927753	140929602	1	protein_coding	-	Leucoanthocyanidin dioxygenase; Uncharacterized protein [Source:UniProtKB/TrEMBL;Acc:B6U9L0]	leucoanthocyanidin dioxygenase	M3	darkmagenta	0.932511	1.8009	0.02905	0.0742102	-	1.23547	2.46887	0.0095	0.0756516	-	1.38574	3.39097	0.00185	0.0190985	UP	2.93196	0.904488	0.0162	0.0413207	Down	10.6023	5.25806	5e-05	0.000548491	Down	29.6753	14.0289	5e-05	0.000905296	Down	16.6771	4.83846	5e-05	0.000480024	Down	24.133	3.24887
GRMZM2G119252	√	√	1	152120619	152124438	-1	protein_coding	-	--	--	-	grey	57.2287	54.6626	0.64735	0.754543	-	23.0832	17.1553	0.0223	0.131903	-	9.30165	19.614	5e-05	0.00107717	UP	4.91001	18.6444	5e-05	0.000291437	UP	23.2799	29.5436	0.01475	0.063805	-	19.3477	23.3114	0.0591	0.220753	-	19.502	26.31	0.00145	0.00850778	-	24.9314	67.6831
GRMZM2G403620	-	-	1	154968134	154972600	-1	protein_coding	MYB	Protein rough sheath 2 [Source:UniProtKB/Swiss-Prot;Acc:Q9S7B2]	rough sheath2	M1	orangered3	77.7416	78.2372	0.94725	0.968345	-	100.945	100.888	0.99535	0.997579	-	171.336	83.3243	5e-05	0.00107717	Down	51.4004	51.8723	0.9417	0.962587	-	0.204952	0.128949	1	1	-	0.175957	0.148105	1	1	-	0.156461	0.0773939	1	1	-	0.200569	0.173893
GRMZM2G476637	√	√	1	162478609	162483659	-1	protein_coding	Orphans	Uncharacterized protein [Source:UniProtKB/TrEMBL;Acc:B8A0E2]	putative phototropic-resoponsive NPH3 family protein isoform 1	-	grey	21.3891	33.8994	0.0006	0.00315575	-	19.9038	12.7146	0.00305	0.0351819	-	33.7945	11.9858	5e-05	0.00107717	Down	73.5861	36.5244	0.0001	0.000548333	Down	0.744851	0.45956	1	1	-	0.888146	0.737531	1	1	-	0.90518	0.593847	1	1	-	0.22805	0.360044
GRMZM2G137293	√	√	1	162552721	162556402	-1	protein_coding	-	--	--	M4	red	9.30544	6.12435	0.00175	0.00764375	-	7.00324	5.1474	0.03185	0.164144	-	3.49562	7.2301	5e-05	0.00107717	UP	5.35771	5.34496	0.98805	0.99165	-	3.68855	3.34538	0.46985	0.668616	-	4.41256	4.44729	0.94455	0.979898	-	6.91085	6.4843	0.5292	0.688022	-	5.85091	13.6921
GRMZM2G065496	√	√	1	165085207	165088108	1	protein_coding	B3	Uncharacterized protein [Source:UniProtKB/TrEMBL;Acc:B4FGA0]	uncharacterized LOC100193780	M1	orangered3	71.5594	108.98	5e-05	0.000367716	-	40.2791	71.1404	5e-05	0.00167699	-	23.2037	51.2136	5e-05	0.00107717	UP	16.9432	29.6656	0.0002	0.00101317	-	0.213453	0.256186	1	1	-	0.22655	0.175176	1	1	-	0.0625543	0.125305	1	1	-	0.08432	0.0708174
GRMZM2G088613	√	√	1	166076724	166081866	1	protein_coding	-	--	--	-	grey	0.44707	1.14282	1	1	-	0.38515	0.662924	1	1	-	0.407989	1.33322	0.00055	0.00750161	UP	0.971131	3.3946	0.00015	0.000788724	UP	0.0360424	0.0755265	1	1	-	0.0309756	0.026555	1	1	-	0.0546538	0.133459	1	1	-	0.0163827	0.0572425
GRMZM5G831313	√	√	1	167614683	167616689	-1	protein_coding	-	FAD/NAD(P)-binding oxidoreductase family protein [Source:Projected from Arabidopsis thaliana (AT3G04650) TAIR;Acc:AT3G04650]	uncharacterized LOC100272440	M3	darkmagenta	6.6825	8.45032	0.1429	0.253226	-	4.3936	7.25642	0.007	0.0612551	-	2.43929	5.12	0.00445	0.0358239	UP	2.08165	1.6188	0.5986	0.696309	-	22.8964	30.1543	0.0053	0.0288171	-	18.9654	21.4896	0.22265	0.486623	-	13.5996	18.6977	0.0028	0.0145704	-	18.7355	38.0952
AC186603.6_FG003	√	√	1	168712314	168713762	-1	protein_coding	-	Cytochrome P450 CYP76M15 [Source:UniProtKB/TrEMBL;Acc:B6U021]	--	M3	darkmagenta	0.440851	0.50342	1	1	-	0.553262	1.01995	1	1	-	4.76116	1.75541	0.00055	0.00750161	Down	2.92588	1.84208	0.1896	0.296511	-	26.8138	12.9435	5e-05	0.000548491	Down	28.8792	17.7458	5e-05	0.000905296	-	20.4329	11.9011	5e-05	0.000480024	-	23.3013	5.72801
GRMZM2G168108	-	√	1	176966307	176968685	-1	protein_coding	-	K-exchanger-like protein [Source:UniProtKB/TrEMBL;Acc:B6ST67]	K-exchanger-like protein	-	grey	2.04533	2.19464	0.7244	0.813634	-	2.89806	1.88655	0.06415	0.250082	-	6.91003	2.42918	5e-05	0.00107717	Down	5.89279	3.15077	0.0108	0.029545	-	0.558085	0.23995	1	1	-	0.494426	0.273287	1	1	-	0.17183	0.202125	1	1	-	0.0427136	0.506883
GRMZM2G161335	√	√	1	180333582	180335486	1	protein_coding	-	DIMBOA UDP-glucosyltransferase BX9 [Source:UniProtKB/Swiss-Prot;Acc:B4G072]	benzoxazinone synthesis9	-	grey	41.3465	81.1043	5e-05	0.000367716	-	9.22711	9.52302	0.82675	0.933724	-	33.7232	15.5014	5e-05	0.00107717	Down	37.1959	66.6604	5e-05	0.000291437	-	16.171	34.8615	5e-05	0.000548491	UP	17.4246	20.5903	0.0752	0.25566	-	9.65823	13.0145	0.00535	0.024313	-	11.1442	37.5527
GRMZM2G123489	√	√	1	180720698	180721705	-1	protein_coding	-	Putative uncharacterized protein [Source:UniProtKB/TrEMBL;Acc:B6SMX8]	--	-	grey	0.186381	0.141165	1	1	-	0.309838	0.517653	1	1	-	10.9856	0.966059	5e-05	0.00107717	Down	71.4023	32.3359	5e-05	0.000291437	Down	0.0204698	0.109626	1	1	-	0	0	1	1	-	0.0187299	0	1	1	-	0.0699409	0
GRMZM2G152555	√	√	1	183123257	183125969	1	protein_coding	-	--	--	-	grey	6.67049	4.48332	0.00395	0.0147935	-	3.99137	3.62065	0.5756	0.800995	-	13.3894	5.95559	5e-05	0.00107717	Down	7.85941	4.52663	0.00715	0.0209875	-	0.139886	0.206326	1	1	-	0.0426285	0.010358	1	1	-	0.0559618	0.0203054	1	1	-	0.139019	0.16005
GRMZM2G050177	√	√	1	183697224	183704114	1	protein_coding	-	Alkaline alpha-galactosidase [Source:UniProtKB/TrEMBL;Acc:Q3ZPN0]	--	-	grey	2.00153	1.23001	0.01065	0.0331025	-	1.03198	0.619804	1	1	-	2.06771	0.787217	0.00015	0.00270834	Down	2.18195	1.2852	0.0466	0.0972051	-	0.391865	0.561217	1	1	-	0.613786	0.493256	1	1	-	1.06171	0.898726	1	1	-	1.67134	1.09762
GRMZM6G907181	√	√	1	184603433	184605089	1	protein_coding	-	Uncharacterized protein [Source:UniProtKB/TrEMBL;Acc:B4FKW8]	--	M3	darkmagenta	23.1822	18.6038	0.04675	0.107396	-	15.5626	20.7241	0.0158	0.10575	-	7.81242	23.4641	5e-05	0.00107717	UP	10.0538	24.8826	5e-05	0.000291437	UP	35.7666	45.0176	0.00565	0.0304716	-	34.2929	40.5398	0.04495	0.184642	-	36.8611	39.1879	0.4384	0.611305	-	42.6689	121.281
GRMZM2G061791	-	-	1	187029276	187032569	1	protein_coding	-	--	--	-	grey	4.04318	4.14903	0.8492	0.903122	-	1.63584	2.66944	0.0068	0.0603067	-	0.659541	1.52056	0.00165	0.0175761	UP	1.25876	0.71116	0.05615	0.11316	-	1.20902	1.27876	0.7582	0.87246	-	1.28098	1.28841	0.9636	0.986146	-	1.09378	1.81472	0.00185	0.010371	-	0.87802	1.79435
GRMZM2G141320	√	√	1	187701028	187703822	-1	protein_coding	-	Uncharacterized protein [Source:UniProtKB/TrEMBL;Acc:C0PKE5]	uncharacterized LOC100383973	-	grey	0.0190338	0.086788	1	1	-	0.0758425	0.0277147	1	1	-	0.955933	2.66467	0.00155	0.0168027	UP	7.61925	1.42642	5e-05	0.000291437	Down	0.633724	0.064568	1	1	-	0.276196	0.452872	1	1	-	0	0.222686	1	1	-	0	0.0377485
GRMZM2G160917	√	√	1	188215376	188219483	-1	protein_coding	SBP	SBP-domain protein 5 [Source:UniProtKB/TrEMBL;Acc:Q9SM15]	--	M1	orangered3	81.3131	79.4745	0.81585	0.880073	-	92.9982	65.8101	0.0008	0.013733	-	206.355	99.4852	5e-05	0.00107717	Down	31.0533	70.7266	5e-05	0.000291437	UP	2.07959	1.91022	0.65985	0.810994	-	1.41048	1.65346	0.40745	0.668674	-	1.37202	1.25402	0.6747	0.799303	-	1.33997	0.503663
GRMZM2G074270	√	√	1	191475413	191478860	1	protein_coding	-	S-adenosyl-L-methionine-dependent methyltransferases superfamily protein [Source:Projected from Arabidopsis thaliana (AT3G17365) TAIR;Acc:AT3G17365]	--	-	grey	11.5675	21.4812	5e-05	0.000367716	-	19.8454	24.9785	0.0503	0.217505	-	6.76269	22.2088	5e-05	0.00107717	UP	5.48621	13.477	5e-05	0.000291437	UP	31.276	30.1903	0.69295	0.831889	-	24.161	26.7614	0.25395	0.523096	-	24.6574	30.3886	0.0145	0.0528053	-	38.9679	47.1398
GRMZM2G386209	√	√	1	191892986	191895008	-1	protein_coding	-	Membrane protein [Source:UniProtKB/TrEMBL;Acc:B6ST21]	LOC100193202	-	grey	4.54759	7.28882	0.00415	0.0154176	-	5.79279	5.877	0.9312	0.972588	-	19.7594	8.44343	5e-05	0.00107717	Down	23.7058	18.5245	0.10215	0.182332	-	3.55556	4.89085	0.0598	0.174887	-	2.02591	2.7255	0.1188	0.337403	-	3.10045	4.34372	0.04295	0.119678	-	1.67737	2.71681
GRMZM2G096585	√	√	1	192433085	192436994	1	protein_coding	-	Peptidyl-prolyl isomerase [Source:UniProtKB/TrEMBL;Acc:B6TI78]	LOC100283417	-	grey	374.282	235.12	0.0001	0.000679693	-	296.992	359.542	0.1152	0.348729	-	66.9306	284.602	5e-05	0.00107717	UP	61.7462	339.161	5e-05	0.000291437	UP	118.282	144.847	0.0217	0.0845425	-	116.958	110.784	0.52105	0.755874	-	84.0877	120.719	5e-05	0.000480024	-	165.803	458.689
GRMZM2G083538	√	√	1	194707434	194710731	1	protein_coding	-	ACR5 [Source:UniProtKB/TrEMBL;Acc:B6SYQ4]	LOC100281771	M8	antiquewhite4	2.01108	2.63806	0.12995	0.235783	-	0.903463	1.19313	0.2917	0.578266	-	8.50397	2.99039	5e-05	0.00107717	Down	7.81008	22.4108	5e-05	0.000291437	UP	0.999002	0.731086	1	1	-	1.54922	1.28655	0.32425	0.593619	-	1.81661	1.09331	0.0155	0.0554013	-	1.30263	0.498579
GRMZM2G048129	√	√	1	196085035	196086934	1	protein_coding	-	MtN19-like protein [Source:UniProtKB/TrEMBL;Acc:B6SZN0]	--	M3	darkmagenta	0.297576	0.788219	1	1	-	2.96352	1.58085	0.01315	0.0939866	-	6.82134	3.20001	0.0004	0.00587287	Down	5.30893	8.26509	0.0319	0.0714357	-	106.074	176.872	5e-05	0.000548491	-	66.2883	121.796	5e-05	0.000905296	-	50.2881	113.362	5e-05	0.000480024	UP	109.364	315.398
GRMZM2G107031	√	√	1	197227445	197228576	-1	protein_coding	TCP	--	--	M3	darkmagenta	27.5387	24.3475	0.31085	0.450792	-	17.3565	14.8444	0.31375	0.599195	-	30.0845	14.9131	5e-05	0.00107717	Down	16.3909	16.6751	0.93765	0.959441	-	5.66976	8.65017	0.0198	0.0788138	-	5.89346	7.27629	0.21615	0.478948	-	7.0145	8.27765	0.2916	0.467826	-	4.15532	12.8227
GRMZM2G141607	√	√	1	200043437	200046740	1	protein_coding	-	NAD(P)-binding Rossmann-fold superfamily protein [Source:Projected from Arabidopsis thaliana (AT3G50560) TAIR;Acc:AT3G50560]	Short-chain dehydrogenase/reductase SDR	-	grey	3.03893	4.96197	0.0119	0.0362821	-	4.14892	3.21219	0.23005	0.509257	-	22.794	10.8446	5e-05	0.00107717	Down	16.8114	13.9946	0.27835	0.393129	-	1.11595	0.962823	1	1	-	1.10549	0.760417	0.1862	0.439097	-	0.748113	1.83834	0.0048	0.0223344	UP	1.17031	1.24757
GRMZM2G436593	√	√	1	200669882	200671531	-1	protein_coding	-	Mitochondrial 2-oxoglutarate/malate carrier protein [Source:UniProtKB/TrEMBL;Acc:B6TRY7]	--	-	grey	198.932	137.075	0.0001	0.000679693	-	193.305	149.364	0.011	0.0835231	-	357.647	128.149	5e-05	0.00107717	Down	262.722	167.786	0.00055	0.00244665	-	227.268	104.808	5e-05	0.000548491	Down	182.422	144.491	0.00355	0.0309629	-	149.82	137.878	0.2641	0.437445	-	152.669	64.8605
GRMZM2G179703	√	√	1	202955872	202958418	1	protein_coding	-	HXXXD-type acyl-transferase family protein [Source:Projected from Arabidopsis thaliana (AT5G23940) TAIR;Acc:AT5G23940]	acyltransferase	M2	indianred4	36.9748	30.2192	0.04645	0.106857	-	21.9341	18.0455	0.0978	0.318633	-	65.5984	30.546	5e-05	0.00107717	Down	136.331	78.6469	5e-05	0.000291437	-	17.727	10.4553	5e-05	0.000548491	-	10.7018	8.20514	0.0152	0.0893702	-	14.3186	11.2184	0.0109	0.0426241	-	12.6763	4.19568
GRMZM2G456217	√	√	1	205466753	205468603	-1	protein_coding	-	Vignain [Source:UniProtKB/TrEMBL;Acc:B6TYM9]	LOC100284911	M6	royalblue	0.171566	0.0472295	1	1	-	0.289134	0.0681026	1	1	-	33.4925	13.5076	5e-05	0.00107717	Down	2.98906	8.16686	0.0002	0.00101317	UP	1.04583	0.931033	1	1	-	1.54086	2.2334	0.06985	0.244732	-	1.8378	1.56392	0.4656	0.634788	-	3.9084	1.51139
GRMZM2G429940	√	√	1	211584368	211586209	-1	protein_coding	-	CBL-interacting serine/threonine-protein kinase 15 [Source:UniProtKB/TrEMBL;Acc:B6TX22]	CBL-interacting serine/threonine-protein kinase 15	M9	navajowhite2	8.95278	17.2613	5e-05	0.000367716	-	30.0173	25.2858	0.1261	0.367009	-	125.506	48.063	5e-05	0.00107717	Down	192.702	100.83	5e-05	0.000291437	-	35.6694	47.4409	0.0013	0.00931473	-	39.5218	46.775	0.0476	0.192331	-	54.3443	79.8278	5e-05	0.000480024	-	52.2472	59.9597
GRMZM2G161274	√	√	1	213142273	213143773	1	protein_coding	-	Ribonuclease 3; Uncharacterized protein [Source:UniProtKB/TrEMBL;Acc:B4FBD6]	LOC100192110	M7	darkorange	0.820139	0.586487	1	1	-	1.89605	0.669327	0.0077	0.0654236	-	9.30915	4.234	0.00045	0.00644835	Down	3.63305	3.13072	0.62165	0.715428	-	5.8784	23.5105	5e-05	0.000548491	UP	10.066	14.866	0.00225	0.0217105	-	5.46048	8.82064	0.00555	0.0250557	-	1.69344	1.28569
GRMZM2G373124	√	√	1	214699084	214701360	1	protein_coding	-	Cytokinin-O-glucosyltransferase 2; Uncharacterized protein [Source:UniProtKB/TrEMBL;Acc:B6SQA3]	LOC100280958	M3	darkmagenta	0.222205	0.118358	1	1	-	0.110161	0.216753	1	1	-	1.27712	0.2203	0.001	0.0120931	Down	1.48637	0.25495	0.01875	0.0465468	Down	49.588	27.8712	5e-05	0.000548491	-	54.6299	40.4281	0.0004	0.00552194	-	22.6889	15.2941	5e-05	0.000480024	-	19.5115	8.15446
GRMZM2G056815	√	√	1	215043477	215044712	-1	protein_coding	-	--	--	-	grey	0.060681	0.268958	1	1	-	0.878594	0.416712	1	1	-	11.1237	3.19654	5e-05	0.00107717	Down	12.0298	8.49502	0.15285	0.250032	-	0.684924	0.484155	1	1	-	0.751228	0.431626	1	1	-	0.46963	0.978913	1	1	-	0.602178	0.313479
GRMZM2G141214	√	√	1	217262230	217264638	-1	protein_coding	-	--	--	M7	darkorange	2.43147	2.28286	0.7195	0.810354	-	0.420131	0.677062	1	1	-	1.64673	0.723173	0.00505	0.0394321	Down	8.69768	3.44645	5e-05	0.000291437	Down	0.123025	0.13901	1	1	-	0.308424	0.21994	1	1	-	0.156022	0.571693	1	1	-	0.313098	0.52465
GRMZM2G152408	√	√	1	218248163	218253368	1	protein_coding	-	Uncharacterized protein [Source:UniProtKB/TrEMBL;Acc:B4FWB2]	uncharacterized LOC100273565	M1	orangered3	11.4011	12.5647	0.41595	0.554374	-	9.07324	10.5186	0.25505	0.537317	-	3.71294	11.4693	5e-05	0.00107717	UP	2.23049	7.36323	5e-05	0.000291437	UP	0.0555152	0.245047	1	1	-	0.104544	0.24379	1	1	-	0.146678	0.217179	1	1	-	0.30224	3.94976
GRMZM2G450498	√	√	1	223225651	223229063	1	protein_coding	-	O-succinylhomoserine sulfhydrylase [Source:UniProtKB/TrEMBL;Acc:B6UAU8]	O-succinylhomoserine sulfhydrylase	M4	red	26.2569	37.8184	0.00325	0.0126165	-	31.8876	35.9948	0.3746	0.652514	-	82.208	29.3171	5e-05	0.00107717	Down	46.662	48.155	0.8524	0.898605	-	3.9171	7.35198	0.0042	0.0240733	-	12.0665	6.07114	5e-05	0.000905296	-	2.14837	2.38984	0.72255	0.831455	-	4.5153	3.16231
GRMZM6G332242	√	√	1	223626044	223626899	1	protein_coding	-	--	--	M7	darkorange	0.520576	0.174606	1	1	-	0.0862499	0.168075	1	1	-	7.5038	2.5131	0.00025	0.00403545	Down	20.2898	5.16658	5e-05	0.000291437	Down	0.4645	1.05434	1	1	-	0.489692	0.826949	1	1	-	0.0493428	1.03595	1	1	-	0	1.11866
GRMZM2G176209	√	√	1	223906865	223910808	1	protein_coding	-	Aquaporin NIP3-1 [Source:UniProtKB/Swiss-Prot;Acc:Q9ATN1]	NOD26-like membrane intrinsic protein3	-	grey	16.8024	32.1555	0.0001	0.000679693	-	36.8635	31.2879	0.29575	0.582893	-	71.8773	33.4175	5e-05	0.00107717	Down	133.633	55.2544	5e-05	0.000291437	Down	0.504053	0.321155	1	1	-	0.0853724	0.269029	1	1	-	0.211444	0.55578	1	1	-	0.504656	0.0772933
GRMZM2G414727	√	√	1	224437176	224438294	1	protein_coding	-	SAUR56-auxin-responsive SAUR family member [Source:UniProtKB/TrEMBL;Acc:B6TM17]	--	-	grey	3.83191	5.00835	0.1907	0.31444	-	4.30982	3.31531	0.28775	0.574264	-	8.06962	3.30089	0.0007	0.0091033	Down	24.9784	12.6871	0.0012	0.00475822	-	62.6134	45.2951	0.0004	0.00346436	-	63.5315	50.5858	0.01015	0.0666721	-	64.7193	61.6841	0.56615	0.718369	-	50.9659	38.8188
GRMZM2G168744	√	√	1	224981380	224983651	-1	protein_coding	-	bifunctional nuclease i [Source:Projected from Arabidopsis thaliana (AT1G11190) TAIR;Acc:AT1G11190]	uncharacterized LOC100272515	M7	darkorange	0.742309	1.40632	0.03295	0.0817175	-	2.26251	1.87641	0.4444	0.70987	-	4.81084	2.38662	0.00435	0.0351598	Down	6.91192	3.17631	0.0023	0.00819161	Down	0.686051	0.602379	1	1	-	0.339121	1.07015	0.00175	0.0178871	UP	0.375044	0.448551	1	1	-	0.282599	0.825299
GRMZM2G167824	-	-	1	225097097	225102315	1	protein_coding	C2C2-YABBY	Yabby10 protein [Source:UniProtKB/TrEMBL;Acc:Q7X9M6]	yabby homolog10	-	grey	24.135	26.067	0.473	0.60722	-	12.3205	13.2738	0.5849	0.806827	-	30.1367	14.5325	5e-05	0.00107717	Down	20.4515	19.6354	0.79405	0.853501	-	0.0190734	0.0133993	1	1	-	0.0918566	0.0183441	1	1	-	0.0190602	0.0117288	1	1	-	0.0309595	0.0228589
GRMZM2G438386	√	√	1	225170303	225174114	-1	protein_coding	-	Uncharacterized protein [Source:UniProtKB/TrEMBL;Acc:B4F999]	LOC732784	M10	darkslateblue	4.29363	4.1626	0.8233	0.885144	-	3.16957	1.63299	0.0009	0.0147523	-	27.9192	9.82235	5e-05	0.00107717	Down	34.8396	19.0887	5e-05	0.000291437	-	0.0304355	0.0812316	1	1	-	0.0135331	0.014941	1	1	-	0.0472935	0.0133796	1	1	-	0.103673	0.0316611
GRMZM5G822098	√	√	1	226702512	226706888	-1	protein_coding	-	Uncharacterized protein [Source:UniProtKB/TrEMBL;Acc:B4FMH7]	uncharacterized LOC100217307	-	grey	10.8287	21.5332	5e-05	0.000367716	-	10.8854	7.65052	0.03565	0.176267	-	35.4418	13.8033	5e-05	0.00107717	Down	51.9166	20.2	5e-05	0.000291437	Down	14.3901	19.8153	0.00875	0.0426995	-	17.6481	22.9153	0.0177	0.0989907	-	28.3968	34.4915	0.04425	0.122272	-	25.5978	18.7708
GRMZM5G879665	√	√	1	230982816	230985511	-1	protein_coding	-	Carboxy-lyase [Source:UniProtKB/TrEMBL;Acc:B6T880]	--	M3	darkmagenta	9.40274	7.10822	0.105	0.200509	-	7.16365	13.2028	0.00105	0.0165046	-	5.30405	11.9268	0.00045	0.00644835	UP	4.73639	5.81646	0.48415	0.595552	-	11.6381	17.1334	0.00375	0.0219405	-	15.7127	17.9819	0.25015	0.518865	-	18.7137	18.4847	0.9165	0.952495	-	20.2183	12.4747
GRMZM2G380286	√	√	1	232571717	232577414	1	protein_coding	-	--	--	-	grey	0.140342	0.212252	1	1	-	0.349376	0.114838	1	1	-	7.079	3.23326	0.0001	0.00194899	Down	19.392	6.77271	5e-05	0.000291437	Down	2.65907	3.20324	0.21145	0.410639	-	5.4848	2.36403	5e-05	0.000905296	Down	24.1915	9.49483	5e-05	0.000480024	Down	22.5511	7.95491
GRMZM2G327605	-	-	1	238682438	238687818	-1	protein_coding	-	--	--	-	grey	1.0241	1.11647	1	1	-	1.53163	1.95803	0.24795	0.529726	-	0.470184	1.25789	0.0044	0.035486	UP	0.235221	0.107198	1	1	-	0.0434095	0.0404745	1	1	-	0.0430328	0.0561032	1	1	-	0.0154271	0.071046	1	1	-	0	0.0215342
GRMZM2G011357	√	√	1	239667869	239671192	-1	protein_coding	C2H2	Zinc finger protein ID1 [Source:UniProtKB/TrEMBL;Acc:O65215]	indeterminate growth1	M10	darkslateblue	0.0341291	0.0681211	1	1	-	0.127122	0.0286474	1	1	-	1.48817	0.392106	0.0025	0.023785	Down	2.72678	1.17526	0.0272	0.0629643	-	0.168506	0.438776	1	1	-	0.393117	0.253823	1	1	-	0.512184	0.535531	1	1	-	0.687621	0.574141
GRMZM2G064590	-	-	1	241559682	241566874	1	protein_coding	-	Uncharacterized protein [Source:UniProtKB/TrEMBL;Acc:C0PCR2]	uncharacterized LOC100272827	-	grey	13.4211	12.205	0.5018	0.632615	-	12.3095	7.04427	0.0006	0.0112336	-	34.7194	17.1652	5e-05	0.00107717	Down	68.479	58.5045	0.2523	0.365311	-	0.215817	0.638886	1	1	-	0.194052	0.0459162	1	1	-	0.293184	0.073265	1	1	-	0.436927	0.0856827
GRMZM2G074193	-	-	1	248910288	248914268	-1	protein_coding	-	Putative uncharacterized protein [Source:UniProtKB/TrEMBL;Acc:B6U789]	hypothetical protein	-	grey	9.60651	16.5158	0.0003	0.00175798	-	5.42297	9.66823	0.0019	0.025361	-	4.89089	11.1277	0.00125	0.0143241	UP	6.05727	11.5643	0.00655	0.0195584	-	7.67974	9.87249	0.12915	0.295204	-	6.4814	8.67435	0.065	0.23459	-	5.78175	8.05809	0.0481	0.130124	-	7.21241	12.1204
GRMZM2G074024	√	√	1	248914397	248921725	1	protein_coding	-	Regulator of chromosome condensation (RCC1) family protein [Source:Projected from Arabidopsis thaliana (AT3G02300) TAIR;Acc:AT3G02300]	uncharacterized LOC100304276	M3	darkmagenta	16.3691	23.924	0.00035	0.00200401	-	14.9934	22.1398	0.00055	0.0105893	-	7.49267	18.1256	5e-05	0.00107717	UP	8.29222	23.9582	5e-05	0.000291437	UP	38.1311	37.0351	0.7195	0.848841	-	41.3043	41.2557	0.98965	0.996401	-	43.9009	39.9196	0.2172	0.381882	-	55.8305	62.2509
GRMZM2G103559	-	-	1	251222923	251224627	-1	protein_coding	-	--	--	M10	darkslateblue	0.612097	1.21283	1	1	-	0.603338	0.361987	1	1	-	2.61546	0.886445	0.0009	0.0110841	Down	3.67097	3.53652	0.88045	0.918811	-	0.18632	0.247646	1	1	-	0.0933617	0.126657	1	1	-	0.253034	0.0719142	1	1	-	0	0.196935
GRMZM2G082696	-	√	1	255794251	255798964	1	protein_coding	-	Uncharacterized protein [Source:UniProtKB/TrEMBL;Acc:B4G110]	uncharacterized LOC100382641	M7	darkorange	2.78882	2.37757	0.42495	0.56284	-	2.33846	2.28234	0.91	0.964879	-	1.15052	3.42502	0.00015	0.00270834	UP	0.859771	0.880745	0.96885	0.97956	-	0.265109	0.261201	1	1	-	0.180441	0.31144	1	1	-	0.139203	0.0440081	1	1	-	0.14295	0.249047
GRMZM2G150688	√	√	1	256145757	256146645	1	protein_coding	-	Gibberellin-regulated protein 1 [Source:UniProtKB/TrEMBL;Acc:B6T406]	--	M8	antiquewhite4	329.927	609.682	5e-05	0.000367716	-	313.937	308.495	0.8645	0.948729	-	197.299	854.528	5e-05	0.00107717	UP	74.8648	1365.15	5e-05	0.000291437	UP	3.16919	66.7614	5e-05	0.000548491	UP	2.162	12.7607	5e-05	0.000905296	UP	2.70383	27.3544	5e-05	0.000480024	UP	5.62751	566.222
GRMZM2G107136	√	√	1	257996871	257999710	1	protein_coding	-	Uncharacterized protein [Source:UniProtKB/TrEMBL;Acc:C0PHF4]	uncharacterized LOC100279310	M2	indianred4	4.11614	3.40604	0.20565	0.332488	-	3.62794	4.16894	0.3656	0.64514	-	1.50108	3.72076	5e-05	0.00107717	UP	2.30488	2.84036	0.3625	0.480064	-	3.89463	4.36771	0.37385	0.585212	-	2.13928	3.2264	0.00275	0.0254229	-	2.52493	3.60898	0.0075	0.0318682	-	2.48921	5.55913
GRMZM2G038677	√	√	1	259439766	259441854	1	protein_coding	-	Uncharacterized protein [Source:UniProtKB/TrEMBL;Acc:B4FFI4]	hypothetical protein	M8	antiquewhite4	0.190877	0.0760486	1	1	-	1.1757	0.267936	0.0062	0.0568774	-	34.9926	9.80428	5e-05	0.00107717	Down	10.5276	50.7303	5e-05	0.000291437	UP	0.333742	0.0168667	1	1	-	0	0.0717225	1	1	-	0.103342	0	1	1	-	0.0407884	0
GRMZM2G104542	√	√	1	260999075	261017669	1	protein_coding	-	Uncharacterized protein [Source:UniProtKB/TrEMBL;Acc:C0PHE6]	uncharacterized LOC100191680	M6	royalblue	0.569711	1.09036	1	1	-	1.3761	0.929976	0.1568	0.414233	-	7.87521	1.85894	5e-05	0.00107717	Down	54.0367	12.8581	5e-05	0.000291437	Down	2.97183	4.93418	0.0015	0.0104775	-	2.64489	3.69769	0.0306	0.142633	-	5.2317	5.53148	0.65235	0.78234	-	4.70785	4.09016
GRMZM2G063133	√	√	1	262568857	262571485	1	protein_coding	-	BGGP Beta-1-3-galactosyl-O-glycosyl-glycoprotein [Source:UniProtKB/TrEMBL;Acc:B6SUI5]	BGGP Beta-1-3-galactosyl-O-glycosyl-glycoprotein	-	grey	1.33644	1.76703	0.2578	0.393287	-	1.1583	0.568977	1	1	-	6.48138	2.61721	0.0002	0.00339462	Down	7.92091	3.78386	0.00455	0.0144788	Down	0.678396	1.06525	1	1	-	0.446843	0.765525	1	1	-	0.978314	1.47888	0.11875	0.250522	-	0.698577	1.56323
GRMZM2G123159	√	√	1	264230117	264233270	-1	protein_coding	-	N-acetyltransferase 5; Silencing group B protein [Source:UniProtKB/TrEMBL;Acc:Q94F75]	silencing gene B 102	-	grey	74.806	65.1715	0.1722	0.29142	-	71.1412	79.1205	0.32545	0.609965	-	37.7863	83.452	5e-05	0.00107717	UP	32.5188	95.2465	5e-05	0.000291437	UP	49.0411	64.0472	0.00215	0.0140877	-	49.9734	50.2091	0.95725	0.984608	-	50.7888	52.9149	0.62645	0.763301	-	58.5462	94.1157
GRMZM2G033787	√	√	1	264577417	264580455	1	protein_coding	-	Phosphatase; Uncharacterized protein [Source:UniProtKB/TrEMBL;Acc:B4FL38]	uncharacterized LOC100217049	-	grey	0.383487	0.484164	1	1	-	0.624908	0.461165	1	1	-	3.08172	0.735362	0.0001	0.00194899	Down	22.7261	10.8348	0.00045	0.00205665	Down	72.8833	47.6804	5e-05	0.000548491	-	74.6065	64.9543	0.10705	0.317299	-	77.1264	28.901	5e-05	0.000480024	Down	96.26	23.1377
GRMZM2G469224	√	√	1	265656660	265658673	1	protein_coding	-	Putative uncharacterized protein Z013I05_12 [Source:UniProtKB/TrEMBL;Acc:Q7XBD6]	--	-	grey	11.2118	21.6765	5e-05	0.000367716	-	16.5535	22.5867	0.00895	0.0727853	-	70.1029	19.5554	5e-05	0.00107717	Down	35.6916	23.6577	0.00245	0.00863882	-	3.17599	2.45881	0.16225	0.344007	-	3.48199	1.63794	0.0002	0.00305041	Down	3.79775	3.73133	0.90725	0.947303	-	2.15594	2.94491
GRMZM2G042040	√	√	1	267065421	267068155	-1	protein_coding	-	Uncharacterized protein [Source:UniProtKB/TrEMBL;Acc:B4FJY1]	LOC100216831	-	grey	143.068	76.8836	5e-05	0.000367716	-	156.222	111.678	0.00175	0.0239508	-	30.3039	210.275	5e-05	0.00107717	UP	37.2046	461.52	5e-05	0.000291437	UP	296.65	234.414	0.00345	0.020595	-	370.539	257.288	5e-05	0.000905296	-	230.102	204.896	0.12445	0.259	-	358.042	380.187
GRMZM2G144346	√	√	1	267460450	267462897	1	protein_coding	CO-like	--	--	M3	darkmagenta	0.0930134	0.333778	1	1	-	2.71058	1.66066	0.02505	0.141874	-	2.9853	8.22152	5e-05	0.00107717	UP	1.23363	6.26028	5e-05	0.000291437	UP	33.6785	19.6119	5e-05	0.000548491	-	43.6858	25.5686	5e-05	0.000905296	-	55.553	31.453	5e-05	0.000480024	-	64.0612	11.7562
GRMZM2G149315	√	√	1	268878904	268880814	1	protein_coding	-	Cytochrome b561 [Source:UniProtKB/TrEMBL;Acc:B6TW89]	--	-	grey	0.32549	0.285617	1	1	-	1.23164	0.491136	0.0423	0.196291	-	2.53106	0.57704	0.0014	0.0156214	Down	4.14964	1.81056	0.02795	0.0643233	-	1.44571	1.54336	0.8354	0.918536	-	1.33439	2.06371	0.08505	0.276369	-	1.38201	2.53098	0.0273	0.0855595	-	1.85847	2.00006
GRMZM6G534004	√	√	1	270128696	270129208	-1	protein_coding	-	--	--	M4	red	1.98238	1.2187	0.2615	0.39779	-	2.50307	1.35772	0.14505	0.396417	-	6.13118	0.903408	0.0024	0.0231326	Down	4.08702	1.25426	0.06565	0.12848	-	0.133685	0.859261	1	1	-	0.0692567	0.174409	1	1	-	0.0420933	0	1	1	-	0.130971	0.23164
GRMZM2G369607	√	√	1	270311906	270313753	1	protein_coding	-	--	--	M1	orangered3	9.51734	17.2204	0.00015	0.000968439	-	8.98246	16.9922	5e-05	0.00167699	-	3.8909	11.8042	5e-05	0.00107717	UP	3.40734	9.73656	5e-05	0.000291437	UP	0.0723501	0.0235701	1	1	-	0.0733483	0.00949311	1	1	-	0.0217334	0.0600628	1	1	-	0	0.00954102
GRMZM2G026780	√	√	1	270897979	270898979	-1	protein_coding	-	Putative uncharacterized protein [Source:UniProtKB/TrEMBL;Acc:B6SIU8]	LOC100274767	-	grey	0.42275	1.0529	1	1	-	1.23672	0.347308	0.02015	0.124683	-	3.83952	1.43345	0.0017	0.0179614	Down	2.7778	14.4384	5e-05	0.000291437	UP	4.69644	5.52517	0.3397	0.553472	-	6.37928	4.95922	0.08945	0.285244	-	8.42294	7.27415	0.27615	0.450865	-	4.92008	3.88475
GRMZM2G054361	-	√	1	271834818	271837308	-1	protein_coding	-	Uncharacterized protein [Source:UniProtKB/TrEMBL;Acc:C0HEY9]	uncharacterized LOC100217270	M8	antiquewhite4	0.26902	0.393726	1	1	-	0.282225	0.317637	1	1	-	1.64008	0.597134	0.00215	0.0212327	Down	0.563702	0.705059	0.57205	0.673194	-	0.0553501	0.0684556	1	1	-	0	0.118291	1	1	-	0.0449207	0	1	1	-	0	0.0439062
GRMZM2G396114	√	√	1	273157848	273168093	-1	protein_coding	HB	Uncharacterized protein [Source:UniProtKB/TrEMBL;Acc:C0P897]	homeodomain protein JUBEL1	M3	darkmagenta	1.92688	1.89794	0.95405	0.972583	-	1.01163	0.581458	1	1	-	2.96228	0.87206	0.00065	0.00857425	Down	7.72836	1.87232	0.0614	0.121538	-	63.7539	46.2217	0.0016	0.0110716	-	73.2735	53.2889	0.00075	0.00926279	-	83.7625	60.1797	0.00035	0.00262177	-	66.2568	24.1989
GRMZM2G147849	√	√	1	273761376	273764703	-1	protein_coding	-	Endo-1,4-beta-glucanase Cel1 [Source:UniProtKB/TrEMBL;Acc:B6U4I3]	endo-1,4-beta-glucanase Cel1	M7	darkorange	7.10436	7.59984	0.58275	0.70244	-	9.89302	7.81221	0.06155	0.243735	-	27.359	11.0995	5e-05	0.00107717	Down	76.4201	26.89	5e-05	0.000291437	Down	10.8439	12.8161	0.07275	0.200725	-	8.11171	9.31167	0.1475	0.383209	-	8.17054	10.1168	0.02535	0.0809156	-	6.74252	8.06925
GRMZM2G460594	-	√	1	275049870	275051004	1	protein_coding	Orphans	--	--	M8	antiquewhite4	0	0	1	1	-	0.107915	0.1708	1	1	-	7.49618	2.13141	0.00105	0.0124791	Down	31.9645	58.8404	0.00185	0.00685481	-	0.217576	0.740952	1	1	-	0.177624	0.11421	1	1	-	0.188574	0.91354	1	1	-	0.60272	2.0533
GRMZM2G128617	√	√	1	275707161	275708384	1	protein_coding	-	--	--	M5	darkturquoise	0.941995	0.974546	1	1	-	1.93932	0.130364	0.1998	0.472558	-	0.88212	4.1552	0.0004	0.00587287	UP	2.92423	112.129	5e-05	0.000291437	UP	4.75619	17.5171	5e-05	0.000548491	UP	1.59252	12.6574	5e-05	0.000905296	UP	3.28332	16.5451	5e-05	0.000480024	UP	15.0368	402.931
GRMZM2G058032	√	√	1	277056018	277057597	1	protein_coding	-	Circumsporozoite protein [Source:UniProtKB/TrEMBL;Acc:B6TF33]	LOC100283149	M6	royalblue	2.66667	3.71484	0.1135	0.212652	-	1.86412	1.17818	0.1158	0.349642	-	17.5113	6.60908	5e-05	0.00107717	Down	49.5286	25.9783	5e-05	0.000291437	-	3.87479	2.62022	0.0712	0.197758	-	1.54385	1.74841	0.6021	0.809703	-	2.6373	2.02612	0.23305	0.401439	-	2.82177	6.31654
GRMZM2G009958	-	-	1	280647333	280649595	-1	protein_coding	-	Uncharacterized protein [Source:UniProtKB/TrEMBL;Acc:B8A3L9]	hypothetical protein	M3	darkmagenta	30.8474	57.378	5e-05	0.000367716	-	24.7278	19.3141	0.04	0.189458	-	12.6201	25.4206	5e-05	0.00107717	UP	12.6013	14.0381	0.52955	0.636137	-	35.371	63.4002	5e-05	0.000548491	-	46.8954	51.537	0.2811	0.553238	-	51.2815	43.0842	0.0337	0.0998688	-	88.8285	86.4251
GRMZM6G039492	√	√	1	280817099	280844987	1	protein_coding	-	Uncharacterized protein [Source:UniProtKB/TrEMBL;Acc:C0P9K7]	LOC100382654	-	grey	1.79214	1.82428	0.9372	0.962004	-	0.772263	0.364821	1	1	-	2.73058	1.08504	0.00235	0.02281	Down	3.1413	1.52566	0.02785	0.0641617	-	0.526619	0.581361	1	1	-	0.619726	0.97233	0.1317	0.357367	-	1.10491	1.53622	0.2235	0.389718	-	1.0459	1.2332
GRMZM2G177458	√	√	1	281927473	281930195	1	protein_coding	-	--	--	-	grey	25.304	22.7477	0.43165	0.569407	-	16.1886	21.1311	0.0895	0.303663	-	2.80452	29.768	5e-05	0.00107717	UP	2.87664	27.386	5e-05	0.000291437	UP	6.81513	5.83867	0.41795	0.62235	-	7.92347	4.02697	0.0004	0.00552194	-	7.63674	5.92624	0.1195	0.25157	-	9.25655	21.9582
GRMZM5G822352	√	√	1	281930429	281930779	-1	protein_coding	-	Uncharacterized protein [Source:UniProtKB/TrEMBL;Acc:C0PLE6]	hypothetical protein	M8	antiquewhite4	39.825	40.7152	0.8906	0.930346	-	33.588	36.2064	0.67145	0.858032	-	11.1017	83.0493	5e-05	0.00107717	UP	8.6194	149.022	5e-05	0.000291437	UP	10.0033	5.88	0.081	0.215863	-	7.61318	4.726	0.08285	0.271499	-	8.04651	6.37369	0.38615	0.561783	-	20.3855	27.3591
GRMZM2G475948	√	√	1	281932424	281934750	1	protein_coding	-	Lectin-like receptor kinase 7 [Source:UniProtKB/TrEMBL;Acc:B6SWU9]	lectin-like receptor kinase 7	M3	darkmagenta	1.50934	1.03792	0.0949	0.186071	-	0.71672	0.820815	1	1	-	0.493253	2.19041	0.0001	0.00194899	UP	1.26796	6.56547	5e-05	0.000291437	UP	51.9666	20.7281	5e-05	0.000548491	Down	57.8921	26.5681	5e-05	0.000905296	Down	51.3414	18.8862	5e-05	0.000480024	Down	60.6617	22.9178
GRMZM2G068179	√	√	1	282812717	282817190	-1	protein_coding	-	Leucine carboxyl methyltransferase [Source:Projected from Arabidopsis thaliana (AT5G42760) TAIR;Acc:AT5G42760]	--	M3	darkmagenta	0.58267	0.762314	1	1	-	0.767839	0.548878	1	1	-	2.78713	1.03163	0.00435	0.0351598	Down	2.84937	0.806195	0.1203	0.207038	-	99.302	80.7825	0.01545	0.0661746	-	62.7941	76.5129	0.0199	0.106643	-	52.4472	68.1909	0.0017	0.00968303	-	51.599	45.9681
GRMZM2G308687	√	√	1	285410265	285411865	-1	protein_coding	-	Glutathione transferase [Source:UniProtKB/TrEMBL;Acc:O24595]	glutathione transferase5	M3	darkmagenta	25.603	22.7159	0.2707	0.407584	-	11.6381	8.6488	0.03815	0.183544	-	6.25333	13.153	0.00015	0.00270834	UP	7.41047	30.6461	5e-05	0.000291437	UP	270.57	221.57	0.0155	0.0663319	-	217.367	200.076	0.3174	0.587476	-	253.916	290.978	0.0727	0.175955	-	315.51	392.59
GRMZM2G414540	√	√	1	285855401	285856824	1	protein_coding	-	Syntaxin 121 [Source:UniProtKB/TrEMBL;Acc:B6TTA5]	--	-	grey	1.59077	1.20675	0.3007	0.439854	-	1.01925	1.21422	1	1	-	4.71718	1.99462	0.0008	0.0101236	Down	15.5731	15.1283	0.86525	0.907668	-	14.5657	13.5269	0.51635	0.706532	-	13.9689	13.1384	0.57925	0.794954	-	12.0536	9.99601	0.1105	0.237968	-	12.3471	6.01719
GRMZM2G329181	-	-	1	286049789	286052959	-1	protein_coding	-	Uncharacterized protein [Source:UniProtKB/TrEMBL;Acc:B4F8S9]	uncharacterized LOC100191430	M7	darkorange	16.4756	10.8918	0.00275	0.011001	-	20.6149	13.4431	0.0061	0.0563775	-	51.1309	22.3143	5e-05	0.00107717	Down	70.2071	48.8009	0.01345	0.0354713	-	7.90818	8.45122	0.6723	0.818809	-	5.03561	6.09419	0.21515	0.478023	-	3.36023	4.54094	0.11685	0.247962	-	4.91539	3.62595
GRMZM2G110295	√	√	1	286470199	286472456	-1	protein_coding	GATA	--	--	M2	indianred4	3.14063	2.91944	0.70755	0.801485	-	0.932154	0.577666	1	1	-	10.4249	4.06798	5e-05	0.00107717	Down	16.6201	9.95467	0.0038	0.0124501	-	0.0365327	0.0177081	1	1	-	0.021546	0.0101205	1	1	-	0.0206873	0	1	1	-	0	0
GRMZM5G809195	√	√	1	288465742	288467255	-1	protein_coding	-	IAA14-auxin-responsive Aux/IAA family member [Source:UniProtKB/TrEMBL;Acc:B6T1F6]	IAA14 - auxin-responsive Aux/IAA family member	M4	red	1.12884	0.621655	1	1	-	2.17925	1.58426	0.2258	0.504779	-	22.6196	4.99196	5e-05	0.00107717	Down	38.8961	33.0687	0.23785	0.35104	-	1.58489	1.67145	0.8328	0.916836	-	1.37174	1.15923	0.4885	0.73072	-	0.985675	2.29022	0.0028	0.0145704	UP	1.64098	1.46182
GRMZM2G349062	-	-	1	290206796	290209672	1	protein_coding	-	Pheophorbide a oxygenase [Source:UniProtKB/TrEMBL;Acc:B6ST74]	--	M3	darkmagenta	5.39498	2.95221	0.0002	0.00124511	-	4.98395	3.5576	0.05165	0.221074	-	9.8688	4.56345	5e-05	0.00107717	Down	11.4469	7.70898	0.02205	0.0530759	-	104.28	116.36	0.1653	0.348442	-	107.224	113.188	0.50135	0.740599	-	123.676	135.135	0.2347	0.403458	-	126.761	114.189
GRMZM2G139250	-	-	1	292594033	292598813	-1	protein_coding	-	Uncharacterized protein [Source:UniProtKB/TrEMBL;Acc:B7ZWW2]	LOC100272706	M7	darkorange	39.429	51.9604	0.0065	0.0222573	-	57.7096	32.5485	5e-05	0.00167699	-	132.651	63.3557	5e-05	0.00107717	Down	87.0036	85.6178	0.90105	0.932993	-	6.03153	5.10038	0.23055	0.434383	-	6.62003	5.25589	0.07535	0.255789	-	10.0812	10.6735	0.5883	0.734793	-	11.2762	11.0307
GRMZM2G368886	√	√	1	293705165	293708788	-1	protein_coding	-	Uncharacterized protein [Source:UniProtKB/TrEMBL;Acc:B4FRP2]	--	-	grey	21.3289	23.6728	0.41275	0.551215	-	24.1149	19.6968	0.16025	0.419037	-	88.7092	36.8217	5e-05	0.00107717	Down	84.7665	77.8699	0.5371	0.643049	-	2.29248	1.5526	0.2128	0.412259	-	0.655796	1.17126	0.0368	0.161617	-	2.02866	1.88125	0.79045	0.87479	-	1.13202	1.94693
GRMZM2G068244	√	√	1	293721545	293724059	-1	protein_coding	-	NAD-dependent epimerase/dehydratase [Source:UniProtKB/TrEMBL;Acc:B6T962]	--	M3	darkmagenta	43.8984	52.3182	0.1977	0.323001	-	34.0051	56.6165	5e-05	0.00167699	-	19.0159	51.8309	5e-05	0.00107717	UP	24.5864	72.1358	5e-05	0.000291437	UP	219.139	244.979	0.1893	0.381716	-	176.46	225.452	0.00375	0.03212	-	129.763	168.798	0.00105	0.00652695	-	199.317	337.246
GRMZM2G053458	√	√	1	296097227	296102118	1	protein_coding	-	Ferredoxin-3, chloroplastic [Source:UniProtKB/Swiss-Prot;Acc:P27788]	ferredoxin3	M8	antiquewhite4	200.313	208.097	0.7023	0.797493	-	291.492	257.7	0.25085	0.533378	-	211.489	444.758	5e-05	0.00107717	UP	240.105	1357.22	5e-05	0.000291437	UP	259.141	213.398	0.0191	0.0768535	-	251.837	235.445	0.4154	0.675346	-	210.769	192.402	0.2274	0.394614	-	295.59	364.225
GRMZM2G051675	-	√	1	296700762	296703932	-1	protein_coding	-	Putative uncharacterized protein [Source:UniProtKB/TrEMBL;Acc:B6T919]	hypothetical protein	M2	indianred4	4.89044	2.81348	0.0066	0.022538	-	5.4363	6.09331	0.5053	0.754137	-	2.83993	5.7239	0.00305	0.0270591	UP	1.72776	2.96195	0.10625	0.187979	-	0.4765	0.19804	1	1	-	0.876219	0.33141	1	1	-	1.15159	0.704844	0.09685	0.21699	-	0.940438	0.301622
AC203966.5_FG005	√	√	1	299607382	299608497	-1	protein_coding	-	Gibberellin 20 oxidase 1; Uncharacterized protein [Source:UniProtKB/TrEMBL;Acc:B4FP62]	LOC778427	-	grey	8.6941	8.75328	0.96395	0.977984	-	26.6904	51.2871	5e-05	0.00167699	-	55.4873	22.7849	5e-05	0.00107717	Down	69.8126	24.291	5e-05	0.000291437	Down	1.43213	3.15248	0.008	0.0399162	UP	1.50616	2.07885	0.20585	0.465682	-	1.78343	2.12378	0.49445	0.65899	-	2.46668	3.65691
GRMZM2G434173	√	√	1	300067860	300072489	-1	protein_coding	-	RuBisCO large subunit-binding protein subunit alpha [Source:UniProtKB/TrEMBL;Acc:B6SXW8]	LOC100281701	-	grey	174.888	102.718	5e-05	0.000367716	-	149.964	131.478	0.20005	0.47286	-	74.214	156.497	5e-05	0.00107717	UP	84.8107	205.383	5e-05	0.000291437	UP	65.2037	73.0555	0.1569	0.336409	-	66.6167	69.9057	0.5511	0.77758	-	57.982	62.4269	0.3111	0.488503	-	71.0239	254.712
GRMZM5G888250	√	√	1	9882	10387	-1	protein_coding	-	--	--	M1	orangered3	21.7743	20.5399	0.7011	0.796642	-	28.5891	18.6594	0.0094	0.0751964	-	45.6182	28.1586	0.0057	0.0428996	-	14.7	34.8595	0.0001	0.000548333	UP	0.284804	0.794586	1	1	-	0.778158	0.575116	1	1	-	1.01252	0.705414	1	1	-	0.366139	0.182157
GRMZM5G809743	√	-	1	144361	144657	1	protein_coding	-	Uncharacterized protein [Source:UniProtKB/TrEMBL;Acc:C0P6N7]	--	M2	indianred4	96.8863	106.467	0.5126	0.64242	-	78.8124	89.1678	0.4467	0.711551	-	43.8238	63.7216	0.09525	0.277007	-	53.807	21.0682	0.00725	0.0212284	Down	32.1581	29.5495	0.6829	0.824676	-	29.1145	30.0134	0.86515	0.947154	-	42.0108	43.2137	0.86	0.91876	-	37.192	44.3795
GRMZM2G399700	√	√	1	674823	680487	-1	protein_coding	-	--	--	M2	indianred4	9.05644	6.07996	0.00135	0.00620119	-	4.98075	7.61795	0.00165	0.0229399	-	1.76973	1.89187	0.7454	0.880587	-	2.43995	0.702771	5e-05	0.000291437	Down	0.667649	1.06379	1	1	-	0.654413	0.882355	1	1	-	0.543102	0.995866	1	1	-	0.523409	2.51464
GRMZM2G374812	√	√	1	1001050	1004936	-1	protein_coding	-	Hexose carrier protein HEX6; Uncharacterized protein [Source:UniProtKB/TrEMBL;Acc:B4FS29]	hexose carrier protein HEX6	M7	darkorange	5.41469	3.44877	0.23265	0.36471	-	5.01287	3.67057	0.4586	0.720068	-	6.71956	4.41406	0.30805	0.559589	-	11.9028	3.17754	0.0152	0.0391452	Down	17.8948	18.9738	0.7301	0.855184	-	18.4344	14.8152	0.17915	0.430438	-	14.6989	14.2122	0.83425	0.902364	-	11.7241	12.4457
GRMZM2G329177	√	√	1	2426203	2433529	1	protein_coding	-	--	--	M2	indianred4	9.77629	5.7387	5e-05	0.000367716	-	6.27234	6.86929	0.4194	0.691276	-	3.28804	3.50541	0.6776	0.842418	-	5.19311	2.2166	5e-05	0.000291437	Down	1.99306	2.81112	0.0021	0.0138326	-	2.21745	2.72679	0.03725	0.162584	-	2.57291	3.18455	0.02365	0.0766215	-	2.061	4.30152
GRMZM2G028870	√	√	1	2464882	2467458	-1	protein_coding	-	--	--	-	grey	0.156738	0.11609	1	1	-	0.106163	0.0280867	1	1	-	0.131674	0.0801137	1	1	-	0.947283	0.159445	0.01355	0.0356795	Down	0.0729879	0.00820495	1	1	-	0.00921562	0.014373	1	1	-	0.0371628	0.0766215	1	1	-	0.13337	0.0340062
GRMZM2G085872	√	-	1	2734521	2739053	-1	protein_coding	-	--	--	-	grey	3.50415	2.65524	0.1045	0.199788	-	2.30013	2.3177	0.9632	0.985385	-	3.65182	1.95565	0.00525	0.0403939	-	3.4256	1.36048	0.0025	0.00878114	Down	3.608	3.64106	0.94315	0.971822	-	2.70292	2.90589	0.6026	0.809703	-	2.64685	3.86641	0.00785	0.0329746	-	2.44526	4.56581
GRMZM2G137352	-	-	1	2949522	2951161	1	protein_coding	-	Remorin [Source:UniProtKB/TrEMBL;Acc:B6U3W6]	--	M7	darkorange	1.68656	1.96411	0.5748	0.696392	-	2.17136	3.05792	0.1864	0.454362	-	8.74184	9.31332	0.73635	0.875846	-	16.5955	7.9297	0.00035	0.00165816	Down	0.0913034	0	1	1	-	0.0279724	0.0166793	1	1	-	0.160705	0.16722	1	1	-	0.0623079	0
GRMZM2G092165	√	√	1	3131126	3132588	-1	protein_coding	-	RNA binding protein; Uncharacterized protein [Source:UniProtKB/TrEMBL;Acc:B6TAS4]	RNA binding protein	-	grey	27.3344	42.1725	0.0002	0.00124511	-	29.5139	30.1115	0.87	0.951158	-	35.8353	38.1164	0.6728	0.839698	-	30.4214	74.6649	5e-05	0.000291437	UP	33.7704	30.3954	0.2759	0.485437	-	31.2911	29.0427	0.4347	0.690257	-	31.8405	29.2342	0.35875	0.535806	-	37.1739	26.5262
GRMZM2G124550	√	√	1	3171356	3177215	1	protein_coding	-	--	--	M2	indianred4	15.414	14.9212	0.8182	0.881623	-	11.2698	12.1759	0.6338	0.836253	-	5.0926	6.00234	0.53845	0.755068	-	11.1343	2.40786	0.0042	0.0135507	Down	8.71513	10.7441	0.2418	0.446823	-	9.22257	11.306	0.16405	0.407523	-	10.387	14.3048	0.0196	0.0663788	-	7.38987	19.9177
GRMZM2G008773	√	√	1	3883251	3883979	1	protein_coding	-	LysM domain containing protein [Source:UniProtKB/TrEMBL;Acc:B6TQ19]	--	M1	orangered3	120.778	109.15	0.3071	0.446664	-	227.188	167.763	0.00315	0.035806	-	217.15	167.814	0.0582	0.205628	-	103.511	279.903	5e-05	0.000291437	UP	36.5731	57.0946	5e-05	0.000548491	-	21.0972	22.1379	0.6819	0.855147	-	23.9008	48.4197	5e-05	0.000480024	UP	25.1616	64.9923
GRMZM2G181153	√	√	1	4234226	4235315	1	protein_coding	-	Histone H4 [Source:UniProtKB/Swiss-Prot;Acc:P62787]	histone H4	M1	orangered3	1324.83	1039.38	0.13705	0.2455	-	2633.41	1615.84	0.00525	0.0507717	-	5102.98	3683.12	0.4007	0.647721	-	1126.53	4142.54	5e-05	0.000291437	UP	12.1034	12.1607	0.98945	0.994173	-	11.4763	13.6249	0.59955	0.807721	-	15.5658	10.7872	0.2601	0.432912	-	21.5329	11.1132
GRMZM2G136859	√	√	1	4439061	4441061	-1	protein_coding	-	Metal ion binding protein [Source:UniProtKB/TrEMBL;Acc:B6T4Q0]	LOC100282187	M1	orangered3	32.3009	43.0913	0.0051	0.0182269	-	70.1793	64.4992	0.409	0.683278	-	102.091	73.9761	0.02415	0.115479	-	16.4307	52.324	5e-05	0.000291437	UP	18.0597	12.1837	0.0002	0.0019146	-	16.6193	15.6043	0.5179	0.752689	-	5.68254	8.04305	0.0063	0.0276563	-	6.77951	4.68668
GRMZM2G040762	√	√	1	4600841	4608248	-1	protein_coding	-	dicer-like 1 [Source:Projected from Arabidopsis thaliana (AT1G01040) TAIR;Acc:AT1G01040]	uncharacterized LOC100381417	M2	indianred4	19.3626	12.78	5e-05	0.000367716	-	17.9966	19.8884	0.3414	0.624699	-	10.67	10.1008	0.6918	0.850386	-	10.9539	4.55007	5e-05	0.000291437	Down	7.00619	5.45945	0.0049	0.0271141	-	6.9918	6.7824	0.73165	0.880263	-	8.76008	8.9475	0.78895	0.873714	-	6.03391	8.49892
GRMZM2G159431	-	√	1	5003070	5007708	1	protein_coding	HB	Homeobox protein knotted-1-like 1 [Source:UniProtKB/Swiss-Prot;Acc:P56659]	LOC100284833	M7	darkorange	0.105565	0.0193661	1	1	-	0.106876	0.0987114	1	1	-	0.843633	0.464343	1	1	-	1.69856	0.541082	0.01075	0.029432	Down	0.849645	0.854832	1	1	-	0.625387	0.972317	0.07935	0.264423	-	0.578419	0.876889	1	1	-	0.642015	0.647706
GRMZM2G176558	√	√	1	5428401	5433218	1	protein_coding	-	Putative uncharacterized protein [Source:UniProtKB/TrEMBL;Acc:B6SM20]	hypothetical protein	M6	royalblue	5.00339	4.26235	0.4725	0.606798	-	6.84629	4.99297	0.10275	0.327021	-	13.9194	7.56232	0.0032	0.0280295	-	12.9547	6.00275	0.0021	0.00759463	Down	1.95962	2.40171	0.4719	0.670269	-	4.05224	2.37599	0.0066	0.0488781	-	4.53037	2.98818	0.02625	0.0831208	-	3.39492	2.41072
GRMZM2G055575	√	√	1	5531757	5536441	-1	protein_coding	-	Uncharacterized protein [Source:UniProtKB/TrEMBL;Acc:C0P3A2]	putative CBL-interacting protein kinase family protein	M3	darkmagenta	5.02394	8.70109	5e-05	0.000367716	-	7.64555	6.40177	0.1902	0.459387	-	11.2115	8.27157	0.0515	0.190171	-	20.8694	10.4329	5e-05	0.000291437	Down	45.8371	50.3347	0.2532	0.459399	-	49.9796	52.6606	0.52185	0.756343	-	58.7185	65.3066	0.16305	0.312619	-	38.6665	39.3605
GRMZM2G025552	√	√	1	5625359	5627752	-1	protein_coding	-	Cell growth defect factor 2 [Source:UniProtKB/TrEMBL;Acc:B6SQ79]	cell growth defect factor 2	M1	orangered3	52.9352	62.6228	0.16615	0.283962	-	107.068	81.4153	0.0337	0.170303	-	91.9202	116.363	0.0815	0.252198	-	68.0059	170.094	5e-05	0.000291437	UP	29.0058	22.8061	0.1271	0.292485	-	22.8929	22.7642	0.96665	0.987592	-	17.7389	19.0439	0.66385	0.791356	-	21.6524	17.9502
GRMZM2G180951	√	√	1	5980938	6001059	-1	protein_coding	-	Uncharacterized protein [Source:UniProtKB/TrEMBL;Acc:C4JAQ4]	uncharacterized LOC100502361	M6	royalblue	1.60463	0.941873	0.0095	0.0302265	-	1.29149	1.48987	0.44875	0.713009	-	1.29471	1.34201	0.875	0.944953	-	4.31871	0.65106	5e-05	0.000291437	Down	4.58697	5.76058	0.029	0.104948	-	4.52448	5.05236	0.27095	0.5419	-	5.07698	5.29102	0.66	0.788185	-	3.44976	7.42604
GRMZM2G089092	√	√	1	6922162	6925587	-1	protein_coding	-	Expressed protein [Source:Projected from Arabidopsis thaliana (AT5G66005) TAIR;Acc:AT5G66005]	--	M1	orangered3	24.1835	39.26	5e-05	0.000367716	-	27.838	33.3863	0.13335	0.37756	-	23.5824	40.3958	0.0003	0.00468501	-	15.4269	48.7747	5e-05	0.000291437	UP	20.6964	21.3207	0.7692	0.878948	-	14.7306	18.2292	0.0365	0.160644	-	11.4606	15.6948	0.00435	0.0206911	-	18.9691	17.629
GRMZM2G090568	√	√	1	7153870	7156146	-1	protein_coding	-	Catalase isozyme 2 [Source:UniProtKB/Swiss-Prot;Acc:P12365]	catalase2	M3	darkmagenta	0.402878	0.428625	1	1	-	0.877906	1.43421	0.10595	0.332483	-	0.313947	0.57092	1	1	-	0.237802	1.8825	0.0053	0.0164349	UP	536.662	430.483	0.01725	0.0716886	-	395.303	399.555	0.90545	0.963652	-	238.291	237.128	0.9472	0.969997	-	245.143	201.041
GRMZM2G410991	√	√	1	7561362	7564513	1	protein_coding	-	Uncharacterized protein [Source:UniProtKB/TrEMBL;Acc:C0PL67]	uncharacterized LOC100384051	M3	darkmagenta	3.71655	3.44164	0.7407	0.824448	-	8.03809	7.86164	0.91155	0.965396	-	8.71658	5.87871	0.05505	0.198112	-	29.762	10.8941	5e-05	0.000291437	Down	101.07	54.6831	5e-05	0.000548491	-	111.244	69.8197	5e-05	0.000905296	-	66.9863	44.87	0.0001	0.000887187	-	57.1901	17.8197
GRMZM2G092592	√	√	1	7950481	7951040	1	protein_coding	-	--	--	M1	orangered3	9.69355	4.92627	0.00905	0.0291085	-	10.5552	9.57784	0.6698	0.857108	-	21.4366	22.3896	0.8297	0.923134	-	11.4707	26.4592	0.00395	0.0128633	UP	0.0464346	0	1	1	-	0.0528967	0	1	1	-	0.261797	0.0885444	1	1	-	0	0
GRMZM2G075901	√	√	1	8034804	8035622	1	protein_coding	-	Putative uncharacterized protein [Source:UniProtKB/TrEMBL;Acc:B6T5T8]	uncharacterized LOC100276150	M4	red	16.0608	20.8694	0.069	0.145402	-	17.568	14.0633	0.16955	0.43136	-	26.8173	23.4979	0.44125	0.681472	-	10.8236	27.3238	0.00015	0.000788724	UP	22.5454	21.8615	0.80095	0.898038	-	25.4641	23.8011	0.5495	0.776286	-	22.1425	14.5554	0.00115	0.00702118	-	22.8737	17.7712
GRMZM2G475168	-	-	1	8093576	8094363	1	protein_coding	-	LYR family of Fe/S cluster biogenesis protein [Source:Projected from Arabidopsis thaliana (AT1G76060) TAIR;Acc:AT1G76060]	--	M1	orangered3	23.603	31.8129	0.04115	0.0975356	-	34.2529	32.6331	0.7557	0.902802	-	28.7524	41.8024	0.0386	0.158226	-	13.497	40.8677	5e-05	0.000291437	UP	11.6553	7.63242	0.12045	0.282321	-	11.1094	9.59206	0.60195	0.809678	-	12.2545	12.4517	0.94645	0.969476	-	17.8002	9.58542
GRMZM2G047002	√	√	1	8973597	8975454	-1	protein_coding	-	Putative uncharacterized protein [Source:UniProtKB/TrEMBL;Acc:B6TXK5]	--	M6	royalblue	70.661	94.2793	0.00335	0.0129386	-	117.01	115.093	0.87125	0.951789	-	175.591	137.579	0.0908	0.268773	-	67.3208	187.396	5e-05	0.000291437	UP	172.756	146.808	0.04535	0.14368	-	134.926	120.806	0.1786	0.42962	-	143.661	171.7	0.0159	0.0564856	-	127.821	88.6049
GRMZM2G149257	√	√	1	9045050	9047916	1	protein_coding	-	60S ribosomal protein L21; Uncharacterized protein [Source:UniProtKB/TrEMBL;Acc:B4FCL6]	LOC100192783	M1	orangered3	112.821	71.5111	5e-05	0.000367716	-	163.085	112.658	5e-05	0.00167699	-	177.464	142.723	0.11205	0.306946	-	110.141	229.801	5e-05	0.000291437	UP	56.4821	45.546	0.01285	0.0574758	-	45.1928	42.3026	0.44915	0.700834	-	36.3327	39.4446	0.3236	0.501044	-	41.5188	39.2115
GRMZM5G820122	√	√	1	9298049	9301828	-1	protein_coding	-	Low phytic acid 1 [Source:UniProtKB/TrEMBL;Acc:A7KVC2]	--	M6	royalblue	20.4295	11.3512	5e-05	0.000367716	-	15.8052	18.5378	0.1557	0.412649	-	7.51503	5.25589	0.03205	0.140172	-	15.8576	2.0753	5e-05	0.000291437	Down	5.70127	9.35952	5e-05	0.000548491	-	5.90017	9.25228	5e-05	0.000905296	-	6.6629	14.252	5e-05	0.000480024	UP	4.35553	25.6068
GRMZM2G103599	√	√	1	9486103	9495072	1	protein_coding	-	--	--	M2	indianred4	23.1225	17.6892	0.067	0.142061	-	10.666	19.8664	0.00095	0.0153685	-	3.26835	3.98188	0.51695	0.739763	-	8.42509	0.743768	0.0021	0.00759463	Down	0.261966	0.223599	1	1	-	0.35148	0.116898	1	1	-	0	0.413881	1	1	-	0.0957273	0.759733
GRMZM2G170567	√	√	1	9517706	9536311	1	protein_coding	-	--	--	M2	indianred4	23.6383	20.2897	0.1567	0.271767	-	11.6939	22.1055	5e-05	0.00167699	-	4.97744	5.47934	0.6389	0.819442	-	10.4944	1.08517	5e-05	0.000291437	Down	0.302284	0.396359	1	1	-	0.256473	0.258441	1	1	-	0.114519	0.340977	1	1	-	0.123132	1.00299
GRMZM2G009818	√	√	1	9800492	9804655	-1	protein_coding	-	--	--	M9	navajowhite2	0.00710987	0.0752038	1	1	-	0.00594831	0	1	1	-	0.777442	0.293283	1	1	-	6.62872	2.02495	5e-05	0.000291437	Down	0	0	1	1	-	0	0	1	1	-	0	0	1	1	-	0	0
GRMZM2G038485	√	√	1	10086892	10088127	1	protein_coding	-	Cyclin-dependent kinases regulatory subunit [Source:UniProtKB/TrEMBL;Acc:B6SLG7]	--	M1	orangered3	64.4182	96.1202	5e-05	0.000367716	-	78.4359	97.4503	0.04665	0.208529	-	89.2062	116.224	0.05185	0.190825	-	40.9234	126.231	5e-05	0.000291437	UP	1.13355	2.96544	0.00615	0.0325882	UP	1.7445	2.30504	0.24725	0.515142	-	1.2203	1.76376	0.21615	0.380406	-	0.781314	1.75702
GRMZM2G117855	√	-	1	10358754	10359671	1	protein_coding	-	Putative uncharacterized protein [Source:UniProtKB/TrEMBL;Acc:B6U414]	--	-	grey	16.1113	24.8657	0.00375	0.0141819	-	12.2454	12.2892	0.98415	0.993299	-	10.6229	14.1401	0.1833	0.41544	-	6.93421	15.1766	0.0062	0.0186757	UP	1.83241	1.54184	0.63825	0.795297	-	1.6003	1.96507	0.4783	0.723374	-	0.42519	0.962285	1	1	-	0.468831	1.34234
GRMZM2G439049	√	√	1	10380358	10385979	1	protein_coding	-	--	--	M6	royalblue	4.47049	4.41856	0.94615	0.967732	-	2.70581	4.28505	0.05665	0.232642	-	1.56735	1.23606	0.4934	0.721779	-	3.14227	0.343967	0.00445	0.0142333	Down	0.704959	0.514631	1	1	-	0.281825	0.735119	1	1	-	0.701081	0.842864	1	1	-	0.231304	2.29305
GRMZM2G086093	√	√	1	10395786	10430904	1	protein_coding	-	--	--	M6	royalblue	6.83082	9.74296	0.00215	0.00898822	-	5.17537	6.59789	0.0692	0.261305	-	6.46853	6.23032	0.822	0.920139	-	8.18869	2.60965	5e-05	0.000291437	Down	2.94243	3.08203	0.74155	0.862532	-	2.6496	2.76338	0.7447	0.886535	-	2.23678	2.46059	0.4575	0.628632	-	2.3405	5.06823
GRMZM2G028521	√	√	1	10540341	10544903	1	protein_coding	-	Uncharacterized protein [Source:UniProtKB/TrEMBL;Acc:B4FMP1]	LOC100285151	M1	orangered3	28.4312	34.6935	0.0424	0.0997752	-	28.1388	36.303	0.0135	0.09558	-	28.4987	27.2114	0.7428	0.879597	-	62.7627	27.5148	5e-05	0.000291437	Down	51.0175	50.4536	0.88715	0.944788	-	65.052	62.1225	0.5795	0.794955	-	52.9018	48.2225	0.2207	0.386259	-	50.9093	54.9124
GRMZM2G112728	√	√	1	11107901	11112061	1	protein_coding	-	Uncharacterized protein [Source:UniProtKB/TrEMBL;Acc:B4FAH8]	hypothetical protein	M3	darkmagenta	2.98296	3.02024	0.94675	0.96802	-	3.11901	2.80502	0.56325	0.793083	-	2.78482	1.88717	0.0877	0.263769	-	4.28154	1.65866	0.0004	0.00186263	Down	125.11	117.537	0.4478	0.650382	-	141.8	142.231	0.9734	0.990001	-	158.722	135.815	0.04145	0.116643	-	128.595	73.7459
GRMZM2G703490	√	-	1	11398464	11401324	-1	protein_coding	-	--	--	M2	indianred4	76.0888	65.8571	0.1487	0.26111	-	47.6584	65.133	0.0029	0.0339915	-	18.6642	30.4949	0.00205	0.0205391	-	28.9291	8.78658	5e-05	0.000291437	Down	19.0509	21.8749	0.13195	0.299312	-	18.0529	19.3132	0.46645	0.71504	-	16.1633	20.2211	0.0111	0.0432022	-	15.387	26.3357
GRMZM2G086163	√	√	1	11473518	11475645	-1	protein_coding	-	Metal ion binding protein [Source:UniProtKB/TrEMBL;Acc:B6TWN1]	--	M7	darkorange	2.49342	2.73851	0.616	0.72977	-	1.60892	1.46904	0.71835	0.883837	-	3.98406	3.75371	0.7764	0.89663	-	1.95829	7.34972	5e-05	0.000291437	UP	4.17362	2.49258	0.00385	0.0224141	-	5.40826	3.65644	0.0057	0.044058	-	5.9271	3.55612	0.0003	0.00230367	-	5.67082	1.67249
GRMZM2G315806	√	-	1	11687866	11691260	1	protein_coding	-	Ribosomal large subunit pseudouridine synthase B [Source:UniProtKB/TrEMBL;Acc:B6U7U0]	--	M3	darkmagenta	12.4002	9.22869	0.0399	0.0951245	-	10.3275	10.6771	0.82655	0.933724	-	5.84921	7.113	0.3637	0.615184	-	6.71879	3.11005	0.0123	0.0329521	Down	29.3488	29.5925	0.92915	0.965003	-	23.2103	26.2507	0.1939	0.449403	-	17.8245	27.5686	5e-05	0.000480024	-	17.8407	30.5752
GRMZM2G073373	√	√	1	11879224	11880645	1	protein_coding	-	--	--	M8	antiquewhite4	0.0950915	0.131602	1	1	-	0	0.0849299	1	1	-	3.63619	4.23486	0.5389	0.755315	-	1.14979	21.0662	5e-05	0.000291437	UP	0.027666	0	1	1	-	0.0220022	0.013397	1	1	-	0	0	1	1	-	0	0.0424592
GRMZM2G140339	√	√	1	11908440	11941521	1	protein_coding	-	--	--	M4	red	4.98519	6.41417	0.0866	0.173379	-	7.65058	5.8345	0.0745	0.27266	-	7.95221	4.48693	0.00235	0.02281	-	16.4851	4.33747	5e-05	0.000291437	Down	14.3885	11.6766	0.0378	0.126536	-	12.0778	12.9932	0.4501	0.701782	-	8.19733	9.2982	0.2351	0.40385	-	10.7454	13.0996
GRMZM5G813886	√	√	1	11984982	11991283	-1	protein_coding	-	Uncharacterized protein [Source:UniProtKB/TrEMBL;Acc:B4FIT8]	uncharacterized LOC100216600	M3	darkmagenta	6.02752	6.22198	0.7931	0.862669	-	6.54024	6.14621	0.6275	0.832649	-	8.20341	5.9475	0.0344	0.147156	-	18.0765	8.79128	5e-05	0.000291437	Down	88.6163	89.4006	0.9167	0.958344	-	127.751	117.181	0.30895	0.579458	-	196.268	207.025	0.5072	0.670449	-	179.811	139.564
GRMZM2G000823	-	-	1	12143635	12148243	1	protein_coding	-	P-loop containing nucleoside triphosphate hydrolases superfamily protein [Source:Projected from Arabidopsis thaliana (AT3G53110) TAIR;Acc:AT3G53110]	--	M2	indianred4	52.5651	35.5802	0.0001	0.000679693	-	39.36	44.891	0.2023	0.47551	-	19.3279	26.0387	0.04065	0.163503	-	33.7834	13.6166	5e-05	0.000291437	Down	16.7353	20.0152	0.0558	0.166824	-	19.3235	17.5196	0.29035	0.561539	-	20.4811	19.6556	0.63505	0.76883	-	15.1964	21.604
GRMZM2G154211	√	√	1	12350236	12355974	-1	protein_coding	-	Uncharacterized protein [Source:UniProtKB/TrEMBL;Acc:B4FTI7]	hypothetical protein	M7	darkorange	3.49911	6.66341	0.00105	0.00504446	-	7.0659	5.85417	0.3071	0.59349	-	8.52673	4.89442	0.00945	0.0607143	-	20.285	8.56383	5e-05	0.000291437	Down	7.1668	9.3032	0.06235	0.179769	-	5.91899	6.64579	0.4173	0.676879	-	4.82897	7.30846	0.0071	0.0305275	-	2.80905	4.61541
GRMZM2G172410	√	√	1	12975288	12984545	1	protein_coding	-	--	--	-	grey	2.9715	2.61906	0.3941	0.533584	-	2.36346	1.95296	0.25295	0.535678	-	3.64438	2.00596	0.0019	0.019451	-	7.3021	1.55047	5e-05	0.000291437	Down	6.99923	7.37647	0.58595	0.759271	-	7.2524	8.36835	0.11335	0.328288	-	9.88441	8.81528	0.1757	0.329435	-	6.52937	8.561
GRMZM2G169280	√	√	1	13585826	13587775	1	protein_coding	-	Tetratricopeptide repeat (TPR)-like superfamily protein [Source:Projected from Arabidopsis thaliana (AT5G01110) TAIR;Acc:AT5G01110]	--	M2	indianred4	3.51056	2.97328	0.30505	0.444473	-	2.18465	3.24373	0.0346	0.173025	-	1.31275	1.81521	0.2101	0.448601	-	2.14394	0.571072	0.001	0.00407711	Down	1.02373	1.90199	0.00325	0.0196236	-	1.4631	1.79361	0.2199	0.483601	-	1.67449	2.56416	0.0085	0.0350676	-	1.44627	3.41235
GRMZM2G470438	-	-	1	13591586	13603723	1	protein_coding	-	topoisomerase 3alpha [Source:Projected from Arabidopsis thaliana (AT5G63920) TAIR;Acc:AT5G63920]	uncharacterized LOC100273582	M1	orangered3	54.54	41.933	0.057	0.12549	-	68.0701	55.4189	0.14205	0.391111	-	68.4847	75.0698	0.6666	0.835976	-	23.983	60.7763	5e-05	0.000291437	UP	0.774265	0.731999	1	1	-	1.30354	0.69714	0.0247	0.123164	-	1.7337	0.649112	0.00375	0.0184419	Down	1.95868	1.23281
GRMZM2G123986	√	√	1	13989676	13991773	-1	protein_coding	-	Pollenless3 [Source:UniProtKB/TrEMBL;Acc:B6TYK3]	--	-	grey	2.49617	2.35501	0.76595	0.842624	-	5.28491	3.72511	0.0448	0.203455	-	13.2291	7.18059	0.00055	0.00750161	-	7.16519	18.2638	5e-05	0.000291437	UP	0.545147	1.25413	0.0147	0.0636713	-	0.573017	1.04017	0.03625	0.15999	-	0.603483	1.02887	1	1	-	0.445878	2.15038
GRMZM5G850455	√	√	1	14101540	14102861	1	protein_coding	-	Uncharacterized protein [Source:UniProtKB/TrEMBL;Acc:B4FHY4]	--	M1	orangered3	295.264	307.159	0.6809	0.780857	-	333.293	228.885	0.0002	0.00498533	-	929.708	492.833	0.0002	0.00339462	-	419.84	935.509	5e-05	0.000291437	UP	0.880477	0.657667	1	1	-	0.788104	0.360176	1	1	-	0.924895	0.187421	1	1	-	0.939838	1.11562
GRMZM2G124143	√	√	1	14103661	14105322	1	protein_coding	-	40S ribosomal protein S28 [Source:UniProtKB/Swiss-Prot;Acc:P46302]	40S ribosomal protein S28	M1	orangered3	390.033	398.907	0.8233	0.885144	-	549.171	616.447	0.3072	0.593562	-	275.156	541.493	5e-05	0.00107717	-	232.316	795.806	5e-05	0.000291437	UP	172.992	142.495	0.02275	0.0874408	-	106.135	127.549	0.03125	0.144253	-	82.4594	101.152	0.0123	0.046693	-	147.507	104.912
GRMZM2G112793	√	√	1	14405531	14408494	-1	protein_coding	-	--	--	M2	indianred4	39.9002	29.5716	0.0179	0.0504839	-	34.4931	27.7615	0.1197	0.355806	-	20.294	18.5867	0.6413	0.820415	-	30.3568	11.2473	0.0001	0.000548333	Down	10.1484	19.5501	0.0003	0.00269031	-	12.7131	14.2894	0.38865	0.653184	-	15.4122	23.3575	0.00105	0.00652695	-	11.5333	23.3179
GRMZM2G362942	√	√	1	14485595	14489176	1	protein_coding	-	--	--	M2	indianred4	6.21103	5.18784	0.1348	0.242574	-	2.84873	4.43862	0.002	0.0263617	-	0.926325	1.4256	0.06635	0.222869	-	1.39049	0.465073	0.0017	0.00638187	Down	1.75075	1.98634	0.3435	0.556941	-	1.35622	1.94556	0.0048	0.0386601	-	1.77411	2.80111	0.0001	0.000887187	-	1.21199	4.49397
GRMZM5G857303	√	√	1	14802546	14803651	-1	protein_coding	-	--	--	M3	darkmagenta	7.10903	10.3627	0.0297	0.0754354	-	8.46945	9.83152	0.40475	0.67887	-	10.778	10.2168	0.80025	0.908588	-	2.41751	8.02724	0.00105	0.00425169	UP	22.2277	18.6748	0.14415	0.317549	-	21.0429	17.5025	0.10205	0.307725	-	21.9797	12.7264	5e-05	0.000480024	-	27.5712	15.8707
GRMZM2G162749	√	√	1	14850152	14853035	1	protein_coding	Dof	Uncharacterized protein [Source:UniProtKB/TrEMBL;Acc:B4FDH4]	uncharacterized LOC100193013	M3	darkmagenta	1.86273	2.37096	0.2053	0.332023	-	2.08426	1.89284	0.63385	0.836253	-	2.56333	1.74724	0.10045	0.285948	-	5.86897	2.78352	0.00195	0.00714266	Down	52.7497	60.9042	0.07565	0.20597	-	63.9078	67.7933	0.4607	0.710533	-	77.653	68.3437	0.084	0.195358	-	83.669	66.1808
GRMZM2G162764	-	-	1	14857797	14862511	-1	protein_coding	-	HNH endonuclease [Source:Projected from Arabidopsis thaliana (AT3G47490) TAIR;Acc:AT3G47490]	uncharacterized LOC100382155	M6	royalblue	17.4516	15.9892	0.5071	0.637444	-	23.2871	21.3236	0.51565	0.761798	-	28.535	26.2083	0.5836	0.783551	-	17.0115	35.171	5e-05	0.000291437	UP	29.2009	29.5195	0.9166	0.95829	-	27.759	30.5298	0.329	0.598431	-	23.5367	25.3218	0.4645	0.634172	-	27.3569	27.1582
GRMZM2G075459	√	√	1	15414068	15414480	1	protein_coding	-	--	--	M8	antiquewhite4	1.00756	1.55034	0.45725	0.59291	-	1.44678	0.631397	0.25875	0.541964	-	4.37356	2.74879	0.2475	0.494642	-	6.78569	40.4017	5e-05	0.000291437	UP	1.07174	1.07769	1	1	-	0.364794	0.663559	1	1	-	0	0	1	1	-	0.224467	0.223856
GRMZM2G000686	√	√	1	15805373	15808637	-1	protein_coding	NF-YA	Uncharacterized protein [Source:UniProtKB/TrEMBL;Acc:B4FIF5]	LOC100194365	M1	orangered3	130.855	157.388	0.05875	0.128319	-	160.894	168.57	0.6596	0.850202	-	86.2145	121.47	0.01345	0.0773244	-	18.7228	66.3841	5e-05	0.000291437	UP	40.7391	35.8156	0.14535	0.319599	-	38.6495	42.568	0.272	0.543153	-	76.5814	57.0937	0.0003	0.00230367	-	78.9129	47.2822
GRMZM2G012102	√	√	1	16176207	16177978	-1	protein_coding	-	--	--	M3	darkmagenta	8.4264	6.47242	0.1367	0.245039	-	7.91382	6.2794	0.22415	0.503119	-	11.142	6.5053	0.01105	0.0674982	-	6.36433	13.9	0.0009	0.00372453	UP	181.05	142.413	0.0026	0.0164021	-	223.756	186.158	0.022	0.113708	-	248.492	186.59	5e-05	0.000480024	-	208.735	108.128
GRMZM2G018984	√	√	1	17492641	17494645	-1	protein_coding	ERF	Uncharacterized protein [Source:UniProtKB/TrEMBL;Acc:B4FBE6]	uncharacterized LOC100192457	M9	navajowhite2	0.0434318	0.0410561	1	1	-	0	0	1	1	-	0.483052	0.027886	1	1	-	2.66254	0.433615	0.0002	0.00101317	Down	0.796877	0.106207	1	1	-	0.880981	0.256369	1	1	-	0.309861	0.0521955	1	1	-	0.3308	0.01108
AC206951.3_FG017	√	√	1	17525572	17526492	-1	protein_coding	ERF	Uncharacterized protein [Source:UniProtKB/TrEMBL;Acc:C0PJT2]	ethylene-responsive element binding protein 2	-	grey	14.7507	14.8662	0.9587	0.975218	-	27.6514	19.5523	0.01865	0.118535	-	33.0376	37.7013	0.40815	0.65416	-	55.9734	172.182	5e-05	0.000291437	UP	61.6166	43.791	0.0004	0.00346436	-	72.8551	53.3476	0.0007	0.00875064	-	56.0605	75.3317	0.00095	0.00601445	-	67.4041	28.4803
GRMZM2G109480	√	√	1	17698816	17700801	-1	protein_coding	B3	Uncharacterized protein [Source:UniProtKB/TrEMBL;Acc:B4FDE6]	uncharacterized LOC100192994	M1	orangered3	92.5285	108.392	0.1017	0.195862	-	126.494	154.649	0.0494	0.215427	-	68.2082	117.428	5e-05	0.00107717	-	25.9192	91.1972	5e-05	0.000291437	UP	0.0521148	0.232881	1	1	-	0.215776	0.18612	1	1	-	0.0707899	0.116114	1	1	-	0.472259	0.311801
GRMZM2G113401	√	√	1	17744766	17746002	1	protein_coding	-	Uncharacterized protein [Source:UniProtKB/TrEMBL;Acc:B6SLN4]	LOC100276776	-	grey	18.7605	24.8709	0.02315	0.0619373	-	23.1679	21.7219	0.62015	0.828496	-	32.0791	30.4506	0.7253	0.868928	-	19.8106	41.6304	5e-05	0.000291437	UP	48.6216	38.3799	0.00935	0.0450775	-	41.3557	39.3187	0.56745	0.787714	-	27.175	30.4733	0.218	0.382882	-	36.5396	25.7715
GRMZM2G358311	√	√	1	17958357	17963979	1	protein_coding	-	--	--	M2	indianred4	9.81427	7.59706	0.01545	0.0448783	-	8.16127	8.70015	0.56145	0.792031	-	7.08005	6.60769	0.62395	0.809617	-	10.7151	4.76343	5e-05	0.000291437	Down	4.18749	3.75013	0.295	0.50669	-	4.89055	4.12688	0.07665	0.258618	-	6.59336	4.99782	0.002	0.0110868	-	6.45317	5.25745
GRMZM2G106017	√	√	1	18432278	18436747	1	protein_coding	-	--	--	M6	royalblue	8.43515	6.04169	0.0352	0.086013	-	5.72336	6.38263	0.5305	0.772266	-	3.16328	2.16951	0.16955	0.396863	-	3.84489	1.73646	0.01895	0.0469449	Down	2.73946	3.87157	0.07835	0.211336	-	2.49313	4.03352	0.0058	0.0446626	-	3.92537	4.8559	0.17705	0.331061	-	2.38853	8.97445
GRMZM2G031177	√	√	1	18973401	18980284	1	protein_coding	-	Uncharacterized protein [Source:UniProtKB/TrEMBL;Acc:B4FHY5]	uncharacterized LOC100194232	M3	darkmagenta	0.356216	0.73435	1	1	-	0.868789	1.20404	1	1	-	0.376198	0.410269	1	1	-	7.40936	0.480353	5e-05	0.000291437	Down	39.5337	66.9704	5e-05	0.000548491	-	23.2436	38.8963	5e-05	0.000905296	-	19.8709	41.2134	5e-05	0.000480024	UP	22.7045	48.8455
GRMZM2G132367	-	-	1	19250088	19252388	1	protein_coding	HB	HB-type transcription factor [Source:UniProtKB/TrEMBL;Acc:K4JRN7]	--	M1	orangered3	9.89244	15.0464	0.00115	0.00545339	-	47.3409	42.713	0.33445	0.618103	-	102.74	60.819	0.00015	0.00270834	-	33.2887	73.6853	5e-05	0.000291437	UP	1.68046	1.40911	0.4594	0.65966	-	1.19493	1.44613	0.37095	0.639253	-	0.660631	0.626303	1	1	-	1.40962	0.690145
GRMZM2G164527	-	-	1	19633990	19636466	-1	protein_coding	-	Ras-related protein Rab11D; Uncharacterized protein [Source:UniProtKB/TrEMBL;Acc:B4G242]	ras-related protein Rab11D	M1	orangered3	32.1247	28.4645	0.2511	0.385613	-	39.5278	34.5183	0.21925	0.496619	-	37.0044	40.2676	0.5337	0.751509	-	33.0405	66.8911	5e-05	0.000291437	UP	6.64595	5.77482	0.346	0.559679	-	5.86939	4.73826	0.1445	0.379063	-	4.28523	3.88355	0.55075	0.705404	-	4.89743	3.26053
GRMZM2G464393	√	√	1	19638820	19642380	-1	protein_coding	-	--	--	M2	indianred4	3.47302	4.15253	0.22275	0.352834	-	2.85791	3.57424	0.19325	0.463444	-	2.27999	1.77339	0.27705	0.527353	-	8.32901	2.31959	5e-05	0.000291437	Down	0.170856	0.0970703	1	1	-	0.0969314	0.0613265	1	1	-	0.0885045	0.172432	1	1	-	0.081393	0.348246
GRMZM2G006781	√	√	1	19943297	19948342	-1	protein_coding	-	Uncharacterized protein [Source:UniProtKB/TrEMBL;Acc:B4FYB9]	hypothetical protein	M2	indianred4	17.1503	14.73	0.39925	0.538328	-	13.649	11.0997	0.2147	0.491279	-	13.8043	10.951	0.17755	0.407977	-	21.1081	7.80922	5e-05	0.000291437	Down	6.05465	6.01428	0.9672	0.983078	-	6.98402	6.29326	0.45825	0.708667	-	8.03566	7.35651	0.6238	0.761501	-	5.6865	5.51616
GRMZM2G028136	√	√	1	20106483	20109808	-1	protein_coding	-	Uncharacterized protein [Source:UniProtKB/TrEMBL;Acc:C0PAM3]	protein trpH	M6	royalblue	12.5627	14.0416	0.4706	0.605273	-	10.5132	12.3177	0.35055	0.631908	-	6.75176	7.0835	0.84035	0.928109	-	10.8564	5.22143	0.00585	0.0178208	Down	7.39898	9.71165	0.1	0.248824	-	6.74119	7.91751	0.3029	0.573907	-	5.85164	8.201	0.05495	0.143272	-	6.49278	12.4508
GRMZM2G002002	-	-	1	20281253	20291576	-1	protein_coding	-	--	--	M2	indianred4	12.3545	9.60866	0.0158	0.0457137	-	8.97637	9.92624	0.3581	0.638343	-	5.17304	6.40084	0.14895	0.366312	-	6.33655	3.02814	5e-05	0.000291437	Down	3.30319	3.36355	0.8594	0.930094	-	3.3818	3.51958	0.6814	0.854792	-	3.67784	4.51679	0.0263	0.0832261	-	3.175	6.83162
GRMZM2G411084	-	-	1	21081862	21082842	-1	protein_coding	-	MFP1 attachment factor 1 [Source:UniProtKB/TrEMBL;Acc:B6SJL1]	MFP1 attachment factor 1	M1	orangered3	46.1839	35.6076	0.0213	0.0579877	-	64.4377	36.7783	5e-05	0.00167699	-	64.6713	64.0855	0.94835	0.978665	-	23.1187	49.3739	5e-05	0.000291437	UP	20.0154	18.321	0.46885	0.667525	-	19.7606	15.8385	0.06445	0.233344	-	17.9912	18.7203	0.72965	0.836381	-	15.8134	10.971
GRMZM2G004259	√	√	1	21456080	21460930	1	protein_coding	-	Mitochondrial ribosomal protein L43 [Source:UniProtKB/TrEMBL;Acc:B6T6X8]	--	M1	orangered3	39.3548	40.3891	0.81095	0.876388	-	49.5716	52.8811	0.56285	0.792679	-	42.9513	60.8613	0.0117	0.0701492	-	32.3168	88.028	5e-05	0.000291437	UP	21.241	19.8177	0.52605	0.714379	-	21.642	21.0015	0.76755	0.899083	-	17.1631	17.1653	0.999	0.999351	-	23.3024	18.6176
GRMZM2G388915	√	√	1	21982918	21993343	-1	protein_coding	-	5'-3' exonuclease family protein [Source:Projected from Arabidopsis thaliana (AT3G28030) TAIR;Acc:AT3G28030]	--	M6	royalblue	3.53822	2.81871	0.07015	0.14714	-	2.07991	2.5306	0.167	0.428705	-	1.07138	1.29219	0.34525	0.596542	-	1.10589	0.547842	0.01225	0.0328739	Down	1.48976	1.84707	0.0897	0.231371	-	1.44278	1.72334	0.1267	0.350239	-	1.85413	2.1094	0.2414	0.411189	-	1.31704	3.97464
GRMZM5G895573	√	√	1	22151432	22154549	1	protein_coding	-	Putative uncharacterized protein [Source:UniProtKB/TrEMBL;Acc:B6UCX3]	--	-	grey	6.78277	9.1465	0.15805	0.273483	-	6.43798	6.13479	0.84045	0.939518	-	8.39811	9.35	0.6623	0.834009	-	5.36854	14.0843	0.00565	0.0173073	UP	6.2897	5.26434	0.44145	0.644906	-	6.03011	6.81634	0.52745	0.759732	-	6.99381	8.50637	0.2962	0.472574	-	7.29375	5.19308
GRMZM2G006977	√	√	1	22378474	22384347	-1	protein_coding	-	Uncharacterized protein [Source:UniProtKB/TrEMBL;Acc:C0PK25]	uncharacterized LOC100383926	-	grey	22.9227	14.1523	5e-05	0.000367716	-	17.7455	13.9534	0.02135	0.129037	-	15.2157	12.4379	0.12485	0.328872	-	35.9859	12.997	5e-05	0.000291437	Down	5.9917	5.67493	0.57	0.747826	-	6.59228	5.80964	0.17365	0.422419	-	6.33774	4.49691	0.00015	0.00126365	-	4.22446	3.15826
GRMZM2G055282	√	-	1	22654688	22657416	-1	protein_coding	-	Pentatricopeptide repeat (PPR) superfamily protein [Source:Projected from Arabidopsis thaliana (AT2G16880) TAIR;Acc:AT2G16880]	--	M2	indianred4	3.01389	1.65148	0.0011	0.00524908	-	2.02114	2.37668	0.3676	0.646645	-	1.33786	1.2905	0.87985	0.946825	-	1.35764	0.507527	0.00965	0.0269404	Down	0.276955	0.362738	1	1	-	0.220517	0.290414	1	1	-	0.29878	0.26424	1	1	-	0.203732	0.445317
GRMZM2G121706	√	-	1	23422957	23424234	1	protein_coding	OFP	--	--	M1	orangered3	8.10169	11.6882	0.01525	0.0443762	-	7.44964	6.29389	0.35315	0.634081	-	2.81789	3.00071	0.81455	0.916109	-	0.636778	2.23657	0.0091	0.025662	UP	0.128575	0	1	1	-	0	0.033929	1	1	-	0.111252	0	1	1	-	0	0.0502256
GRMZM2G159632	√	-	1	24403203	24407782	-1	protein_coding	-	Sulfate transporter [Source:UniProtKB/TrEMBL;Acc:A7YF68]	--	M4	red	2.20444	2.1852	0.95745	0.974226	-	2.36613	1.2983	0.0038	0.0404648	-	0.935969	0.787978	0.52335	0.744435	-	1.1097	0.267034	0.0032	0.0108026	Down	4.23338	4.67144	0.3934	0.601055	-	4.69588	4.86514	0.74145	0.885362	-	2.98111	4.68078	0.0002	0.00162361	-	2.73531	6.07974
GRMZM2G071292	√	-	1	24797595	24800324	1	protein_coding	-	--	--	-	grey	0.466208	0.365833	1	1	-	0.182648	0.395513	1	1	-	0.404595	0.492181	1	1	-	0.978324	0.209262	0.01645	0.0418188	Down	0.5797	0.357629	1	1	-	0.504365	0.633913	1	1	-	0.643793	0.368292	1	1	-	0.644874	0.371855
GRMZM2G155242	√	√	1	25282951	25287161	1	protein_coding	-	Inositol-3-phosphate synthase [Source:UniProtKB/Swiss-Prot;Acc:Q9FPK7]	low phytic acid1	-	grey	73.443	105.025	0.00145	0.00658089	-	105.87	99.295	0.56775	0.79612	-	146.27	200.124	0.05735	0.204028	-	123.038	459.054	5e-05	0.000291437	UP	29.6429	40.9494	0.00075	0.00589101	-	73.9536	55.1061	0.0008	0.00974537	-	176.404	146.511	0.02745	0.0859077	-	110.888	177.619
GRMZM2G070716	√	√	1	25369427	25371593	1	protein_coding	-	NADH-ubiquinone oxidoreductase B16.6 subunit; Uncharacterized protein [Source:UniProtKB/TrEMBL;Acc:B4FQI3]	NADH-ubiquinone oxidoreductase B16.6 subunit	M1	orangered3	116.031	200.895	5e-05	0.000367716	-	179.512	182.976	0.85375	0.944709	-	137.255	237.517	5e-05	0.00107717	-	116.455	347.926	5e-05	0.000291437	UP	83.0055	81.7943	0.8637	0.933031	-	70.5975	85.9085	0.02235	0.114765	-	67.6774	75.5211	0.1779	0.332119	-	97.8659	87.4656
GRMZM2G070442	√	√	1	25375223	25378379	1	protein_coding	-	Domain of unknown function (DUF966) [Source:Projected from Arabidopsis thaliana (AT5G10150) TAIR;Acc:AT5G10150]	--	M1	orangered3	85.1492	104.769	0.0419	0.0988394	-	189.964	124.617	0.00035	0.00749192	-	225.303	151.753	0.00755	0.0518889	-	37.8096	98.7651	5e-05	0.000291437	UP	0.161222	0.42628	1	1	-	0.382082	0.12332	1	1	-	0.500391	0.102514	1	1	-	0.471014	0.10873
GRMZM2G523621	√	-	1	25388407	25389186	-1	protein_coding	-	--	--	-	grey	15.9024	13.8778	0.33955	0.479713	-	13.1398	15.7231	0.24975	0.532168	-	8.65909	10.2844	0.41825	0.663586	-	9.36818	4.0392	0.0044	0.0140924	Down	6.56912	6.69968	0.91275	0.956526	-	7.18575	7.23399	0.96	0.985364	-	6.29952	7.42048	0.3208	0.498067	-	6.07802	6.22739
GRMZM2G091563	√	√	1	25625963	25630911	-1	protein_coding	-	Uncharacterized protein [Source:UniProtKB/TrEMBL;Acc:B4F932]	hypothetical protein	M4	red	20.0592	15.3592	0.01145	0.0351369	-	19.6015	16.4661	0.11015	0.339691	-	15.7993	14.0375	0.40055	0.647716	-	31.0769	11.0352	5e-05	0.000291437	Down	10.4728	8.37701	0.0241	0.0914867	-	10.1491	8.71381	0.1053	0.3142	-	8.795	10.4693	0.0598	0.152634	-	8.41536	9.5579
GRMZM2G069458	√	√	1	26037574	26039859	1	protein_coding	-	--	--	M4	red	60.4924	47.4349	0.0187	0.0522891	-	54.2631	59.0874	0.42785	0.697616	-	37.142	43.0731	0.29915	0.551589	-	66.1813	26.992	5e-05	0.000291437	Down	48.1916	50.0225	0.66775	0.815939	-	49.1832	50.0591	0.8338	0.932536	-	46.5992	50.6501	0.30575	0.482657	-	43.6039	60.4989
GRMZM2G163154	√	√	1	27099590	27103458	-1	protein_coding	-	MATE efflux family protein [Source:Projected from Arabidopsis thaliana (AT3G08040) TAIR;Acc:AT3G08040]	hypothetical protein	-	grey	1.27963	0.964249	0.27815	0.416031	-	1.80558	0.948663	0.01465	0.100775	-	4.7755	3.61409	0.17865	0.409737	-	14.9369	5.36996	5e-05	0.000291437	Down	1.85837	1.13064	0.0282	0.102985	-	2.69917	1.88155	0.0295	0.139086	-	3.32383	2.69182	0.17835	0.33274	-	2.59733	2.42305
GRMZM2G111324	-	-	1	27626870	27631651	1	protein_coding	-	Uncharacterized protein [Source:UniProtKB/TrEMBL;Acc:B4F8X5]	uncharacterized LOC100191471	M1	orangered3	102.208	61.5809	5e-05	0.000367716	-	129.755	100.204	0.0097	0.0767798	-	103.285	103.544	0.9852	0.992889	-	37.5591	78.3965	5e-05	0.000291437	UP	0.329259	0.39893	1	1	-	0.503274	0.307589	1	1	-	0.337563	0.184899	1	1	-	0.317461	0.398378
GRMZM2G411653	√	√	1	27639730	27649317	-1	protein_coding	-	--	--	M6	royalblue	3.52941	2.52812	0.01065	0.0331025	-	2.59589	2.67701	0.82565	0.933376	-	1.97389	1.90132	0.8461	0.931512	-	2.82571	0.864757	5e-05	0.000291437	Down	0.865048	1.31153	0.10175	0.2518	-	0.924818	1.28367	0.1448	0.37951	-	1.14583	1.35277	0.36575	0.542341	-	0.996198	2.35793
GRMZM2G043470	√	√	1	30299908	30304432	1	protein_coding	-	Uncharacterized protein [Source:UniProtKB/TrEMBL;Acc:C0HH56]	uncharacterized LOC100381573	M1	orangered3	14.5672	22.5269	5e-05	0.000367716	-	36.304	38.1318	0.64325	0.841905	-	25.103	22.3317	0.39815	0.645802	-	11.3231	23.7982	5e-05	0.000291437	UP	1.79578	1.25589	0.07725	0.209017	-	1.37457	1.28403	0.71975	0.874028	-	1.91078	1.53021	0.22005	0.385665	-	1.64088	0.419768
GRMZM2G133573	√	-	1	30689603	30690267	-1	protein_coding	-	Putative uncharacterized protein [Source:UniProtKB/TrEMBL;Acc:B6U630]	--	-	grey	6.68186	10.3791	0.0771	0.15868	-	10.2214	8.82997	0.56075	0.791256	-	13.1723	14.326	0.72865	0.871239	-	10.2558	21.4728	0.015	0.0387439	UP	10.441	10.6009	0.9345	0.96735	-	8.65977	10.0508	0.4583	0.708667	-	8.36946	8.47785	0.9678	0.98083	-	7.63917	7.37516
GRMZM2G072041	√	√	1	30891547	30895201	1	protein_coding	-	Uncharacterized protein [Source:UniProtKB/TrEMBL;Acc:B4F9W1]	uncharacterized LOC100191713	M3	darkmagenta	6.58163	6.17908	0.70065	0.796215	-	7.37616	6.53202	0.48325	0.737319	-	6.6317	7.67941	0.47455	0.708388	-	3.3872	8.02079	0.002	0.00729985	UP	20.0048	23.9851	0.0773	0.209096	-	17.8626	18.4615	0.74245	0.885604	-	17.3556	16.5936	0.66895	0.795051	-	20.6382	20.7162
GRMZM2G116292	√	√	1	31073182	31210660	-1	protein_coding	-	Ubiquitin fusion protein; Uncharacterized protein [Source:UniProtKB/TrEMBL;Acc:B6SHW9]	--	M1	orangered3	460.303	412.216	0.26895	0.405668	-	610.949	533.632	0.2185	0.49588	-	680.429	645.493	0.75215	0.883973	-	435.25	1024.31	5e-05	0.000291437	UP	170.016	153.111	0.1895	0.381941	-	127.615	135.959	0.43375	0.689443	-	109.924	112.072	0.8009	0.881154	-	148.866	128.933
GRMZM2G100714	-	-	1	31862165	31867684	1	protein_coding	-	Uncharacterized protein [Source:UniProtKB/TrEMBL;Acc:B8A323]	LOC100280300	M7	darkorange	13.78	10.1049	0.00325	0.0126165	-	9.21596	9.45324	0.82	0.930786	-	8.68378	9.50059	0.52385	0.744907	-	12.6241	6.29352	5e-05	0.000291437	Down	1.67913	1.22051	0.0568	0.16898	-	0.754906	1.02685	0.0846	0.275255	-	0.557939	0.693945	1	1	-	0.505098	0.595597
GRMZM2G100629	√	√	1	31870178	31875517	-1	protein_coding	-	Putative uncharacterized protein [Source:UniProtKB/TrEMBL;Acc:B6TQX0]	--	M5	darkturquoise	8.13577	4.3336	0.00045	0.00248359	-	8.94189	5.70627	0.00725	0.0627906	-	4.52999	7.98978	0.0068	0.0485476	-	3.58487	14.3328	5e-05	0.000291437	UP	5.22288	5.8639	0.4418	0.645134	-	5.60782	5.7928	0.81615	0.923317	-	6.2465	6.72217	0.5824	0.7305	-	6.76167	19.7177
GRMZM2G085427	√	-	1	32374231	32382033	-1	protein_coding	MYB_related	Uncharacterized protein [Source:UniProtKB/TrEMBL;Acc:C0HIT0]	--	M2	indianred4	12.8737	12.3905	0.7407	0.824448	-	9.69094	12.1123	0.07545	0.274711	-	4.64619	6.4683	0.0776	0.24532	-	7.01119	2.0108	5e-05	0.000291437	Down	4.67367	5.13359	0.4672	0.66622	-	4.6318	5.83853	0.04495	0.184642	-	4.86421	6.39757	0.019	0.0647884	-	3.89093	7.09917
AC155390.2_FG002	√	√	1	32672150	32674147	-1	protein_coding	-	Uncharacterized protein [Source:UniProtKB/TrEMBL;Acc:B4FIA1]	uncharacterized LOC100194323	M2	indianred4	2.19816	1.9811	0.58145	0.70139	-	1.65524	2.12887	0.2227	0.501307	-	1.13754	1.14021	0.9856	0.992985	-	2.23189	0.649603	0.0022	0.00788763	Down	0.978404	0.72967	1	1	-	0.824322	1.06466	0.2114	0.473331	-	0.782754	0.751054	1	1	-	0.514863	1.26389
GRMZM2G077942	√	√	1	32872877	32876200	-1	protein_coding	-	Actin-depolymerizing factor 5; Uncharacterized protein [Source:UniProtKB/TrEMBL;Acc:B6T128]	LOC100280647	M8	antiquewhite4	73.4391	127.789	5e-05	0.000367716	-	233.068	177.616	0.0219	0.130785	-	313.725	355.69	0.4876	0.717191	-	141.49	656.079	5e-05	0.000291437	UP	205.07	140.276	5e-05	0.000548491	-	205.019	169.546	0.04025	0.171804	-	240.034	231.027	0.6455	0.777126	-	243.564	97.9273
GRMZM2G149636	√	√	1	33427559	33429776	-1	protein_coding	-	--	--	M7	darkorange	1.21993	0.52945	1	1	-	0.723089	0.665476	1	1	-	0.76493	0.392406	1	1	-	3.46215	0.839982	0.0005	0.00225257	Down	1.90185	2.46755	0.17605	0.363365	-	0.936405	1.7489	0.00515	0.0407904	-	1.96502	2.1429	0.6382	0.770953	-	1.55961	3.48488
GRMZM2G172537	√	√	1	33529461	33532336	-1	protein_coding	-	Uncharacterized protein [Source:UniProtKB/TrEMBL;Acc:B4FT77]	LOC100284235	-	grey	20.574	37.5264	5e-05	0.000367716	-	11.5025	17.2118	0.0018	0.0244603	-	19.7391	21.9649	0.44915	0.687279	-	12.2499	37.9446	5e-05	0.000291437	UP	1.12495	0.362133	1	1	-	0.633743	0.403249	1	1	-	0.76176	0.568666	1	1	-	0.463981	0.201441
GRMZM2G035461	-	-	1	33887967	33895308	-1	protein_coding	-	Autophagy protein 9 [Source:UniProtKB/TrEMBL;Acc:Q3T8Y7]	uncharacterized LOC100502331	M7	darkorange	11.1388	9.58185	0.15545	0.270238	-	9.51361	9.86352	0.74925	0.899161	-	6.74787	7.22219	0.6362	0.817585	-	9.06719	4.31569	5e-05	0.000291437	Down	8.9745	9.68695	0.3968	0.60353	-	9.50702	10.9699	0.1016	0.306955	-	10.9949	11.065	0.93815	0.964803	-	9.169	12.1585
GRMZM2G058870	-	-	1	34669230	34678054	1	protein_coding	-	Guanine-nucleotide-exchange protein [Source:UniProtKB/TrEMBL;Acc:G3K3T2]	guanine-nucleotide-exchange protein	M6	royalblue	34.2434	21.5253	5e-05	0.000367716	-	21.1691	28.4025	0.00565	0.0534858	-	14.2606	14.9801	0.709	0.858576	-	18.771	8.23732	5e-05	0.000291437	Down	4.30728	5.26867	0.0293	0.105785	-	4.54574	4.47952	0.8714	0.950037	-	4.68474	5.56537	0.0407	0.114907	-	3.67384	7.08259
GRMZM2G019567	-	-	1	34960609	34962573	1	protein_coding	-	--	--	M1	orangered3	9.21061	7.37784	0.10225	0.196583	-	9.42227	5.83719	0.00255	0.0312635	-	12.5467	8.56262	0.024	0.11501	-	4.53291	9.09593	0.0012	0.00475822	UP	0.136448	0.0781056	1	1	-	0.182633	0.0755042	1	1	-	0.321739	0.164035	1	1	-	0.184614	0.0351863
GRMZM2G127123	√	√	1	35582081	35588852	-1	protein_coding	-	Beta-galactosidase [Source:UniProtKB/TrEMBL;Acc:B8A0V4]	uncharacterized LOC100279948	M7	darkorange	24.4241	24.4559	0.9885	0.992141	-	15.2227	12.427	0.0682	0.259342	-	25.3485	16.8991	0.00255	0.024074	-	43.6177	16.306	5e-05	0.000291437	Down	28.3946	22.4208	0.00375	0.0219405	-	27.3436	24.1686	0.1358	0.364968	-	38.6313	32.4501	0.0216	0.0715667	-	23.1474	22.5579
GRMZM5G872118	√	√	1	35992380	35997410	-1	protein_coding	-	Uncharacterized protein [Source:UniProtKB/TrEMBL;Acc:B4FGV1]	uncharacterized LOC100193947	M1	orangered3	34.0039	38.1537	0.29445	0.432916	-	36.5186	42.9516	0.143	0.393059	-	33.8875	44.2278	0.06	0.209407	-	18.254	51.241	5e-05	0.000291437	UP	17.877	18.1544	0.8776	0.939886	-	15.1835	17.4302	0.155	0.39499	-	11.4262	16.4999	0.00025	0.00197231	-	21.3465	20.1251
GRMZM2G338702	√	√	1	36161900	36165900	-1	protein_coding	-	Putative uncharacterized protein [Source:UniProtKB/TrEMBL;Acc:B6TQ00]	--	M1	orangered3	53.0939	64.9926	0.0426	0.100124	-	73.5328	68.1982	0.47145	0.728521	-	69.5397	83.9241	0.159	0.380889	-	45.9712	101.981	5e-05	0.000291437	UP	24.4287	22.8461	0.47775	0.675197	-	14.3692	18.7406	0.0087	0.0598497	-	14.1836	17.7585	0.0257	0.0817439	-	16.2514	21.4513
GRMZM2G360429	√	√	1	36218225	36218774	1	protein_coding	-	Catalytic/ oxidoreductase, acting on NADH or NADPH [Source:UniProtKB/TrEMBL;Acc:B6TSM6]	catalytic/ oxidoreductase, acting on NADH or NADPH	-	grey	27.9285	30.0408	0.61125	0.726026	-	42.1174	37.6834	0.44075	0.707612	-	54.9782	57.6961	0.7512	0.883656	-	32.6934	88.5634	5e-05	0.000291437	UP	53.9077	44.8977	0.10165	0.251584	-	50.6415	50.2618	0.9405	0.977922	-	39.5262	42.6784	0.4872	0.652698	-	59.9271	35.8587
GRMZM2G352678	-	√	1	36424037	36425124	1	protein_coding	-	Chemocyanin [Source:UniProtKB/TrEMBL;Acc:B6TG48]	chemocyanin	M7	darkorange	0.369943	0.540219	1	1	-	1.88948	3.41308	0.03795	0.182957	-	1.75963	2.17393	0.51545	0.738622	-	4.339	1.77731	0.01835	0.0457071	Down	0.720201	0.203373	1	1	-	0.579018	0.28637	1	1	-	0.926976	0.192182	1	1	-	0.323554	0.0218542
GRMZM2G408305	√	√	1	37206668	37220484	-1	protein_coding	-	ARM repeat superfamily protein [Source:Projected from Arabidopsis thaliana (AT4G27640) TAIR;Acc:AT4G27640]	uncharacterized LOC100383753	M2	indianred4	28.6024	14.8313	5e-05	0.000367716	-	19.322	18.879	0.82975	0.9348	-	11.7481	11.3911	0.8288	0.92269	-	16.1177	7.67146	5e-05	0.000291437	Down	6.88674	9.10362	0.0043	0.024499	-	6.1259	8.00698	0.0044	0.036148	-	5.54792	7.5799	0.001	0.00627304	-	4.72153	13.3858
GRMZM2G151582	√	√	1	37947272	37950859	1	protein_coding	-	Putative uncharacterized protein [Source:UniProtKB/TrEMBL;Acc:B6TN80]	hypothetical protein	-	grey	15.0815	14.1636	0.6518	0.75805	-	12.1422	13.564	0.4696	0.727453	-	13.2409	18.4957	0.0561	0.200778	-	14.2695	37.2201	5e-05	0.000291437	UP	37.8217	35.0666	0.41545	0.620429	-	56.6457	47.1455	0.0354	0.157424	-	47.6825	34.943	0.0001	0.000887187	-	58.0428	72.5892
GRMZM2G161452	√	√	1	38124882	38128764	1	protein_coding	-	Uncharacterized protein [Source:UniProtKB/TrEMBL;Acc:B4FZP2]	putative protein kinase superfamily protein	-	grey	14.0883	12.516	0.2793	0.417399	-	9.12569	8.14272	0.3692	0.647748	-	9.33304	8.14767	0.3844	0.634167	-	13.463	5.4602	5e-05	0.000291437	Down	8.77321	6.47926	0.0051	0.0280115	-	10.7745	8.139	0.00455	0.0371423	-	12.2609	7.55325	5e-05	0.000480024	-	9.139	6.34058
GRMZM2G093217	√	√	1	38196263	38209774	-1	protein_coding	-	P-loop containing nucleoside triphosphate hydrolases superfamily protein [Source:Projected from Arabidopsis thaliana (AT1G04730) TAIR;Acc:AT1G04730]	LOC100273529	M1	orangered3	23.6094	11.8376	5e-05	0.000367716	-	15.4667	21.3593	0.0163	0.107863	-	10.2288	17.5155	0.0717	0.233384	-	5.56899	12.6949	0.0017	0.00638187	UP	0.261942	0.28726	1	1	-	0.180604	0.184197	1	1	-	0.177596	0.291989	1	1	-	0.0861471	0.174064
GRMZM2G012319	√	√	1	38540863	38552713	1	protein_coding	-	SH3 domain-containing protein [Source:Projected from Arabidopsis thaliana (AT2G07360) TAIR;Acc:AT2G07360]	--	M2	indianred4	28.8861	20.6355	0.00165	0.00727424	-	19.6568	25.461	0.02945	0.156406	-	12.3602	13.7325	0.6068	0.798436	-	20.1337	8.11154	5e-05	0.000291437	Down	5.44455	6.79785	0.3177	0.530818	-	5.97794	6.14487	0.8873	0.956644	-	6.12452	6.349	0.7702	0.862758	-	5.14955	9.22276
GRMZM5G886952	-	√	1	38791249	38799875	1	protein_coding	-	Putative uncharacterized protein [Source:UniProtKB/TrEMBL;Acc:B5AU22]	--	-	grey	39.5556	30.8458	0.01125	0.0346633	-	30.533	32.5111	0.5438	0.780747	-	25.4313	27.0302	0.63945	0.819442	-	47.2613	22.9504	5e-05	0.000291437	Down	0.6272	0.964629	1	1	-	0.424244	0.550366	1	1	-	0.604999	0.661718	1	1	-	0.438044	0.964787
GRMZM2G306806	-	-	1	38879030	38884605	-1	protein_coding	-	Uncharacterized protein [Source:UniProtKB/TrEMBL;Acc:B4FIJ7]	LOC100194401	M2	indianred4	19.3177	16.9841	0.1908	0.314581	-	17.0271	18.6592	0.3866	0.661867	-	11.7569	12.4524	0.66735	0.836489	-	11.4309	5.38947	5e-05	0.000291437	Down	2.1559	2.11297	0.87745	0.939886	-	1.68669	2.15809	0.0411	0.173804	-	1.43705	1.70725	0.1971	0.356477	-	1.42251	2.64276
GRMZM2G078164	√	√	1	39908687	39909734	-1	protein_coding	-	Uncharacterized protein [Source:UniProtKB/TrEMBL;Acc:B4FL62]	uncharacterized LOC100217060	M1	orangered3	45.0991	69.7166	5e-05	0.000367716	-	105.08	87.6304	0.0852	0.295062	-	117.578	147.805	0.0916	0.270235	-	55.3054	206.653	5e-05	0.000291437	UP	4.53327	6.27253	0.0637	0.18266	-	9.96139	4.73122	5e-05	0.000905296	Down	10.118	3.43238	5e-05	0.000480024	Down	11.3541	2.1937
GRMZM2G110309	√	√	1	40356719	40362217	1	protein_coding	-	Initiator-binding protein 2; Uncharacterized protein [Source:UniProtKB/TrEMBL;Acc:C0PH41]	--	M4	red	4.89442	4.4203	0.4121	0.550693	-	4.13119	4.08205	0.92845	0.971917	-	5.2108	4.09865	0.12855	0.334509	-	9.0273	3.93932	5e-05	0.000291437	Down	7.95666	8.51159	0.46635	0.66534	-	9.36351	9.69133	0.69345	0.860655	-	11.9488	12.9785	0.30795	0.485051	-	12.0463	9.77438
AC233935.1_FG005	√	√	1	40917520	40918920	-1	protein_coding	Dof	DOF30 transcription factor [Source:UniProtKB/TrEMBL;Acc:K0DCL5]	uncharacterized LOC100501071	M3	darkmagenta	1.77014	1.21282	0.19785	0.323196	-	2.76579	2.30413	0.49145	0.742911	-	2.56507	2.34014	0.75155	0.88388	-	4.27475	1.57124	0.0095	0.0265811	Down	40.2839	36.7266	0.30875	0.521878	-	50.4794	43.2529	0.0753	0.255746	-	30.4463	38.7799	0.00705	0.0303651	-	33.0604	40.3187
GRMZM2G428391	√	√	1	41105576	41108339	1	protein_coding	-	Heat shock cognate 70 kDa protein 2 [Source:UniProtKB/TrEMBL;Acc:B6SZ69]	heat shock cognate 70 kDa protein 2	M3	darkmagenta	2.51006	0.806593	0.161	0.277234	-	3.81932	1.06994	0.08025	0.284932	-	1.31034	2.69753	0.3887	0.637924	-	6.1299	25.0609	0.0081	0.0232968	UP	237.361	205.925	0.13755	0.307722	-	323.204	223.864	0.0001	0.00168562	-	442.192	335.057	0.00165	0.00947153	-	388.568	312.713
GRMZM2G096261	√	√	1	41241637	41243459	-1	protein_coding	-	Uncharacterized protein [Source:UniProtKB/TrEMBL;Acc:B4FD14]	--	M1	orangered3	52.5693	61.5675	0.12535	0.229197	-	72.1369	76.5103	0.58465	0.806799	-	59.0657	81.7591	0.01795	0.0940831	-	44.8458	96.2187	5e-05	0.000291437	UP	32.4178	37.8778	0.0986	0.246568	-	25.6079	30.9192	0.0477	0.192584	-	21.6111	26.8595	0.02455	0.0789581	-	39.3673	72.6147
GRMZM2G048482	√	√	1	41280241	41283344	1	protein_coding	-	SLT1 protein; Uncharacterized protein [Source:UniProtKB/TrEMBL;Acc:B6SV01]	LOC100281384	M1	orangered3	24.0299	18.9678	0.0198	0.0547883	-	23.6455	21.0549	0.27545	0.560561	-	30.7209	16.9981	5e-05	0.00107717	-	43.7398	17.5317	5e-05	0.000291437	Down	51.3652	42.3534	0.0161	0.0681702	-	46.1091	52.6073	0.10525	0.314096	-	51.0118	48.4057	0.48185	0.648395	-	42.3412	35.8019
GRMZM2G043857	√	√	1	41432455	41435979	1	protein_coding	-	Putative uncharacterized protein [Source:UniProtKB/TrEMBL;Acc:B6SSR8]	uncharacterized LOC100275414	-	grey	3.14999	2.47128	0.11655	0.217066	-	2.15192	2.41797	0.51305	0.760036	-	2.85098	1.51748	0.004	0.0331064	-	6.26549	1.98325	5e-05	0.000291437	Down	3.43728	3.10858	0.4597	0.659854	-	4.51703	3.86568	0.18355	0.435703	-	4.53704	2.79669	5e-05	0.000480024	-	2.69356	1.44238
GRMZM2G043878	√	√	1	41441065	41442219	-1	protein_coding	-	Uncharacterized protein [Source:UniProtKB/TrEMBL;Acc:B4FUR2]	--	M9	navajowhite2	0.0706334	0.0441052	1	1	-	0.17148	0	1	1	-	0.0484385	0	1	1	-	18.5489	1.04884	5e-05	0.000291437	Down	1.03076	0	1	1	-	0.895983	0.139265	1	1	-	0.297133	0.0592802	1	1	-	0.1077	0
GRMZM2G044027	√	√	1	41473411	41478103	1	protein_coding	-	Uncharacterized protein [Source:UniProtKB/TrEMBL;Acc:B4FAG0]	hypothetical protein	M7	darkorange	41.873	29.3647	0.00055	0.0029349	-	48.3525	40.837	0.10855	0.336878	-	45.4827	38.0894	0.20125	0.437683	-	135.537	52.1661	5e-05	0.000291437	Down	11.1557	7.90111	0.00175	0.011932	-	12.939	7.70568	5e-05	0.000905296	-	10.2316	7.79095	0.01085	0.0424536	-	8.54462	5.05844
GRMZM2G044281	-	-	1	41484792	41488458	1	protein_coding	-	--	--	M7	darkorange	15.5439	10.8216	0.0085	0.0276914	-	10.7696	10.9556	0.92625	0.971235	-	6.83597	6.56346	0.8889	0.95084	-	12.8538	4.79726	5e-05	0.000291437	Down	3.77148	9.69113	5e-05	0.000548491	UP	3.8254	6.38564	0.00145	0.0154361	-	6.83998	11.5016	0.00335	0.0168971	-	4.76589	11.6384
GRMZM2G401769	√	√	1	42191151	42197429	-1	protein_coding	-	--	--	M2	indianred4	7.3529	5.23454	0.00945	0.0301035	-	6.00694	6.96371	0.2693	0.553716	-	2.54914	2.17953	0.4804	0.712246	-	4.34377	0.563037	5e-05	0.000291437	Down	1.80155	2.59423	0.0202	0.0800237	-	1.60802	2.39955	0.0039	0.0330598	-	1.81331	3.15356	5e-05	0.000480024	-	0.986526	4.95691
GRMZM2G338333	√	√	1	42519187	42522213	1	protein_coding	-	Protein binding protein [Source:UniProtKB/TrEMBL;Acc:B6SRU0]	--	M3	darkmagenta	6.37489	10.602	5e-05	0.000367716	-	5.64023	5.93645	0.71925	0.88384	-	9.90179	5.73439	0.00075	0.00960644	-	22.6023	9.78697	5e-05	0.000291437	Down	31.6487	32.7282	0.68685	0.827547	-	45.0642	48.8264	0.32025	0.590314	-	60.4027	45.3289	0.0004	0.00294088	-	55.5279	34.0679
GRMZM5G873286	√	√	1	43066613	43069174	-1	protein_coding	-	--	--	M2	indianred4	10.0469	6.34026	0.0006	0.00315575	-	6.10567	7.32153	0.2237	0.502377	-	2.80586	2.58232	0.72365	0.868038	-	6.90229	1.38665	5e-05	0.000291437	Down	2.42065	4.12679	0.0014	0.00987904	-	2.5762	2.95936	0.34995	0.618815	-	3.21541	5.45393	0.0002	0.00162361	-	1.98819	10.7294
GRMZM2G043291	√	√	1	43114366	43116827	-1	protein_coding	-	IN2-1 protein; Uncharacterized protein [Source:UniProtKB/TrEMBL;Acc:B6TB10]	LOC100282747	M3	darkmagenta	7.66737	8.57781	0.42385	0.561838	-	12.5179	9.84107	0.0789	0.282055	-	18.9326	9.55792	5e-05	0.00107717	-	46.6513	14.3282	5e-05	0.000291437	Down	182.576	243.532	0.0006	0.0048855	-	176.985	232.85	0.0012	0.013328	-	194.552	225.022	0.0517	0.137376	-	180.327	187.718
GRMZM2G042032	√	√	1	43137809	43141198	1	protein_coding	-	Uncharacterized protein [Source:UniProtKB/TrEMBL;Acc:B6TDH3]	LOC100276530	M1	orangered3	155.356	146.819	0.55715	0.681849	-	183.462	159.919	0.18175	0.4479	-	163.112	166.952	0.8644	0.940929	-	83.9312	187.193	5e-05	0.000291437	UP	33.8959	28.111	0.04075	0.133091	-	33.0125	29.1204	0.1719	0.419904	-	28.9078	30.4048	0.569	0.720467	-	30.6161	20.4543
GRMZM2G137839	√	√	1	43682818	43686019	1	protein_coding	-	APx1-Cytosolic Ascorbate Peroxidase; Ascorbate peroxidase [Source:UniProtKB/TrEMBL;Acc:B6U9S6]	ascorbate peroxidase	-	grey	449.112	663.631	0.0003	0.00175798	-	592.526	574.167	0.7829	0.91465	-	516.025	637.316	0.2217	0.462895	-	429.168	922.975	5e-05	0.000291437	UP	616.153	571.142	0.4156	0.620514	-	510.537	543.697	0.474	0.720323	-	453.067	471.115	0.61925	0.758201	-	579.18	548.025
GRMZM2G001079	√	√	1	44180951	44184916	1	protein_coding	-	Beta3-glucuronyltransferase [Source:UniProtKB/TrEMBL;Acc:B6STW3]	uncharacterized LOC100382681	M7	darkorange	0.335393	0.32248	1	1	-	1.2207	0.897828	0.4368	0.704923	-	2.8833	1.54459	0.0228	0.111068	-	9.11301	4.0436	0.00155	0.00590581	Down	3.48836	2.07177	0.1089	0.263335	-	1.01659	1.09061	0.832	0.931488	-	0.78657	0.839144	1	1	-	0.979985	0.226014
GRMZM2G380955	√	√	1	45094543	45097600	1	protein_coding	-	--	--	M2	indianred4	8.28414	4.17068	0.0006	0.00315575	-	4.06003	5.66487	0.0949	0.313255	-	2.20099	2.47984	0.67085	0.838686	-	2.27461	0.514551	0.0198	0.0486134	Down	0.392131	0.718397	1	1	-	0.605613	0.445708	1	1	-	0.540963	0.707516	1	1	-	0.428712	2.02562
AC208436.3_FG007	-	-	1	45103542	45110167	1	protein_coding	-	--	--	M2	indianred4	5.65783	5.01017	0.3252	0.465567	-	3.26962	5.39801	0.00045	0.00907019	-	1.02846	1.80541	0.0141	0.0799785	-	0.929971	0.348006	0.01185	0.0319198	Down	0.0392132	0.0367272	1	1	-	0.0254071	0.0198543	1	1	-	0.0135262	0.0271372	1	1	-	0	0.0809743
GRMZM5G850640	-	√	1	45637547	45640788	1	protein_coding	-	Uncharacterized protein [Source:UniProtKB/TrEMBL;Acc:C0HDZ9]	--	M6	royalblue	0.918431	1.76601	0.01045	0.0326096	-	0.388614	0.506946	1	1	-	0.473564	0.446805	1	1	-	1.7092	0.72578	0.0203	0.0495943	Down	0.349961	0.752823	1	1	-	0.443476	0.562825	1	1	-	0.425799	0.528219	1	1	-	0.711023	0.363867
GRMZM2G135359	√	√	1	45776748	45779979	-1	protein_coding	-	Uncharacterized protein [Source:UniProtKB/TrEMBL;Acc:B4F901]	putative leucine-rich repeat transmembrane protein kinase family protein	M7	darkorange	6.2529	4.60506	0.02735	0.0708035	-	6.80558	4.85459	0.02035	0.125478	-	7.2219	6.32051	0.42185	0.666235	-	10.9199	5.14609	5e-05	0.000291437	Down	6.91996	5.76778	0.1125	0.269402	-	8.22041	6.00974	0.00285	0.0261471	-	10.5647	8.00262	0.00445	0.0210459	-	7.84732	4.94765
GRMZM2G307992	√	√	1	45932916	45942551	-1	protein_coding	-	Thioredoxin superfamily protein [Source:Projected from Arabidopsis thaliana (AT1G07080) TAIR;Acc:AT1G07080]	LOC100284511	M3	darkmagenta	17.3776	31.8482	5e-05	0.000367716	-	28.8774	16.6706	0.0001	0.00300471	-	78.85	53.0587	0.0033	0.0286328	-	79.0987	180.36	5e-05	0.000291437	UP	275.104	286.227	0.62885	0.788349	-	267.451	260.638	0.7571	0.893005	-	238.867	233.182	0.7491	0.848303	-	267.001	218.497
GRMZM2G153450	√	√	1	46626857	46631693	-1	protein_coding	-	Uncharacterized protein [Source:UniProtKB/TrEMBL;Acc:C0PEG8]	hypothetical protein	M1	orangered3	66.583	105.476	5e-05	0.000367716	-	65.9304	68.6247	0.69355	0.870627	-	86.9715	86.0685	0.9389	0.974835	-	41.2104	91.1403	5e-05	0.000291437	UP	22.1461	22.7942	0.7523	0.86882	-	17.1956	19.4148	0.1925	0.44732	-	17.7177	17.1709	0.7326	0.838457	-	24.1799	21.8987
GRMZM2G455828	√	√	1	46692044	46694044	-1	protein_coding	-	40S ribosomal protein S28 [Source:UniProtKB/Swiss-Prot;Acc:P46302]	40S ribosomal protein S28	M1	orangered3	1076.56	1211.95	0.2521	0.386618	-	1890.21	1574.2	0.1176	0.352951	-	1476.37	2045.57	0.06205	0.213725	-	1272.48	4634.56	5e-05	0.000291437	UP	747.675	635.895	0.0519	0.158554	-	513.097	566.171	0.22925	0.494619	-	424.095	502.353	0.02265	0.0741554	-	655.139	611.422
GRMZM2G122965	√	√	1	47703605	47709758	-1	protein_coding	-	--	--	M2	indianred4	3.11403	3.75003	0.15175	0.265391	-	2.14733	2.58864	0.2191	0.496619	-	2.02053	2.02357	0.99395	0.996206	-	4.45703	1.86407	5e-05	0.000291437	Down	0.185251	0.156218	1	1	-	0.119947	0.172623	1	1	-	0.165337	0.214816	1	1	-	0.268101	0.3298
GRMZM2G162356	√	√	1	47904859	47905748	1	protein_coding	-	Anaphase-promoting complex subunit 11 [Source:UniProtKB/TrEMBL;Acc:B6TKR6]	LOC100286262	M1	orangered3	70.6707	75.4693	0.52915	0.656848	-	84.8668	65.4103	0.0153	0.103456	-	91.5013	84.7281	0.571	0.776405	-	51.3217	107.36	5e-05	0.000291437	UP	9.41291	9.14066	0.85485	0.92758	-	6.06039	7.97812	0.0854	0.277067	-	5.75403	7.88324	0.0673	0.166474	-	6.40317	10.2077
GRMZM5G819965	-	-	1	47910538	47911634	1	protein_coding	-	Long cell-linked locus protein [Source:UniProtKB/TrEMBL;Acc:Q946U8]	--	M8	antiquewhite4	2.99035	3.30692	0.6545	0.760358	-	7.66554	5.80921	0.1626	0.422559	-	13.0716	11.0105	0.359	0.609897	-	18.6656	64.0549	5e-05	0.000291437	UP	1.52806	2.53092	0.1071	0.260711	-	0.187537	0.880355	1	1	-	0.178782	0.367028	1	1	-	0.248061	0.39745
GRMZM2G140432	√	√	1	49204323	49213247	1	protein_coding	-	Prolyl oligopeptidase family protein [Source:Projected from Arabidopsis thaliana (AT2G47390) TAIR;Acc:AT2G47390]	--	-	grey	15.9402	12.127	0.00915	0.0293546	-	12.1878	14.4195	0.1218	0.359562	-	8.31242	8.36509	0.9659	0.985035	-	11.1602	3.83606	5e-05	0.000291437	Down	21.3086	22.527	0.4906	0.684936	-	20.2651	21.2592	0.5626	0.784527	-	20.8799	18.7029	0.1516	0.297174	-	16.8918	23.7514
GRMZM2G043484	√	√	1	49403087	49413070	-1	protein_coding	-	Histone-lysine N-methyltransferase EZ3 [Source:UniProtKB/Swiss-Prot;Acc:Q8S4P4]	enhancer of zeste3	-	grey	3.18987	4.67351	0.00275	0.011001	-	2.69877	3.77389	0.01895	0.119683	-	1.61082	2.21777	0.10315	0.29105	-	3.08462	1.26732	0.0001	0.000548333	Down	2.35209	3.52903	0.0009	0.00688268	-	1.77895	2.77993	0.00015	0.00238905	-	1.74537	3.40837	5e-05	0.000480024	-	2.90235	6.45449
GRMZM2G084783	√	√	1	51288714	51290044	1	protein_coding	-	NFU domain protein 1 [Source:Projected from Arabidopsis thaliana (AT4G01940) TAIR;Acc:AT4G01940]	LOC100286236	M3	darkmagenta	29.3782	35.5836	0.07465	0.15449	-	32.0783	33.3006	0.7505	0.899865	-	38.3184	43.4277	0.3632	0.614715	-	28.4754	61.2789	5e-05	0.000291437	UP	194.889	158.435	0.01085	0.0505423	-	207.012	179.966	0.08925	0.284784	-	216.116	137.692	5e-05	0.000480024	-	229.939	95.144
GRMZM2G152891	√	√	1	52092838	52096639	1	protein_coding	-	Calmodulin; Uncharacterized protein [Source:UniProtKB/TrEMBL;Acc:B4FBW7]	LOC100217114	-	grey	139.395	102.568	0.0018	0.00781397	-	246.32	153.792	5e-05	0.00167699	-	283.98	208.058	0.02575	0.120801	-	146.818	349.195	5e-05	0.000291437	UP	96.8411	106.355	0.2495	0.455704	-	98.6132	87.8233	0.1591	0.401202	-	99.8507	79.9836	0.0035	0.017507	-	98.5183	56.478
GRMZM2G174896	√	√	1	52148170	52153288	-1	protein_coding	-	CBL-interacting protein kinase; CIPK-like protein 1 [Source:UniProtKB/TrEMBL;Acc:B5AU21]	CIPK-like protein 1	M3	darkmagenta	19.4449	11.3344	5e-05	0.000367716	-	25.1756	14.3785	5e-05	0.00167699	-	62.8564	32.1612	5e-05	0.00107717	-	82.5811	37.237	5e-05	0.000291437	Down	76.8293	90.5067	0.0599	0.175052	-	83.4416	109.006	0.00325	0.0289243	-	195.105	198.437	0.84465	0.909138	-	132.495	135.631
GRMZM2G033519	-	-	1	52527412	52539244	1	protein_coding	-	--	--	-	grey	1.26826	1.20322	0.75175	0.832518	-	0.974057	1.05786	1	1	-	0.868882	0.942037	0.71085	0.85951	-	0.952827	0.436563	0.0186	0.0462181	Down	0.823017	0.861353	1	1	-	0.90225	0.785496	0.3769	0.643377	-	1.04688	0.791564	1	1	-	0.891256	0.724904
GRMZM2G031001	√	√	1	53419144	53421347	-1	protein_coding	NAC	--	--	M1	orangered3	0.15369	0.193162	1	1	-	0.202809	0.116695	1	1	-	1.55299	0.821982	0.04145	0.165635	-	5.38246	2.25952	0.0016	0.00606219	Down	7.41501	7.34842	0.94515	0.972482	-	7.35594	7.90245	0.5395	0.76899	-	5.32325	7.16374	0.0196	0.0663788	-	6.30032	6.9097
GRMZM2G559436	√	√	1	53831441	53840136	1	protein_coding	-	--	--	M2	indianred4	22.2757	15.0519	0.009	0.0289783	-	12.9745	19.88	0.01005	0.0788098	-	4.61607	4.72712	0.928	0.969168	-	7.33987	1.325	0.0008	0.00337797	Down	0.17516	0.507067	1	1	-	0.235089	0.766919	1	1	-	0.237788	0.844854	1	1	-	0.270125	2.17666
GRMZM2G023884	√	√	1	54266096	54269327	1	protein_coding	-	Putative uncharacterized protein [Source:UniProtKB/TrEMBL;Acc:B6U7P9]	uncharacterized LOC100278369	M6	royalblue	8.91734	5.86185	0.0027	0.0108316	-	7.76559	7.80928	0.9652	0.985605	-	9.2549	6.94996	0.09065	0.268473	-	11.058	5.00069	0.0001	0.000548333	Down	3.41365	4.55591	0.0552	0.165526	-	4.4166	4.84869	0.4604	0.710231	-	4.34621	3.69469	0.2318	0.399945	-	4.24641	4.27431
GRMZM2G023715	√	√	1	54273153	54278655	-1	protein_coding	-	Uncharacterized protein [Source:UniProtKB/TrEMBL;Acc:C0P5L9]	uncharacterized LOC100382229	M3	darkmagenta	1.21675	0.96746	1	1	-	2.1404	1.57471	0.0891	0.302549	-	1.97463	1.19433	0.02125	0.105972	-	4.33146	1.48202	5e-05	0.000291437	Down	12.2008	11.0214	0.25025	0.456365	-	12.2839	11.8039	0.65195	0.838181	-	12.2641	11.4147	0.394	0.569286	-	12.5421	8.5887
AC209460.3_FG002	√	√	1	54826763	54827930	1	protein_coding	-	--	--	-	grey	20.8385	25.5299	0.21325	0.34176	-	13.9637	24.563	0.0031	0.035448	-	5.35	8.80903	0.09085	0.268777	-	12.1642	4.00772	0.0052	0.0161842	Down	14.5136	14.5092	0.9828	0.990777	-	18.304	17.5669	0.76925	0.899783	-	12.5331	22.0727	0.0008	0.00517863	-	11.5594	23.0919
GRMZM2G100288	-	-	1	55389694	55393061	1	protein_coding	-	Uncharacterized protein [Source:UniProtKB/TrEMBL;Acc:B4FYK2]	uncharacterized LOC100274007	M2	indianred4	52.0023	37.0543	0.0006	0.00315575	-	44.6343	46.314	0.71625	0.882915	-	51.6737	38.6099	0.02535	0.11956	-	75.4095	35.8155	5e-05	0.000291437	Down	9.67305	8.52162	0.1635	0.345778	-	8.68901	9.09248	0.61945	0.818314	-	7.99103	8.33906	0.63045	0.76564	-	6.53422	8.99863
GRMZM2G062425	-	-	1	56225497	56227995	1	protein_coding	-	Protein LRP16 [Source:UniProtKB/TrEMBL;Acc:B6SKT6]	LOC100193297	M1	orangered3	212.099	305.355	0.0297	0.0754354	-	262.497	227.588	0.3685	0.647437	-	333.321	316.679	0.85595	0.936532	-	224.321	552.235	0.0083	0.0237768	UP	71.4752	82.538	0.406	0.611921	-	63.4028	72.281	0.4218	0.680948	-	56.7732	68.0021	0.3187	0.496241	-	86.21	65.3297
GRMZM2G063657	√	√	1	56285103	56292221	1	protein_coding	-	Uncharacterized protein [Source:UniProtKB/TrEMBL;Acc:C0HFB5]	LOC100304391	M7	darkorange	2.83042	3.76027	0.0385	0.0925236	-	2.31843	3.47262	0.0095	0.0756516	-	2.75642	2.8229	0.8923	0.952379	-	7.29138	1.92315	5e-05	0.000291437	Down	5.15039	3.54611	0.0008	0.00622506	-	3.7443	4.08858	0.3788	0.644818	-	4.27622	3.11689	0.0023	0.0124173	-	3.23345	2.45605
GRMZM2G069618	√	-	1	56894719	56897083	1	protein_coding	-	Tetratricopeptide repeat (TPR)-like superfamily protein [Source:Projected from Arabidopsis thaliana (AT3G16760) TAIR;Acc:AT3G16760]	TPR domain containing protein	M7	darkorange	13.9353	9.64936	0.0015	0.00676592	-	13.5041	12.2196	0.39525	0.669171	-	11.9897	10.9179	0.51785	0.740476	-	18.1872	7.82336	5e-05	0.000291437	Down	8.97576	9.3784	0.6686	0.81633	-	8.49897	7.85049	0.4277	0.685242	-	8.48024	7.58672	0.26765	0.441485	-	6.59223	5.67252
GRMZM2G322917	√	√	1	57563555	57564311	1	protein_coding	-	Putative uncharacterized protein [Source:UniProtKB/TrEMBL;Acc:B6TXB1]	hypothetical protein	M1	orangered3	46.8777	82.687	5e-05	0.000367716	-	71.2741	64.7178	0.41835	0.690302	-	82.7359	89.2665	0.58525	0.784621	-	35.1967	108.325	5e-05	0.000291437	UP	32.0849	16.8495	5e-05	0.000548491	-	39.7895	22.2552	5e-05	0.000905296	-	30.6216	15.0632	5e-05	0.000480024	Down	24.1523	4.79812
GRMZM2G082034	√	√	1	60090243	60092250	1	protein_coding	-	Beta-amylase [Source:UniProtKB/TrEMBL;Acc:B6TYJ8]	--	M3	darkmagenta	0.146189	0.491032	1	1	-	0.341336	0.138283	1	1	-	0.90482	0.447305	1	1	-	3.87746	1.6065	0.0035	0.0116297	Down	21.8454	18.0906	0.05225	0.159404	-	36.8462	23.1456	5e-05	0.000905296	-	56.9517	42.1366	0.00015	0.00126365	-	56.9451	26.6928
GRMZM2G169890	√	√	1	60147420	60151012	1	protein_coding	-	Superoxide dismutase [Cu-Zn] 4A [Source:UniProtKB/Swiss-Prot;Acc:P23345]	superoxide dismutase4	M1	orangered3	172.892	310.192	5e-05	0.000367716	-	267.026	281.629	0.60405	0.817868	-	191.306	266.517	0.0187	0.0969327	-	183.217	403.689	5e-05	0.000291437	UP	115.884	140.122	0.01735	0.0720293	-	118.551	142.448	0.02705	0.131059	-	140.527	136.171	0.67985	0.803441	-	216.311	202.525
GRMZM2G144995	-	-	1	60218440	60221796	-1	protein_coding	-	Uncharacterized protein [Source:UniProtKB/TrEMBL;Acc:C4J4V5]	LOC100283975	M1	orangered3	215.759	155.917	0.01775	0.050134	-	213.277	158.679	0.0757	0.275146	-	183.262	186.491	0.9421	0.976192	-	99.2049	202.3	0.0001	0.000548333	UP	41.7046	33.0293	0.05905	0.173328	-	28.79	34.7933	0.1078	0.318509	-	21.8747	26.4602	0.14135	0.282657	-	27.1446	35.5023
GRMZM2G469162	√	√	1	60397892	60408673	1	protein_coding	-	--	--	M2	indianred4	16.1393	10.1024	5e-05	0.000367716	-	10.5671	12.1704	0.2155	0.492254	-	3.97753	4.52621	0.4452	0.684365	-	7.30717	0.95299	5e-05	0.000291437	Down	4.12502	4.70198	0.1774	0.365172	-	4.49011	5.22085	0.10215	0.307891	-	5.02506	7.26382	5e-05	0.000480024	-	3.02193	10.1483
GRMZM2G061624	√	√	1	61453635	61457337	-1	protein_coding	-	SINA4; Ubiquitin ligase SINAT4; Uncharacterized protein [Source:UniProtKB/TrEMBL;Acc:B3F0L2]	LOC100170243	M1	orangered3	119.018	181.301	5e-05	0.000367716	-	133.045	154.282	0.1346	0.37892	-	90.1257	123.253	0.01725	0.0917424	-	39.9973	98.6807	5e-05	0.000291437	UP	15.2471	13.8504	0.3472	0.560803	-	16.0368	13.7394	0.11475	0.330476	-	11.1148	9.46703	0.13335	0.271718	-	9.12926	6.58432
AC204530.4_FG003	√	√	1	61623627	61625100	-1	protein_coding	-	Annexin-like protein RJ4 [Source:UniProtKB/TrEMBL;Acc:B6U6E7]	--	M8	antiquewhite4	0.293804	0.183556	1	1	-	0.735355	0.678295	1	1	-	0.605861	0.833763	1	1	-	0.285161	2.89261	0.00475	0.0150064	UP	0.308334	0.425345	1	1	-	0.430674	0.284923	1	1	-	0.232336	0.302432	1	1	-	0.433466	0.233307
GRMZM5G898740	√	√	1	61625872	61633762	1	protein_coding	-	Rhythmically expressed protein; Uncharacterized protein [Source:UniProtKB/TrEMBL;Acc:B6TFB5]	rhythmically expressed protein	M1	orangered3	23.1768	25.3958	0.39385	0.533313	-	30.2663	26.9978	0.3003	0.586798	-	26.6287	28.7762	0.5721	0.776992	-	15.7896	33.243	5e-05	0.000291437	UP	13.9059	13.9588	0.97105	0.985189	-	16.2175	15.7306	0.7524	0.890842	-	18.0889	16.4644	0.30505	0.481935	-	17.3481	28.1122
AC204530.4_FG006	√	√	1	61669643	61671845	1	protein_coding	-	--	--	M4	red	4.73701	3.70548	0.16155	0.27791	-	4.15391	3.86894	0.72115	0.884771	-	3.0308	2.60978	0.5588	0.768566	-	4.30983	1.302	0.0027	0.00935463	Down	0.163004	0.641972	1	1	-	0.385066	0.442261	1	1	-	0.481753	0.556873	1	1	-	0.0396971	3.63585
GRMZM2G115975	√	√	1	61701512	61714403	-1	protein_coding	-	Rho GTPase activator [Source:UniProtKB/TrEMBL;Acc:B6SV62]	LOC100281414	M2	indianred4	41.3009	38.5818	0.4665	0.601857	-	38.2405	29.92	0.01375	0.096894	-	32.3501	28.1498	0.2886	0.540623	-	43.9099	19.4308	5e-05	0.000291437	Down	12.2906	14.14	0.0929	0.237208	-	11.311	14.4026	0.0044	0.036148	-	12.1897	15.9577	0.00055	0.0038124	-	10.4222	20.6469
GRMZM2G081322	√	√	1	61934248	61944736	1	protein_coding	-	--	--	M4	red	1.37895	1.85826	0.06245	0.134575	-	0.357016	0.530926	1	1	-	0.727424	0.322909	1	1	-	14.3028	1.02851	5e-05	0.000291437	Down	0.0627707	0.0150834	1	1	-	0.0554614	0.0593845	1	1	-	0.0239538	0.101718	1	1	-	0.0202485	0.112246
GRMZM2G382569	√	√	1	62144320	62146281	-1	protein_coding	-	Flavonol synthase/flavanone 3-hydroxylase; Uncharacterized protein [Source:UniProtKB/TrEMBL;Acc:B4FFN2]	LOC100193608	M3	darkmagenta	0.38112	0.693634	1	1	-	0.683973	0.806087	1	1	-	1.14754	0.909945	0.4692	0.704486	-	0.315493	1.02843	0.0131	0.0346873	UP	151.041	120.613	0.0052	0.0284358	-	179.591	122.053	5e-05	0.000905296	-	117.97	56.3128	5e-05	0.000480024	Down	128.029	57.971
GRMZM5G822100	√	√	1	62561369	62563878	1	protein_coding	-	Flavonoid 3-monooxygenase [Source:UniProtKB/TrEMBL;Acc:B6TZ34]	flavonoid 3-monooxygenase	M7	darkorange	0.0842382	0.0667671	1	1	-	0.0362808	0.0508005	1	1	-	0.474515	0.115936	1	1	-	8.13051	2.58322	5e-05	0.000291437	Down	0.550013	0.303624	1	1	-	0.723206	0.434714	1	1	-	1.33639	0.443765	0.0047	0.0219772	Down	1.74925	0.309186
GRMZM5G862071	√	√	1	62928028	62928389	-1	protein_coding	-	--	--	-	grey	49.6778	61.4356	0.14495	0.256027	-	68.8568	48.6588	0.0273	0.149317	-	93.9784	85.8021	0.57595	0.779345	-	53.948	112.092	0.00015	0.000788724	UP	79.6284	73.8764	0.51495	0.70534	-	51.1113	67.201	0.02105	0.110412	-	40.2558	51.0883	0.0637	0.159938	-	75.3745	64.2646
GRMZM2G043346	-	-	1	63154061	63160476	-1	protein_coding	-	--	--	M2	indianred4	16.0999	13.9261	0.2221	0.352067	-	8.1488	9.76412	0.2074	0.48265	-	7.90253	9.71792	0.23345	0.477983	-	8.61944	3.748	0.0004	0.00186263	Down	0.722715	0.69634	1	1	-	0.300877	0.523774	1	1	-	0.717952	0.382489	1	1	-	0.715963	0.892163
GRMZM2G073401	√	√	1	63211381	63214475	-1	protein_coding	-	Chaperonin [Source:UniProtKB/TrEMBL;Acc:B6TAA7]	--	M1	orangered3	125.915	115.116	0.35365	0.493499	-	183.737	195.826	0.5348	0.775311	-	195.26	205.102	0.71705	0.863636	-	117.02	267.173	5e-05	0.000291437	UP	13.204	7.21579	5e-05	0.000548491	-	8.67356	8.07118	0.5822	0.796535	-	4.27059	3.93874	0.65035	0.780884	-	5.05449	4.04061
GRMZM2G121996	-	-	1	65490465	65494596	1	protein_coding	-	--	--	M4	red	10.1615	8.27163	0.08905	0.176968	-	7.48343	7.57758	0.92425	0.970769	-	4.9153	6.93534	0.04625	0.178205	-	7.94525	3.81289	0.00015	0.000788724	Down	2.823	2.90252	0.8473	0.925049	-	3.49751	4.33897	0.07675	0.25887	-	3.63037	3.84179	0.65415	0.783742	-	2.64886	3.62509
GRMZM2G051836	√	√	1	65685517	65687853	1	protein_coding	-	--	--	M1	orangered3	29.9638	50.3589	5e-05	0.000367716	-	32.7422	26.9884	0.1328	0.376571	-	27.6028	29.8974	0.6213	0.808125	-	10.7722	27.6293	5e-05	0.000291437	UP	0	0.0250874	1	1	-	0.0625568	0.0578742	1	1	-	0.0901445	0.12406	1	1	-	0.357436	0.0570409
GRMZM2G100452	√	√	1	65735118	65736651	-1	protein_coding	-	Aldose 1-epimerase [Source:UniProtKB/TrEMBL;Acc:B6TFA2]	--	M6	royalblue	0.830241	0.561632	1	1	-	0.580379	0.845318	1	1	-	1.07609	1.14076	0.8554	0.936373	-	0.437863	1.43486	0.01545	0.0397113	UP	0.0317769	0.0432052	1	1	-	0	0.0519417	1	1	-	0.0337836	0.0451677	1	1	-	0.0450116	0.0886
GRMZM2G143086	√	√	1	66175853	66182042	1	protein_coding	-	Putative uncharacterized protein [Source:UniProtKB/TrEMBL;Acc:B6SR47]	--	M8	antiquewhite4	91.8101	124.009	0.0022	0.00915583	-	115.556	115.513	0.99735	0.99825	-	163.737	159.194	0.8344	0.925034	-	122.117	267.475	5e-05	0.000291437	UP	86.4291	75.9589	0.13975	0.310801	-	70.7599	81.6779	0.0998	0.304069	-	71.322	68.174	0.60525	0.748018	-	76.9526	66.4063
GRMZM5G894031	√	√	1	67054551	67054997	-1	protein_coding	-	Uncharacterized protein [Source:UniProtKB/TrEMBL;Acc:C4J361]	--	M6	royalblue	10.7549	12.1656	0.56435	0.68773	-	14.775	10.8042	0.17075	0.432741	-	30.0353	19.5145	0.03625	0.152181	-	12.5006	30.0958	0.00115	0.00459225	UP	20.5805	18.7389	0.57595	0.752702	-	19.5679	20.6515	0.7218	0.875532	-	16.1753	21.9935	0.05315	0.140105	-	26.0761	14.1674
GRMZM2G120079	√	√	1	67083208	67085025	1	protein_coding	-	Uncharacterized protein [Source:UniProtKB/TrEMBL;Acc:C0HFB8]	uncharacterized LOC100304393	M3	darkmagenta	1.69939	1.92945	0.60125	0.717718	-	2.95613	2.60233	0.6019	0.816569	-	1.81797	1.00426	0.06065	0.211009	-	0.758495	4.06435	0.0015	0.00574301	UP	1183.85	733.277	5e-05	0.000548491	-	1203.76	750.854	5e-05	0.000905296	-	1055.28	784.888	0.0004	0.00294088	-	1062.7	531.477
GRMZM2G104353	√	√	1	67254188	67258645	1	protein_coding	-	Splicing factor, arginine/serine-rich 2 [Source:UniProtKB/TrEMBL;Acc:B6T2T8]	--	-	grey	66.2136	61.1537	0.42415	0.56206	-	68.6322	77.9041	0.22795	0.507377	-	61.5121	74.7472	0.14555	0.360641	-	33.4178	74.5567	5e-05	0.000291437	UP	20.5544	19.7596	0.71035	0.84263	-	16.9895	19.0293	0.2584	0.528444	-	18.4687	16.8224	0.36555	0.542132	-	22.2492	18.2525
GRMZM2G082836	√	-	1	68115329	68118712	1	protein_coding	-	ARF-related protein; Uncharacterized protein [Source:UniProtKB/TrEMBL;Acc:B4FF78]	--	M3	darkmagenta	4.29198	3.55655	0.27795	0.415849	-	3.04365	3.45635	0.51865	0.763725	-	2.40978	2.96039	0.38445	0.634202	-	4.73451	1.69865	0.00045	0.00205665	Down	14.4196	9.85774	0.0005	0.00418719	-	17.0357	14.95	0.16555	0.410008	-	13.5282	10.6221	0.0151	0.0544318	-	11.3598	7.71093
GRMZM2G077960	√	√	1	68562703	68566905	1	protein_coding	Orphans	Uncharacterized protein [Source:UniProtKB/TrEMBL;Acc:C4IYK1]	putative protein phosphatase 2C family protein	-	grey	4.93428	5.26352	0.62755	0.738904	-	3.75907	4.03878	0.62745	0.832649	-	3.22004	3.45462	0.69965	0.853809	-	6.3177	2.66407	0.0001	0.000548333	Down	0.811698	0.731092	1	1	-	0.892054	0.783974	1	1	-	0.848548	1.18776	0.07725	0.184208	-	0.868925	0.910598
GRMZM2G077897	√	√	1	68568932	68572878	-1	protein_coding	-	Uncharacterized protein [Source:UniProtKB/TrEMBL;Acc:C0HG95]	LOC100194103	-	grey	4.42275	4.16727	0.6487	0.755436	-	2.85548	3.16534	0.4981	0.748162	-	2.06947	2.19964	0.7553	0.885555	-	3.30345	1.63779	0.0022	0.00788763	Down	5.13243	6.49194	0.01925	0.0773015	-	5.69301	6.96773	0.03325	0.150638	-	5.39162	6.09472	0.18985	0.347475	-	4.44202	9.15515
GRMZM2G046480	√	√	1	69027513	69033095	1	protein_coding	-	--	--	-	grey	4.02242	4.65988	0.286	0.424279	-	6.45228	6.08934	0.67045	0.857419	-	4.90523	4.55445	0.67345	0.840144	-	8.88059	3.04878	5e-05	0.000291437	Down	0.445554	0.272572	1	1	-	0.45392	0.42214	1	1	-	0.671175	0.259058	1	1	-	0.613552	0.259232
GRMZM2G111208	√	√	1	69549380	69560427	-1	protein_coding	-	--	--	M4	red	5.86013	3.77461	0.0002	0.00124511	-	3.63588	4.44374	0.09875	0.319848	-	1.9544	2.08598	0.70335	0.85577	-	2.48599	0.963327	5e-05	0.000291437	Down	16.3375	13.2462	0.0117	0.0535416	-	21.3127	20.4542	0.6147	0.81602	-	33.8299	28.7645	0.03325	0.0988596	-	23.0518	25.287
GRMZM2G009435	-	√	1	70049055	70072045	1	protein_coding	-	--	--	M7	darkorange	0.700479	0.602685	1	1	-	0.318232	0.28429	1	1	-	0.520491	0.657414	1	1	-	1.71093	0.435154	0.00535	0.016564	Down	0.0681796	0	1	1	-	0	0	1	1	-	0.0105409	0	1	1	-	0	0
GRMZM2G149224	√	√	1	70163155	70171689	1	protein_coding	-	Sterol-4-alpha-carboxylate 3-dehydrogenase, decarboxylating [Source:UniProtKB/TrEMBL;Acc:B6TKP9]	sterol-4-alpha-carboxylate 3-dehydrogenase, decarboxylating	-	grey	18.7483	13.6867	0.00395	0.0147935	-	13.3545	15.2392	0.252	0.534635	-	10.5445	11.7532	0.46745	0.703197	-	14.6903	6.01489	5e-05	0.000291437	Down	2.6404	3.36801	0.08595	0.224566	-	3.18003	3.48363	0.46255	0.711941	-	2.80938	3.54218	0.0716	0.174056	-	3.10335	4.63557
GRMZM2G117222	-	-	1	70254818	70262426	1	protein_coding	-	FUNCTIONS IN: molecular_function unknown; INVOLVED IN: ubiquinone biosynthetic process; LOCATED IN: mitochondrion; EXPRESSED IN: 24 plant structures; EXPRESSED DURING: 15 growth stages; CONTAINS InterPro DOMAIN/s: COQ9 (InterPro:IPR013718), Ubiquino /.../synthesis protein COQ9 (InterPro:IPR012762); Has 35333 Blast hits to 34131 proteins in 2444 species: Archae - 798; Bacteria - 22429; Metazoa - 9…	--	M4	red	32.1661	44.1098	0.0086	0.0279658	-	35.7973	38.1843	0.6585	0.850033	-	46.183	49.2059	0.7717	0.893961	-	29.0363	61.3079	0.00045	0.00205665	UP	44.9696	46.6201	0.7841	0.888208	-	46.0077	46.2403	0.96585	0.987168	-	54.9511	47.0794	0.20765	0.369703	-	45.8191	51.165
GRMZM2G135834	-	-	1	72232277	72255227	1	protein_coding	-	--	--	M2	indianred4	21.4881	16.9703	0.0314	0.0787836	-	15.4858	18.5937	0.1185	0.35449	-	7.04433	12.8255	0.00105	0.0124791	-	9.02888	4.24301	0.0002	0.00101317	Down	1.69039	2.87252	0.0047	0.0262397	-	1.54815	2.17871	0.03635	0.16019	-	1.69732	2.72818	0.00305	0.0156662	-	1.65038	4.32904
AC177908.3_FG002	√	√	1	72808429	72813891	-1	protein_coding	-	Transferase, transferring glycosyl groups; Uncharacterized protein [Source:UniProtKB/TrEMBL;Acc:B6SVS0]	transferase, transferring glycosyl groups	M7	darkorange	7.34675	7.36925	0.98045	0.987559	-	7.30741	8.50155	0.22595	0.5049	-	6.08963	5.88608	0.83455	0.925034	-	12.1293	5.43091	5e-05	0.000291437	Down	8.98736	6.81948	0.00595	0.0317895	-	10.9173	9.25847	0.0747	0.254593	-	9.76818	6.7381	0.00015	0.00126365	-	7.91337	5.20106
GRMZM2G074946	√	√	1	73254414	73259651	-1	protein_coding	-	6-phosphogluconolactonase; Uncharacterized protein [Source:UniProtKB/TrEMBL;Acc:B4FKI4]	LOC100282975	M1	orangered3	46.5949	77.083	5e-05	0.000367716	-	61.0775	76.1098	0.0335	0.169577	-	51.4066	91.8759	5e-05	0.00107717	-	23.8795	73.2396	5e-05	0.000291437	UP	0.306914	0.610362	1	1	-	0.228146	0.347517	1	1	-	0.231766	0.221167	1	1	-	0.304933	1.10349
GRMZM5G892991	√	√	1	75636094	75640439	1	protein_coding	-	Ragged seedling 2 [Source:UniProtKB/TrEMBL;Acc:D0EYF3]	--	M1	orangered3	17.81	12.7757	0.00085	0.00423287	-	15.5812	15.1576	0.79175	0.918519	-	6.2452	7.04705	0.40625	0.652788	-	2.38147	4.96382	0.0003	0.00145029	UP	2.4796	1.02547	5e-05	0.000548491	Down	1.89629	1.1392	0.0012	0.013328	-	0.68733	0.36172	1	1	-	1.02328	0.323756
AC199541.4_FG001	√	√	1	78413978	78415533	1	protein_coding	-	Indole-3-acetate beta-glucosyltransferase [Source:UniProtKB/TrEMBL;Acc:B6SRX8]	--	M3	darkmagenta	0.0581902	0.139099	1	1	-	0.157867	0.0355893	1	1	-	0.608984	0.0402116	1	1	-	11.8344	5.57174	0.0014	0.00541617	Down	19.9757	25.1857	0.0162	0.0685066	-	25.4552	27.6443	0.373	0.640901	-	24.2532	29.7208	0.0223	0.0732872	-	24.5678	19.9224
GRMZM2G050984	√	√	1	78709345	78715745	-1	protein_coding	-	--	--	-	grey	6.672	9.51029	0.00315	0.0122889	-	4.72397	6.53541	0.01815	0.11634	-	5.25716	5.06891	0.82035	0.919542	-	9.02608	3.11038	5e-05	0.000291437	Down	14.7779	16.1435	0.3047	0.516871	-	13.1461	16.3375	0.0126	0.0782787	-	13.2468	12.863	0.73045	0.837105	-	13.977	23.7032
GRMZM2G148925	√	√	1	79075655	79077147	-1	protein_coding	-	Cystatin; Uncharacterized protein [Source:UniProtKB/TrEMBL;Acc:B6UGN8]	--	-	grey	25.3043	45.4119	5e-05	0.000367716	-	23.3729	30.2131	0.02435	0.139409	-	20.8813	20.6055	0.92595	0.96838	-	64.4831	22.0559	5e-05	0.000291437	Down	7.75332	5.79274	0.03295	0.1154	-	6.61287	10.4427	0.00015	0.00238905	-	5.88719	7.37244	0.07415	0.178486	-	5.01816	6.53456
GRMZM2G401328	√	√	1	79139823	79140627	-1	protein_coding	-	Cystatin; Putative cystatin; Uncharacterized protein [Source:UniProtKB/TrEMBL;Acc:Q4FZ50]	--	M9	navajowhite2	0.183276	0.300734	1	1	-	0.186536	0.230749	1	1	-	1.55864	0.0381195	0.07215	0.234365	-	5.4964	1.31959	0.0053	0.0164349	Down	0.523618	0.168473	1	1	-	0.407126	0.748744	1	1	-	0	0.103746	1	1	-	0.0646709	0.0951471
GRMZM2G044908	√	√	1	79724609	79740274	-1	protein_coding	-	HIT zinc finger family protein [Source:UniProtKB/TrEMBL;Acc:B6TE25]	--	M1	orangered3	7.40102	6.34624	0.25375	0.388559	-	9.46654	6.12688	0.0026	0.0316737	-	7.15934	9.38933	0.1029	0.290679	-	5.49191	11.3552	0.00015	0.000788724	UP	1.07275	1.25571	0.498	0.691405	-	1.38901	1.6186	0.39625	0.659741	-	1.62269	1.92867	0.3428	0.519361	-	2.15173	3.84983
GRMZM2G060257	√	√	1	80510210	80512782	1	protein_coding	-	Uncharacterized protein [Source:UniProtKB/TrEMBL;Acc:B7ZYR0]	ATPP2-A13	M8	antiquewhite4	58.6213	42.8275	0.0014	0.0063963	-	118.496	72.9881	5e-05	0.00167699	-	90.1056	173.368	5e-05	0.00107717	-	88.9285	310.347	5e-05	0.000291437	UP	36.1024	49.4097	0.00025	0.00230604	-	35.974	41.9408	0.06505	0.234729	-	38.3766	39.6184	0.68485	0.806781	-	35.6906	192.951
GRMZM2G133943	-	-	1	80976254	80982317	-1	protein_coding	-	--	--	M4	red	1.51279	1.30718	0.42165	0.559794	-	1.47388	1.1407	0.193	0.463213	-	1.34792	0.993123	0.173	0.401575	-	2.34025	1.08149	0.00345	0.0114877	Down	3.85388	4.99745	0.0182	0.0744302	-	3.95394	4.69197	0.09305	0.291825	-	3.96837	3.81828	0.7115	0.824325	-	3.63681	6.93592
GRMZM2G025190	√	√	1	81450790	81452151	1	protein_coding	-	Glutathione S-transferase GSTU6 [Source:UniProtKB/TrEMBL;Acc:B6T033]	--	M3	darkmagenta	0.670892	0.490312	1	1	-	0.404153	0.423086	1	1	-	0.618624	1.237	0.0769	0.243946	-	1.2113	4.03273	0.00325	0.0109433	UP	14.666	18.4267	0.05115	0.15679	-	17.082	24.5327	0.0005	0.00664313	-	5.97073	23.1936	5e-05	0.000480024	UP	13.4547	53.8226
GRMZM2G480439	√	√	1	81582146	81583837	1	protein_coding	-	Uncharacterized protein [Source:UniProtKB/TrEMBL;Acc:B4FB36]	glutathione S-transferase GSTU6	-	grey	0.557402	0.40351	1	1	-	0.225088	0.375245	1	1	-	0.322866	0.476589	1	1	-	0.127374	0.777786	0.0195	0.0480162	UP	0.159259	0	1	1	-	0.0819388	0.0937182	1	1	-	0.0831384	0.0373288	1	1	-	0.571359	0.0371465
GRMZM2G132690	√	√	1	82163654	82164902	-1	protein_coding	-	--	--	M3	darkmagenta	0.596764	1.35983	0.04945	0.112263	-	1.94848	1.28037	0.1836	0.450299	-	5.03878	5.77345	0.577	0.779858	-	6.20428	19.1232	5e-05	0.000291437	UP	102.81	76.0395	0.00025	0.00230604	-	79.5637	75.0602	0.5019	0.740984	-	104.499	99.1927	0.5009	0.665178	-	129.231	123.916
GRMZM2G052344	√	√	1	85905846	85908347	-1	protein_coding	-	Uncharacterized protein [Source:UniProtKB/TrEMBL;Acc:C0P4T4]	RING-H2 finger protein ATL2B	M8	antiquewhite4	29.2788	21.6938	0.015	0.0437745	-	33.0344	18.7162	5e-05	0.00167699	-	84.8032	46.2224	5e-05	0.00107717	-	30.2648	117.075	5e-05	0.000291437	UP	5.53544	4.24568	0.1672	0.351521	-	4.25581	3.78851	0.55485	0.779976	-	4.31431	2.87641	0.0822	0.192365	-	4.11152	2.82377
GRMZM2G127067	√	√	1	86168142	86176552	1	protein_coding	-	C-4 methylsterol oxidase; Uncharacterized protein [Source:UniProtKB/TrEMBL;Acc:B4FN64]	LOC100282314	-	grey	78.1547	86.4578	0.2967	0.435441	-	86.3722	100.581	0.1306	0.372892	-	108.309	105.642	0.8477	0.93242	-	83.2681	177.637	5e-05	0.000291437	UP	52.1473	74.7788	5e-05	0.000548491	-	69.1141	56.9126	0.01985	0.106598	-	118.257	97.121	0.00855	0.0352227	-	136.898	137.877
GRMZM2G424595	√	√	1	86595276	86602503	1	protein_coding	-	Uncharacterized protein [Source:UniProtKB/TrEMBL;Acc:C0PNB7]	uncharacterized LOC100384314	M6	royalblue	11.8336	11.4959	0.78865	0.859368	-	7.08633	11.2253	0.00015	0.00400945	-	2.74792	5.41166	0.00065	0.00857425	-	5.1431	1.62044	5e-05	0.000291437	Down	1.97773	3.08973	0.00175	0.011932	-	2.35462	2.70381	0.2576	0.527386	-	2.22763	3.58895	0.0002	0.00162361	-	1.62835	6.30741
GRMZM2G090029	√	√	1	86622266	86623376	-1	protein_coding	-	Uncharacterized protein [Source:UniProtKB/TrEMBL;Acc:B4FJZ5]	hypothetical protein	M1	orangered3	51.6983	83.0729	5e-05	0.000367716	-	37.2984	37.8772	0.89265	0.959196	-	38.0166	43.7219	0.3106	0.561632	-	13.757	27.7305	5e-05	0.000291437	UP	22.528	21.3602	0.6177	0.780536	-	22.0946	22.0837	0.9944	0.997371	-	20.5886	20.5532	0.9904	0.993399	-	20.8907	16.0286
GRMZM2G143202	-	-	1	86848122	86858514	1	protein_coding	-	Carotene epsilon-ring hydroxylase [Source:UniProtKB/TrEMBL;Acc:K9J9Z8]	--	M3	darkmagenta	8.26373	9.11687	0.4604	0.59634	-	3.58233	4.8669	0.08365	0.291902	-	2.66169	3.99277	0.0405	0.163227	-	2.25456	1.08156	0.0116	0.0313462	Down	17.7928	20.1936	0.14385	0.317168	-	19.0089	19.2518	0.89105	0.95827	-	22.5016	23.2485	0.7437	0.844642	-	21.0128	22.1446
GRMZM2G162537	-	-	1	87631542	87636449	-1	protein_coding	-	Uncharacterized protein [Source:UniProtKB/TrEMBL;Acc:B4FML7]	uncharacterized LOC100272294	M1	orangered3	18.7759	14.1336	0.0096	0.0304853	-	43.5204	31.5986	0.0029	0.0339915	-	43.4723	50.1776	0.2757	0.526144	-	23.4346	54.0622	5e-05	0.000291437	UP	7.58191	8.72129	0.2126	0.412094	-	9.56588	11.0757	0.14165	0.375233	-	12.4317	11.1616	0.256	0.428204	-	8.17418	7.66347
GRMZM2G373341	-	-	1	87922552	87925795	-1	protein_coding	-	--	--	M6	royalblue	8.49784	5.40297	0.0001	0.000679693	-	6.90215	6.65397	0.76185	0.904965	-	5.47634	4.70519	0.3473	0.598539	-	6.11726	2.60183	5e-05	0.000291437	Down	3.19182	2.8694	0.38425	0.593088	-	3.04054	3.1731	0.7089	0.868418	-	3.00737	3.28959	0.42245	0.595668	-	2.34895	3.01491
GRMZM2G071172	√	√	1	88009884	88014902	1	protein_coding	-	--	--	M7	darkorange	6.72101	5.62414	0.11355	0.212709	-	5.63151	5.92822	0.6622	0.852354	-	4.24491	5.0785	0.22755	0.470439	-	12.9335	4.04551	5e-05	0.000291437	Down	3.47839	3.76197	0.45185	0.654315	-	3.62232	4.18682	0.13705	0.367173	-	5.88389	5.49047	0.4247	0.597442	-	3.81629	5.12538
GRMZM2G071157	√	√	1	88020849	88023392	-1	protein_coding	-	Pollen-specific kinase partner protein; Uncharacterized protein [Source:UniProtKB/TrEMBL;Acc:B4F9P8]	uncharacterized LOC100191669	-	grey	2.33171	2.72457	0.4048	0.543776	-	6.92244	9.19304	0.04755	0.210763	-	3.86129	3.02072	0.24685	0.493879	-	11.2085	3.77526	5e-05	0.000291437	Down	3.60017	2.00272	0.0027	0.016905	-	3.85587	2.4852	0.0058	0.0446626	-	4.18294	3.68038	0.3691	0.545403	-	4.96955	2.57075
GRMZM2G037255	√	√	1	88857917	88858768	-1	protein_coding	-	Uncharacterized protein [Source:UniProtKB/TrEMBL;Acc:C0HGE1]	LOC100285357	M7	darkorange	0	0.114428	1	1	-	0.0657413	0	1	1	-	0.245532	0.0337005	1	1	-	5.58386	0.459301	0.00195	0.00714266	Down	0	0	1	1	-	0	0	1	1	-	0	0	1	1	-	0	0
GRMZM2G154565	√	√	1	90228821	90230844	-1	protein_coding	-	--	--	M3	darkmagenta	3.11167	2.1821	0.0867	0.173482	-	7.56351	5.602	0.0757	0.275146	-	2.66661	3.54374	0.24135	0.487691	-	1.83697	4.35157	0.0047	0.0148742	UP	17.8809	13.5417	0.0079	0.0395059	-	19.8969	14.6162	0.00185	0.0185943	-	24.7341	23.4547	0.55495	0.709138	-	42.5059	24.7094
GRMZM2G154487	√	√	1	90234676	90239366	-1	protein_coding	-	Ribosomal L18p/L5e family protein [Source:Projected from Arabidopsis thaliana (AT1G08845) TAIR;Acc:AT1G08845]	uncharacterized LOC100275599	M1	orangered3	49.6969	48.2341	0.7658	0.842601	-	64.6553	57.7849	0.287	0.573691	-	57.1869	67.8371	0.19605	0.431494	-	35.4979	85.9701	5e-05	0.000291437	UP	24.599	21.2719	0.1373	0.307369	-	18.8956	21.1302	0.25665	0.526229	-	15.3983	18.4542	0.0722	0.175065	-	23.5768	19.9227
GRMZM2G176595	√	√	1	91884842	91886219	-1	protein_coding	-	Beta-expansin 1a; Beta-expansin 6; Uncharacterized protein [Source:UniProtKB/TrEMBL;Acc:Q94KS8]	LOC542566	M7	darkorange	0.643418	0.710157	1	1	-	0.442634	0.103005	1	1	-	0.923704	0.307165	0.021	0.105057	-	16.4846	5.24176	5e-05	0.000291437	Down	0.385169	0.179167	1	1	-	0.0488419	0.0206795	1	1	-	0.0882261	0.176428	1	1	-	0.303344	0.235452
GRMZM2G425719	√	√	1	92352007	92354472	1	protein_coding	-	Uncharacterized protein [Source:UniProtKB/TrEMBL;Acc:B4FRF6]	uncharacterized LOC100272892	M1	orangered3	11.487	19.7803	5e-05	0.000367716	-	17.9028	16.3013	0.44	0.706974	-	20.4797	20.492	0.99685	0.997813	-	9.21707	20.4763	5e-05	0.000291437	UP	0.424106	0.476287	1	1	-	0.854893	0.69676	1	1	-	0.65541	0.819429	1	1	-	0.444103	0.769479
GRMZM2G094639	√	√	1	92473688	92474836	1	protein_coding	-	--	--	M1	orangered3	474.859	603.415	0.01965	0.0544371	-	212.191	229.276	0.44125	0.707875	-	159.873	99.2426	0.0006	0.00804444	-	50.8336	184.493	5e-05	0.000291437	UP	0.153167	0.404092	1	1	-	0.430603	0.199089	1	1	-	0.112317	0.34529	1	1	-	0.18933	0.12623
GRMZM2G148074	-	-	1	93082039	93083670	1	protein_coding	HB	Uncharacterized protein [Source:UniProtKB/TrEMBL;Acc:B4FYT2]	--	M6	royalblue	10.4266	16.1266	0.00105	0.00504446	-	8.02664	5.63635	0.04075	0.191803	-	17.4272	15.7424	0.5204	0.742391	-	15.3129	31.7328	5e-05	0.000291437	UP	5.2841	4.83226	0.5735	0.750596	-	5.28834	5.64848	0.6507	0.837577	-	8.57883	7.03477	0.12725	0.262955	-	8.27316	7.17159
GRMZM2G079031	√	√	1	93500265	93515085	1	protein_coding	-	--	--	M4	red	16.6494	12.4711	0.0051	0.0182269	-	13.9966	12.9054	0.4506	0.714898	-	9.4203	8.34679	0.39455	0.642653	-	13.8385	5.56322	5e-05	0.000291437	Down	5.66205	7.31599	0.00695	0.0357475	-	5.45004	6.37649	0.0946	0.294883	-	5.66898	8.37661	5e-05	0.000480024	-	5.81053	10.7941
GRMZM2G088524	√	√	1	94375921	94377959	1	protein_coding	MYB_related	Uncharacterized protein [Source:UniProtKB/TrEMBL;Acc:B4FK09]	putative MYB DNA-binding domain superfamily protein	M1	orangered3	88.4264	136.735	5e-05	0.000367716	-	117.252	132.41	0.2283	0.507727	-	135.467	177.138	0.04645	0.178726	-	76.1304	167.649	5e-05	0.000291437	UP	60.0652	52.3934	0.0942	0.239579	-	48.692	55.1229	0.1325	0.358731	-	54.8096	64.8838	0.02875	0.0888015	-	73.0217	53.4856
GRMZM2G178576	√	√	1	94688138	94693847	-1	protein_coding	-	Nucleoside diphosphate kinase [Source:UniProtKB/TrEMBL;Acc:B4FK49]	uncharacterized LOC100384342	M1	orangered3	913.692	1326.94	0.0008	0.00403397	-	1007.72	1027.73	0.85875	0.946667	-	1022.08	1264.8	0.24325	0.490007	-	677.153	1779.4	5e-05	0.000291437	UP	258.344	240.444	0.3802	0.590504	-	171.683	195.655	0.11855	0.336926	-	138.309	151.699	0.2242	0.390493	-	218.402	234.538
GRMZM2G070943	-	-	1	96318180	96319472	-1	protein_coding	-	Uncharacterized protein [Source:UniProtKB/TrEMBL;Acc:C0HIJ9]	hypothetical protein	M3	darkmagenta	2.75369	3.98049	0.08675	0.173565	-	2.40396	1.68217	0.2292	0.508547	-	4.98495	4.57322	0.72255	0.867469	-	3.06596	9.96229	0.00035	0.00165816	UP	16.3937	11.4291	0.00675	0.0348892	-	17.9833	14.0855	0.03515	0.156822	-	14.211	13.6892	0.75535	0.853193	-	17.0259	9.86893
AC211390.3_FG001	√	√	1	97042658	97047761	1	protein_coding	-	S-adenosyl-L-methionine-dependent methyltransferases superfamily protein [Source:Projected from Arabidopsis thaliana (AT4G18030) TAIR;Acc:AT4G18030]	--	M7	darkorange	4.43973	3.77544	0.30345	0.442688	-	3.5803	3.10074	0.3915	0.665926	-	2.49446	2.93986	0.4465	0.685391	-	5.35182	1.17782	5e-05	0.000291437	Down	3.63078	4.20693	0.2718	0.480759	-	4.31913	4.96906	0.2294	0.494682	-	4.22463	4.48262	0.61625	0.756018	-	3.32391	5.75184
GRMZM2G034383	√	√	1	97674182	97677184	-1	protein_coding	-	TOM2B [Source:UniProtKB/TrEMBL;Acc:B6TGV7]	--	M1	orangered3	48.4679	94.3759	5e-05	0.000367716	-	68.9202	70.0549	0.8886	0.957874	-	53.8367	80.512	0.00525	0.0403939	-	35.9375	82.6539	5e-05	0.000291437	UP	19.9124	18.4495	0.5215	0.710584	-	15.2067	16.3086	0.52825	0.760191	-	11.3246	14.229	0.09035	0.206169	-	16.7639	21.0706
GRMZM2G034096	√	√	1	97677242	97681520	1	protein_coding	-	Putative uncharacterized protein [Source:UniProtKB/TrEMBL;Acc:B6T863]	--	M1	orangered3	31.6191	49.9909	5e-05	0.000367716	-	43.0584	41.8099	0.78995	0.91779	-	36.7679	60.9983	0.0002	0.00339462	-	30.0872	75.7579	5e-05	0.000291437	UP	21.5907	21.7377	0.94525	0.972482	-	18.5623	21.4086	0.1468	0.381825	-	19.2555	20.846	0.41625	0.59015	-	27.9448	30.0896
GRMZM2G001895	√	√	1	98344349	98360337	1	protein_coding	-	Uncharacterized protein [Source:UniProtKB/TrEMBL;Acc:B4FN71]	uncharacterized LOC100272361	M6	royalblue	10.0131	7.97156	0.02535	0.0665089	-	5.86408	7.6142	0.0174	0.112872	-	3.97447	4.4703	0.41385	0.659639	-	5.62646	2.01112	5e-05	0.000291437	Down	3.81718	5.48516	5e-05	0.000548491	-	3.54967	4.93785	0.0003	0.00429163	-	3.84987	5.31741	5e-05	0.000480024	-	3.40608	11.7079
GRMZM2G169931	√	√	1	99137239	99139706	1	protein_coding	-	Uncharacterized protein [Source:UniProtKB/TrEMBL;Acc:B4FIF8]	--	-	grey	8.90621	5.53905	0.0007	0.00360412	-	7.63328	5.80277	0.05605	0.231511	-	8.94197	6.11522	0.02815	0.128246	-	8.88828	3.80737	0.0002	0.00101317	Down	10.2678	8.20302	0.03735	0.125513	-	9.93368	9.25782	0.4896	0.731885	-	8.86908	8.07302	0.36305	0.540037	-	6.79775	6.85009
GRMZM2G157878	√	√	1	101786276	101787926	-1	protein_coding	-	Putative uncharacterized protein [Source:UniProtKB/TrEMBL;Acc:B6TX99]	LOC100277622	M1	orangered3	44.4902	59.9224	0.0037	0.0140353	-	69.1247	75.5911	0.4106	0.684677	-	98.2564	107.402	0.5351	0.752473	-	65.0193	183.825	5e-05	0.000291437	UP	23.4797	20.2343	0.16125	0.342541	-	24.1553	22.5638	0.4865	0.729483	-	22.5359	18.9026	0.08255	0.192934	-	29.911	17.9282
GRMZM2G456603	-	-	1	101787349	101787746	1	protein_coding	-	Putative uncharacterized protein [Source:UniProtKB/TrEMBL;Acc:B6TJK3]	uncharacterized LOC100277851	M8	antiquewhite4	31.4014	47.6074	0.292	0.430506	-	65.8504	71.0793	0.82815	0.934247	-	47.7379	73.1101	0.5003	0.727393	-	30.6881	147.655	0.0124	0.0331675	UP	48.7694	36.5467	0.2372	0.44171	-	33.327	32.2077	0.90065	0.962669	-	30.3463	33.392	0.7411	0.843047	-	33.5836	19.9639
GRMZM5G873519	√	√	1	105237264	105239945	-1	protein_coding	-	Uncharacterized protein [Source:UniProtKB/TrEMBL;Acc:C0PDS1]	uncharacterized LOC100383166	M3	darkmagenta	0.819213	1.47001	0.0274	0.0709157	-	1.83786	1.97233	0.76735	0.907914	-	0.828898	0.840457	1	1	-	0.758233	2.4721	0.00365	0.0120453	UP	494.438	596.892	0.05755	0.170729	-	534.374	564.651	0.55915	0.782162	-	552.101	496.964	0.2066	0.36866	-	490.514	433.402
GRMZM6G685663	√	√	1	105326843	105327486	1	protein_coding	-	--	--	-	grey	3.27772	3.29944	0.9658	0.97916	-	1.6627	2.05089	0.5955	0.812508	-	1.60183	3.27699	0.0575	0.204364	-	1.03948	4.65538	0.00455	0.0144788	UP	3.40606	4.33993	0.3954	0.602638	-	3.72037	4.68208	0.33105	0.600675	-	3.12695	2.97039	0.85755	0.917573	-	4.18686	6.45052
GRMZM2G132898	-	-	1	105679394	105683376	-1	protein_coding	-	Choline-phosphate cytidylyltransferase B; Uncharacterized protein [Source:UniProtKB/TrEMBL;Acc:B6TNE5]	choline-phosphate cytidylyltransferase B	M4	red	27.8228	24.861	0.2863	0.424457	-	30.6538	24.8615	0.05465	0.228346	-	22.2134	24.856	0.4153	0.661139	-	62.6281	29.3652	5e-05	0.000291437	Down	15.8198	21.4963	0.00175	0.011932	-	17.24	20.5028	0.06175	0.227218	-	20.2823	21.5192	0.4893	0.654409	-	16.7095	16.7698
GRMZM2G128641	√	√	1	105768302	105774413	-1	protein_coding	-	early-responsive to dehydration stress protein (ERD4) [Source:Projected from Arabidopsis thaliana (AT1G32090) TAIR;Acc:AT1G32090]	--	M7	darkorange	3.76314	4.85662	0.06235	0.1344	-	4.69203	4.41114	0.67685	0.861038	-	8.26489	4.73657	0.0008	0.0101236	-	15.8591	6.29801	5e-05	0.000291437	Down	4.73915	2.97489	0.0003	0.00269031	-	3.31423	4.82924	0.00105	0.0121078	-	3.04816	3.48272	0.27745	0.452096	-	1.93953	1.82604
GRMZM2G306104	-	-	1	106505916	106506716	-1	protein_coding	-	Uncharacterized protein [Source:UniProtKB/TrEMBL;Acc:B6TVP7]	hypothetical protein	M3	darkmagenta	33.1741	64.0977	0.00025	0.00150909	-	51.7751	56.3603	0.64755	0.844385	-	48.1851	72.6783	0.0662	0.222568	-	14.4353	87.3344	5e-05	0.000291437	UP	167.994	190.155	0.16335	0.34557	-	94.5849	147.758	5e-05	0.000905296	-	77.3893	138.847	5e-05	0.000480024	-	142.808	179.165
GRMZM2G012306	-	√	1	106903363	106906245	1	protein_coding	-	Peptide transporter PTR2; Uncharacterized protein [Source:UniProtKB/TrEMBL;Acc:B6SWZ7]	peptide transporter PTR2	-	grey	1.01282	1.00635	1	1	-	1.31592	0.756988	0.04885	0.213959	-	3.10229	2.27863	0.16105	0.384092	-	8.26544	3.85192	0.0005	0.00225257	Down	1.23749	0.89771	0.19605	0.390888	-	1.61486	0.969794	0.0181	0.100434	-	1.15637	0.84139	0.18225	0.337765	-	1.47592	1.39573
GRMZM2G380777	√	√	1	107294500	107295807	1	protein_coding	-	--	--	M2	indianred4	17.3705	10.8267	0.0033	0.0127663	-	9.39433	12.0236	0.1787	0.443079	-	3.40076	1.71223	0.03825	0.157376	-	5.37551	1.22589	0.00295	0.010072	Down	0.699284	1.6563	0.06025	0.175664	-	0.836572	1.0998	0.45925	0.709684	-	0.657834	2.15405	0.0094	0.037838	UP	0.832518	3.59695
GRMZM2G343916	-	-	1	111208878	111231121	1	protein_coding	-	Uncharacterized protein [Source:UniProtKB/TrEMBL;Acc:B4FFG1]	uncharacterized LOC100193558	-	grey	13.6655	8.88818	5e-05	0.000367716	-	10.1612	11.4575	0.2687	0.55313	-	7.05419	7.50304	0.65765	0.830648	-	9.95832	4.9472	5e-05	0.000291437	Down	16.153	16.4987	0.79345	0.894247	-	14.495	18.0887	0.0081	0.056808	-	16.1986	17.113	0.4707	0.639692	-	12.7903	20.7967
GRMZM5G811593	√	√	1	112645938	112648375	-1	protein_coding	-	Peptide transporter PTR2 [Source:UniProtKB/TrEMBL;Acc:B6U0T7]	--	M6	royalblue	3.74693	2.28714	0.0053	0.0187994	-	11.5097	7.57158	0.0023	0.029131	-	4.23894	3.34165	0.25115	0.498821	-	9.93018	1.64614	5e-05	0.000291437	Down	2.42448	4.44457	0.00085	0.00656305	-	1.73291	2.47417	0.041	0.173704	-	2.53392	4.12465	0.0022	0.0119717	-	2.80555	3.88936
GRMZM2G015767	√	√	1	112734170	112741865	-1	protein_coding	-	Uncharacterized protein [Source:UniProtKB/TrEMBL;Acc:B4F8V4]	uncharacterized LOC100191452	-	grey	24.8678	30.7913	0.03355	0.0828383	-	17.2821	16.3027	0.6152	0.825137	-	34.9356	18.5141	5e-05	0.00107717	-	45.0586	19.9404	5e-05	0.000291437	Down	12.9218	20.4241	5e-05	0.000548491	-	16.5212	17.358	0.58745	0.799665	-	14.6386	16.1563	0.27335	0.448134	-	15.2484	18.404
GRMZM2G090887	-	-	1	113883585	113889208	1	protein_coding	-	--	--	M6	royalblue	14.0604	9.99747	0.00875	0.0283236	-	10.5567	11.2247	0.65855	0.850045	-	7.54445	7.44866	0.936	0.973288	-	7.56262	3.18913	5e-05	0.000291437	Down	4.90748	5.09564	0.7811	0.886065	-	4.26605	4.55471	0.56935	0.788382	-	5.49513	6.31738	0.29895	0.475708	-	3.54755	8.13212
GRMZM2G326643	-	-	1	116022594	116097635	1	protein_coding	-	glucan synthase-like 8 [Source:Projected from Arabidopsis thaliana (AT2G36850) TAIR;Acc:AT2G36850]	uncharacterized LOC100216809	M2	indianred4	50.8564	36.157	0.0004	0.0022491	-	31.517	39.2899	0.0419	0.195339	-	22.1191	22.9913	0.7765	0.896652	-	24.3748	11.8173	5e-05	0.000291437	Down	8.06028	8.32832	0.6974	0.834327	-	8.57101	9.10133	0.46855	0.716072	-	9.06246	10.0356	0.19085	0.348599	-	6.37209	14.0482
GRMZM2G337242	√	√	1	117162415	117172355	-1	protein_coding	-	--	--	M7	darkorange	6.48419	4.57547	0.01435	0.0422899	-	4.44233	5.51454	0.1585	0.41653	-	3.40031	3.2198	0.78645	0.902546	-	5.35471	0.849801	5e-05	0.000291437	Down	3.06372	2.55932	0.21595	0.416649	-	2.287	2.72088	0.19635	0.452576	-	4.55055	5.47457	0.0937	0.211699	-	2.54217	7.41271
GRMZM2G129413	√	√	1	119659886	119663853	-1	protein_coding	-	Auxin transporter-like protein 3 [Source:UniProtKB/TrEMBL;Acc:B6TFK4]	--	M1	orangered3	60.6313	43.5899	0.00805	0.0264811	-	98.6997	64.9572	0.0138	0.0970516	-	102.968	100.36	0.88735	0.950411	-	16.1391	74.7914	5e-05	0.000291437	UP	0.270965	0.205477	1	1	-	0.2577	0.0984774	1	1	-	0.220364	0.0817699	1	1	-	0.22351	0.090717
GRMZM2G114356	√	√	1	120006340	120007832	-1	protein_coding	-	Proline-rich protein [Source:UniProtKB/TrEMBL;Acc:B6TBY5]	--	M6	royalblue	0.948421	1.12142	1	1	-	0.331474	0.531615	1	1	-	3.14359	2.45737	0.3994	0.646927	-	13.414	5.44054	0.00125	0.00493007	Down	0	0	1	1	-	0	0	1	1	-	0	0	1	1	-	0	0
GRMZM2G009465	√	√	1	120200389	120202682	1	protein_coding	-	Proline-rich protein; Uncharacterized protein [Source:UniProtKB/TrEMBL;Acc:Q9SBX4]	LOC542000	M7	darkorange	0.0642181	0.274093	1	1	-	0.27478	0.135711	1	1	-	0.571731	0.181332	1	1	-	62.1689	1.77568	5e-05	0.000291437	Down	0.00687239	0.0130491	1	1	-	0.0402849	0.0214894	1	1	-	0.0075114	0.00670937	1	1	-	0.0173447	0.0160398
GRMZM2G152975	√	√	1	122478470	122482556	-1	protein_coding	-	Uncharacterized protein [Source:UniProtKB/TrEMBL;Acc:C0PH47]	putative alcohol dehydrogenase superfamily protein	-	grey	0.206631	0.482405	1	1	-	0.383444	0.648909	1	1	-	0.274574	0.2522	1	1	-	13.0936	4.03384	5e-05	0.000291437	Down	56.6219	75.8246	0.0004	0.00346436	-	57.4651	61.4227	0.4121	0.673075	-	64.6731	88.9147	5e-05	0.000480024	-	76.3969	100.693
GRMZM2G451856	√	√	1	124691579	124699069	-1	protein_coding	-	Uncharacterized protein [Source:UniProtKB/TrEMBL;Acc:C0PAU0]	uncharacterized LOC100382802	M2	indianred4	23.1126	19.4054	0.16905	0.2876	-	15.383	17.6813	0.314	0.599346	-	7.96464	10.0355	0.2885	0.540619	-	12.5666	2.73498	5e-05	0.000291437	Down	8.35683	8.79054	0.7315	0.85572	-	6.53458	7.74415	0.21735	0.480517	-	6.01856	9.04197	0.00325	0.0164637	-	5.29878	11.2295
GRMZM2G029519	-	-	1	125386110	125403247	-1	protein_coding	-	Uncharacterized protein [Source:UniProtKB/TrEMBL;Acc:B4F9R2]	uncharacterized LOC100191679	M1	orangered3	7.69775	4.44142	0.0002	0.00124511	-	5.13004	5.41156	0.7253	0.886979	-	3.55533	4.46695	0.25105	0.498802	-	4.79477	2.20748	0.00245	0.00863882	Down	9.57479	8.1736	0.1427	0.315223	-	8.97755	8.69274	0.7476	0.888286	-	9.34333	10.3986	0.2742	0.448935	-	8.31915	10.9662
GRMZM2G119999	√	√	1	139960481	139962631	1	protein_coding	HB	Uncharacterized protein [Source:UniProtKB/TrEMBL;Acc:B4FY39]	uncharacterized LOC100273913	-	grey	2.469	2.31604	0.79545	0.864782	-	6.60676	7.5454	0.50335	0.752453	-	1.34158	2.2732	0.12695	0.332106	-	10.9625	2.23826	5e-05	0.000291437	Down	2.60304	2.02459	0.4344	0.638431	-	1.92706	1.29473	0.1846	0.43705	-	1.49608	1.62116	0.78845	0.873453	-	1.69991	1.10688
GRMZM5G811095	√	√	1	141541611	141543989	1	protein_coding	-	Uncharacterized protein [Source:UniProtKB/TrEMBL;Acc:B4FR74]	--	M3	darkmagenta	0.229721	0.404152	1	1	-	0.92686	0.460532	1	1	-	2.43162	1.38556	0.0242	0.115693	-	1.58702	3.50865	0.00755	0.0219414	UP	35.2037	29.7333	0.04955	0.153106	-	33.5086	38.0828	0.1276	0.351637	-	45.4211	49.2494	0.29905	0.475708	-	59.5414	50.4803
GRMZM2G053531	√	√	1	141939330	141946253	-1	protein_coding	-	Uncharacterized protein [Source:UniProtKB/TrEMBL;Acc:C0HIG8]	wound responsive protein	M3	darkmagenta	12.6019	21.4372	5e-05	0.000367716	-	13.7049	13.7995	0.9577	0.983522	-	9.61272	15.4625	0.0021	0.0208884	-	7.46953	15.779	0.0001	0.000548333	UP	28.8017	40.8881	5e-05	0.000548491	-	26.2559	34.3341	0.00135	0.0146374	-	28.8805	28.7324	0.9473	0.969997	-	49.4503	42.7488
GRMZM2G107406	-	-	1	142736721	142742359	-1	protein_coding	-	--	--	-	grey	6.11698	5.91539	0.85245	0.904874	-	5.44441	5.96013	0.6439	0.842232	-	1.78977	3.4758	0.03575	0.150856	-	2.87989	0.938202	0.0127	0.033821	Down	2.84963	3.44725	0.3881	0.596696	-	2.39666	3.45417	0.065	0.23459	-	3.03369	4.35475	0.06325	0.15909	-	3.80003	5.15862
GRMZM2G006704	√	√	1	147208701	147209328	-1	protein_coding	-	Cytochrome c oxidase polypeptide Vc; Uncharacterized protein [Source:UniProtKB/TrEMBL;Acc:B4FFJ1]	--	M1	orangered3	340.976	678.901	5e-05	0.000367716	-	721.558	738.116	0.83225	0.935915	-	882.776	1151.75	0.12265	0.324782	-	589.634	2251.47	5e-05	0.000291437	UP	213.664	175.97	0.01775	0.0731282	-	158.28	165.239	0.59765	0.806659	-	165.72	168.537	0.82415	0.896755	-	257.925	170.635
GRMZM2G432850	√	√	1	147903774	147907639	1	protein_coding	-	genomes uncoupled 1 [Source:Projected from Arabidopsis thaliana (AT2G31400) TAIR;Acc:AT2G31400]	--	M3	darkmagenta	12.8476	11.064	0.15625	0.271163	-	10.4531	10.0065	0.69915	0.873544	-	9.32882	6.78582	0.02625	0.122393	-	12.0651	4.45032	5e-05	0.000291437	Down	24.6158	28.274	0.08995	0.231896	-	23.8426	29.8773	0.00555	0.0432243	-	20.626	27.4935	0.00015	0.00126365	-	17.1351	25.8794
GRMZM2G143046	√	√	1	148636099	148638077	-1	protein_coding	MYB	Uncharacterized protein [Source:UniProtKB/TrEMBL;Acc:C0PN75]	putative MYB DNA-binding domain superfamily protein	-	grey	0.183172	0.166897	1	1	-	0.569371	0.735326	1	1	-	0.529571	0.472072	1	1	-	3.50444	0.577502	0.0076	0.0220569	Down	0.199118	0.309697	1	1	-	0.502175	0.365492	1	1	-	0.439685	0.147077	1	1	-	0.182581	0.150078
GRMZM2G166159	√	√	1	149321818	149326540	1	protein_coding	-	Boron transporter 1; Uncharacterized protein [Source:UniProtKB/TrEMBL;Acc:B6U4C0]	--	-	grey	30.6471	27.182	0.23155	0.363281	-	50.8778	51.4498	0.91575	0.967179	-	32.5387	26.0641	0.088	0.264203	-	106.86	22.8817	5e-05	0.000291437	Down	0.334594	0.450343	1	1	-	0.432753	0.534455	1	1	-	0.366999	0.563559	1	1	-	0.507542	0.683336
GRMZM2G119249	√	√	1	151032331	151036077	1	protein_coding	-	Shikimate kinase family protein [Source:UniProtKB/TrEMBL;Acc:B6TNV8]	shikimate kinase family protein	M3	darkmagenta	26.6696	30.9412	0.15365	0.267854	-	31.1878	36.7703	0.1257	0.366237	-	28.3245	36.7341	0.0579	0.20529	-	18.822	38.7329	5e-05	0.000291437	UP	265.3	291.322	0.2683	0.477015	-	276.844	289.915	0.5845	0.798085	-	252.507	205.927	0.0081	0.0337749	-	280.255	213.775
GRMZM2G132077	√	√	1	152175789	152176887	1	protein_coding	-	Putative uncharacterized protein [Source:UniProtKB/TrEMBL;Acc:B6SIR7]	LOC100276911	M1	orangered3	1577	2665.1	0.00015	0.000968439	-	1033.8	1092.29	0.64085	0.84033	-	943.899	1341.28	0.0545	0.197064	-	175.042	1084.28	5e-05	0.000291437	UP	0.643146	2.41575	0.0101	0.0478625	UP	2.57949	0.999094	0.005	0.0398175	Down	1.15165	1.35793	0.61585	0.755807	-	2.04582	90.7191
GRMZM2G104070	-	-	1	152517227	152523399	1	protein_coding	-	Uncharacterized protein [Source:UniProtKB/TrEMBL;Acc:C0PI30]	ribose-5-phosphate isomerase	M4	red	11.9869	9.97988	0.2325	0.364556	-	15.5555	11.8334	0.1128	0.344784	-	15.6445	14.0249	0.59095	0.788719	-	8.98856	19.7962	0.0003	0.00145029	UP	19.1962	17.3817	0.4157	0.620525	-	18.1932	13.2193	0.0181	0.100434	-	10.8009	11.7425	0.5514	0.705873	-	13.8243	13.1045
GRMZM2G056039	√	√	1	154092556	154096679	1	protein_coding	-	Heat shock protein 70 [Source:UniProtKB/TrEMBL;Acc:Q5EBY7]	--	M1	orangered3	760.477	897.609	0.2099	0.337792	-	587.72	657.32	0.3854	0.660834	-	367.926	637.737	0.00405	0.0333329	-	319.105	753.014	5e-05	0.000291437	UP	237.972	239.017	0.9622	0.980538	-	218.023	164.892	0.00095	0.0112002	-	180.575	176.832	0.7821	0.869749	-	231.061	271.491
GRMZM2G061704	-	-	1	155432168	155434860	-1	protein_coding	-	--	--	M2	indianred4	0.60421	1.00406	1	1	-	0.549445	0.772486	1	1	-	1.12435	1.23355	0.71475	0.862444	-	3.92319	1.89661	0.00205	0.00744449	Down	0	0.00560325	1	1	-	0	0	1	1	-	0	0.0223648	1	1	-	0	0
AC210816.3_FG006	√	√	1	156172051	156172314	-1	protein_coding	-	Putative uncharacterized protein [Source:UniProtKB/TrEMBL;Acc:B6TFH9]	--	M4	red	15.9412	30.846	0.016	0.0461417	-	13.5888	19.4485	0.24115	0.522459	-	16.1035	19.2376	0.5638	0.771789	-	18.8719	49.1711	0.0039	0.0127267	UP	11.7697	13.4406	0.6867	0.827516	-	9.26205	12.4766	0.308	0.578482	-	10.2687	9.73129	0.8667	0.922846	-	17.2128	9.63472
GRMZM2G093736	√	√	1	156502164	156504722	-1	protein_coding	-	Lectin-like receptor kinase 7 [Source:UniProtKB/TrEMBL;Acc:B6SWH3]	--	-	grey	6.88888	4.37324	0.0013	0.00601049	-	6.94836	4.72094	0.0131	0.0938202	-	11.2287	5.71991	5e-05	0.00107717	-	8.09814	3.89737	0.00035	0.00165816	Down	2.59202	0.72931	5e-05	0.000548491	Down	3.46442	1.05528	5e-05	0.000905296	Down	1.25816	0.35346	0.0011	0.00676999	Down	0.593163	0.199
GRMZM2G076989	√	√	1	157148501	157149991	-1	protein_coding	-	--	--	M3	darkmagenta	7.51227	12.8731	0.0006	0.00315575	-	6.76954	7.15974	0.7492	0.899161	-	11.4163	14.3982	0.17925	0.410219	-	5.23472	16.7779	5e-05	0.000291437	UP	96.707	79.6517	0.01855	0.0752766	-	100.841	86.86	0.07135	0.247912	-	120.462	97.0671	0.00405	0.0195734	-	186.511	72.8244
GRMZM2G087069	√	√	1	157265894	157267721	1	protein_coding	-	Putative uncharacterized protein [Source:UniProtKB/TrEMBL;Acc:B6SKC3]	--	M7	darkorange	0.0866606	0.0982829	1	1	-	0.209063	0.187971	1	1	-	0.328764	0.211676	1	1	-	7.0038	2.93337	0.00195	0.00714266	Down	0.0115046	0.166966	1	1	-	0.0413711	0.0853351	1	1	-	0	0.0663212	1	1	-	0	0.0124679
GRMZM2G002138	√	√	1	158198743	158201634	-1	protein_coding	-	--	--	M1	orangered3	8.41532	7.83007	0.52805	0.656019	-	8.81601	7.92802	0.3809	0.657184	-	5.39982	6.09885	0.4377	0.678981	-	5.79067	2.38007	5e-05	0.000291437	Down	3.38028	3.64874	0.5311	0.717873	-	3.46173	3.78062	0.4281	0.68548	-	3.01528	3.12673	0.75555	0.853321	-	1.95235	3.53326
GRMZM2G062777	-	-	1	158345090	158351619	-1	protein_coding	-	Putative uncharacterized protein [Source:UniProtKB/TrEMBL;Acc:B6U2H8]	--	-	grey	11.6566	14.9588	0.15295	0.266918	-	11.9285	11.1402	0.70205	0.874894	-	8.24122	13.3774	0.03935	0.160319	-	4.53808	11.0597	0.0054	0.016686	UP	12.4284	11.1777	0.56065	0.741053	-	11.2619	11.3947	0.9337	0.974903	-	11.425	8.2325	0.04635	0.126527	-	15.87	9.18021
GRMZM5G832908	√	√	1	158489322	158491987	1	protein_coding	-	--	--	M6	royalblue	7.09734	4.34455	0.0113	0.0347821	-	4.75676	4.7287	0.98305	0.992902	-	2.19742	1.77423	0.531	0.749619	-	7.28462	0.498858	0.0005	0.00225257	Down	1.55244	2.65663	0.0661	0.187872	-	2.19155	1.86791	0.5005	0.739769	-	1.87666	2.62702	0.174	0.327143	-	1.08047	5.29489
GRMZM2G139324	√	√	1	160873443	160874934	1	protein_coding	-	Putative uncharacterized protein [Source:UniProtKB/TrEMBL;Acc:B6UHK6]	--	M1	orangered3	51.2444	37.8254	0.0038	0.0143175	-	114.55	70.3358	5e-05	0.00167699	-	50.3601	98.8143	5e-05	0.00107717	-	5.59061	76.5547	5e-05	0.000291437	UP	0.760446	1.01674	1	1	-	0.704476	0.717173	1	1	-	1.13731	1.58843	0.2302	0.397944	-	1.06306	0.585194
GRMZM2G703783	√	√	1	161925333	161927948	1	protein_coding	-	--	--	M6	royalblue	5.80309	5.86227	0.95035	0.970207	-	10.3265	11.1303	0.63305	0.835762	-	5.42505	9.52685	0.00785	0.0532873	-	5.0095	13.5717	0.00025	0.00123221	UP	10.9572	10.0896	0.5423	0.727407	-	10.971	9.56801	0.28935	0.561005	-	7.15707	8.43122	0.25445	0.426473	-	9.65984	6.32946
GRMZM5G826984	-	-	1	162626685	162627306	1	protein_coding	-	--	--	M6	royalblue	2.87058	2.44604	0.6092	0.724279	-	2.20989	3.28349	0.2439	0.525444	-	2.01823	3.97984	0.0462	0.178137	-	1.81599	5.60827	0.01955	0.0481043	UP	0.0362119	0.321214	1	1	-	0.0507437	0.165232	1	1	-	0.0728273	0.0436347	1	1	-	0	0.331406
GRMZM5G836886	√	√	1	164519562	164522656	1	protein_coding	-	--	--	M2	indianred4	40.271	23.2907	5e-05	0.000367716	-	34.4712	27.5049	0.03865	0.185103	-	13.3634	11.7214	0.63205	0.814735	-	33.243	4.46168	5e-05	0.000291437	Down	6.29041	6.10261	0.81415	0.906333	-	8.39393	8.17678	0.799	0.914761	-	11.0163	10.5513	0.6607	0.788689	-	5.86152	10.201
GRMZM2G034690	-	-	1	164967275	164970900	1	protein_coding	-	Uncharacterized protein [Source:UniProtKB/TrEMBL;Acc:C0PEE9]	hypothetical protein	M1	orangered3	23.5986	18.4666	0.0123	0.0372824	-	16.1384	18.1088	0.26965	0.554111	-	14.2573	12.421	0.30655	0.558196	-	16.5235	8.24602	5e-05	0.000291437	Down	0.997806	0.985734	1	1	-	0.908011	0.927983	0.894	0.959481	-	1.15109	1.32882	0.35495	0.531729	-	1.13281	1.54983
GRMZM2G522066	√	√	1	165099882	165101147	1	protein_coding	B3	--	--	M1	orangered3	12.488	8.56036	0.0097	0.0307111	-	17.4828	13.1724	0.0446	0.202896	-	12.4549	12.8943	0.8482	0.932674	-	7.34108	17.5305	5e-05	0.000291437	UP	9.70393	7.21976	0.02785	0.10193	-	8.7658	8.59212	0.87425	0.951274	-	6.69016	6.21732	0.6023	0.745299	-	8.20973	5.9599
GRMZM2G003631	√	√	1	165985301	165988521	1	protein_coding	-	--	--	-	grey	33.1423	23.9974	0.03285	0.0816028	-	36.3028	30.6322	0.2915	0.578033	-	37.2093	29.9117	0.25365	0.502161	-	30.3195	13.5333	0.0031	0.0105054	Down	35.3381	31.2775	0.3764	0.587332	-	36.6613	31.6065	0.244	0.512115	-	31.063	35.3868	0.3182	0.495851	-	27.106	29.0224
GRMZM6G443309	-	-	1	166336157	166340353	1	protein_coding	-	--	--	M2	indianred4	4.70436	2.76243	0.06375	0.136614	-	2.50883	4.53026	0.0649	0.251701	-	1.33636	0.815273	0.2139	0.453682	-	1.92866	0.438729	0.00945	0.0264819	Down	0.819356	0.814089	1	1	-	0.566445	0.965481	0.0687	0.242567	-	0.526518	0.725849	1	1	-	0.443341	1.98952
AC205730.3_FG002	√	√	1	166343076	166359595	1	protein_coding	-	--	--	M2	indianred4	8.48592	5.30873	0.0027	0.0108316	-	4.50331	7.39052	0.00455	0.045811	-	1.35923	1.49708	0.74465	0.880313	-	2.74115	0.433952	0.00055	0.00244665	Down	0.776286	1.64523	0.0086	0.0421423	UP	0.654487	1.0493	0.04905	0.195952	-	0.754895	1.44898	0.00685	0.0297227	-	0.460114	4.78044
GRMZM2G012932	√	√	1	166686842	166689588	1	protein_coding	-	--	--	M4	red	7.11161	4.53274	0.0009	0.00444438	-	4.72631	4.26402	0.4754	0.731489	-	2.81144	2.67181	0.80735	0.912427	-	6.33928	0.975368	5e-05	0.000291437	Down	4.82291	5.67499	0.14175	0.313818	-	4.91257	5.67616	0.1509	0.388548	-	5.32999	7.81847	0.0002	0.00162361	-	3.6298	11.8178
GRMZM2G017405	-	-	1	166945814	166981533	-1	protein_coding	-	tetraacyldisaccharide 4'-kinase family protein [Source:Projected from Arabidopsis thaliana (AT3G20480) TAIR;Acc:AT3G20480]	uncharacterized LOC100272815	M1	orangered3	10.9566	12.9459	0.3066	0.446151	-	12.7893	12.992	0.9304	0.97246	-	12.1239	16.3505	0.17805	0.408786	-	7.40406	18.2203	0.0008	0.00337797	UP	5.09325	5.72109	0.5881	0.760824	-	3.31562	4.05867	0.3484	0.616978	-	2.03993	4.10947	0.008	0.0334562	UP	2.92216	5.77457
GRMZM2G099328	√	√	1	167019236	167024935	1	protein_coding	-	Zinc ion binding protein [Source:UniProtKB/TrEMBL;Acc:B6SVV3]	--	-	grey	4.70846	4.0098	0.2597	0.395732	-	4.91685	5.07938	0.8202	0.930869	-	5.50239	4.05411	0.08675	0.261803	-	12.7402	3.38265	5e-05	0.000291437	Down	23.6517	24.2643	0.75965	0.873124	-	25.1225	27.8333	0.2183	0.481838	-	29.7655	30.0443	0.9018	0.944976	-	24.6197	26.2519
GRMZM2G350793	√	√	1	169756325	169759774	1	protein_coding	-	--	--	M3	darkmagenta	0.0228952	0.0283027	1	1	-	0.0254367	0.00633968	1	1	-	0.0632085	0.00638108	1	1	-	0.645573	0.0537627	0.0031	0.0105054	Down	3.55649	1.51081	5e-05	0.000548491	Down	4.34676	3.34693	0.01955	0.105846	-	2.53442	1.73036	0.00695	0.0300451	-	2.43521	0.714988
GRMZM2G155314	√	√	1	170003122	170007861	1	protein_coding	-	Ankyrin-1; Uncharacterized protein [Source:UniProtKB/TrEMBL;Acc:B4FG08]	LOC100193710	M1	orangered3	41.8832	35.8717	0.12435	0.227839	-	29.1523	35.034	0.0856	0.295718	-	17.5984	27.862	0.00105	0.0124791	-	7.84186	17.7281	5e-05	0.000291437	UP	0.463396	0.386044	1	1	-	0.611158	0.808514	1	1	-	0.334367	0.568842	1	1	-	0.35969	0.624281
GRMZM2G079957	√	√	1	170553927	170555938	1	protein_coding	-	Uncharacterized protein [Source:UniProtKB/TrEMBL;Acc:C0HHI7]	hypothetical protein	M1	orangered3	33.0204	24.2875	0.00635	0.0217963	-	96.7665	56.5822	5e-05	0.00167699	-	91.5272	136.813	0.00425	0.0345539	-	34.8789	176.082	5e-05	0.000291437	UP	10.9845	10.454	0.6851	0.826883	-	9.4942	10.5034	0.3892	0.653711	-	8.11797	9.17785	0.3265	0.504003	-	5.92561	6.62159
GRMZM2G052619	-	-	1	170826421	170865634	1	protein_coding	-	--	--	M4	red	3.44205	2.69707	0.1243	0.227807	-	2.68203	3.4496	0.12775	0.369768	-	2.50019	3.45354	0.10485	0.294043	-	2.66265	0.948817	0.00095	0.00389943	Down	1.22461	0.805934	1	1	-	1.19214	1.3446	0.4714	0.718234	-	1.33434	1.8393	0.0538	0.141293	-	1.46221	2.05216
GRMZM2G117240	√	√	1	172037385	172041208	1	protein_coding	-	Homocysteine S-methyltransferase 2 [Source:UniProtKB/Swiss-Prot;Acc:Q9FUM9]	homocysteine S-methyltransferase-2	-	grey	73.9493	62.3171	0.0735	0.15269	-	85.3387	94.584	0.30585	0.592518	-	51.1928	99.7808	5e-05	0.00107717	-	30.007	83.5955	5e-05	0.000291437	UP	3.43295	5.25764	0.00275	0.017159	-	3.23397	3.68221	0.32735	0.596912	-	2.29891	2.77527	0.2208	0.386366	-	2.08195	4.21692
GRMZM2G087608	√	-	1	172894088	172895805	-1	protein_coding	-	Uncharacterized protein [Source:UniProtKB/TrEMBL;Acc:C0HJ71]	uncharacterized LOC100381834	M7	darkorange	0.0558766	0	1	1	-	0.308189	0.281424	1	1	-	0.601422	0.565452	1	1	-	0.0971975	0.655042	0.01905	0.0471286	UP	0.0394334	0	1	1	-	0	0.013842	1	1	-	0	0	1	1	-	0	0
GRMZM2G171822	√	√	1	173865554	173867297	1	protein_coding	-	--	--	M1	orangered3	7.90646	5.64991	0.0331	0.0819939	-	12.5591	7.4981	0.0012	0.0182891	-	8.46765	7.63047	0.58655	0.785687	-	1.40227	5.81391	0.0001	0.000548333	UP	2.48875	0.467593	0.0031	0.0189063	Down	2.52489	1.0549	0.00145	0.0154361	Down	2.75629	1.40191	0.0072	0.0308707	-	1.23413	0.19751
GRMZM6G247892	√	√	1	174371271	174378479	1	protein_coding	-	Uncharacterized protein [Source:UniProtKB/TrEMBL;Acc:B4F857]	uncharacterized LOC100191255	M1	orangered3	1.39569	1.86803	0.2367	0.369045	-	1.02889	1.52134	0.1669	0.428552	-	0.567735	0.972124	0.1371	0.347982	-	1.84646	0.67047	0.00675	0.0200419	Down	0.0668458	0.160047	1	1	-	0.0234998	0.197856	1	1	-	0.159938	0.151099	1	1	-	0.032626	0.0926231
GRMZM5G853836	√	√	1	174875434	174876987	1	protein_coding	NF-YA	--	--	M1	orangered3	20.2895	20.1102	0.93605	0.961591	-	11.535	10.4139	0.4788	0.734306	-	2.40927	3.72664	0.07065	0.231365	-	0.545863	2.16874	0.0076	0.0220569	UP	2.00019	3.99968	0.0018	0.0122104	-	1.97556	2.499	0.21765	0.480973	-	3.18719	3.39936	0.7074	0.821442	-	3.60479	5.65621
GRMZM2G141955	√	√	1	175665423	175671657	1	protein_coding	C2C2-YABBY	Uncharacterized protein [Source:UniProtKB/TrEMBL;Acc:B4FRP9]	LOC100272921	-	grey	7.5516	13.0163	0.00025	0.00150909	-	2.52367	3.34004	0.2609	0.544632	-	6.65121	4.11125	0.0361	0.151753	-	24.9361	8.49828	5e-05	0.000291437	Down	5.35239	6.99465	0.06375	0.182777	-	4.50699	6.03818	0.0336	0.151755	-	5.29834	7.27919	0.0261	0.0827645	-	7.7326	9.13735
GRMZM2G300788	√	√	1	176080535	176082168	1	protein_coding	-	Uncharacterized protein [Source:UniProtKB/TrEMBL;Acc:B4FYU7]	uncharacterized LOC100274059	M1	orangered3	113.303	79.7607	0.00035	0.00200401	-	128.729	102.784	0.02635	0.146055	-	143.755	125.558	0.3092	0.560524	-	44.968	113.213	5e-05	0.000291437	UP	0.319941	0.604434	1	1	-	0.845467	0.381315	1	1	-	0.674938	0.783232	1	1	-	0.619174	0.517991
GRMZM2G402631	√	√	1	178035095	178036072	-1	protein_coding	-	Uncharacterized protein [Source:UniProtKB/TrEMBL;Acc:B4FV91]	--	M3	darkmagenta	2.48116	1.40878	0.0506	0.114325	-	2.65885	2.20195	0.50005	0.750022	-	2.85601	1.31513	0.0476	0.181506	-	18.3732	1.36986	5e-05	0.000291437	Down	2181.87	546.829	5e-05	0.000548491	Down	2350.96	1107.36	5e-05	0.000905296	Down	1519.75	401.46	5e-05	0.000480024	Down	2100.22	122.129
GRMZM2G073764	√	√	1	178315458	178316775	1	protein_coding	-	Uncharacterized protein [Source:UniProtKB/TrEMBL;Acc:B4G0M9]	hypothetical protein	M7	darkorange	0.1134	0.181397	1	1	-	0.156667	0.071106	1	1	-	0.540157	0.649335	1	1	-	2.57619	0.438728	0.01	0.0277182	Down	0.0916042	0.121248	1	1	-	0.172654	0.063339	1	1	-	0	0	1	1	-	0.134686	0
GRMZM2G131245	√	√	1	179367645	179371815	1	protein_coding	-	Ubiquitin-protein ligase/ zinc ion binding protein [Source:UniProtKB/TrEMBL;Acc:B6SWC9]	--	-	grey	16.5575	11.1871	0.00025	0.00150909	-	19.3337	15.3565	0.0326	0.166826	-	26.0365	17.4001	0.00265	0.0246804	-	37.7112	17.4678	5e-05	0.000291437	Down	17.4512	21.3178	0.01855	0.0752766	-	15.2823	18.9185	0.0121	0.0759081	-	16.8487	21.69	0.0017	0.00968303	-	18.4812	25.5624
GRMZM2G099319	√	-	1	179614336	179618197	1	protein_coding	HB	Uncharacterized protein [Source:UniProtKB/TrEMBL;Acc:B4FBI0]	LOC100192481	M3	darkmagenta	2.9689	3.80108	0.1061	0.202174	-	1.52181	1.06773	0.12895	0.370931	-	2.66139	1.81485	0.09	0.267408	-	4.75215	2.11394	0.00175	0.00654055	Down	34.3919	39.0283	0.1278	0.293258	-	48.0545	47.647	0.918	0.968219	-	57.343	62.2801	0.2762	0.450873	-	51.4332	50.9468
GRMZM2G400268	√	√	1	179623959	179629166	-1	protein_coding	-	RING finger protein 5 [Source:UniProtKB/TrEMBL;Acc:B6TLS1]	--	M3	darkmagenta	19.2527	22.4875	0.2269	0.357675	-	25.5098	23.1702	0.4675	0.725802	-	22.9133	33.6609	0.0142	0.0802365	-	24.8899	62.5965	5e-05	0.000291437	UP	84.9224	76.3966	0.2061	0.403326	-	89.4278	81.0706	0.2463	0.514154	-	106.446	94.2815	0.1176	0.249101	-	142.347	100.945
GRMZM2G430623	√	√	1	179897551	179898525	-1	protein_coding	-	Putative uncharacterized protein [Source:UniProtKB/TrEMBL;Acc:B6TNH5]	uncharacterized LOC100277063	M7	darkorange	0.192464	0.0465209	1	1	-	0.400954	0.499874	1	1	-	0.926556	0.366849	0.0832	0.255418	-	0.187311	1.65577	0.01345	0.0354713	UP	11.0526	5.4875	0.00025	0.00230604	Down	10.3666	6.1423	0.00055	0.00720019	-	9.62329	5.92341	0.0036	0.0178634	-	14.5132	3.97434
GRMZM2G093809	√	√	1	180006011	180009342	-1	protein_coding	-	--	--	-	grey	0.951437	1.55762	0.01685	0.0481293	-	0.660816	0.738101	1	1	-	1.62051	1.0049	0.05315	0.193769	-	2.47856	0.686703	0.00025	0.00123221	Down	2.45923	1.80533	0.0577	0.170946	-	3.04228	2.4298	0.1002	0.304609	-	2.84798	3.14376	0.44865	0.620374	-	1.7673	2.02917
GRMZM2G085474	√	√	1	180427789	180433544	-1	protein_coding	-	Uncharacterized protein [Source:UniProtKB/TrEMBL;Acc:B4FSN1]	--	M1	orangered3	86.1859	119.031	0.0025	0.0101869	-	94.5768	121.01	0.0251	0.141966	-	102.495	111.523	0.61425	0.803737	-	84.3285	188.999	5e-05	0.000291437	UP	13.7205	11.0127	0.42265	0.627387	-	8.31583	10.9783	0.29	0.561444	-	9.91093	11.7147	0.51975	0.679852	-	14.192	12.0541
GRMZM2G086258	-	-	1	181895436	181907817	-1	protein_coding	-	Plastidic general dicarboxylate transporter; Uncharacterized protein [Source:UniProtKB/TrEMBL;Acc:Q768R3]	--	M3	darkmagenta	14.6896	11.2776	0.02035	0.0559388	-	10.5744	15.6529	0.00145	0.021034	-	12.8381	10.8292	0.2584	0.50747	-	18.3906	8.68279	5e-05	0.000291437	Down	120.96	134.023	0.22255	0.424793	-	119.311	135.121	0.1316	0.357237	-	139.856	108.772	0.00105	0.00652695	-	92.0278	105.911
GRMZM2G363008	√	√	1	183109839	183110803	1	protein_coding	-	--	--	M4	red	0.0988644	0.206293	1	1	-	0.167601	0.177985	1	1	-	0.282783	0.0519365	1	1	-	1.81289	0.189844	0.00755	0.0219414	Down	3.24737	13.4666	5e-05	0.000548491	UP	4.52183	8.59604	5e-05	0.000905296	-	4.14468	8.10515	0.00025	0.00197231	-	4.28466	15.2382
GRMZM2G179351	√	-	1	183322516	183334000	1	protein_coding	-	Uncharacterized protein [Source:UniProtKB/TrEMBL;Acc:C0PIT0]	uncharacterized LOC100383749	M2	indianred4	3.96109	3.53103	0.37495	0.514972	-	2.92724	4.29628	0.00515	0.0501964	-	1.86701	2.31524	0.24205	0.488569	-	2.48458	0.99074	0.0001	0.000548333	Down	1.11886	1.00394	1	1	-	0.903854	1.34096	0.0082	0.0573525	-	1.07086	1.29901	0.1896	0.347178	-	0.937586	1.46066
GRMZM2G337581	-	-	1	183567452	183568701	1	protein_coding	-	--	--	-	grey	28.4714	42.5881	0.00035	0.00200401	-	52.11	38.0658	0.0058	0.0544895	-	46.8784	45.1632	0.78955	0.904109	-	25.0326	55.7069	5e-05	0.000291437	UP	42.3297	32.402	0.00555	0.0300213	-	25.354	29.5628	0.1256	0.348702	-	15.8054	22.7757	0.0012	0.00727505	-	28.1825	26.6296
GRMZM2G113196	√	√	1	183809704	183811177	-1	protein_coding	-	Putative uncharacterized protein [Source:UniProtKB/TrEMBL;Acc:B6U1P4]	LOC100277912	M1	orangered3	62.7407	37.5256	5e-05	0.000367716	-	98.5076	73.1775	0.00455	0.045811	-	89.5713	66.8854	0.02825	0.128648	-	28.8662	69.5711	5e-05	0.000291437	UP	0.168335	0.140345	1	1	-	0.030253	0.173636	1	1	-	0.0769474	0.26846	1	1	-	0	0.201541
GRMZM2G113911	√	√	1	183876411	183883053	1	protein_coding	-	Putative uncharacterized protein [Source:UniProtKB/TrEMBL;Acc:B6SZT5]	hypothetical protein	M7	darkorange	10.9119	9.92681	0.3774	0.517467	-	9.85289	9.35494	0.6506	0.846109	-	8.61767	8.58436	0.97575	0.98839	-	16.7027	6.78924	5e-05	0.000291437	Down	9.09317	9.77067	0.4446	0.647971	-	9.75753	10.0507	0.73755	0.883733	-	10.3988	12.4713	0.02935	0.0901643	-	9.91068	12.1248
GRMZM2G326627	√	-	1	183921737	183924404	1	protein_coding	-	Uncharacterized protein [Source:UniProtKB/TrEMBL;Acc:C0PF28]	hypothetical protein	-	grey	1.32137	0.691174	0.00765	0.0253458	-	1.04738	1.00373	1	1	-	0.712299	0.646893	1	1	-	0.977287	0.271171	0.0087	0.0247194	Down	0.88845	0.529044	1	1	-	0.583564	0.673572	1	1	-	0.618133	0.886402	1	1	-	0.346002	0.548513
GRMZM2G142507	-	-	1	187414031	187418217	1	protein_coding	-	Uncharacterized protein [Source:UniProtKB/TrEMBL;Acc:C0HEE8]	--	M4	red	7.16014	7.01022	0.91235	0.945445	-	6.35885	4.92681	0.23825	0.519381	-	3.90354	4.34758	0.6495	0.825739	-	5.81477	2.69019	0.0027	0.00935463	Down	2.56769	3.18575	0.64515	0.799573	-	2.94497	3.15237	0.86455	0.947154	-	3.34188	4.27169	0.43065	0.603548	-	2.46134	3.03711
GRMZM2G132748	√	√	1	187660052	187660708	1	protein_coding	-	Putative uncharacterized protein [Source:UniProtKB/TrEMBL;Acc:B6SX90]	--	M4	red	17.2925	24.8554	0.013	0.0390037	-	44.3652	41.1031	0.5597	0.790498	-	51.2735	52.5243	0.8773	0.945648	-	21.8807	63.2968	5e-05	0.000291437	UP	63.6446	62.2998	0.8259	0.913212	-	52.2807	55.1875	0.57545	0.792799	-	41.0345	42.8145	0.6753	0.799823	-	62.4693	43.7337
GRMZM2G132623	√	√	1	187674553	187676098	-1	protein_coding	-	Uncharacterized protein [Source:UniProtKB/TrEMBL;Acc:B4FMT3]	--	M1	orangered3	740.367	951.312	0.0245	0.0647263	-	852.141	754.46	0.3013	0.587836	-	985.129	999.94	0.9349	0.97274	-	548.524	1345.81	5e-05	0.000291437	UP	255.81	225.881	0.21955	0.421197	-	176.203	202.637	0.1436	0.377606	-	169.311	170.277	0.95105	0.972141	-	222.957	204.5
GRMZM5G839014	√	√	1	188008546	188010869	1	protein_coding	-	Uncharacterized protein [Source:UniProtKB/TrEMBL;Acc:C0HEK6]	LOC100284472	M1	orangered3	49.6901	41.9421	0.10365	0.198699	-	44.7046	35.3467	0.037	0.180192	-	39.7803	65.3574	0.0002	0.00339462	-	32.3789	94.9503	5e-05	0.000291437	UP	1.9374	6.67485	5e-05	0.000548491	UP	2.1857	3.38466	0.01545	0.0903739	-	1.26615	4.53677	5e-05	0.000480024	UP	4.02202	29.581
AC234203.1_FG004	√	√	1	188116698	188123026	-1	protein_coding	-	--	--	-	grey	5.80602	7.5872	0.01345	0.0400991	-	2.97003	3.39913	0.3306	0.614384	-	2.41022	2.0108	0.3109	0.561806	-	9.40545	3.15791	5e-05	0.000291437	Down	22.1743	26.2912	0.03555	0.121443	-	20.5184	23.507	0.09245	0.290565	-	19.0048	29.2488	5e-05	0.000480024	-	17.2364	45.7078
GRMZM2G055992	√	√	1	189115281	189119356	-1	protein_coding	-	Putative uncharacterized protein [Source:UniProtKB/TrEMBL;Acc:B6SLY0]	uncharacterized LOC100274964	M7	darkorange	5.6507	5.41398	0.7366	0.82208	-	6.3831	5.91205	0.5435	0.78051	-	8.78942	7.70609	0.3735	0.623781	-	18.378	8.31813	5e-05	0.000291437	Down	5.58079	5.71788	0.81965	0.909333	-	5.32981	5.82204	0.3827	0.648015	-	6.15909	7.23223	0.09425	0.21253	-	5.59528	6.81326
GRMZM2G056056	√	√	1	189121621	189124159	-1	protein_coding	-	--	--	-	grey	4.41993	2.96037	0.1447	0.25567	-	4.57797	5.46395	0.50615	0.754817	-	6.34079	6.38262	0.98135	0.990953	-	16.9862	6.99863	0.00445	0.0142333	Down	2.63465	2.73479	0.90585	0.953362	-	1.7056	2.24421	0.3727	0.640654	-	1.00547	1.92012	0.10145	0.223864	-	2.24537	2.41144
GRMZM2G068193	√	√	1	189437531	189439951	1	protein_coding	-	Cell division control protein 2; Uncharacterized protein [Source:UniProtKB/TrEMBL;Acc:B6T606]	uncharacterized LOC100279288	M1	orangered3	121.491	120.552	0.93455	0.960722	-	130.67	143.854	0.34565	0.62831	-	133.749	145.259	0.5577	0.767824	-	60.7547	145.196	5e-05	0.000291437	UP	2.14256	2.1183	0.951	0.975137	-	1.56263	1.50063	0.83155	0.931187	-	1.24974	1.13615	0.6537	0.783499	-	1.74478	1.02998
GRMZM2G169270	-	-	1	189617226	189623070	1	protein_coding	SBP	--	--	M2	indianred4	47.1021	39.0819	0.05805	0.127117	-	24.6422	27.6114	0.28045	0.567322	-	28.8514	23.445	0.1146	0.311496	-	35.0633	16.5035	5e-05	0.000291437	Down	6.84083	8.11269	0.0538	0.162644	-	7.074	8.01379	0.1506	0.388458	-	10.0848	9.96041	0.8774	0.930695	-	6.6873	13.4092
GRMZM2G168893	√	√	1	189626116	189628026	-1	protein_coding	-	Uncharacterized protein [Source:UniProtKB/TrEMBL;Acc:B4FBL4]	dihydroflavonol-4-reductase	M7	darkorange	5.74336	6.11393	0.68165	0.781407	-	11.6874	9.07777	0.0758	0.275319	-	15.2553	17.6359	0.3448	0.595998	-	7.34422	20.2083	5e-05	0.000291437	UP	3.02453	4.05298	0.1015	0.25143	-	3.19425	3.60745	0.44335	0.696286	-	4.86432	5.14419	0.7008	0.817343	-	4.88526	5.09254
GRMZM2G070163	-	-	1	190522032	190525710	1	protein_coding	-	5'-AMP-activated protein kinase beta-2 subunit protein [Source:Projected from Arabidopsis thaliana (AT2G28060) TAIR;Acc:AT2G28060]	SNF1-related protein kinase regulatory subunit beta-2	M1	orangered3	126.149	144.973	0.1489	0.261396	-	154.468	145.291	0.5463	0.782078	-	224.177	175.685	0.0718	0.233675	-	132.71	267.752	5e-05	0.000291437	UP	46.4558	46.3012	0.97365	0.986425	-	40.2355	43.7858	0.36815	0.63646	-	45.948	38.8709	0.06715	0.166186	-	46.3348	42.8508
GRMZM2G329750	√	-	1	190634258	190636702	1	protein_coding	-	S-adenosyl-L-methionine-dependent methyltransferases superfamily protein [Source:Projected from Arabidopsis thaliana (AT5G04610) TAIR;Acc:AT5G04610]	--	-	grey	2.55141	2.49491	0.8954	0.933937	-	2.16371	2.04675	0.77465	0.911084	-	2.58208	1.94434	0.1855	0.418307	-	1.94218	0.77824	0.0071	0.0208666	Down	0.960792	1.09803	1	1	-	0.743054	0.624782	1	1	-	0.625562	0.522591	1	1	-	0.484451	0.676015
GRMZM2G005652	√	√	1	191123119	191128083	-1	protein_coding	-	--	--	M4	red	5.57808	4.21351	0.0248	0.0653483	-	3.46658	3.36599	0.83705	0.938457	-	2.66311	2.51872	0.7561	0.88601	-	4.63076	1.70023	5e-05	0.000291437	Down	9.28266	7.65774	0.0354	0.121159	-	10.7273	9.77043	0.28605	0.55801	-	13.954	10.8289	0.00185	0.010371	-	10.5171	10.4404
GRMZM2G076257	-	-	1	191232418	191236346	1	protein_coding	-	--	--	M3	darkmagenta	1.47624	1.0374	0.0492	0.111756	-	0.733606	1.26605	0.01025	0.0795782	-	0.403186	0.531852	1	1	-	0.71932	0.264168	0.0068	0.020165	Down	6.71805	5.9731	0.2118	0.410982	-	6.06176	6.31484	0.65395	0.839022	-	5.5813	8.13866	5e-05	0.000480024	-	4.87663	5.8026
GRMZM2G006293	√	√	1	191296963	191298218	-1	protein_coding	-	40S ribosomal protein S27a [Source:UniProtKB/TrEMBL;Acc:B6TSG5]	--	M1	orangered3	119.944	122.231	0.84445	0.899872	-	126.277	115.872	0.395	0.66907	-	137.008	121.915	0.3914	0.64012	-	63.5394	136.822	5e-05	0.000291437	UP	10.483	10.5911	0.9329	0.966539	-	6.11512	8.01885	0.035	0.156255	-	4.42551	5.41848	0.16685	0.317272	-	5.74634	11.8049
GRMZM2G329909	√	√	1	191885470	191889519	1	protein_coding	-	--	--	M6	royalblue	2.94183	2.22949	0.1083	0.205317	-	2.07778	2.55545	0.2675	0.551684	-	1.15471	0.975401	0.5618	0.770251	-	3.88355	0.332074	5e-05	0.000291437	Down	1.60924	2.73059	0.003	0.0184597	-	1.76692	1.76641	0.98625	0.994834	-	2.38338	3.99562	0.00015	0.00126365	-	1.20142	6.12858
AC197246.3_FG001	√	√	1	192134798	192137078	-1	protein_coding	-	Ras-related protein ARA-4; Uncharacterized protein [Source:UniProtKB/TrEMBL;Acc:B4FM31]	ras-related protein ARA-4	M1	orangered3	204.216	265.591	0.0075	0.024946	-	292.299	278.495	0.63925	0.839382	-	327.099	301.777	0.55885	0.768566	-	158.94	464.023	5e-05	0.000291437	UP	4.24768	5.84874	0.17165	0.356973	-	4.37553	3.82796	0.5389	0.768402	-	4.09008	5.48082	0.18	0.334844	-	5.15161	5.42958
GRMZM2G142383	-	-	1	193633769	193641047	1	protein_coding	-	--	--	-	grey	7.04157	7.79226	0.42415	0.56206	-	5.6023	4.292	0.0752	0.274132	-	2.27086	2.97248	0.20495	0.442482	-	3.94663	1.88975	0.00245	0.00863882	Down	30.2206	20.8778	5e-05	0.000548491	-	27.3098	31.3691	0.09115	0.288335	-	17.6438	21.9284	0.00715	0.0307093	-	17.0042	18.3605
GRMZM2G165301	√	√	1	193861644	193863978	1	protein_coding	-	--	--	M3	darkmagenta	0.187514	0.536275	1	1	-	0.167432	0.194345	1	1	-	0.23509	0.130193	1	1	-	0.248912	0.944269	0.0067	0.0199334	UP	13.0998	6.30844	5e-05	0.000548491	Down	16.6363	9.58681	5e-05	0.000905296	-	16.6718	10.4543	5e-05	0.000480024	-	21.2612	4.51818
GRMZM2G114841	√	-	1	193906297	193910801	1	protein_coding	-	--	--	M7	darkorange	1.17432	1.17138	1	1	-	1.0317	1.35972	0.2386	0.519821	-	2.1069	1.83201	0.54085	0.756416	-	4.2801	1.93129	0.00185	0.00685481	Down	0.889422	0.768133	1	1	-	1.82741	1.23347	0.02445	0.122304	-	3.23631	2.84812	0.31315	0.490714	-	2.03307	1.50694
GRMZM2G064962	√	√	1	195179462	195184434	1	protein_coding	-	Uncharacterized protein [Source:UniProtKB/TrEMBL;Acc:B4FJI9]	LOC100216744	-	grey	11.8497	11.8789	0.98335	0.988703	-	12.0225	8.94119	0.033	0.168341	-	9.41324	13.2189	0.03725	0.154645	-	21.216	8.82775	5e-05	0.000291437	Down	20.764	8.49838	5e-05	0.000548491	Down	26.8116	20.0348	0.0015	0.0158368	-	15.5869	10.5566	0.0001	0.000887187	-	13.4663	3.9691
GRMZM2G317770	-	-	1	195943036	195956222	1	protein_coding	-	chitin elicitor receptor kinase 1 [Source:Projected from Arabidopsis thaliana (AT3G21630) TAIR;Acc:AT3G21630]	LOC100279924	-	grey	12.4906	10.5438	0.127	0.231557	-	9.79328	7.39689	0.0243	0.139274	-	13.7551	7.87222	0.0001	0.00194899	-	16.6335	8.25372	5e-05	0.000291437	Down	9.91798	9.11705	0.38235	0.591906	-	10.93	10.232	0.479	0.723686	-	10.4166	7.57495	0.0011	0.00676999	-	7.93858	7.08888
GRMZM2G143644	√	√	1	196334855	196338719	1	protein_coding	-	--	--	M2	indianred4	14.9061	14.4384	0.78815	0.859087	-	9.15324	10.941	0.17975	0.44476	-	3.58485	5.23834	0.06625	0.222669	-	6.51365	2.46219	0.00015	0.000788724	Down	3.77168	4.88054	0.06255	0.180163	-	4.07209	5.20751	0.0464	0.188897	-	4.74893	7.62685	0.00015	0.00126365	-	3.05772	12.5175
GRMZM2G069594	√	√	1	196472341	196474989	-1	protein_coding	-	60S ribosomal protein L38; Uncharacterized protein [Source:UniProtKB/TrEMBL;Acc:B4FHI7]	60S ribosomal protein L38	M1	orangered3	298.528	163.608	5e-05	0.000367716	-	360.267	302.534	0.1379	0.38451	-	451.112	355.219	0.13755	0.348563	-	215.684	499.317	5e-05	0.000291437	UP	60.4048	43.243	0.00355	0.0210661	-	44.8853	47.5242	0.60845	0.812296	-	34.3238	32.4287	0.64475	0.7766	-	44.7022	30.6683
GRMZM2G107336	√	√	1	196567543	196569643	1	protein_coding	-	Uncharacterized protein [Source:UniProtKB/TrEMBL;Acc:B4FCX1]	hypothetical protein	M1	orangered3	164.164	165.339	0.94375	0.966068	-	190.688	156.518	0.0638	0.249363	-	208.711	189.325	0.53805	0.754699	-	120.088	311.327	5e-05	0.000291437	UP	102.959	90.9441	0.15715	0.336873	-	87.3249	90.2613	0.70455	0.866235	-	70.4966	75.3798	0.44805	0.619976	-	98.3758	78.5062
GRMZM2G077320	-	√	1	197004618	197007092	-1	protein_coding	-	Tetratricopeptide repeat (TPR)-like superfamily protein [Source:Projected from Arabidopsis thaliana (AT3G29230) TAIR;Acc:AT3G29230]	--	M3	darkmagenta	2.04313	2.23951	0.6024	0.718526	-	1.92925	2.33736	0.2972	0.584003	-	1.73736	1.53343	0.58275	0.782885	-	1.75673	0.734566	0.01075	0.029432	Down	7.32761	5.66642	0.01595	0.0677215	-	4.75158	5.0081	0.63055	0.825153	-	2.81899	4.47518	0.0002	0.00162361	-	3.76502	5.46571
GRMZM2G477872	√	√	1	197104210	197113406	1	protein_coding	-	--	--	M7	darkorange	1.57794	1.85156	0.2866	0.424695	-	0.853848	1.26288	0.03905	0.18651	-	0.827169	0.986478	0.42825	0.671635	-	1.18374	0.275376	0.00055	0.00244665	Down	0.716962	0.853328	1	1	-	0.712705	0.786861	1	1	-	1.39208	1.51495	0.4993	0.663763	-	1.1618	1.95363
GRMZM2G079956	√	√	1	197689846	197691677	-1	protein_coding	-	Uncharacterized protein [Source:UniProtKB/TrEMBL;Acc:C4IYB5]	uncharacterized LOC100384516	M7	darkorange	4.55715	7.20867	0.0038	0.0143175	-	4.47331	3.62215	0.27135	0.556031	-	2.6965	2.26784	0.4803	0.712193	-	9.32908	2.02041	5e-05	0.000291437	Down	6.00804	9.52999	0.0004	0.00346436	-	2.20409	4.09005	0.0007	0.00875064	-	1.88446	4.71004	5e-05	0.000480024	UP	1.98048	3.63027
GRMZM2G155340	√	√	1	198310637	198312732	-1	protein_coding	-	Uncharacterized protein [Source:UniProtKB/TrEMBL;Acc:B4F9C2]	--	M1	orangered3	36.5656	30.3867	0.08365	0.168777	-	31.2196	29.5343	0.6294	0.833777	-	21.0416	33.0076	0.0039	0.0324735	-	3.61759	15.566	5e-05	0.000291437	UP	0.155516	0.159959	1	1	-	0.145063	0.168092	1	1	-	0.0155111	0.258797	1	1	-	0.139034	0.124472
GRMZM2G123094	-	-	1	198504831	198508567	1	protein_coding	C2H2	--	--	M1	orangered3	22.0929	19.4156	0.24245	0.375585	-	43.7567	30.4595	0.00085	0.0142772	-	46.3357	39.5328	0.24115	0.487555	-	14.3193	29.1382	5e-05	0.000291437	UP	0.639132	0.40128	1	1	-	0.266935	0.437919	1	1	-	0.378344	0.350484	1	1	-	0.209514	0.160395
GRMZM2G113191	-	-	1	199145284	199147447	1	protein_coding	-	Carbonic anhydrase [Source:UniProtKB/TrEMBL;Acc:B6T9W3]	--	M7	darkorange	0	0	1	1	-	0	0	1	1	-	0.771599	0.391892	1	1	-	2.66833	0.988071	0.01085	0.0296544	Down	0.322113	0.124737	1	1	-	0.0124985	0.0254821	1	1	-	0	0.0421669	1	1	-	0	0.119929
GRMZM2G030594	-	-	1	199302928	199310553	1	protein_coding	-	--	--	M2	indianred4	5.12443	3.33139	0.0091	0.0292383	-	4.44644	4.0288	0.55755	0.789119	-	2.64438	2.98203	0.56025	0.769383	-	3.29947	1.59297	0.00265	0.00922051	Down	0.871557	1.33039	0.06895	0.193525	-	1.03383	1.18076	0.4726	0.719581	-	0.796933	1.18045	0.0407	0.114907	-	0.908382	1.95285
GRMZM2G117189	-	-	1	199329608	199335555	1	protein_coding	-	Class I glutamine amidotransferase-like superfamily protein [Source:Projected from Arabidopsis thaliana (AT4G34020) TAIR;Acc:AT4G34020]	uncharacterized LOC100383711	M3	darkmagenta	4.11565	4.26159	0.8172	0.881216	-	3.19447	4.54318	0.03305	0.168473	-	2.67214	2.92112	0.66855	0.83747	-	3.00293	1.21613	0.0014	0.00541617	Down	15.6101	17.6269	0.1894	0.381778	-	11.8781	15.0678	0.00885	0.0604961	-	11.7758	15.5247	0.00415	0.0199306	-	10.8967	21.6849
GRMZM2G031468	-	-	1	199761516	199762374	1	protein_coding	-	--	--	M9	navajowhite2	0.311081	0	1	1	-	0.106924	0	1	1	-	1.98826	0.729847	0.0341	0.14644	-	6.3898	2.12358	0.01665	0.0422185	Down	0	0	1	1	-	0	0	1	1	-	0.067857	0	1	1	-	0	0
GRMZM5G889620	-	-	1	200315248	200322569	-1	protein_coding	-	--	--	-	grey	7.68184	13.0735	0.00055	0.0029349	-	7.58654	10.3021	0.05925	0.23821	-	8.48019	12.8952	0.03145	0.138398	-	8.17238	17.9974	0.0002	0.00101317	UP	11.6951	11.8183	0.9323	0.966168	-	10.1908	12.8656	0.0465	0.189191	-	6.60843	9.27037	0.0115	0.0444543	-	10.507	12.7475
GRMZM2G133413	√	√	1	200759099	200762378	1	protein_coding	-	Uncharacterized protein [Source:UniProtKB/TrEMBL;Acc:B8A1Q3]	--	M1	orangered3	45.0097	44.5794	0.9256	0.954569	-	42.7513	52.9421	0.048	0.211777	-	20.8949	30.9237	0.0063	0.0459586	-	5.18415	14.0262	5e-05	0.000291437	UP	0.136856	0.141892	1	1	-	0.233269	0.0343219	1	1	-	0.116513	0.0817663	1	1	-	0	0.0516048
GRMZM2G346920	√	√	1	200897499	200899336	-1	protein_coding	ZF-HD	ZF-HD protein dimerisation region containing protein [Source:UniProtKB/TrEMBL;Acc:B6TE62]	--	M1	orangered3	82.1024	71.3626	0.1516	0.265194	-	164.138	173.862	0.5703	0.797943	-	103.52	117.871	0.33195	0.583975	-	12.9633	58.9994	5e-05	0.000291437	UP	0.0926058	0.101018	1	1	-	0.286526	0.22061	1	1	-	0.196176	0.119242	1	1	-	0.264661	0.180873
GRMZM5G899800	√	√	1	201502394	201505169	1	protein_coding	-	Uncharacterized protein [Source:UniProtKB/TrEMBL;Acc:B4FN08]	uncharacterized LOC100272324	M2	indianred4	39.3428	24.9779	5e-05	0.000367716	-	21.7183	36.737	5e-05	0.00167699	-	7.74695	9.48267	0.26315	0.512604	-	10.555	2.59027	5e-05	0.000291437	Down	6.78377	9.45079	0.00525	0.0286075	-	5.78938	8.37527	0.0013	0.0141551	-	7.20817	13.8931	5e-05	0.000480024	-	4.79454	27.0955
GRMZM5G852533	√	√	1	202013191	202018034	1	protein_coding	-	--	--	M6	royalblue	6.98295	4.19763	0.0012	0.00565016	-	2.85021	4.77008	0.00625	0.0571123	-	1.3174	1.62848	0.4498	0.687702	-	2.32848	0.412178	0.0003	0.00145029	Down	1.26052	2.56529	0.00165	0.0113547	UP	1.42574	1.69468	0.33855	0.607294	-	1.61827	2.19326	0.09105	0.207172	-	1.18419	4.02317
GRMZM2G315375	√	√	1	202334824	202342008	1	protein_coding	-	PGP1 [Source:UniProtKB/TrEMBL;Acc:Q6UNK5]	uncharacterized LOC100384057	M2	indianred4	26.107	25.859	0.92095	0.951296	-	22.3959	21.4014	0.6636	0.853438	-	16.952	12.325	0.0163	0.0882198	-	24.9749	6.59521	5e-05	0.000291437	Down	3.93968	3.57002	0.4044	0.610538	-	5.32552	3.25505	5e-05	0.000905296	-	5.14059	4.56175	0.2449	0.415264	-	3.8026	3.0899
GRMZM2G491632	√	√	1	202344235	202350079	-1	protein_coding	-	Zinc finger protein 593 [Source:UniProtKB/TrEMBL;Acc:B6SGD7]	--	M1	orangered3	174.504	152.737	0.1724	0.291688	-	243.567	198.305	0.0449	0.203733	-	261.396	231.913	0.3661	0.617069	-	191.348	434.863	5e-05	0.000291437	UP	105.907	88.8645	0.045	0.142888	-	94.0917	91.7984	0.77425	0.902852	-	87.9117	85.3989	0.7311	0.837367	-	108.529	78.6233
GRMZM2G086123	√	√	1	203755856	203759735	1	protein_coding	-	Uncharacterized protein [Source:UniProtKB/TrEMBL;Acc:B4FA68]	LOC100191796	-	grey	10.6296	8.68012	0.08005	0.163328	-	10.4868	10.3046	0.88735	0.957301	-	14.8959	9.60441	0.00365	0.0309402	-	19.3005	8.99915	5e-05	0.000291437	Down	0.337671	0.537414	1	1	-	0.257591	0.410804	1	1	-	0.376908	0.379927	1	1	-	0.111632	0.315476
GRMZM5G804575	√	√	1	203863732	203866010	-1	protein_coding	-	Nodulin-like protein 5NG4 [Source:UniProtKB/TrEMBL;Acc:B6TLA9]	nodulin-like protein 5NG4	M1	orangered3	235.514	150.678	5e-05	0.000367716	-	222.189	159.416	0.0021	0.0272702	-	92.7574	170.711	5e-05	0.00107717	-	33.6946	121.741	5e-05	0.000291437	UP	0.0204926	0.146331	1	1	-	0.531364	0.133131	1	1	-	0.131853	0.247122	1	1	-	0.104172	0.120249
GRMZM2G171934	√	√	1	204103938	204106057	-1	protein_coding	PLATZ	Putative uncharacterized protein [Source:UniProtKB/TrEMBL;Acc:B6TND1]	hypothetical protein	M7	darkorange	0.146867	0.14316	1	1	-	0.0205961	0.0221324	1	1	-	0.660459	0.0950235	1	1	-	3.1131	1.00518	0.0188	0.0466368	Down	0.21548	0.165413	1	1	-	0.234252	0.171332	1	1	-	0.120945	0.169223	1	1	-	0	0.282008
GRMZM2G357804	√	√	1	204686877	204692903	-1	protein_coding	-	Tetratricopeptide repeat (TPR)-like superfamily protein [Source:Projected from Arabidopsis thaliana (AT3G11540) TAIR;Acc:AT3G11540]	--	M2	indianred4	48.1678	26.2927	5e-05	0.000367716	-	35.5332	39.0344	0.3673	0.646603	-	15.07	21.7157	0.01685	0.0902892	-	21.8136	7.18969	5e-05	0.000291437	Down	8.57548	10.8429	0.01085	0.0505423	-	8.73405	10.1135	0.1047	0.31291	-	8.99539	12.1576	0.0002	0.00162361	-	7.23589	18.3151
GRMZM2G057608	√	√	1	204725618	204727783	-1	protein_coding	-	Uncharacterized protein [Source:UniProtKB/TrEMBL;Acc:B4FSL2]	40S ribosomal protein S25-1	M1	orangered3	511.662	397.532	0.0091	0.0292383	-	582.127	486.411	0.0886	0.30163	-	678.713	541.198	0.13385	0.343085	-	338.546	705.564	5e-05	0.000291437	UP	194.155	154.567	0.0049	0.0271141	-	163.854	159.134	0.72665	0.878041	-	133.255	132.169	0.9205	0.954512	-	155.954	125.698
GRMZM2G144387	√	√	1	205135014	205138721	1	protein_coding	-	Ribosomal protein [Source:UniProtKB/TrEMBL;Acc:B6SIS5]	uncharacterized LOC100272335	M1	orangered3	2008.05	3011.42	0.00425	0.0157232	-	2317.74	2253.1	0.85265	0.944335	-	1938.72	2782.61	0.1571	0.378181	-	1796.3	3908.38	0.00255	0.00892236	UP	468.019	507.76	0.35715	0.570698	-	359.969	421.684	0.06315	0.230714	-	410.317	458.955	0.145	0.287756	-	596.034	765.005
GRMZM2G015344	-	-	1	205230311	205234454	1	protein_coding	-	Pyrimidine-specific ribonucleoside hydrolase rihA [Source:UniProtKB/TrEMBL;Acc:B6THD4]	--	M7	darkorange	5.04358	4.40334	0.36675	0.506854	-	5.42589	5.01675	0.6097	0.821751	-	7.2034	6.43258	0.5232	0.744318	-	16.0716	7.6232	5e-05	0.000291437	Down	12.2528	13.5643	0.2991	0.510489	-	12.3126	13.2816	0.42125	0.680462	-	10.5807	11.1379	0.5876	0.734334	-	10.2376	11.4055
GRMZM2G449163	√	√	1	205553960	205562814	1	protein_coding	-	--	--	M4	red	3.45263	2.91584	0.42955	0.567306	-	3.67271	3.48828	0.81075	0.926779	-	1.5445	1.50583	0.94035	0.975561	-	3.30297	0.397925	0.0042	0.0135507	Down	1.54258	2.21116	0.1591	0.339524	-	1.89961	3.00401	0.02185	0.113247	-	2.3451	3.21541	0.1143	0.244272	-	1.90209	4.36318
GRMZM2G154124	√	√	1	206200059	206204623	-1	protein_coding	-	--	--	M4	red	0.580283	0.930655	1	1	-	0.552459	0.662858	1	1	-	0.76743	0.898937	0.5589	0.768566	-	3.45835	1.08397	5e-05	0.000291437	Down	2.85367	1.9112	0.0072	0.0366655	-	1.84988	1.33445	0.03555	0.157851	-	1.52569	1.64922	0.6288	0.764711	-	1.01419	1.51333
GRMZM2G089528	√	√	1	207318413	207320890	1	protein_coding	-	Flavonoid 3-monooxygenase; Uncharacterized protein [Source:UniProtKB/TrEMBL;Acc:B4FQ24]	--	M3	darkmagenta	2.54335	3.26341	0.13415	0.241732	-	6.94418	5.98223	0.30085	0.587394	-	8.72811	10.1571	0.3314	0.583477	-	3.2804	6.97732	0.00045	0.00205665	UP	169.928	130.573	0.0013	0.00931473	-	147.29	120.014	0.0136	0.0828356	-	142.937	133.677	0.36925	0.545584	-	148.359	105.228
GRMZM2G101245	√	-	1	208322940	208325510	1	protein_coding	-	Uncharacterized protein [Source:UniProtKB/TrEMBL;Acc:B4F9S7]	--	-	grey	1.30627	2.06829	0.03945	0.0942843	-	1.6685	1.28858	0.30825	0.594718	-	0.65253	1.52855	0.0086	0.0566543	-	0.663448	2.11373	0.00405	0.0131258	UP	2.94908	2.01016	0.0452	0.143228	-	1.65318	1.26181	0.1838	0.436095	-	0.672192	0.715148	1	1	-	0.894009	1.07553
GRMZM2G101268	-	-	1	208340474	208341412	-1	protein_coding	-	--	--	M1	orangered3	1196.8	944.704	0.36805	0.508122	-	1531.19	1066.36	0.2248	0.503773	-	3201.23	1945.77	0.32005	0.571422	-	547.955	2495.23	5e-05	0.000291437	UP	2.04965	1.87092	0.8759	0.93931	-	3.17276	2.17197	0.58075	0.795719	-	4.85169	2.35824	0.1487	0.293079	-	4.53639	2.42306
GRMZM2G401147	√	√	1	208340741	208341797	1	protein_coding	-	Histone H2B [Source:UniProtKB/TrEMBL;Acc:B6SJZ5]	uncharacterized LOC100502158	M1	orangered3	1571.27	1618.35	0.8517	0.90462	-	1778.94	1213.53	0.0432	0.198673	-	2302.98	1785.67	0.5172	0.739977	-	660.511	1468.93	0.01555	0.0399207	UP	2.43619	2.21531	0.79865	0.896665	-	3.80183	1.85243	0.04135	0.174502	-	2.71566	1.00298	0.07385	0.178066	-	5.08268	2.60805
GRMZM2G028726	√	√	1	208478252	208483075	-1	protein_coding	-	Putative uncharacterized protein [Source:UniProtKB/TrEMBL;Acc:B6UEV9]	--	M1	orangered3	31.0194	29.0033	0.52535	0.653926	-	28.9443	31.0776	0.54385	0.780747	-	21.1359	25.1451	0.2317	0.475546	-	3.86064	12.3067	5e-05	0.000291437	UP	0.163621	0.248479	1	1	-	0.193848	0.107426	1	1	-	0.147782	0.122045	1	1	-	0.21048	0.121332
GRMZM2G448185	√	√	1	208868050	208873974	-1	protein_coding	-	--	--	M7	darkorange	1.59201	1.5562	0.89505	0.933618	-	0.523059	0.495186	1	1	-	0.697987	0.467778	1	1	-	1.82366	0.215642	5e-05	0.000291437	Down	0.534275	0.529926	1	1	-	0.384536	0.518988	1	1	-	0.582239	0.503995	1	1	-	0.497402	0.476716
GRMZM2G125557	√	√	1	209011006	209013986	1	protein_coding	-	Uncharacterized protein [Source:UniProtKB/TrEMBL;Acc:B4FBK9]	uncharacterized LOC100192502	M7	darkorange	14.9463	19.6525	0.0165	0.0472948	-	19.542	11.8354	0.00015	0.00400945	-	14.5649	9.98016	0.01965	0.100536	-	14.6113	6.94369	0.0001	0.000548333	Down	17.8937	15.6302	0.1829	0.372696	-	24.8775	23.5938	0.5566	0.780865	-	38.5918	22.1092	5e-05	0.000480024	-	25.9787	19.3755
GRMZM2G059502	√	√	1	209172677	209174536	-1	protein_coding	-	Chaperone protein dnaJ; Uncharacterized protein [Source:UniProtKB/TrEMBL;Acc:B4FBY1]	chaperone protein dnaJ	M3	darkmagenta	0.336605	1.00251	1	1	-	1.36733	2.40085	0.04745	0.210719	-	2.22564	2.24241	0.97785	0.989138	-	0.691055	8.06844	5e-05	0.000291437	UP	165.65	92.8312	5e-05	0.000548491	-	55.166	80.74	5e-05	0.000905296	-	102.246	88.301	0.06705	0.166042	-	186.459	29.3439
GRMZM2G460861	√	√	1	209227595	209228606	1	protein_coding	-	SAUR33-auxin-responsive SAUR family member [Source:UniProtKB/TrEMBL;Acc:B6T035]	LOC100281911	-	grey	0	0	1	1	-	0.109054	0.102755	1	1	-	0.061787	0.0303254	1	1	-	7.81995	0.496466	0.0012	0.00475822	Down	1.83999	7.68577	5e-05	0.000548491	UP	0.903906	4.44491	5e-05	0.000905296	UP	1.83362	9.29816	5e-05	0.000480024	UP	2.24837	9.1484
GRMZM2G131266	√	√	1	211370663	211373082	-1	protein_coding	AP2	Uncharacterized protein [Source:UniProtKB/TrEMBL;Acc:C0PNH8]	uncharacterized LOC100384337	M3	darkmagenta	0.0897674	0.156665	1	1	-	0.0832126	0	1	1	-	0.187265	0.05295	1	1	-	4.13812	0.486304	0.00045	0.00205665	Down	3.49992	5.64593	0.0046	0.0258111	-	4.63981	4.99503	0.60715	0.811687	-	11.7327	16.2559	0.0016	0.00922984	-	11.9564	16.2173
GRMZM2G124307	-	-	1	212101742	212102844	-1	protein_coding	-	temperature-induced lipocalin [Source:Projected from Arabidopsis thaliana (AT5G58070) TAIR;Acc:AT5G58070]	LOC100286188	-	grey	59.949	68.0299	0.2166	0.345773	-	80.0613	56.1338	0.00115	0.0177065	-	138.235	106.369	0.05465	0.197251	-	80.0362	175.961	5e-05	0.000291437	UP	112.001	88.9654	0.0046	0.0258111	-	64.672	75.8607	0.06335	0.230992	-	58.6216	72.5043	0.00865	0.0355389	-	59.8213	61.5324
GRMZM2G005955	√	√	1	212379446	212405575	-1	protein_coding	-	Putative uncharacterized protein [Source:UniProtKB/TrEMBL;Acc:B6U5R0]	--	M2	indianred4	14.6393	16.4136	0.42695	0.56475	-	13.8626	15.717	0.442	0.708404	-	9.33415	7.87	0.51035	0.735322	-	20.4859	9.51683	0.0055	0.0169398	Down	2.84408	7.44361	0.0001	0.00102976	UP	5.18141	5.36509	0.8447	0.936916	-	4.14025	7.52655	0.00075	0.00491581	-	5.44352	22.1196
GRMZM2G117193	√	√	1	213277645	213280082	-1	protein_coding	G2-like	MYR1 [Source:UniProtKB/TrEMBL;Acc:B6TVG0]	--	M1	orangered3	36.2896	51.8603	0.0005	0.00270338	-	71.1632	60.8118	0.1265	0.367716	-	49.5955	71.364	0.00735	0.0509905	-	25.5492	58.4308	5e-05	0.000291437	UP	29.7694	15.761	5e-05	0.000548491	-	26.0154	22.1107	0.0936	0.292744	-	24.1445	15.6486	5e-05	0.000480024	-	29.1276	7.79368
GRMZM2G101000	√	√	1	215958211	215960443	1	protein_coding	-	Uncharacterized protein [Source:UniProtKB/TrEMBL;Acc:B4FBN6]	putative inositol polyphosphate phosphatase (synaptogenin-like) family protein isoform 1	-	grey	0.0321412	0.849825	1	1	-	0.351632	0.368081	1	1	-	2.16066	3.3708	0.0801	0.249897	-	24.0536	63.2063	5e-05	0.000291437	UP	27.1018	21.7082	0.0178	0.0732739	-	43.5049	25.4752	5e-05	0.000905296	-	31.1952	27.4147	0.1324	0.270503	-	28.8196	38.5274
GRMZM2G079805	√	√	1	216205198	216215409	1	protein_coding	-	--	--	M2	indianred4	0.72292	0.665944	1	1	-	0.126437	0.368474	1	1	-	2.41128	2.10425	0.5003	0.727393	-	14.8687	4.04228	5e-05	0.000291437	Down	0.00917885	0.00423788	1	1	-	0	0	1	1	-	0.00884969	0	1	1	-	0	0
GRMZM2G116831	√	-	1	216352273	216354730	1	protein_coding	-	--	--	M1	orangered3	2.07714	1.3643	0.04175	0.0985293	-	2.13748	1.788	0.36915	0.647735	-	1.89604	1.59367	0.45385	0.69131	-	2.13172	0.652027	0.00395	0.0128633	Down	3.51123	2.93494	0.2117	0.410867	-	3.53561	3.07697	0.2895	0.561005	-	3.59567	2.95841	0.14025	0.281052	-	3.24662	2.95696
GRMZM2G167651	√	√	1	216734844	216741515	1	protein_coding	-	--	--	M6	royalblue	16.8288	10.4714	5e-05	0.000367716	-	11.7258	11.8922	0.9013	0.961901	-	11.4635	10.263	0.42895	0.672143	-	12.632	5.62522	5e-05	0.000291437	Down	7.5536	6.81716	0.2891	0.50021	-	7.38638	6.95612	0.52385	0.757563	-	7.40365	7.06233	0.6009	0.744309	-	6.07534	8.50617
GRMZM2G142249	√	√	1	216924064	216931010	1	protein_coding	-	--	--	M1	orangered3	4.22921	2.80688	0.0033	0.0127663	-	2.48732	2.74533	0.52735	0.770183	-	1.4597	2.08538	0.09635	0.27903	-	2.84652	1.19216	0.0014	0.00541617	Down	15.169	16.832	0.214	0.413885	-	23.1914	21.8893	0.48205	0.726368	-	25.3445	16.9267	5e-05	0.000480024	-	16.7345	13.5769
GRMZM2G174310	√	-	1	217304140	217305140	-1	protein_coding	-	--	--	M8	antiquewhite4	0.0417206	0	1	1	-	0.207591	0.114002	1	1	-	0.697337	0.137042	1	1	-	2.90297	9.70725	5e-05	0.000291437	UP	0.148107	0.0732259	1	1	-	0	0.0703068	1	1	-	0.127688	0	1	1	-	0	0
AC217910.3_FG004	√	√	1	217332160	217332942	1	protein_coding	-	Putative uncharacterized protein [Source:UniProtKB/TrEMBL;Acc:B6TDU2]	LOC100276545	M7	darkorange	0	0	1	1	-	0.108547	0.0971071	1	1	-	0.435398	0.179873	1	1	-	1.67879	0.266952	0.01415	0.0369269	Down	0.725098	0.57363	1	1	-	0.545011	0.392214	1	1	-	0.437311	0.861759	1	1	-	0.823641	0.0748555
GRMZM2G114093	√	√	1	218469214	218473729	-1	protein_coding	-	Uncharacterized protein [Source:UniProtKB/TrEMBL;Acc:C0P6Y8]	protein kinase	M4	red	0.251285	0.332693	1	1	-	0.139029	0.446098	1	1	-	0.173668	0.312515	1	1	-	0.921962	0.194877	0.014	0.036608	Down	3.13078	2.98506	0.7222	0.850507	-	2.98652	3.40837	0.27795	0.549577	-	3.46594	3.62564	0.7052	0.820181	-	2.75584	2.77993
GRMZM5G818791	√	√	1	218823927	218828446	-1	protein_coding	-	--	--	M2	indianred4	15.0414	9.23442	0.00045	0.00248359	-	10.8045	11.4219	0.69565	0.871799	-	6.74463	7.75037	0.4791	0.711657	-	5.85876	2.73233	0.0054	0.016686	Down	4.50316	4.1868	0.6442	0.799027	-	2.81155	2.78214	0.95135	0.982797	-	2.25479	3.17018	0.06595	0.164115	-	2.22077	4.89152
GRMZM2G003426	√	√	1	218852737	218853569	-1	protein_coding	-	Uncharacterized protein [Source:UniProtKB/TrEMBL;Acc:B4FEQ1]	LOC100193349	M3	darkmagenta	1.82107	3.13175	0.06765	0.143125	-	2.24706	4.10919	0.0421	0.195751	-	6.61842	6.82112	0.8996	0.955779	-	4.01771	9.95101	0.00335	0.0112194	UP	160.201	58.8512	5e-05	0.000548491	Down	157.538	77.4466	5e-05	0.000905296	Down	166.212	47.5595	5e-05	0.000480024	Down	196.365	18.6162
GRMZM2G136353	-	√	1	220109000	220112377	1	protein_coding	-	--	--	M7	darkorange	0.307988	0.303898	1	1	-	0.0383487	0.0922884	1	1	-	0.066905	0.168527	1	1	-	0.730149	0.252008	0.0175	0.0439457	Down	0.104915	0.378915	1	1	-	0.00692358	0.159634	1	1	-	0.0266643	0.0349041	1	1	-	0.0722754	0.285114
GRMZM2G136439	√	√	1	220147960	220150971	1	protein_coding	-	--	--	M6	royalblue	53.4567	61.3773	0.237	0.369431	-	39.5659	32.4491	0.1706	0.432621	-	30.3905	26.1402	0.42285	0.667384	-	80.8553	16.8013	5e-05	0.000291437	Down	15.2066	17.8781	0.30805	0.521183	-	15.7628	18.5107	0.27405	0.545481	-	17.3435	17.4849	0.95905	0.976393	-	9.71989	17.4006
GRMZM2G101116	√	√	1	220837773	220841134	-1	protein_coding	-	Uncharacterized protein [Source:UniProtKB/TrEMBL;Acc:B4FMB9]	uncharacterized LOC100217274	-	grey	0.368057	0.241141	1	1	-	0.470914	0.12044	1	1	-	2.15767	0.913089	0.01025	0.0643927	-	4.55615	1.6109	0.00675	0.0200419	Down	6.26445	5.56392	0.43415	0.638251	-	6.81787	5.95444	0.3165	0.586458	-	2.7638	2.13002	0.1984	0.358209	-	2.83579	0.79006
GRMZM2G147629	-	-	1	221331274	221336808	1	protein_coding	-	Uncharacterized protein [Source:UniProtKB/TrEMBL;Acc:C0P985]	uncharacterized LOC100382599	M1	orangered3	7.08161	5.73857	0.1132	0.212221	-	4.67319	4.95872	0.69625	0.872041	-	3.47541	4.6227	0.1366	0.347272	-	7.02621	3.38374	0.00065	0.00282155	Down	7.54827	9.95858	0.00845	0.0416215	-	6.7116	8.85044	0.00695	0.0505755	-	7.13339	6.4604	0.3395	0.516884	-	7.36705	10.9998
GRMZM2G113742	√	√	1	221627183	221637379	-1	protein_coding	G2-like	Myb family transcription factor-related protein; Uncharacterized protein [Source:UniProtKB/TrEMBL;Acc:B4FPL5]	uncharacterized LOC100272614	M1	orangered3	31.5472	51.0299	5e-05	0.000367716	-	32.9468	45.8981	0.00145	0.021034	-	24.1402	35.8265	0.0033	0.0286328	-	14.4737	32.3742	5e-05	0.000291437	UP	7.38651	9.01282	0.0689	0.193466	-	5.43202	7.55035	0.0024	0.0228462	-	3.35919	5.528	0.0003	0.00230367	-	5.86266	8.4098
GRMZM2G082335	√	√	1	222534066	222535094	-1	protein_coding	-	--	--	-	grey	0.123575	0.179377	1	1	-	0.190193	0.105786	1	1	-	0.921889	0.335107	0.03105	0.137102	-	3.12682	0.291117	0.0021	0.00759463	Down	1.00424	1.83409	0.053	0.161029	-	0.936567	0.805304	0.62705	0.82283	-	1.59712	1.96082	0.3981	0.573085	-	1.02694	1.46741
GRMZM2G026020	√	√	1	222583375	222587574	1	protein_coding	-	Uncharacterized protein [Source:UniProtKB/TrEMBL;Acc:C4J9R5]	uncharacterized LOC100502258	M1	orangered3	17.1903	18.3717	0.59355	0.711323	-	15.0314	15.4173	0.8587	0.946667	-	17.6659	19.408	0.59235	0.789633	-	6.6262	19.9886	5e-05	0.000291437	UP	2.7317	3.17903	0.50355	0.695778	-	1.56536	2.3779	0.0625	0.229074	-	1.16921	2.12609	0.021	0.0699988	-	2.08598	2.96913
GRMZM2G368041	√	√	1	223005761	223007168	1	protein_coding	-	Mitochondrial import inner membrane translocase subunit tim23; Uncharacterized protein [Source:UniProtKB/TrEMBL;Acc:B6T238]	--	M1	orangered3	20.974	15.2251	0.00715	0.0240301	-	28.2448	16.8268	5e-05	0.00167699	-	23.858	22.145	0.61275	0.802583	-	10.0115	20.6217	0.0001	0.000548333	UP	8.35577	6.33663	0.04345	0.139204	-	7.25932	6.56193	0.4285	0.685506	-	5.5645	4.97744	0.43825	0.611139	-	5.32752	3.72238
GRMZM2G105770	√	√	1	223992678	224006773	1	protein_coding	-	--	--	M2	indianred4	18.5567	13.0364	0.0006	0.00315575	-	18.2433	15.7207	0.16225	0.422119	-	15.2293	11.9086	0.0652	0.220414	-	16.7241	7.2627	5e-05	0.000291437	Down	0.0757207	0.0715551	1	1	-	0.0626109	0.107644	1	1	-	0.0265539	0.135571	1	1	-	0.0429062	0.0714092
AC210173.4_FG002	-	-	1	224154660	224156545	-1	protein_coding	-	--	--	M2	indianred4	7.96655	8.18558	0.8563	0.907404	-	3.56706	6.7248	0.00185	0.0249466	-	1.04539	1.65224	0.16325	0.387283	-	1.72755	0.547206	0.01735	0.0436245	Down	0.316745	0.544895	1	1	-	0.180746	0.538361	1	1	-	0.311563	0.557333	1	1	-	0.415776	1.12609
GRMZM2G082484	√	√	1	224508802	224512075	-1	protein_coding	-	Uncharacterized protein [Source:UniProtKB/TrEMBL;Acc:C0HHR4]	uncharacterized LOC100381643	-	grey	24.9733	12.487	5e-05	0.000367716	-	24.1978	17.4572	0.00305	0.0351819	-	27.0076	18.4103	0.00575	0.0431729	-	84.2048	23.5144	5e-05	0.000291437	Down	7.751	2.52112	5e-05	0.000548491	Down	7.18616	2.07615	5e-05	0.000905296	Down	5.28741	1.67795	5e-05	0.000480024	Down	2.46514	1.13731
AC212023.4_FG004	√	√	1	224834374	224835033	1	protein_coding	-	--	--	M3	darkmagenta	0.943178	0.198248	1	1	-	0.908118	0.57999	1	1	-	1.04652	0.628868	1	1	-	13.3523	3.43804	0.001	0.00407711	Down	362.426	140.744	5e-05	0.000548491	Down	363.554	199.637	5e-05	0.000905296	-	390.91	162.899	5e-05	0.000480024	Down	537.234	37.2772
GRMZM2G125649	√	√	1	225199780	225202561	1	protein_coding	-	--	--	M8	antiquewhite4	2.14593	2.89595	0.11375	0.212989	-	4.09496	2.2545	0.00395	0.0415164	-	15.9016	8.95931	0.0006	0.00804444	-	7.20901	52.2818	5e-05	0.000291437	UP	0.23747	0.146764	1	1	-	0.073363	0.299749	1	1	-	0.0715071	0.125018	1	1	-	0	0.0191823
GRMZM2G044992	√	√	1	225421514	225426644	1	protein_coding	-	--	--	M1	orangered3	2.09794	2.74647	0.1407	0.250476	-	1.88707	2.89729	0.03295	0.168126	-	1.20089	2.10983	0.03085	0.136574	-	0.5223	2.24294	0.0004	0.00186263	UP	0.912956	1.67808	0.01295	0.0578455	-	0.55435	0.588706	1	1	-	0.526284	0.412099	1	1	-	0.356632	0.17064
GRMZM2G412630	√	√	1	225750463	225750723	-1	protein_coding	-	Putative uncharacterized protein [Source:UniProtKB/TrEMBL;Acc:B6SLT4]	--	M1	orangered3	4.37423	5.16597	0.74455	0.826766	-	11.0888	13.5923	0.55815	0.78912	-	19.4465	19.2984	0.97725	0.988894	-	12.3965	50.8336	0.00045	0.00205665	UP	0.360345	0	1	1	-	0.323918	0.319618	1	1	-	0.15859	0	1	1	-	0	0
GRMZM5G882228	√	√	1	226230699	226233949	1	protein_coding	-	Membrane steroid-binding protein 1 [Source:UniProtKB/TrEMBL;Acc:B6TM12]	membrane steroid-binding protein 1	M1	orangered3	221.085	406.193	5e-05	0.000367716	-	414.891	366.478	0.27415	0.559483	-	518.562	456.92	0.4586	0.695953	-	380.525	838.86	5e-05	0.000291437	UP	151.648	127.121	0.0342	0.118164	-	131.398	127.35	0.71095	0.86932	-	105.1	74.696	5e-05	0.000480024	-	132.999	71.6589
GRMZM2G131817	√	√	1	226514519	226516741	-1	protein_coding	-	Uncharacterized protein [Source:UniProtKB/TrEMBL;Acc:B4G0L5]	uncharacterized LOC100274385	M1	orangered3	55.311	78.5197	0.0004	0.0022491	-	53.3233	62.6676	0.11555	0.349387	-	36.2934	54.7861	0.00165	0.0175761	-	31.243	63.4692	5e-05	0.000291437	UP	10.8752	10.8709	0.995	0.996645	-	8.28337	8.91814	0.45875	0.709072	-	7.36591	10.2537	0.0007	0.00466033	-	9.48997	13.6102
GRMZM2G119657	-	-	1	227176425	227184375	-1	protein_coding	-	--	--	M2	indianred4	2.12318	1.82196	0.41275	0.551215	-	0.936938	1.32152	0.1628	0.422818	-	0.482275	0.700607	1	1	-	0.817372	0.119509	0.0033	0.0110786	Down	0.373242	0.5126	1	1	-	0.507676	0.542688	1	1	-	0.59013	0.813033	1	1	-	0.610555	0.905255
AC208440.3_FG003	√	√	1	227507114	227513614	-1	protein_coding	-	--	--	M2	indianred4	19.0407	15.6735	0.0667	0.141594	-	15.2839	15.8293	0.75635	0.902964	-	7.36021	9.23495	0.1561	0.376845	-	8.72664	3.09565	5e-05	0.000291437	Down	4.42391	4.59358	0.75375	0.869571	-	3.99283	4.38999	0.40795	0.669067	-	4.66745	6.00299	0.01995	0.0672091	-	3.67701	6.45808
GRMZM2G095126	√	√	1	228378444	228381659	-1	protein_coding	-	Uncharacterized protein [Source:UniProtKB/TrEMBL;Acc:B4F9X0]	--	M3	darkmagenta	0.153228	0.243195	1	1	-	1.21201	0.682876	0.0734	0.270473	-	0.550268	0.750545	1	1	-	2.15353	5.92573	0.0005	0.00225257	UP	78.3809	71.5098	0.26285	0.471264	-	121.937	62.6144	5e-05	0.000905296	-	125.478	54.4096	5e-05	0.000480024	Down	168.286	65.0062
GRMZM2G113202	√	√	1	229251332	229267181	-1	protein_coding	Orphans	Myosin VIII ZMM3 [Source:UniProtKB/TrEMBL;Acc:Q9XFK8]	--	M2	indianred4	26.2877	22.8716	0.15595	0.27093	-	20.1142	20.5577	0.83365	0.936739	-	14.7269	15.3187	0.7726	0.894592	-	23.3171	9.61347	5e-05	0.000291437	Down	10.5242	13.343	0.0046	0.0258111	-	13.7493	13.4366	0.7795	0.905269	-	19.4535	18.9196	0.7064	0.820713	-	14.1521	22.6996
GRMZM2G091320	√	√	1	229770648	229774379	1	protein_coding	-	--	--	M1	orangered3	5.80996	6.24413	0.6734	0.775658	-	5.40951	4.53922	0.3891	0.66372	-	5.39653	4.80686	0.6089	0.799913	-	1.94634	4.88925	0.0093	0.0261358	UP	1.52026	1.12901	0.3597	0.572713	-	1.29924	1.51181	0.56515	0.786479	-	1.30584	0.620121	0.1946	0.35337	-	2.01548	0.354226
AC192362.3_FG003	√	√	1	230180972	230183764	1	protein_coding	-	Uncharacterized protein [Source:UniProtKB/TrEMBL;Acc:C0HG88]	uncharacterized LOC100381472	M2	indianred4	7.95821	5.37526	0.0081	0.0266291	-	6.13034	5.68415	0.62725	0.832649	-	2.57468	3.9029	0.06645	0.223069	-	4.13612	1.05654	0.00015	0.000788724	Down	2.67416	2.66676	0.98425	0.991239	-	3.01304	2.89248	0.7742	0.902852	-	3.28891	3.99663	0.15695	0.304418	-	2.01726	4.92778
GRMZM2G431412	√	√	1	230272258	230272906	-1	protein_coding	-	--	--	M1	orangered3	17.2496	32.9268	0.0001	0.000679693	-	23.4448	18.634	0.16775	0.429792	-	18.426	24.9638	0.11945	0.319408	-	11.5565	26.8793	0.0005	0.00225257	UP	0	0.10906	1	1	-	0	0.085127	1	1	-	0	0	1	1	-	0.220611	0.0482681
GRMZM2G048434	-	-	1	230937870	230948592	-1	protein_coding	-	Uncharacterized protein [Source:UniProtKB/TrEMBL;Acc:B4FKS3]	mitochondrial import inner membrane translocase subunit TIM16	M8	antiquewhite4	59.0978	46.6848	0.03615	0.0878395	-	58.5285	46.6056	0.0543	0.227878	-	47.1649	73.3207	0.0022	0.0215721	-	56.6611	114.845	5e-05	0.000291437	UP	64.7534	64.3406	0.9443	0.972455	-	63.3678	60.7612	0.6383	0.830422	-	60.8174	58.8064	0.69465	0.813865	-	84.7218	87.0101
GRMZM2G165963	√	√	1	231018506	231021751	-1	protein_coding	-	Putative uncharacterized protein [Source:UniProtKB/TrEMBL;Acc:B6SJI4]	hypothetical protein	M2	indianred4	6.6931	4.03501	0.00075	0.00381808	-	4.34936	4.70952	0.6786	0.862049	-	2.09317	2.10434	0.9806	0.990559	-	3.55029	0.293056	0.0161	0.0410966	Down	2.48918	3.02157	0.1896	0.382027	-	2.8824	3.81737	0.0402	0.171662	-	5.2339	5.15753	0.90065	0.944277	-	2.29871	4.30541
GRMZM2G147346	√	√	1	231339380	231341787	1	protein_coding	MYB	Uncharacterized protein [Source:UniProtKB/TrEMBL;Acc:C4IYX1]	putative MYB DNA-binding domain superfamily protein	M1	orangered3	6.85244	13.5816	5e-05	0.000367716	-	5.51489	7.96826	0.0377	0.182169	-	3.7259	7.01937	0.00475	0.0376623	-	0.984613	3.90078	0.0005	0.00225257	UP	1.47559	0.776634	0.0702	0.195796	-	1.22991	1.49658	0.43335	0.689074	-	0.436237	0.515411	1	1	-	0.784254	0.107102
GRMZM2G406043	√	√	1	231787405	231790942	-1	protein_coding	-	--	--	M2	indianred4	15.3665	10.6708	0.02055	0.0563428	-	8.06344	12.4095	0.0241	0.138504	-	2.62531	1.87402	0.33435	0.586008	-	4.9295	0.42936	0.00195	0.00714266	Down	2.00663	3.21706	0.08565	0.224104	-	1.3367	2.6831	0.01025	0.0671784	-	2.00411	2.75319	0.2057	0.36745	-	1.92759	6.5617
GRMZM2G054152	-	-	1	232346244	232351350	-1	protein_coding	-	--	--	M4	red	4.38502	6.83948	0.0015	0.00676592	-	2.04595	3.11811	0.01935	0.121012	-	1.9037	2.64637	0.1266	0.331754	-	3.4148	1.64065	0.0043	0.0138188	Down	1.00987	1.02436	1	1	-	1.32861	1.11522	0.3215	0.591449	-	1.51399	1.61439	0.70375	0.819166	-	1.73027	0.760388
GRMZM2G116885	√	-	1	232980076	232983251	1	protein_coding	-	Uncharacterized protein [Source:UniProtKB/TrEMBL;Acc:B4F986]	--	M4	red	25.938	29.7354	0.212	0.340295	-	32.0198	28.2074	0.2696	0.554111	-	20.6154	26.7668	0.0814	0.25203	-	9.24632	19.3139	0.0002	0.00101317	UP	16.9108	17.1704	0.8899	0.946104	-	20.5321	17.5662	0.1173	0.334532	-	21.7384	19.037	0.1659	0.316161	-	26.5395	19.2531
GRMZM2G343972	√	√	1	233639016	233641433	-1	protein_coding	-	Uncharacterized protein [Source:UniProtKB/TrEMBL;Acc:B4FL18]	uncharacterized LOC100217033	M4	red	0.107014	0.060958	1	1	-	0.438288	0.174816	1	1	-	2.4221	1.64281	0.10605	0.295868	-	10.8318	3.5441	5e-05	0.000291437	Down	1.44261	0.419229	0.00105	0.00782628	Down	2.07655	0.82972	5e-05	0.000905296	Down	2.23259	1.14869	0.0015	0.00874949	-	1.18995	0.18529
GRMZM5G860498	√	√	1	233779397	233781692	-1	protein_coding	-	--	--	M2	indianred4	198.005	113.992	5e-05	0.000367716	-	150.483	150.658	0.99025	0.995449	-	74.0561	87.354	0.25025	0.498109	-	98.3842	36.5114	5e-05	0.000291437	Down	45.8858	37.1607	0.0145	0.0630646	-	31.315	34.6069	0.26225	0.532706	-	23.4483	26.8995	0.12535	0.260219	-	20.8637	31.1612
GRMZM2G004057	√	√	1	233951533	233957184	-1	protein_coding	-	Uncharacterized protein [Source:UniProtKB/TrEMBL;Acc:B4FHA3]	hypothetical protein	M1	orangered3	447.984	376.839	0.0938	0.184441	-	548.777	472.938	0.18675	0.454794	-	724.498	519.43	0.05155	0.190292	-	342.481	777.38	5e-05	0.000291437	UP	200.19	155.264	0.0039	0.0226524	-	162.764	152.562	0.4631	0.712574	-	123.748	126.067	0.82	0.894198	-	164.33	114.416
GRMZM2G413482	√	√	1	234204595	234204819	1	protein_coding	-	--	--	M1	orangered3	62.4207	65.0901	0.84235	0.898535	-	166.914	96.8666	0.00445	0.0452367	-	232.812	260.323	0.52555	0.745739	-	56.8166	281.664	5e-05	0.000291437	UP	3.31283	1.91461	0.5678	0.745902	-	0.443221	1.1436	1	1	-	2.44535	0.39413	0.08455	0.196315	-	1.78594	1.16326
GRMZM2G116526	√	√	1	234851248	234877384	-1	protein_coding	-	--	--	-	grey	4.09175	3.56564	0.5257	0.654323	-	2.30393	2.77458	0.48615	0.739334	-	0.482575	1.02208	0.1191	0.318861	-	1.21031	0.169184	0.0173	0.0435358	Down	3.62905	6.6179	0.00345	0.020595	-	3.18052	5.17556	0.00725	0.0520751	-	3.10596	8.42601	5e-05	0.000480024	UP	2.72079	19.0742
GRMZM2G075436	√	√	1	234970119	234972058	1	protein_coding	-	--	--	M4	red	1.97206	3.67334	0.00225	0.00932738	-	3.51046	3.5227	0.98425	0.993304	-	2.50758	4.28247	0.02055	0.103557	-	1.25207	5.87506	5e-05	0.000291437	UP	0.0182493	0.0538175	1	1	-	0	0	1	1	-	0.0312411	0.0604605	1	1	-	0	0.0890306
GRMZM2G163436	√	√	1	235205115	235206253	-1	protein_coding	-	--	--	M2	indianred4	12.7952	8.26697	0.02105	0.0574396	-	8.6073	14.9128	0.0061	0.0563775	-	3.86292	7.90868	0.01425	0.0804162	-	6.11198	1.24659	0.001	0.00407711	Down	5.93919	6.07761	0.90305	0.952361	-	6.93252	7.70037	0.52195	0.756343	-	7.82639	7.92819	0.9446	0.968829	-	6.05749	8.36641
GRMZM2G020974	-	-	1	235424749	235426976	-1	protein_coding	-	Shugoshin-1 [Source:UniProtKB/TrEMBL;Acc:B6TQG1]	shugoshin-1	M1	orangered3	65.9583	57.1508	0.17325	0.292544	-	89.3278	87.5552	0.85455	0.9448	-	62.4242	79.528	0.10295	0.290709	-	31.8778	75.8954	5e-05	0.000291437	UP	0.0152994	0.115467	1	1	-	0.0482834	0.155616	1	1	-	0.0375696	0.0860694	1	1	-	0.207501	0.0309961
GRMZM2G118433	√	√	1	235762929	235764651	-1	protein_coding	-	Uncharacterized protein [Source:UniProtKB/TrEMBL;Acc:B4F8Q9]	LOC100191413	M2	indianred4	32.3039	24.6596	0.0083	0.0271355	-	27.4848	27.8186	0.9077	0.964237	-	12.4307	17.8485	0.0258	0.120959	-	24.2362	10.1046	5e-05	0.000291437	Down	2.592	3.89566	0.0147	0.0636713	-	3.02929	2.65276	0.39405	0.657799	-	1.9165	3.33139	0.0019	0.0106034	-	1.99191	4.74265
GRMZM2G067315	√	√	1	235968685	235970191	1	protein_coding	-	--	--	-	grey	0.0711455	0.707951	1	1	-	0.319063	0.320775	1	1	-	0.763087	0.620778	1	1	-	12.6187	2.89245	5e-05	0.000291437	Down	91.7922	123.971	0.00025	0.00230604	-	16.243	22.0108	0.00095	0.0112002	-	30.9843	47.7511	5e-05	0.000480024	-	64.1691	123.862
GRMZM2G036765	√	√	1	237146881	237152159	-1	protein_coding	-	Putative uncharacterized protein [Source:UniProtKB/TrEMBL;Acc:B6UD10]	LOC100274218	-	grey	71.1901	61.406	0.16625	0.284042	-	70.0841	69.8835	0.9802	0.991307	-	38.4543	76.2243	5e-05	0.00107717	-	45.8808	117.806	5e-05	0.000291437	UP	39.6981	40.8897	0.7193	0.848841	-	42.7617	40.9655	0.60485	0.810708	-	43.309	40.0826	0.3108	0.488186	-	50.8862	53.7109
GRMZM2G119521	-	-	1	238809556	238811821	1	protein_coding	-	Uncharacterized protein [Source:UniProtKB/TrEMBL;Acc:C0PHB9]	uncharacterized LOC100383582	M1	orangered3	0.296228	0.373419	1	1	-	0.490292	0.314859	1	1	-	0.667074	0.26279	1	1	-	0.589683	1.60266	0.0113	0.0306614	UP	5.18013	4.64601	0.45615	0.657685	-	6.09238	5.71012	0.61835	0.817849	-	8.66554	5.27975	0.00015	0.00126365	-	6.088	3.79831
GRMZM2G040387	√	√	1	240551751	240554659	-1	protein_coding	-	Uncharacterized protein [Source:UniProtKB/TrEMBL;Acc:B6SVD9]	hypothetical protein	M2	indianred4	41.5314	33.3997	0.02685	0.0697555	-	30.1805	32.5535	0.4777	0.73326	-	33.5262	27.7459	0.1506	0.368932	-	41.8341	15.7431	5e-05	0.000291437	Down	15.9223	18.9344	0.05615	0.16762	-	16.3768	18.0701	0.27075	0.541553	-	18.581	21.0118	0.1668	0.317238	-	16.0592	22.8866
GRMZM2G071268	√	√	1	241056524	241060576	-1	protein_coding	-	--	--	-	grey	39.7119	49.3199	0.03125	0.0784535	-	28.681	47.2134	5e-05	0.00167699	-	15.5682	20.4514	0.0788	0.247449	-	28.2274	7.11815	5e-05	0.000291437	Down	29.1993	30.3666	0.6364	0.793945	-	24.1043	29.3228	0.0192	0.104336	-	24.091	31.5961	0.00075	0.00491581	-	23.4649	43.2516
GRMZM2G326677	√	√	1	242085772	242101942	1	protein_coding	-	--	--	M6	royalblue	5.1494	3.4394	0.00555	0.0195362	-	2.84302	4.59957	0.00235	0.0295864	-	1.22979	1.49152	0.4329	0.674901	-	2.37629	0.304454	5e-05	0.000291437	Down	0.948591	1.58448	0.0086	0.0421423	-	1.22273	1.41537	0.35995	0.628694	-	1.27523	1.55162	0.2281	0.395414	-	0.623416	2.72788
GRMZM2G138455	√	√	1	242766583	242768989	1	protein_coding	Dof	DOF40 C2C2-DOF type transcription factor [Source:UniProtKB/TrEMBL;Acc:K0DCM6]	--	-	grey	1.72033	2.26977	0.1523	0.266112	-	2.19756	1.56631	0.1162	0.350146	-	4.42028	3.13336	0.08895	0.265539	-	11.9406	3.81579	5e-05	0.000291437	Down	6.8733	6.54978	0.6895	0.829301	-	11.4154	11.6489	0.8338	0.932536	-	12.2665	18.1893	5e-05	0.000480024	-	14.6022	15.4341
GRMZM2G009591	-	-	1	242970003	242974957	1	protein_coding	-	Uncharacterized protein [Source:UniProtKB/TrEMBL;Acc:C4J1M8]	pyrophosphate--fructose 6-phosphate 1-phosphotransferase	-	grey	7.91529	9.79382	0.07195	0.150101	-	4.51691	7.36084	0.0008	0.013733	-	2.46539	4.30179	0.00705	0.0496264	-	3.53352	1.75548	0.00365	0.0120453	Down	15.4148	17.6518	0.1246	0.288765	-	16.5974	19.1707	0.095	0.29577	-	18.5682	18.526	0.97955	0.98725	-	16.1195	18.5528
GRMZM2G097349	√	√	1	243185151	243187447	1	protein_coding	HB	Homeobox-leucine zipper protein HAT7 [Source:UniProtKB/TrEMBL;Acc:B6U0B0]	--	-	grey	1.00324	1.82925	0.02835	0.0727982	-	2.3501	2.39642	0.935	0.974342	-	11.3888	6.50828	0.00205	0.0205391	-	29.5031	9.70109	5e-05	0.000291437	Down	0.158759	0.0195762	1	1	-	0	0	1	1	-	0.0427478	0	1	1	-	0	0.0115583
GRMZM2G409133	√	√	1	243500245	243505085	-1	protein_coding	-	Uncharacterized protein [Source:UniProtKB/TrEMBL;Acc:C0P6B2]	oxidoreductase	M3	darkmagenta	21.4172	21.3652	0.9817	0.988069	-	21.6287	23.6019	0.452	0.716199	-	23.0114	24.9312	0.5771	0.779945	-	7.64415	21.3259	5e-05	0.000291437	UP	53.466	32.1775	5e-05	0.000548491	-	71.8487	56.8947	0.0048	0.0386601	-	99.111	65.9184	5e-05	0.000480024	-	91.1312	35.2896
GRMZM2G167986	√	√	1	243707108	243709449	1	protein_coding	-	Cytochrome P450 CYP78A1 [Source:UniProtKB/TrEMBL;Acc:B6U102]	--	M1	orangered3	110.044	70.3599	5e-05	0.000367716	-	92.6288	92.6021	0.9976	0.998358	-	15.1607	24.8167	0.001	0.0120931	-	0.794828	3.29568	0.00015	0.000788724	UP	0	0.128753	1	1	-	0.0840181	0.0393886	1	1	-	0.00803145	0.0502637	1	1	-	0	0.081744
GRMZM2G108514	√	√	1	243871028	243872835	-1	protein_coding	-	Uncharacterized protein [Source:UniProtKB/TrEMBL;Acc:B4G0K6]	--	-	grey	0.0142004	0	1	1	-	0.0906153	0.125707	1	1	-	0.0127025	0.015148	1	1	-	1.39345	0.163002	0.0057	0.0174356	Down	2.30964	1.39663	0.0286	0.104009	-	3.93367	1.70612	0.0001	0.00168562	Down	5.53328	2.17948	5e-05	0.000480024	Down	3.73382	0.706351
GRMZM2G150169	-	-	1	244564200	244579287	1	protein_coding	-	--	--	M2	indianred4	28.2557	25.0588	0.21965	0.349408	-	21.0436	25.6302	0.05455	0.228155	-	11.4576	14.7459	0.0709	0.231771	-	17.7967	8.47609	5e-05	0.000291437	Down	5.67432	8.27068	5e-05	0.000548491	-	6.43026	7.44005	0.10185	0.307348	-	7.31339	9.97604	0.0005	0.00352733	-	5.26711	12.4748
GRMZM2G024705	√	√	1	244817584	244818566	-1	protein_coding	-	--	--	-	grey	0.449414	1.06472	1	1	-	0.633822	0.516714	1	1	-	1.96868	4.04492	0.0388	0.158722	-	27.4298	4.29108	0.0001	0.000548333	Down	11.6027	9.40159	0.23805	0.44251	-	10.4291	11.2355	0.6387	0.830678	-	8.54522	5.13426	0.0154	0.055153	-	6.4879	2.2143
GRMZM2G011078	√	√	1	246465476	246469206	-1	protein_coding	-	Uncharacterized protein [Source:UniProtKB/TrEMBL;Acc:C0HEV8]	--	-	grey	2.31165	3.35173	0.04325	0.101249	-	3.06101	2.8161	0.66295	0.853111	-	3.63149	3.73067	0.8958	0.953856	-	19.0807	3.86085	5e-05	0.000291437	Down	15.463	15.0749	0.78795	0.890804	-	20.966	18.639	0.1884	0.442505	-	15.4723	13.0029	0.05875	0.150456	-	15.8891	17.0266
GRMZM2G011832	√	√	1	246538639	246539936	-1	protein_coding	Dof	--	--	-	grey	0.189534	0.19703	1	1	-	1.37552	0.860368	0.21385	0.490453	-	1.70626	0.857688	0.04215	0.167583	-	1.74563	0.343682	0.01815	0.0453186	Down	1.00849	0.65378	1	1	-	0.938885	0.786397	1	1	-	1.34926	1.00715	0.33565	0.513106	-	1.10213	0.693189
GRMZM2G146819	√	√	1	246713606	246726650	-1	protein_coding	-	--	--	M2	indianred4	20.8888	18.2703	0.1858	0.308395	-	13.0668	15.9158	0.0656	0.253297	-	10.0149	12.0357	0.18245	0.414535	-	24.546	7.08763	5e-05	0.000291437	Down	8.63348	7.47783	0.0978	0.245427	-	9.72634	9.19768	0.5164	0.75168	-	10.5906	10.2583	0.6873	0.808591	-	8.32191	10.9275
GRMZM2G146818	√	√	1	246742903	246744840	1	protein_coding	-	Putative uncharacterized protein [Source:UniProtKB/TrEMBL;Acc:B6T7S2]	--	-	grey	20.204	25.3665	0.1047	0.200044	-	30.5615	22.377	0.03205	0.164812	-	24.1777	32.1545	0.09945	0.284574	-	24.6878	51.396	5e-05	0.000291437	UP	37.2109	31.1359	0.106	0.258953	-	28.7231	31.8817	0.3348	0.603788	-	26.3179	23.9783	0.42295	0.59595	-	32.572	25.97
GRMZM2G110298	√	√	1	248200543	248209103	1	protein_coding	-	Acyl carrier protein [Source:UniProtKB/TrEMBL;Acc:B6SGG4]	--	M1	orangered3	14.5229	12.3111	0.23835	0.371073	-	16.1325	12.5424	0.0896	0.303855	-	18.2614	20.4625	0.48535	0.715549	-	12.1452	28.9774	5e-05	0.000291437	UP	12.7766	9.17022	0.01245	0.0560628	-	11.3036	10.7966	0.70455	0.866235	-	8.8677	10.0937	0.32085	0.498106	-	8.31272	7.87681
GRMZM2G153887	-	-	1	248481666	248483201	1	protein_coding	-	Putative uncharacterized protein [Source:UniProtKB/TrEMBL;Acc:B6SYX0]	hypothetical protein	M1	orangered3	35.171	47.9315	0.05775	0.126629	-	41.651	41.4241	0.9713	0.987856	-	51.7491	68.3095	0.13715	0.348069	-	11.5436	53.4313	5e-05	0.000291437	UP	10.3924	8.65961	0.51815	0.708163	-	7.86146	8.61195	0.78035	0.905692	-	5.21396	3.33282	0.2144	0.378332	-	7.31472	2.21854
GRMZM5G830403	√	√	1	248651319	248656388	-1	protein_coding	-	--	--	M2	indianred4	64.5213	47.3507	0.0034	0.0131031	-	45.0985	51.7803	0.2033	0.476796	-	18.8476	22.3206	0.28285	0.53416	-	22.6378	4.82449	0.01725	0.0434284	Down	14.3274	17.7253	0.03545	0.121309	-	14.923	17.2276	0.1312	0.35686	-	16.3503	20.5399	0.01245	0.0471184	-	11.9656	29.2638
GRMZM2G129540	√	√	1	248673805	248677173	-1	protein_coding	-	Transposon protein [Source:UniProtKB/TrEMBL;Acc:B6TIY2]	transposon protein	M3	darkmagenta	10.1253	17.0223	5e-05	0.000367716	-	21.6004	24.6002	0.25895	0.542066	-	19.1191	19.0408	0.97605	0.98839	-	5.50426	13.4483	5e-05	0.000291437	UP	1.39452	2.25313	0.0353	0.12094	-	0.457648	1.00442	0.0151	0.0889097	-	0.485596	1.16083	0.0101	0.0400314	UP	0.658879	1.96051
GRMZM2G393935	√	√	1	249124496	249128631	1	protein_coding	-	Pentatricopeptide repeat (PPR) superfamily protein [Source:Projected from Arabidopsis thaliana (AT5G55840) TAIR;Acc:AT5G55840]	--	M2	indianred4	2.74721	1.50682	0.00075	0.00381808	-	1.59274	1.8932	0.3228	0.607608	-	0.747405	0.535708	1	1	-	1.62691	0.146382	5e-05	0.000291437	Down	0.112351	0.071132	1	1	-	0.069198	0.123735	1	1	-	0.148492	0.187532	1	1	-	0.0831909	0.19752
GRMZM2G121293	√	√	1	249596401	249599355	1	protein_coding	-	Subtilisin-like protease [Source:UniProtKB/TrEMBL;Acc:B6U1P8]	subtilisin-like protease	-	grey	15.9199	29.8171	5e-05	0.000367716	-	37.7248	28.121	0.0049	0.048364	-	66.0567	36.1376	5e-05	0.00107717	-	65.5786	27.9817	5e-05	0.000291437	Down	3.19818	2.6196	0.1799	0.368611	-	3.68988	2.77644	0.03395	0.15273	-	5.57016	3.11919	5e-05	0.000480024	-	4.22438	1.84127
GRMZM2G157456	-	-	1	250129175	250130446	1	protein_coding	-	--	--	M1	orangered3	10.0241	15.3628	0.00205	0.00865528	-	22.7675	18.7851	0.1483	0.401548	-	21.6185	22.9607	0.69615	0.852128	-	6.1581	17.6992	5e-05	0.000291437	UP	0.721225	0.294661	1	1	-	0.35451	0.45511	1	1	-	0.637484	0.295513	1	1	-	0.557689	0.121813
GRMZM2G318671	√	√	1	250390540	250391388	-1	protein_coding	-	Putative uncharacterized protein [Source:UniProtKB/TrEMBL;Acc:B6TVT4]	--	M1	orangered3	24.9272	28.468	0.28315	0.421478	-	40.1855	28.1299	0.0057	0.0539107	-	39.358	39.0649	0.9622	0.983717	-	20.5172	64.2726	5e-05	0.000291437	UP	5.85926	6.2126	0.75685	0.87181	-	5.8547	5.79369	0.9506	0.98265	-	4.26415	5.29182	0.2806	0.455474	-	4.51595	5.60765
GRMZM2G070323	√	√	1	250489394	250504178	1	protein_coding	-	--	--	M4	red	15.6161	10.3904	0.00015	0.000968439	-	10.8679	11.9626	0.38565	0.660993	-	6.71275	6.18708	0.59035	0.788157	-	9.53479	2.49111	5e-05	0.000291437	Down	5.2806	7.7023	0.00015	0.00148207	-	5.94253	6.31319	0.52205	0.756362	-	6.53911	9.3386	0.0001	0.000887187	-	4.94491	12.9575
GRMZM2G023372	√	√	1	252016458	252026920	1	protein_coding	-	--	--	M2	indianred4	13.4702	8.2558	0.00025	0.00150909	-	8.77967	9.35248	0.64625	0.843577	-	5.37839	6.22317	0.43455	0.67628	-	5.11727	2.06787	0.001	0.00407711	Down	2.0276	1.37761	0.06545	0.186502	-	1.93606	1.72521	0.5096	0.746656	-	1.69931	2.03341	0.33495	0.512351	-	1.55682	3.00721
GRMZM2G414047	-	√	1	252053770	252055538	-1	protein_coding	-	Uncharacterized protein [Source:UniProtKB/TrEMBL;Acc:C0PNA8]	--	M3	darkmagenta	1.05987	1.93409	0.0226	0.0608026	-	2.17098	1.65139	0.27005	0.554608	-	2.39519	1.75339	0.2313	0.475034	-	3.00257	7.02872	0.00115	0.00459225	UP	38.3248	29.6204	0.00485	0.0269118	-	35.5404	28.6172	0.0143	0.0856247	-	40.4674	42.6253	0.51775	0.678307	-	36.8464	30.5881
GRMZM2G165042	√	√	1	252434109	252437685	-1	protein_coding	bHLH	PIL5 [Source:UniProtKB/TrEMBL;Acc:B6SV80]	PIL5	M3	darkmagenta	0.32392	0.156156	1	1	-	0.193105	0.278992	1	1	-	0.215585	0.0987178	1	1	-	1.03318	0.153193	0.0066	0.0196903	Down	9.99845	6.37729	0.0001	0.00102976	-	10.1638	9.23789	0.36465	0.633378	-	11.4536	12.8901	0.225	0.391509	-	7.2877	5.19531
AC207347.3_FG005	√	√	1	252853758	252860409	1	protein_coding	-	--	--	-	grey	6.53146	7.22207	0.4942	0.626191	-	4.66609	4.51673	0.84845	0.943006	-	4.07337	4.22928	0.8526	0.934719	-	4.85426	1.28983	0.00035	0.00165816	Down	3.77891	8.71995	5e-05	0.000548491	UP	4.98327	8.10987	5e-05	0.000905296	-	4.52446	8.26331	5e-05	0.000480024	-	5.40909	14.676
GRMZM2G111269	√	√	1	252986248	252990943	1	protein_coding	-	ATP binding protein; Uncharacterized protein [Source:UniProtKB/TrEMBL;Acc:B4G1F0]	ATP binding protein	M3	darkmagenta	16.7571	18.7191	0.27975	0.417777	-	12.1668	14.9124	0.071	0.26492	-	10.8904	12.1267	0.4648	0.701025	-	24.2249	10.606	5e-05	0.000291437	Down	97.0393	80.2324	0.02005	0.0795713	-	90.2108	86.6532	0.62465	0.821125	-	86.3988	72.5311	0.0194	0.0658024	-	63.6773	69.6201
GRMZM2G355771	√	√	1	253073343	253079444	1	protein_coding	-	--	--	M6	royalblue	9.90151	7.09518	0.002	0.00848971	-	6.04971	5.86736	0.7937	0.919363	-	3.753	3.58741	0.7734	0.894991	-	7.71164	1.21959	5e-05	0.000291437	Down	1.64597	2.46402	0.00075	0.00589101	-	1.02682	1.71613	5e-05	0.000905296	-	1.25154	1.65729	0.02055	0.0686832	-	0.954419	2.35479
GRMZM2G141332	-	-	1	253434252	253441823	-1	protein_coding	-	--	--	-	grey	37.2977	28.1326	0.00575	0.0201136	-	29.9268	27.7164	0.48025	0.735299	-	25.2025	22.5807	0.43355	0.67558	-	26.0969	11.7708	5e-05	0.000291437	Down	23.8985	26.8427	0.1842	0.374619	-	28.0146	28.6011	0.80575	0.917777	-	32.0286	33.5959	0.5504	0.705229	-	21.4817	36.2008
GRMZM2G070061	√	√	1	253553474	253556659	1	protein_coding	-	Uncharacterized protein; VIP3 protein [Source:UniProtKB/TrEMBL;Acc:Q9AR47]	VIP3 protein	M1	orangered3	66.7934	62.1428	0.4661	0.601487	-	84.6356	86.8738	0.80025	0.922234	-	86.3426	114.083	0.0374	0.154976	-	60.7357	154.079	5e-05	0.000291437	UP	24.5243	27.6627	0.22615	0.42941	-	23.4873	27.1636	0.1275	0.351456	-	21.645	21.9156	0.90285	0.945279	-	23.1671	18.4391
GRMZM2G021055	√	√	1	253775342	253780692	1	protein_coding	-	Uncharacterized protein [Source:UniProtKB/TrEMBL;Acc:C0PJS7]	uncharacterized LOC100383888	M1	orangered3	0.0600219	0.186319	1	1	-	0.0134695	0.168354	1	1	-	0.213613	0.137846	1	1	-	1.88784	0.199981	0.0015	0.00574301	Down	7.17174	4.20665	0.0001	0.00102976	-	9.04874	7.06011	0.02965	0.139473	-	13.2184	10.5271	0.025	0.0800943	-	13.6985	3.66237
GRMZM2G342105	√	√	1	253827545	253837409	-1	protein_coding	-	--	--	-	grey	2.11949	1.86841	0.4868	0.619919	-	1.98559	2.54924	0.174	0.437555	-	2.20474	2.08288	0.7885	0.903667	-	3.54843	1.18769	0.00015	0.000788724	Down	14.6154	19.0998	0.002	0.013301	-	10.6011	14.818	5e-05	0.000905296	-	14.9162	16.8136	0.1379	0.278053	-	12.5411	16.8244
GRMZM2G043191	√	√	1	253852796	253855290	-1	protein_coding	-	inositol polyphosphate 5-phosphatase 11 [Source:Projected from Arabidopsis thaliana (AT1G47510) TAIR;Acc:AT1G47510]	uncharacterized LOC100279724	M9	navajowhite2	0.0163292	0.0506904	1	1	-	0.145154	0.0230781	1	1	-	1.4382	0.595803	0.0081	0.0542835	-	49.606	14.1307	5e-05	0.000291437	Down	2.02901	4.60452	5e-05	0.000548491	UP	4.39406	4.87243	0.40225	0.664393	-	4.81252	5.05944	0.68595	0.807528	-	2.44323	2.8615
GRMZM2G043127	√	√	1	253856105	253859765	-1	protein_coding	-	Uncharacterized protein [Source:UniProtKB/TrEMBL;Acc:B4FCR0]	--	M1	orangered3	294.472	337.753	0.15985	0.275767	-	347.717	294.82	0.10395	0.329198	-	419.434	359.467	0.26965	0.519582	-	192.965	438.25	5e-05	0.000291437	UP	83.319	88.6846	0.47405	0.671772	-	70.1774	79.6142	0.1476	0.383371	-	69.5155	65.3147	0.4738	0.642236	-	84.0023	85.0681
GRMZM2G099056	-	-	1	253953554	253966804	1	protein_coding	-	Roothairless 1 [Source:UniProtKB/TrEMBL;Acc:Q5YLM3]	--	M2	indianred4	34.5198	22.6843	5e-05	0.000367716	-	23.9752	25.8684	0.45735	0.71929	-	20.9267	19.9633	0.7216	0.866941	-	25.9586	11.9358	5e-05	0.000291437	Down	9.1214	9.36165	0.7634	0.875507	-	11.3752	10.9602	0.66135	0.84251	-	12.2449	9.3162	0.001	0.00627304	-	8.25842	10.4637
GRMZM2G039074	√	√	1	254304178	254313183	-1	protein_coding	G2-like	Uncharacterized protein [Source:UniProtKB/TrEMBL;Acc:B4FJW0]	--	M1	orangered3	0.881207	0.420473	1	1	-	6.67283	6.25111	0.66945	0.856972	-	7.06548	12.3901	0.00075	0.00960644	-	1.33236	9.12811	5e-05	0.000291437	UP	0	0	1	1	-	0	0	1	1	-	0.016963	0	1	1	-	0	0.0216873
GRMZM2G098084	√	√	1	254463715	254467264	-1	protein_coding	-	Putative uncharacterized protein [Source:UniProtKB/TrEMBL;Acc:B6TG50]	--	M1	orangered3	76.308	81.9372	0.56525	0.688313	-	84.4961	77.1309	0.45585	0.71825	-	79.293	91.1057	0.36915	0.61975	-	37.1616	99.3028	5e-05	0.000291437	UP	42.5381	27.5651	0.0005	0.00418719	-	26.9812	27.815	0.8033	0.916564	-	21.2746	24.6513	0.2539	0.425838	-	27.1609	17.0405
GRMZM2G344521	√	√	1	254590445	254594484	-1	protein_coding	B3	--	--	-	grey	25.6573	25.3624	0.91365	0.94647	-	18.0201	18.8321	0.70795	0.878287	-	10.3802	17.5671	0.00055	0.00750161	-	3.57094	9.17463	5e-05	0.000291437	UP	14.9817	16.0613	0.4553	0.657265	-	16.0122	17.8978	0.21105	0.473012	-	20.6774	17.4517	0.0469	0.127537	-	16.0897	12.7815
GRMZM2G017047	√	√	1	255376189	255378865	1	protein_coding	-	Uncharacterized protein [Source:UniProtKB/TrEMBL;Acc:C0HIJ3]	hypothetical protein	M2	indianred4	9.80566	6.89449	0.00475	0.0171929	-	9.1495	9.57957	0.71245	0.880653	-	9.59165	7.84455	0.19845	0.434524	-	14.3225	6.1771	5e-05	0.000291437	Down	3.62056	2.7363	0.04915	0.152388	-	3.61631	3.00804	0.14625	0.381023	-	3.56252	2.7066	0.0417	0.117164	-	2.47943	2.44575
GRMZM2G150772	√	√	1	256131837	256144986	1	protein_coding	-	Transducin/WD40 repeat-like superfamily protein [Source:Projected from Arabidopsis thaliana (AT3G50590) TAIR;Acc:AT3G50590]	uncharacterized LOC100384052	M2	indianred4	29.2798	24.0259	0.04455	0.103573	-	18.5242	21.1336	0.20775	0.483038	-	19.9112	18.9853	0.72195	0.867173	-	27.7058	12.3952	5e-05	0.000291437	Down	5.73188	6.8268	0.05285	0.160793	-	5.76647	5.63853	0.8028	0.916299	-	5.68943	6.07011	0.449	0.620772	-	4.59058	10.3937
GRMZM2G415215	√	√	1	256483004	256527571	-1	protein_coding	-	--	--	M2	indianred4	10.9475	8.54127	0.0154	0.0447575	-	5.65755	8.983	0.0002	0.00498533	-	2.7886	3.5021	0.13085	0.338024	-	3.94518	0.980114	5e-05	0.000291437	Down	1.96285	2.02251	0.7668	0.877509	-	1.70237	1.87455	0.31205	0.582474	-	1.77434	2.46628	0.0005	0.00352733	-	1.65605	4.67748
GRMZM2G011588	√	√	1	256543119	256549354	1	protein_coding	HB	Uncharacterized protein [Source:UniProtKB/TrEMBL;Acc:C0PDQ8]	--	-	grey	13.3765	17.0483	0.02125	0.0578887	-	8.0632	10.485	0.0248	0.140912	-	9.7951	11.7268	0.2012	0.437681	-	33.0526	9.99345	5e-05	0.000291437	Down	56.7352	59.1926	0.60045	0.769435	-	52.9468	60.2985	0.11255	0.326755	-	54.864	61.0316	0.15635	0.303699	-	56.4272	68.8673
GRMZM2G163761	√	√	1	256573454	256575135	1	protein_coding	HB	Knotted1-interacting protein [Source:UniProtKB/TrEMBL;Acc:Q8RXA9]	--	M1	orangered3	20.1523	11.5393	5e-05	0.000367716	-	17.5007	8.96368	5e-05	0.00167699	-	6.04184	7.45849	0.2979	0.550111	-	1.88401	6.49882	0.0009	0.00372453	UP	0.12996	0.0527864	1	1	-	0.109132	0.108328	1	1	-	0	0	1	1	-	0	0.0757942
GRMZM2G176235	√	√	1	256997751	256999582	1	protein_coding	-	Uncharacterized protein [Source:UniProtKB/TrEMBL;Acc:B8A1B3]	uncharacterized LOC100274643	M1	orangered3	44.7334	65.9937	0.00035	0.00200401	-	116.519	107.798	0.48725	0.740472	-	169.92	139.6	0.18	0.411452	-	76.4465	188.177	5e-05	0.000291437	UP	64.2144	50.2346	0.0111	0.0514195	-	37.8866	40.7359	0.46655	0.71504	-	38.453	54.8758	0.0001	0.000887187	-	38.1195	40.6503
GRMZM2G055037	√	√	1	258031062	258032910	1	protein_coding	-	Uncharacterized protein [Source:UniProtKB/TrEMBL;Acc:B4FV13]	ubiquitin-protein ligase/ zinc ion binding protein	M3	darkmagenta	0.400181	0.8171	1	1	-	0.315501	0.286982	1	1	-	0.921855	0.513382	0.11465	0.311556	-	8.37267	1.15787	5e-05	0.000291437	Down	21.0977	9.97744	5e-05	0.000548491	Down	23.0791	17.172	0.0027	0.0250851	-	32.4183	20.332	5e-05	0.000480024	-	37.0959	8.06173
GRMZM2G319281	-	-	1	258035280	258037705	1	protein_coding	-	Uncharacterized protein [Source:UniProtKB/TrEMBL;Acc:B4FV27]	acidic leucine-rich nuclear phosphoprotein 32 family member A	M1	orangered3	85.3928	80.4512	0.55055	0.676068	-	98.0557	82.9834	0.11495	0.348273	-	85.5773	90.2335	0.6973	0.852476	-	51.3895	107.94	5e-05	0.000291437	UP	22.5343	16.1773	0.0019	0.0127504	-	15.7006	13.0108	0.0906	0.287304	-	11.572	13.7789	0.12515	0.259886	-	13.4069	16.293
GRMZM2G134398	√	√	1	259071721	259077661	-1	protein_coding	-	Uncharacterized protein [Source:UniProtKB/TrEMBL;Acc:B4F8K7]	--	M3	darkmagenta	6.83116	4.53813	0.01245	0.0376619	-	6.45508	4.92087	0.11275	0.344784	-	9.0158	4.93658	0.0025	0.023785	-	10.8761	4.77957	0.0002	0.00101317	Down	112.469	124.742	0.20615	0.403384	-	98.406	118.708	0.02165	0.112409	-	88.8675	104.202	0.03415	0.100901	-	95.4788	106.393
GRMZM2G134450	√	√	1	259082326	259084642	-1	protein_coding	-	Uncharacterized protein [Source:UniProtKB/TrEMBL;Acc:B7ZXK3]	putative sodium/calcium exchanger family protein	M4	red	2.25221	2.76633	0.32755	0.468017	-	2.95607	2.5847	0.53455	0.775162	-	4.89597	2.91581	0.0219	0.108042	-	7.80522	3.08283	0.0007	0.00300827	Down	0.495325	1.15606	1	1	-	0.764508	0.864498	1	1	-	0.698058	1.24147	0.0659	0.164032	-	0.7372	1.45326
GRMZM2G081822	√	√	1	259240115	259241416	1	protein_coding	-	Uncharacterized protein [Source:UniProtKB/TrEMBL;Acc:C0PCL7]	hypothetical protein	M10	darkslateblue	4.16769	4.2922	0.8751	0.919987	-	8.97741	4.49435	0.0003	0.00674376	-	10.159	5.58983	0.0036	0.0305633	-	18.8256	9.13773	0.00045	0.00205665	Down	0.234398	0.0217445	1	1	-	0.505786	0.22526	1	1	-	0.317727	0.132645	1	1	-	0.597429	0.0839769
GRMZM2G169432	√	√	1	259367370	259370001	-1	protein_coding	-	HSP20-like chaperones superfamily protein [Source:Projected from Arabidopsis thaliana (AT3G03773) TAIR;Acc:AT3G03773]	LOC100282649	M1	orangered3	139.816	238.571	5e-05	0.000367716	-	175.416	208.098	0.1028	0.327081	-	117.253	183.674	0.00115	0.0133936	-	50.4632	152.416	5e-05	0.000291437	UP	29.1797	27.0183	0.4517	0.65424	-	25.4323	28.7345	0.1994	0.456885	-	18.6842	24.7067	0.00295	0.0152195	-	26.6265	29.3278
GRMZM2G134982	-	√	1	260206782	260210360	-1	protein_coding	-	Ribosomal protein S5/Elongation factor G/III/V family protein [Source:Projected from Arabidopsis thaliana (AT3G22980) TAIR;Acc:AT3G22980]	--	M2	indianred4	8.43672	4.38405	5e-05	0.000367716	-	7.33557	6.98403	0.67365	0.859268	-	4.63365	4.0567	0.38915	0.638473	-	5.66805	2.62811	5e-05	0.000291437	Down	2.97122	2.47316	0.13395	0.302272	-	3.48546	3.55252	0.86245	0.946066	-	3.09009	3.70535	0.08875	0.203476	-	2.31329	4.33089
GRMZM2G146616	√	√	1	260576609	260580602	1	protein_coding	-	--	--	-	grey	12.4313	11.06	0.27055	0.407491	-	10.0426	9.93018	0.9221	0.970382	-	8.75104	8.89179	0.90685	0.95933	-	7.87	3.56943	5e-05	0.000291437	Down	8.4156	7.43663	0.19465	0.389028	-	9.98416	10.4522	0.60485	0.810708	-	15.9323	14.0514	0.121	0.253892	-	14.2521	11.1173
GRMZM5G858417	-	-	1	263063356	263068441	-1	protein_coding	-	Nucleobase-ascorbate transporter LPE1 [Source:UniProtKB/Swiss-Prot;Acc:Q41760]	permease 1	M7	darkorange	2.62413	4.73096	0.0054	0.0190809	-	2.47317	2.7918	0.6566	0.849402	-	1.65034	1.96016	0.6113	0.801349	-	1.03487	2.68978	0.01235	0.0330487	UP	2.00819	2.14639	0.76025	0.873613	-	1.79764	2.13262	0.4335	0.689206	-	1.99713	1.97525	0.9606	0.976871	-	1.7811	2.05109
AC210023.3_FG014	√	√	1	263285063	263288575	-1	protein_coding	-	--	--	M6	royalblue	13.3814	10.7025	0.16495	0.282388	-	7.36725	13.0814	0.00285	0.0336112	-	2.5944	3.42109	0.3732	0.62361	-	6.46697	1.27015	0.00135	0.0052614	Down	5.98822	6.84948	0.46805	0.666861	-	6.53798	7.29007	0.48145	0.725784	-	8.05071	11.0111	0.03085	0.0936718	-	4.72773	11.7294
GRMZM2G091964	√	√	1	263505895	263513358	1	protein_coding	NF-YA	Nuclear transcription factor Y subunit A-1; Uncharacterized protein [Source:UniProtKB/TrEMBL;Acc:B6TAR1]	LOC100282719	-	grey	49.7868	76.2902	5e-05	0.000367716	-	50.413	54.534	0.453	0.716224	-	38.1232	54.4034	0.00685	0.0487312	-	26.8691	60.0492	5e-05	0.000291437	UP	37.8203	36.4071	0.6524	0.805326	-	41.3847	40.3704	0.77095	0.900847	-	45.1474	40.8122	0.19595	0.35514	-	49.0739	37.3765
GRMZM2G033619	-	-	1	264563220	264576560	1	protein_coding	-	Uncharacterized protein [Source:UniProtKB/TrEMBL;Acc:C0PNU6]	--	M2	indianred4	17.5072	11.8286	0.00025	0.00150909	-	14.2979	12.6756	0.2602	0.543656	-	10.5954	9.43801	0.39245	0.64084	-	10.8946	5.30968	5e-05	0.000291437	Down	3.25493	3.12879	0.72325	0.850897	-	4.04694	3.6535	0.31935	0.589556	-	4.35381	4.07977	0.51285	0.674399	-	2.94203	4.87298
GRMZM2G037164	√	√	1	264598318	264599149	-1	protein_coding	-	--	--	M1	orangered3	58.2325	72.9746	0.02585	0.0675871	-	75.436	70.6347	0.53865	0.777224	-	86.7395	84.4061	0.8425	0.929739	-	47.0297	155.442	5e-05	0.000291437	UP	22.4338	17.3667	0.02475	0.0932989	-	19.8361	17.7769	0.3222	0.592033	-	13.3355	15.728	0.16335	0.312982	-	18.7938	14.8178
AC217401.3_FG003	√	√	1	264930909	264935062	-1	protein_coding	-	Uncharacterized protein [Source:UniProtKB/TrEMBL;Acc:C4J1V0]	uncharacterized LOC100501217	M7	darkorange	6.2493	6.83862	0.50215	0.632744	-	3.83401	3.85202	0.9685	0.987105	-	4.04541	4.54839	0.52475	0.745371	-	10.4288	2.84236	5e-05	0.000291437	Down	12.0797	9.78549	0.0314	0.111356	-	13.5161	11.893	0.16755	0.412719	-	12.9742	9.13365	0.0002	0.00162361	-	11.5481	10.6082
GRMZM2G147332	-	-	1	265474905	265500127	1	protein_coding	-	--	--	M6	royalblue	11.6852	9.87916	0.1224	0.225218	-	9.22617	11.9047	0.02875	0.154362	-	6.46046	7.14361	0.51905	0.741423	-	9.06192	4.21169	5e-05	0.000291437	Down	4.59633	5.59805	0.0725	0.200422	-	5.10449	5.79632	0.2088	0.469663	-	5.94996	6.42543	0.42675	0.599435	-	4.02111	5.42997
GRMZM2G062045	√	√	1	265513553	265516995	-1	protein_coding	-	--	--	M1	orangered3	14.6875	11.3252	0.01495	0.0436706	-	9.27579	11.1911	0.1167	0.3509	-	7.11788	6.81645	0.78225	0.899903	-	7.04234	3.08192	5e-05	0.000291437	Down	1.53177	2.54545	0.003	0.0184597	-	0.97601	2.02491	5e-05	0.000905296	UP	1.24932	2.17398	0.0017	0.00968303	-	0.711593	1.38738
GRMZM2G093849	√	√	1	266109241	266112537	1	protein_coding	-	Uncharacterized protein [Source:UniProtKB/TrEMBL;Acc:B4FL54]	integral membrane protein DUF6 containing protein	-	grey	4.74079	7.74718	0.00035	0.00200401	-	4.12233	5.09068	0.1703	0.432537	-	6.46003	4.55722	0.0504	0.1879	-	24.1188	7.79771	5e-05	0.000291437	Down	14.1337	15.2409	0.41675	0.621378	-	12.7395	14.6505	0.1334	0.360692	-	19.1869	15.5731	0.01525	0.0547936	-	16.3412	13.8481
GRMZM2G041770	√	√	1	267015245	267020824	-1	protein_coding	-	--	--	M2	indianred4	13.5473	9.30048	0.00045	0.00248359	-	10.358	9.87042	0.6534	0.84771	-	8.58065	8.05575	0.6461	0.823502	-	15.428	6.31634	5e-05	0.000291437	Down	0.985981	0.830755	1	1	-	0.939014	0.838033	0.43025	0.686752	-	1.01384	0.829086	1	1	-	0.829806	0.990198
GRMZM2G004012	√	√	1	267212960	267213968	-1	protein_coding	-	Basic blue protein; Uncharacterized protein [Source:UniProtKB/TrEMBL;Acc:B4FTG0]	LOC100273187	M1	orangered3	141.539	160.028	0.21125	0.339425	-	144.982	107.653	0.00435	0.0445642	-	243.091	200.137	0.1599	0.382336	-	75.5822	194.604	5e-05	0.000291437	UP	0.229259	0.250939	1	1	-	0.104464	0.177878	1	1	-	0.163008	0.0262276	1	1	-	0.547182	0.0689451
GRMZM2G004106	√	√	1	267219144	267220097	-1	protein_coding	-	Chemocyanin [Source:UniProtKB/TrEMBL;Acc:B6UDV3]	--	-	grey	4.33122	3.62637	0.4431	0.579869	-	2.59695	1.13047	0.03415	0.171671	-	5.03126	4.60769	0.73495	0.874982	-	2.86293	8.47551	0.002	0.00729985	UP	26.3847	7.32017	5e-05	0.000548491	Down	2.17315	1.88008	0.5983	0.806885	-	4.10498	7.07233	0.0076	0.0321693	-	1.74609	0.183947
GRMZM2G004160	√	√	1	267227977	267228945	-1	protein_coding	-	Chemocyanin; Uncharacterized protein [Source:UniProtKB/TrEMBL;Acc:B6TUK9]	--	-	grey	85.4358	159.711	5e-05	0.000367716	-	40.7501	30.4572	0.02345	0.136068	-	33.2998	33.3784	0.988	0.993896	-	17.4708	37.2118	0.0001	0.000548333	UP	41.764	23.9807	5e-05	0.000548491	-	12.3338	8.4699	0.01005	0.0662699	-	10.2341	13.9753	0.02935	0.0901643	-	4.5696	7.75288
[truncated: 10,256 more rows]
[truncated: 23 more columns]
