# Supplementary material for: A systems approach to a spatio-temporal understanding of the drought stress response in maize
Source: Sci Rep. 2017 Jul 26;7:6590. doi: 10.1038/s41598-017-06929-y (PMC5529502; doi:10.1038/s41598-017-06929-y)
Supplement: Supplementary file 5 — Table S4 [file 41598_2017_6929_MOESM5_ESM.xls]

## Sheet: Sheet1
Table_S4_GO enrichment analysis of DE genes
Tissue	Stage	GO Term	GO description	Q-value
Ear	V12	GO:0050896	response to stimulus	7e-15
		GO:0006950	response to stress	8.9e-12
		GO:0015979	photosynthesis	2.3e-11
		GO:0009628	response to abiotic stimulus	9.5e-10
		GO:0006270	DNA replication initiation	2.2e-07
	V14	GO:0042542	response to hydrogen peroxide	1.5e-06
		GO:0009408	response to heat	1.5e-06
		GO:0000302	response to reactive oxygen species	1e-05
		GO:0009644	response to high light intensity	4.4e-05
		GO:0009266	response to temperature stimulus	0.0002
	V16	GO:0050896	response to stimulus	8.7e-21
		GO:0009266	response to temperature stimulus	1.3e-17
		GO:0006950	response to stress	3.7e-17
		GO:0009628	response to abiotic stimulus	2e-16
		GO:0009408	response to heat	3.3e-16
	R1	GO:0050896	response to stimulus	2.3e-10
		GO:0009628	response to abiotic stimulus	2.6e-10
		GO:0006950	response to stress	1.2e-08
		GO:0009408	response to heat	1.3e-08
		GO:0006333	chromatin assembly or disassembly	3.7e-07
Leaf	V12	GO:0006950	response to stress	6.7e-11
		GO:0050896	response to stimulus	1.2e-10
		GO:0006979	response to oxidative stress	4e-10
		GO:0042221	response to chemical stimulus	1e-09
		GO:0055114	oxidation reduction	1.5e-08
	V14	GO:0042221	response to chemical stimulus	2.1e-08
		GO:0006979	response to oxidative stress	6.3e-08
		GO:0006950	response to stress	5e-07
		GO:0009644	response to high light intensity	5.2e-07
		GO:0055114	oxidation reduction	5.5e-07
	V16	GO:0042221	response to chemical stimulus	2.5e-08
		GO:0050896	response to stimulus	1.3e-06
		GO:0006979	response to oxidative stress	3.5e-05
		GO:0042542	response to hydrogen peroxide	3.5e-05
		GO:0006950	response to stress	0.00011
	R1	GO:0050896	response to stimulus	7.1e-10
		GO:0006950	response to stress	1.1e-09
		GO:0042221	response to chemical stimulus	6.8e-06
		GO:0009408	response to heat	0.00017
		GO:0009628	response to abiotic stimulus	0.00023
Tassel	V12	GO:0006950	response to stress	7.8e-12
		GO:0050896	response to stimulus	3.1e-08
		GO:0009408	response to heat	3.1e-06
		GO:0009266	response to temperature stimulus	1.5e-05
		GO:0042542	response to hydrogen peroxide	1.9e-05
	V14	GO:0044092	negative regulation of molecular function	0.0026
		GO:0043086	negative regulation of catalytic activity	0.0032
		GO:0019953	sexual reproduction	0.013
		GO:0030001	metal ion transport	0.013
		GO:0000041	transition metal ion transport	0.025
	V16	GO:0009644	response to high light intensity	5.4e-11
		GO:0009408	response to heat	2.6e-10
		GO:0009642	response to light intensity	3.4e-10
		GO:0042542	response to hydrogen peroxide	9.4e-09
		GO:0000302	response to reactive oxygen species	1e-08
	R1	GO:0015979	photosynthesis	6e-60
		GO:0019684	photosynthesis, light reaction	1.2e-31
		GO:0006091	generation of precursor metabolites and energy	3.8e-20
		GO:0009416	response to light stimulus	1.1e-18
		GO:0009314	response to radiation	2.8e-18
