# Supplementary material for: A systems approach to a spatio-temporal understanding of the drought stress response in maize
Source: Sci Rep. 2017 Jul 26;7:6590. doi: 10.1038/s41598-017-06929-y (PMC5529502; doi:10.1038/s41598-017-06929-y)
Supplement: Supplementary file 6 — Table S5 [file 41598_2017_6929_MOESM6_ESM.xls]

## Sheet: M1
GO enrichment analysis of genes in M1.
GO_acc	Term_type	Term	Queryitem	Querytotal	Bgitem	Bgtotal	Pvalue	FDR	Entries	TF_IDs	TF_families	TF_number
GO:0005634	C	nucleus	350	1291	2821	25864	5.7e-55	3.4e-52	GRMZM2G080139//AC234185.1_FG006//GRMZM2G122841//GRMZM5G851405//GRMZM2G181153//GRMZM2G120942//GRMZM2G014276//GRMZM2G099862//GRMZM2G178261//GRMZM2G176455//GRMZM2G108474//GRMZM2G154267//GRMZM2G020142//GRMZM2G117238//GRMZM2G162445//GRMZM2G099231//GRMZM2G127537//GRMZM2G008665//GRMZM2G033480//GRMZM5G804783//GRMZM2G447984//GRMZM5G897976//GRMZM2G112165//AC194970.5_FG009//GRMZM2G084195//GRMZM2G107336//GRM…	AC234185.1_FG006//GRMZM2G099862//GRMZM2G178261//GRMZM2G127537//GRMZM2G044752//GRMZM2G161435//GRMZM2G165488//GRMZM2G173321//GRMZM5G805026//GRMZM2G460544//GRMZM2G067743//GRMZM2G111123//GRMZM2G168229//GRMZM2G148467//GRMZM2G160971//GRMZM5G850129//GRMZM5G829103//GRMZM2G147424//GRMZM2G059453//GRMZM2G163291//GRMZM2G069028//GRMZM2G021573//GRMZM2G072582//GRMZM2G034876//GRMZM2G135447//GRMZM2G452178//GRMZM2…	M-type//GRF//GRF//HB//HB//HB//NF-YA//B3//HB//SBP//GRF//B3//SBP//SBP//ERF//GRF//NF-YA//S1Fa-like//Orphans//MYB_related//HB//AP2//MIKC//GRF//HB//HB//HB//NF-YB//NF-YA//GRF//ERF//GRAS//ERF//ARF//ARF//MIKC//MIKC//MYB_related//HB//GRF//HB//B3//AP2//ARF//MYB//GRAS//EIL//NF-YC//HB//Orphans//SBP//NF-YB//Orphans//ERF//ERF//ERF//SBP//GRF//NAC//ERF//C2H2//ERF//M-type//NF-YA//B3//B3//B3//MIKC//MIKC//CSD//AP2/…	98
GO:0043232	C	intracellular non-membrane-bounded organelle	245	1291	1579	25864	4.6e-52	9.1e-50	GRMZM2G058681//GRMZM2G108348//GRMZM2G050460//GRMZM2G112912//GRMZM2G037140//GRMZM2G064640//GRMZM2G006293//GRMZM2G078985//GRMZM5G801031//GRMZM2G181153//GRMZM6G578655//GRMZM2G014276//GRMZM2G360677//GRMZM2G376957//GRMZM5G864735//GRMZM2G065205//GRMZM5G841900//GRMZM2G047727//GRMZM2G056867//GRMZM2G124143//GRMZM2G349651//GRMZM2G100639//GRMZM5G852185//GRMZM2G154267//GRMZM6G847892//GRMZM2G117238//GRMZM2G06…	GRMZM2G403620//GRMZM5G895313//GRMZM2G110952//GRMZM2G108424//GRMZM2G163291	MYB//CSD//Alfin-like//MYB_related//MYB_related	5
GO:0043228	C	non-membrane-bounded organelle	245	1291	1579	25864	4.6e-52	9.1e-50	GRMZM2G058681//GRMZM2G108348//GRMZM2G050460//GRMZM2G112912//GRMZM2G037140//GRMZM2G064640//GRMZM2G006293//GRMZM2G078985//GRMZM5G801031//GRMZM2G181153//GRMZM6G578655//GRMZM2G014276//GRMZM2G360677//GRMZM2G376957//GRMZM5G864735//GRMZM2G065205//GRMZM5G841900//GRMZM2G047727//GRMZM2G056867//GRMZM2G124143//GRMZM2G349651//GRMZM2G100639//GRMZM5G852185//GRMZM2G154267//GRMZM6G847892//GRMZM2G117238//GRMZM2G06…	GRMZM2G403620//GRMZM5G895313//GRMZM2G110952//GRMZM2G108424//GRMZM2G163291	MYB//CSD//Alfin-like//MYB_related//MYB_related	5
GO:0044427	C	chromosomal part	81	1291	190	25864	3.6e-42	5.2e-40	AC233865.1_FG001//GRMZM2G112074//GRMZM2G151826//GRMZM2G079089//GRMZM2G163939//GRMZM2G349651//GRMZM2G455243//GRMZM2G058087//GRMZM2G168249//GRMZM2G181153//GRMZM6G314950//GRMZM2G450055//GRMZM2G401147//GRMZM2G062333//GRMZM2G047143//GRMZM2G327032//GRMZM5G864735//GRMZM2G065205//GRMZM2G179005//GRMZM2G056867//GRMZM2G041381//GRMZM2G066101//GRMZM2G475899//GRMZM2G100639//GRMZM2G020826//GRMZM2G154267//GRMZM2…	GRMZM2G163291//GRMZM2G108424	MYB_related//MYB_related	2
GO:0005694	C	chromosome	90	1291	253	25864	1.2e-41	1.5e-39	GRMZM2G455243//GRMZM2G112074//GRMZM2G376957//GRMZM5G864735//GRMZM2G065205//GRMZM2G056867//GRMZM2G349651//GRMZM2G100639//GRMZM2G154267//GRMZM2G146225//GRMZM2G117238//GRMZM2G164020//GRMZM2G162445//GRMZM2G403620//GRMZM2G071959//GRMZM2G108424//GRMZM5G804783//GRMZM2G447984//AC194970.5_FG009//GRMZM2G342515//GRMZM2G130079//GRMZM2G084195//GRMZM2G121221//GRMZM2G306258//GRMZM2G066101//GRMZM2G107540//GRMZM2…	GRMZM2G403620//GRMZM2G108424//GRMZM2G163291	MYB//MYB_related//MYB_related	3
GO:0071103	P	DNA conformation change	78	1291	172	25864	3.7e-42	1.1e-38	GRMZM2G450055//AC233865.1_FG001//GRMZM2G112074//GRMZM2G151826//GRMZM2G079089//GRMZM2G163939//GRMZM2G349651//GRMZM2G421279//GRMZM2G058087//GRMZM2G119071//GRMZM2G181153//GRMZM2G052581//GRMZM2G401147//GRMZM2G066101//GRMZM6G790713//GRMZM2G121210//GRMZM2G327032//GRMZM5G864735//GRMZM2G065205//GRMZM2G179005//GRMZM2G112912//GRMZM2G041381//GRMZM2G470438//GRMZM2G475899//GRMZM2G100639//GRMZM2G020826//GRMZM2…	GRMZM2G163291//GRMZM5G895313//GRMZM2G108424	MYB_related//CSD//MYB_related	3
GO:0032991	C	macromolecular complex	280	1291	2550	25864	4.3e-34	4.2e-32	GRMZM2G058681//GRMZM2G108348//GRMZM2G050460//GRMZM2G112912//GRMZM5G841900//GRMZM2G041141//GRMZM2G064640//GRMZM2G004932//GRMZM2G006293//GRMZM2G078985//GRMZM2G122841//GRMZM2G323679//GRMZM5G801031//GRMZM2G181153//GRMZM2G058441//GRMZM2G014276//GRMZM2G360677//GRMZM2G376957//GRMZM5G864735//GRMZM2G034804//GRMZM2G065205//GRMZM2G047727//GRMZM2G056867//GRMZM2G098957//GRMZM2G124143//GRMZM2G349651//GRMZM2G10…	GRMZM2G174776//GRMZM2G110952//GRMZM2G040349//GRMZM2G361659//GRMZM2G108424//GRMZM2G053722//GRMZM2G163291//GRMZM2G000686	NF-YC//Alfin-like//NF-YA//E2F-DP//MYB_related//Orphans//MYB_related//NF-YA	8
GO:0032993	C	protein-DNA complex	59	1291	119	25864	8.5e-34	7.1e-32	AC233865.1_FG001//GRMZM2G151826//GRMZM2G079089//GRMZM2G063896//GRMZM2G418258//GRMZM2G421279//GRMZM2G119071//GRMZM2G181153//GRMZM2G401147//GRMZM2G349651//GRMZM2G376957//GRMZM5G864735//GRMZM2G146225//GRMZM2G041381//GRMZM2G112912//GRMZM2G475899//GRMZM2G020826//GRMZM2G154267//GRMZM2G073275//GRMZM2G355773//GRMZM2G028955//GRMZM2G163291//GRMZM2G171387//GRMZM2G305046//GRMZM2G164020//GRMZM2G472696//GRMZM2…	GRMZM2G163291//GRMZM2G108424	MYB_related//MYB_related	2
GO:0006333	P	chromatin assembly or disassembly	61	1291	125	25864	1.3e-34	2e-31	AC233865.1_FG001//GRMZM2G151826//GRMZM2G079089//GRMZM2G057369//GRMZM2G063896//GRMZM2G418258//GRMZM2G421279//GRMZM2G492915//GRMZM2G181153//GRMZM2G401147//GRMZM6G790713//GRMZM2G349651//GRMZM2G376957//GRMZM5G864735//GRMZM2G146225//GRMZM2G041381//GRMZM2G112912//GRMZM2G475899//GRMZM2G020826//GRMZM2G073275//GRMZM2G355773//GRMZM2G028955//GRMZM2G163291//GRMZM2G171387//GRMZM2G176707//GRMZM2G305046//GRMZM2…	GRMZM2G163291//GRMZM2G108424	MYB_related//MYB_related	2
GO:0044428	C	nuclear part	142	1291	842	25864	5.2e-33	3.8e-31	GRMZM2G108348//GRMZM2G122841//GRMZM5G801031//GRMZM2G131554//GRMZM2G058441//GRMZM2G014276//GRMZM2G057865//GRMZM2G065205//GRMZM2G080588//GRMZM2G349651//GRMZM2G100639//GRMZM2G176455//GRMZM5G852185//GRMZM2G154267//GRMZM6G847892//GRMZM2G020142//GRMZM2G162445//GRMZM2G403620//GRMZM2G096690//GRMZM5G895313//GRMZM2G071959//GRMZM2G009894//GRMZM5G804783//GRMZM5G897976//GRMZM2G112165//AC194970.5_FG009//GRMZM2…	GRMZM2G403620//GRMZM5G895313//GRMZM2G174776//GRMZM2G110952//GRMZM2G040349//GRMZM2G361659	MYB//CSD//NF-YC//Alfin-like//NF-YA//E2F-DP	6
GO:0006325	P	chromatin organization	80	1291	253	25864	3.9e-34	4e-31	AC233865.1_FG001//GRMZM2G078198//GRMZM2G151826//GRMZM2G080542//GRMZM2G081474//GRMZM2G079089//GRMZM2G057369//GRMZM2G163939//GRMZM2G479684//GRMZM2G349651//GRMZM2G421279//GRMZM2G126552//GRMZM2G042442//GRMZM5G851405//GRMZM2G181153//GRMZM2G492915//GRMZM2G401147//GRMZM6G790713//GRMZM2G107540//GRMZM2G376957//GRMZM5G864735//GRMZM2G146225//GRMZM2G080588//GRMZM2G041381//GRMZM2G112912//GRMZM2G475899//GRMZM2…	GRMZM2G163291//GRMZM2G108424	MYB_related//MYB_related	2
GO:0031981	C	nuclear lumen	124	1291	670	25864	3.5e-32	2.3e-30	GRMZM2G108348//GRMZM5G801031//GRMZM2G181153//GRMZM2G014276//GRMZM2G057865//GRMZM2G174776//GRMZM2G065205//GRMZM2G080588//GRMZM2G349651//GRMZM2G100639//GRMZM5G852185//GRMZM6G847892//GRMZM2G020142//GRMZM2G162445//GRMZM2G403620//GRMZM2G096690//GRMZM5G895313//GRMZM2G071959//GRMZM2G009894//GRMZM5G897976//GRMZM2G112165//AC194970.5_FG009//GRMZM2G342515//GRMZM2G141551//GRMZM2G084195//GRMZM2G144387//GRMZM2…	GRMZM2G174776//GRMZM2G403620//GRMZM5G895313//GRMZM2G110952//GRMZM2G040349//GRMZM2G361659	NF-YC//MYB//CSD//Alfin-like//NF-YA//E2F-DP	6
GO:0043229	C	intracellular organelle	590	1291	7690	25864	4.1e-32	2.4e-30	GRMZM2G112912//GRMZM2G080139//GRMZM2G001981//GRMZM2G064640//AC234185.1_FG006//GRMZM2G122841//GRMZM5G851405//GRMZM2G181153//GRMZM2G120942//GRMZM2G124455//GRMZM2G014276//GRMZM2G360677//GRMZM2G099862//GRMZM2G178261//GRMZM2G058760//GRMZM2G124143//GRMZM2G176455//GRMZM5G852185//GRMZM2G154267//GRMZM2G020142//GRMZM2G117238//GRMZM2G163138//GRMZM2G162445//GRMZM2G131024//GRMZM2G099231//GRMZM2G127537//GRMZM2…	AC234185.1_FG006//GRMZM2G099862//GRMZM2G178261//GRMZM2G127537//GRMZM2G044752//GRMZM2G067053//GRMZM2G161435//GRMZM2G165488//GRMZM5G805026//GRMZM2G460544//GRMZM2G067743//GRMZM2G111123//GRMZM2G168229//GRMZM2G148467//GRMZM2G160971//GRMZM5G850129//GRMZM5G829103//GRMZM2G075368//GRMZM2G147424//GRMZM2G059453//GRMZM2G163291//GRMZM2G069028//GRMZM2G072582//GRMZM2G034876//GRMZM2G135447//GRMZM2G452178//GRMZM2…	M-type//GRF//GRF//HB//HB//Orphans//HB//NF-YA//HB//SBP//GRF//B3//SBP//SBP//ERF//GRF//NF-YA//Orphans//S1Fa-like//Orphans//MYB_related//HB//MIKC//GRF//HB//HB//HB//NF-YB//NF-YA//bHLH//GRF//bHLH//GRAS//ERF//ARF//ARF//MIKC//MIKC//MYB_related//GRF//B3//HB//AP2//ARF//B3//AP2//B3//ARF//MYB//GRAS//EIL//B3//ERF//NF-YC//Whirly//HB//Orphans//SBP//HB//NF-YB//Orphans//ERF//ERF//B3//ERF//MIKC//GRF//NAC//ERF//C2H…	104
GO:0043226	C	organelle	590	1291	7692	25864	4.5e-32	2.4e-30	GRMZM2G112912//GRMZM2G080139//GRMZM2G001981//GRMZM2G064640//AC234185.1_FG006//GRMZM2G122841//GRMZM5G851405//GRMZM2G181153//GRMZM2G120942//GRMZM2G124455//GRMZM2G014276//GRMZM2G360677//GRMZM2G099862//GRMZM2G178261//GRMZM2G058760//GRMZM2G124143//GRMZM2G176455//GRMZM5G852185//GRMZM2G154267//GRMZM2G020142//GRMZM2G117238//GRMZM2G163138//GRMZM2G162445//GRMZM2G131024//GRMZM2G099231//GRMZM2G127537//GRMZM2…	AC234185.1_FG006//GRMZM2G099862//GRMZM2G178261//GRMZM2G127537//GRMZM2G044752//GRMZM2G067053//GRMZM2G161435//GRMZM2G165488//GRMZM5G805026//GRMZM2G460544//GRMZM2G067743//GRMZM2G111123//GRMZM2G168229//GRMZM2G148467//GRMZM2G160971//GRMZM5G850129//GRMZM5G829103//GRMZM2G075368//GRMZM2G147424//GRMZM2G059453//GRMZM2G163291//GRMZM2G069028//GRMZM2G072582//GRMZM2G034876//GRMZM2G135447//GRMZM2G452178//GRMZM2…	M-type//GRF//GRF//HB//HB//Orphans//HB//NF-YA//HB//SBP//GRF//B3//SBP//SBP//ERF//GRF//NF-YA//Orphans//S1Fa-like//Orphans//MYB_related//HB//MIKC//GRF//HB//HB//HB//NF-YB//NF-YA//bHLH//GRF//bHLH//GRAS//ERF//ARF//ARF//MIKC//MIKC//MYB_related//GRF//B3//HB//AP2//ARF//B3//AP2//B3//ARF//MYB//GRAS//EIL//B3//ERF//NF-YC//Whirly//HB//Orphans//SBP//HB//NF-YB//Orphans//ERF//ERF//B3//ERF//MIKC//GRF//NAC//ERF//C2H…	104
GO:0031497	P	chromatin assembly	59	1291	123	25864	3.5e-33	2.6e-30	AC233865.1_FG001//GRMZM2G151826//GRMZM2G079089//GRMZM2G063896//GRMZM2G418258//GRMZM2G421279//GRMZM2G119071//GRMZM2G181153//GRMZM2G401147//GRMZM6G790713//GRMZM2G349651//GRMZM2G376957//GRMZM5G864735//GRMZM2G146225//GRMZM2G041381//GRMZM2G112912//GRMZM2G475899//GRMZM2G020826//GRMZM2G073275//GRMZM2G355773//GRMZM2G028955//GRMZM2G163291//GRMZM2G171387//GRMZM2G176707//GRMZM2G305046//GRMZM2G164020//GRMZM2…	GRMZM2G163291//GRMZM2G108424	MYB_related//MYB_related	2
GO:0000786	C	nucleosome	56	1291	114	25864	5.6e-32	2.7e-30	AC233865.1_FG001//GRMZM2G151826//GRMZM2G079089//GRMZM2G063896//GRMZM2G418258//GRMZM2G421279//GRMZM2G119071//GRMZM2G181153//GRMZM2G401147//GRMZM2G349651//GRMZM2G376957//GRMZM5G864735//GRMZM2G146225//GRMZM2G041381//GRMZM2G112912//GRMZM2G475899//GRMZM2G020826//GRMZM2G073275//GRMZM2G355773//GRMZM2G028955//GRMZM2G163291//GRMZM2G171387//GRMZM2G305046//GRMZM2G164020//GRMZM2G472696//GRMZM2G168674//GRMZM2…	GRMZM2G163291//GRMZM2G108424	MYB_related//MYB_related	2
GO:0065004	P	protein-DNA complex assembly	59	1291	124	25864	4.9e-33	3e-30	AC233865.1_FG001//GRMZM2G151826//GRMZM2G079089//GRMZM2G063896//GRMZM2G418258//GRMZM2G421279//GRMZM2G119071//GRMZM2G181153//GRMZM2G401147//GRMZM6G790713//GRMZM2G349651//GRMZM2G376957//GRMZM5G864735//GRMZM2G146225//GRMZM2G041381//GRMZM2G112912//GRMZM2G475899//GRMZM2G020826//GRMZM2G073275//GRMZM2G355773//GRMZM2G028955//GRMZM2G163291//GRMZM2G171387//GRMZM2G176707//GRMZM2G305046//GRMZM2G164020//GRMZM2…	GRMZM2G163291//GRMZM2G108424	MYB_related//MYB_related	2
GO:0006334	P	nucleosome assembly	58	1291	121	25864	1.2e-32	5.1e-30	AC233865.1_FG001//GRMZM2G151826//GRMZM2G079089//GRMZM2G063896//GRMZM2G418258//GRMZM2G421279//GRMZM2G119071//GRMZM2G181153//GRMZM2G401147//GRMZM6G790713//GRMZM2G349651//GRMZM2G376957//GRMZM5G864735//GRMZM2G146225//GRMZM2G041381//GRMZM2G112912//GRMZM2G475899//GRMZM2G020826//GRMZM2G073275//GRMZM2G355773//GRMZM2G028955//GRMZM2G163291//GRMZM2G171387//GRMZM2G176707//GRMZM2G305046//GRMZM2G164020//GRMZM2…	GRMZM2G163291//GRMZM2G108424	MYB_related//MYB_related	2
GO:0051276	P	chromosome organization	83	1291	292	25864	1.3e-32	5.1e-30	AC233865.1_FG001//GRMZM2G078198//GRMZM2G151826//GRMZM2G080542//GRMZM2G081474//GRMZM2G079089//GRMZM2G057369//GRMZM2G149786//GRMZM2G163939//GRMZM2G479684//GRMZM2G349651//GRMZM2G421279//GRMZM2G126552//GRMZM2G042442//GRMZM5G851405//GRMZM2G181153//GRMZM2G093217//GRMZM2G401147//GRMZM6G790713//GRMZM2G006452//GRMZM2G376957//GRMZM5G864735//GRMZM2G146225//GRMZM2G080588//GRMZM2G041381//GRMZM2G112912//GRMZM2…	GRMZM2G163291//GRMZM2G108424	MYB_related//MYB_related	2
GO:0034728	P	nucleosome organization	58	1291	121	25864	1.2e-32	5.1e-30	AC233865.1_FG001//GRMZM2G151826//GRMZM2G079089//GRMZM2G063896//GRMZM2G418258//GRMZM2G421279//GRMZM2G119071//GRMZM2G181153//GRMZM2G401147//GRMZM6G790713//GRMZM2G349651//GRMZM2G376957//GRMZM5G864735//GRMZM2G146225//GRMZM2G041381//GRMZM2G112912//GRMZM2G475899//GRMZM2G020826//GRMZM2G073275//GRMZM2G355773//GRMZM2G028955//GRMZM2G163291//GRMZM2G171387//GRMZM2G176707//GRMZM2G305046//GRMZM2G164020//GRMZM2…	GRMZM2G163291//GRMZM2G108424	MYB_related//MYB_related	2
GO:0006323	P	DNA packaging	59	1291	129	25864	2.6e-32	8.9e-30	AC233865.1_FG001//GRMZM2G151826//GRMZM2G079089//GRMZM2G063896//GRMZM2G418258//GRMZM2G421279//GRMZM2G119071//GRMZM2G181153//GRMZM2G401147//GRMZM6G790713//GRMZM2G349651//GRMZM2G376957//GRMZM5G864735//GRMZM2G146225//GRMZM2G041381//GRMZM2G112912//GRMZM2G475899//GRMZM2G020826//GRMZM2G073275//GRMZM2G355773//GRMZM2G028955//GRMZM2G163291//GRMZM2G171387//GRMZM2G176707//GRMZM2G305046//GRMZM2G164020//GRMZM2…	GRMZM2G163291//GRMZM2G108424	MYB_related//MYB_related	2
GO:0000785	C	chromatin	59	1291	136	25864	2.5e-31	1.1e-29	AC233865.1_FG001//GRMZM2G151826//GRMZM2G079089//GRMZM2G063896//GRMZM2G418258//GRMZM2G421279//GRMZM2G058087//GRMZM2G119071//GRMZM2G181153//GRMZM2G401147//GRMZM2G349651//GRMZM2G107540//GRMZM2G376957//GRMZM5G864735//GRMZM2G146225//GRMZM2G041381//GRMZM2G112912//GRMZM2G475899//GRMZM2G020826//GRMZM2G073275//GRMZM2G355773//GRMZM2G028955//GRMZM2G163291//GRMZM2G171387//GRMZM2G305046//GRMZM2G164020//GRMZM2…	GRMZM2G163291//GRMZM2G108424	MYB_related//MYB_related	2
GO:0005730	C	nucleolus	100	1291	460	25864	7.4e-31	3.1e-29	GRMZM2G108348//GRMZM5G801031//GRMZM2G181153//GRMZM2G014276//GRMZM2G057865//GRMZM2G080588//GRMZM2G349651//GRMZM5G852185//GRMZM6G847892//GRMZM2G403620//GRMZM2G096690//GRMZM5G895313//GRMZM2G071959//GRMZM2G009894//GRMZM5G897976//GRMZM2G112165//AC194970.5_FG009//GRMZM2G342515//GRMZM2G084195//GRMZM2G144387//GRMZM2G107336//GRMZM2G377797//GRMZM2G110952//GRMZM2G142640//GRMZM5G874167//GRMZM2G024354//GRMZM2…	GRMZM2G403620//GRMZM5G895313//GRMZM2G110952	MYB//CSD//Alfin-like	3
GO:0044445	C	cytosolic part	76	1291	280	25864	7.5e-29	3e-27	AC230013.2_FG007//GRMZM2G060373//GRMZM2G043737//GRMZM2G050460//GRMZM2G090422//GRMZM2G096690//GRMZM2G139360//GRMZM5G885473//GRMZM2G004932//GRMZM2G139349//GRMZM2G160351//GRMZM2G078985//GRMZM2G070061//GRMZM2G149257//GRMZM6G578655//GRMZM2G030293//GRMZM2G132929//GRMZM2G302712//GRMZM2G360677//GRMZM2G411764//GRMZM2G377797//GRMZM2G140116//GRMZM5G887054//GRMZM2G139900//GRMZM2G129015//GRMZM2G124143//GRMZM2…	GRMZM2G110952	Alfin-like	1
GO:0044424	C	intracellular part	645	1291	8943	25864	1.5e-28	5.3e-27	GRMZM2G112912//GRMZM2G080139//GRMZM2G071304//GRMZM2G064640//GRMZM2G036019//AC234185.1_FG006//GRMZM2G122841//GRMZM2G323679//GRMZM5G851405//GRMZM2G181153//GRMZM2G120942//GRMZM2G124455//GRMZM2G014276//GRMZM2G360677//GRMZM2G099862//GRMZM2G178261//GRMZM2G058760//GRMZM2G124143//GRMZM2G305046//GRMZM2G176455//GRMZM5G852185//GRMZM2G154267//GRMZM2G020142//GRMZM2G117238//GRMZM2G163138//GRMZM2G162445//GRMZM2…	AC234185.1_FG006//GRMZM2G099862//GRMZM2G178261//GRMZM2G127537//GRMZM2G044752//GRMZM2G067053//GRMZM2G161435//GRMZM2G165488//GRMZM5G805026//GRMZM2G460544//GRMZM2G067743//GRMZM2G111123//GRMZM2G168229//GRMZM2G148467//GRMZM2G160971//GRMZM5G850129//GRMZM5G829103//GRMZM2G075368//GRMZM2G147424//GRMZM2G059453//GRMZM2G163291//GRMZM2G069028//GRMZM2G107807//GRMZM2G072582//GRMZM2G034876//GRMZM2G002978//GRMZM2…	M-type//GRF//GRF//HB//HB//Orphans//HB//NF-YA//HB//SBP//GRF//B3//SBP//SBP//ERF//GRF//NF-YA//Orphans//S1Fa-like//Orphans//MYB_related//HB//Alfin-like//MIKC//GRF//Trihelix//HB//HB//HB//NF-YB//NF-YA//bHLH//GRF//bHLH//GRAS//ERF//ARF//ARF//MIKC//MIKC//MYB_related//GRF//B3//HB//AP2//ARF//B3//AP2//B3//ARF//MYB//GRAS//EIL//B3//ERF//NF-YC//Whirly//HB//Orphans//SBP//HB//NF-YB//Orphans//ERF//ERF//B3//ERF//MI…	107
GO:0005622	C	intracellular	672	1291	9452	25864	1.5e-28	5.3e-27	GRMZM2G162537//GRMZM2G080139//GRMZM2G071304//GRMZM2G064640//GRMZM2G036019//AC234185.1_FG006//GRMZM2G122841//GRMZM2G323679//GRMZM5G851405//GRMZM2G181153//GRMZM2G120942//GRMZM2G124455//GRMZM2G014276//GRMZM2G360677//GRMZM2G099862//GRMZM2G178261//GRMZM2G058760//GRMZM2G124143//GRMZM2G305046//GRMZM2G176455//GRMZM5G852185//GRMZM2G154267//GRMZM2G020142//GRMZM2G117238//GRMZM2G163138//GRMZM2G162445//GRMZM2…	AC234185.1_FG006//GRMZM2G099862//GRMZM2G178261//GRMZM2G127537//GRMZM2G044752//GRMZM2G067053//GRMZM2G161435//GRMZM2G137736//GRMZM2G165488//GRMZM5G805026//GRMZM2G139160//GRMZM2G460544//GRMZM2G067743//GRMZM2G111123//GRMZM2G168229//GRMZM2G148467//GRMZM2G160971//GRMZM5G850129//GRMZM5G829103//GRMZM2G075368//GRMZM2G147424//GRMZM2G059453//GRMZM2G163291//GRMZM2G069028//GRMZM2G107807//GRMZM2G072582//GRMZM2…	M-type//GRF//GRF//HB//HB//Orphans//HB//C2H2//NF-YA//HB//C2H2//SBP//GRF//B3//SBP//SBP//ERF//GRF//NF-YA//Orphans//S1Fa-like//Orphans//MYB_related//HB//Alfin-like//MIKC//GRF//Trihelix//HB//HB//HB//NF-YB//NF-YA//bHLH//GRF//bHLH//C2H2//GRAS//ERF//ARF//ARF//MIKC//MYB_related//GRF//B3//HB//Orphans//AP2//ARF//B3//AP2//B3//ARF//MYB//GRAS//MIKC//EIL//B3//C2H2//ERF//NF-YC//Whirly//HB//Orphans//SBP//HB//NF-Y…	115
GO:0033279	C	ribosomal subunit	78	1291	301	25864	1.8e-28	6e-27	AC230013.2_FG007//GRMZM2G058681//GRMZM2G108348//GRMZM2G050460//GRMZM2G090422//GRMZM2G096690//GRMZM2G124143//GRMZM2G064640//GRMZM2G165619//GRMZM2G139349//GRMZM2G160351//GRMZM2G078985//GRMZM2G043737//GRMZM2G149257//GRMZM6G578655//GRMZM2G030293//GRMZM2G132929//GRMZM2G302712//GRMZM2G360677//GRMZM2G411764//GRMZM2G052869//GRMZM2G140116//GRMZM2G327564//GRMZM2G089421//GRMZM5G887054//GRMZM2G139900//GRMZM2…	GRMZM2G110952	Alfin-like	1
GO:0022626	C	cytosolic ribosome	80	1291	323	25864	4.8e-28	1.5e-26	AC230013.2_FG007//GRMZM2G108348//GRMZM2G050460//GRMZM2G090422//GRMZM2G096690//GRMZM2G124143//GRMZM2G165619//GRMZM2G139349//GRMZM2G177720//GRMZM2G078985//GRMZM2G043737//GRMZM2G149257//GRMZM6G578655//GRMZM2G030293//GRMZM2G132929//GRMZM2G302712//GRMZM2G360677//GRMZM2G411764//GRMZM2G155437//GRMZM2G377797//GRMZM2G140116//GRMZM2G088060//GRMZM5G887054//GRMZM2G139900//GRMZM2G129015//GRMZM2G060373//GRMZM2…	GRMZM2G110952	Alfin-like	1
GO:0003677	F	DNA binding	274	1291	2665	25864	5.5e-29	4.3e-26	GRMZM2G064197//GRMZM2G159948//GRMZM2G328438//GRMZM2G168674//AC234185.1_FG006//GRMZM2G138340//GRMZM2G062244//GRMZM5G874167//GRMZM2G181153//GRMZM2G058441//GRMZM2G126194//GRMZM2G019060//GRMZM2G108865//GRMZM2G168249//GRMZM2G376957//GRMZM5G864735//GRMZM2G065205//GRMZM2G000245//GRMZM2G102845//GRMZM2G091265//GRMZM2G349651//GRMZM2G077124//GRMZM2G168269//GRMZM2G171365//GRMZM2G154267//GRMZM2G123202//GRMZM2…	GRMZM2G064197//GRMZM2G328438//AC234185.1_FG006//GRMZM2G138340//GRMZM2G062244//GRMZM2G126194//GRMZM2G019060//GRMZM2G108865//GRMZM2G102845//GRMZM2G077124//GRMZM2G171365//GRMZM2G123202//GRMZM2G148693//GRMZM2G403620//GRMZM2G127537//GRMZM2G091003//GRMZM2G135447//GRMZM2G151811//GRMZM2G452178//GRMZM2G005624//GRMZM2G076657//GRMZM2G039074//GRMZM2G058479//GRMZM2G425236//GRMZM2G033413//GRMZM2G044752//GRMZM2…	G2-like//ZF-HD//M-type//bZIP//HB//B3//GRAS//Dof//ARF//bZIP//MIKC//MYB//MIKC//MYB//HB//bHLH//HB//EIL//HB//HB//WRKY//G2-like//GATA//ZF-HD//bZIP//HB//HB//HB//NF-YC//LFY//B3//ERF//Whirly//ERF//bZIP//GATA//NF-YB//G2-like//SBP//NAC//NF-YA//B3//AP2//MIKC//AP2//G2-like//HB//ARF//WRKY//MYB//GATA//GATA//ERF//HSF//SBP//NF-YA//SBP//B3//B3//GRAS//HB//Dof//SBP//SBP//bZIP//MYB//B3//ZF-HD//MADS//NF-YB//bHLH//MIK…	140
GO:0031974	C	membrane-enclosed lumen	129	1291	818	25864	1.5e-27	4.4e-26	GRMZM2G108348//GRMZM5G801031//GRMZM2G181153//GRMZM2G014276//GRMZM2G057865//GRMZM2G174776//GRMZM2G065205//GRMZM2G080588//GRMZM2G349651//GRMZM2G100639//GRMZM5G852185//GRMZM6G847892//GRMZM2G020142//GRMZM2G162445//GRMZM2G403620//GRMZM2G096690//GRMZM5G895313//GRMZM2G071959//GRMZM2G009894//GRMZM5G897976//GRMZM2G112165//AC194970.5_FG009//GRMZM2G342515//GRMZM2G141551//GRMZM2G084195//GRMZM2G144387//GRMZM2…	GRMZM2G174776//GRMZM2G403620//GRMZM5G895313//GRMZM2G110952//GRMZM2G040349//GRMZM2G361659	NF-YC//MYB//CSD//Alfin-like//NF-YA//E2F-DP	6
GO:0070013	C	intracellular organelle lumen	127	1291	810	25864	6.3e-27	1.7e-25	GRMZM2G108348//GRMZM5G801031//GRMZM2G181153//GRMZM2G014276//GRMZM2G057865//GRMZM2G174776//GRMZM2G065205//GRMZM2G080588//GRMZM2G349651//GRMZM2G100639//GRMZM5G852185//GRMZM6G847892//GRMZM2G020142//GRMZM2G162445//GRMZM2G403620//GRMZM2G096690//GRMZM5G895313//GRMZM2G071959//GRMZM2G009894//GRMZM5G897976//GRMZM2G112165//AC194970.5_FG009//GRMZM2G342515//GRMZM2G141551//GRMZM2G084195//GRMZM2G144387//GRMZM2…	GRMZM2G174776//GRMZM2G403620//GRMZM5G895313//GRMZM2G110952//GRMZM2G040349//GRMZM2G361659	NF-YC//MYB//CSD//Alfin-like//NF-YA//E2F-DP	6
GO:0043233	C	organelle lumen	127	1291	810	25864	6.3e-27	1.7e-25	GRMZM2G108348//GRMZM5G801031//GRMZM2G181153//GRMZM2G014276//GRMZM2G057865//GRMZM2G174776//GRMZM2G065205//GRMZM2G080588//GRMZM2G349651//GRMZM2G100639//GRMZM5G852185//GRMZM6G847892//GRMZM2G020142//GRMZM2G162445//GRMZM2G403620//GRMZM2G096690//GRMZM5G895313//GRMZM2G071959//GRMZM2G009894//GRMZM5G897976//GRMZM2G112165//AC194970.5_FG009//GRMZM2G342515//GRMZM2G141551//GRMZM2G084195//GRMZM2G144387//GRMZM2…	GRMZM2G174776//GRMZM2G403620//GRMZM5G895313//GRMZM2G110952//GRMZM2G040349//GRMZM2G361659	NF-YC//MYB//CSD//Alfin-like//NF-YA//E2F-DP	6
GO:0030529	C	ribonucleoprotein complex	131	1291	894	25864	2.6e-25	6.5e-24	GRMZM2G058681//GRMZM2G108348//GRMZM2G050460//GRMZM5G841900//GRMZM2G064640//GRMZM2G006293//GRMZM2G078985//GRMZM2G122841//GRMZM2G149257//GRMZM6G578655//GRMZM2G014276//GRMZM2G360677//GRMZM2G047727//GRMZM2G139900//GRMZM2G124143//GRMZM5G852185//GRMZM2G158568//GRMZM6G847892//AC206642.4_FG001//GRMZM2G069594//GRMZM2G159675//GRMZM2G150058//GRMZM2G096690//GRMZM2G465333//GRMZM2G041238//GRMZM2G088060//GRMZM2…	GRMZM2G110952	Alfin-like	1
GO:0046982	F	protein heterodimerization activity	55	1291	167	25864	1.6e-24	6.1e-22	AC233865.1_FG001//GRMZM2G151826//GRMZM2G079089//GRMZM2G064426//GRMZM2G418258//GRMZM2G421279//GRMZM2G479684//GRMZM2G181153//GRMZM2G401147//GRMZM2G170612//GRMZM2G349651//GRMZM2G059102//GRMZM2G125259//GRMZM2G376957//GRMZM5G864735//GRMZM2G063896//GRMZM2G041381//GRMZM2G112912//GRMZM2G475899//GRMZM2G073275//GRMZM2G355773//GRMZM2G028955//GRMZM2G171387//GRMZM2G163939//GRMZM2G305046//GRMZM2G072855//GRMZM2…	GRMZM2G064426//GRMZM2G059102//GRMZM2G099461//GRMZM5G804893//GRMZM2G174776//GRMZM2G072582	NF-YB//MIKC//NF-YC//NF-YB//NF-YC//MIKC	6
GO:0034645	P	cellular macromolecule biosynthetic process	300	1291	3306	25864	1.2e-23	3.8e-21	GRMZM2G058681//GRMZM2G108348//GRMZM2G158140//GRMZM2G159948//GRMZM5G841900//GRMZM2G064640//GRMZM2G086805//GRMZM2G035688//AC234185.1_FG006//GRMZM2G006293//GRMZM2G138340//GRMZM2G323679//GRMZM5G851405//GRMZM2G112074//GRMZM2G034876//GRMZM2G120942//GRMZM2G126194//GRMZM2G437460//GRMZM2G121706//GRMZM2G108865//GRMZM2G360677//GRMZM2G364068//GRMZM2G126292//GRMZM2G065205//GRMZM2G168249//GRMZM2G089421//GRMZM2…	GRMZM2G158140//GRMZM2G035688//AC234185.1_FG006//GRMZM2G138340//GRMZM2G034876//GRMZM2G126194//GRMZM2G437460//GRMZM2G121706//GRMZM2G108865//GRMZM2G099862//GRMZM2G178261//GRMZM2G102845//GRMZM2G142999//GRMZM2G077124//GRMZM2G171365//GRMZM2G403620//GRMZM2G172657//GRMZM2G127537//GRMZM2G135447//GRMZM2G452178//GRMZM2G005624//GRMZM2G076657//GRMZM2G058479//GRMZM2G114775//GRMZM2G028151//GRMZM2G033413//GRMZM2…	Orphans//Orphans//M-type//bZIP//GRF//B3//ARF//OFP//Dof//GRF//GRF//ARF//B3//bZIP//MIKC//MYB//GRAS//HB//HB//HB//HB//WRKY//GATA//GATA//AP2//bZIP//HB//HB//HB//NF-YC//Alfin-like//B3//ERF//Whirly//ERF//bZIP//GATA//NF-YB//HB//NAC//NF-YA//B3//HB//ERF//WRKY//B3//GATA//NF-YA//B3//ARF//HB//Dof//WRKY//HB//GRF//GRF//B3//NF-YB//ERF//NAC//MIKC//Orphans//ERF//LFY//ERF//GRF//GRAS//bHLH//LFY//HB//ERF//ARF//C2C2-Do…	125
GO:0043231	C	intracellular membrane-bounded organelle	515	1291	6999	25864	1.7e-22	4e-21	GRMZM2G112912//GRMZM2G080139//AC234185.1_FG006//GRMZM2G122841//GRMZM5G851405//GRMZM2G181153//GRMZM2G120942//GRMZM2G124455//GRMZM2G014276//GRMZM2G099862//GRMZM2G178261//GRMZM2G176455//GRMZM5G852185//GRMZM2G154267//GRMZM2G020142//GRMZM2G117238//GRMZM2G163138//GRMZM2G162445//GRMZM2G131024//GRMZM2G099231//GRMZM2G127537//GRMZM2G383540//GRMZM2G015727//GRMZM2G008665//GRMZM2G033480//GRMZM5G804783//GRMZM2…	AC234185.1_FG006//GRMZM2G099862//GRMZM2G178261//GRMZM2G127537//GRMZM2G044752//GRMZM2G067053//GRMZM2G161435//GRMZM2G165488//GRMZM2G173321//GRMZM5G805026//GRMZM2G460544//GRMZM2G067743//GRMZM2G111123//GRMZM2G168229//GRMZM2G148467//GRMZM2G160971//GRMZM5G850129//GRMZM5G829103//GRMZM2G075368//GRMZM2G147424//GRMZM2G059453//GRMZM2G163291//GRMZM2G069028//GRMZM2G021573//GRMZM2G072582//GRMZM2G034876//GRMZM2…	M-type//GRF//GRF//HB//HB//Orphans//HB//NF-YA//B3//HB//SBP//GRF//B3//SBP//SBP//ERF//GRF//NF-YA//Orphans//S1Fa-like//Orphans//MYB_related//HB//AP2//MIKC//GRF//HB//HB//HB//NF-YB//NF-YA//bHLH//GRF//bHLH//GRAS//ERF//ARF//ARF//MIKC//MIKC//MYB_related//GRF//HB//ARF//B3//AP2//B3//ARF//MYB//GRAS//EIL//B3//ERF//NF-YC//Whirly//HB//Orphans//SBP//HB//NF-YB//Orphans//ERF//ERF//ERF//MIKC//GRF//NAC//ERF//C2H2//A…	104
GO:0043227	C	membrane-bounded organelle	516	1291	7016	25864	1.7e-22	4e-21	GRMZM2G112912//GRMZM2G080139//AC234185.1_FG006//GRMZM2G122841//GRMZM5G851405//GRMZM2G181153//GRMZM2G120942//GRMZM2G124455//GRMZM2G014276//GRMZM2G099862//GRMZM2G178261//GRMZM2G058760//GRMZM2G176455//GRMZM5G852185//GRMZM2G154267//GRMZM2G020142//GRMZM2G117238//GRMZM2G163138//GRMZM2G162445//GRMZM2G131024//GRMZM2G099231//GRMZM2G127537//GRMZM2G383540//GRMZM2G015727//GRMZM2G008665//GRMZM2G033480//GRMZM5…	AC234185.1_FG006//GRMZM2G099862//GRMZM2G178261//GRMZM2G127537//GRMZM2G044752//GRMZM2G067053//GRMZM2G161435//GRMZM2G165488//GRMZM2G173321//GRMZM5G805026//GRMZM2G460544//GRMZM2G067743//GRMZM2G111123//GRMZM2G168229//GRMZM2G148467//GRMZM2G160971//GRMZM5G850129//GRMZM5G829103//GRMZM2G075368//GRMZM2G147424//GRMZM2G059453//GRMZM2G163291//GRMZM2G069028//GRMZM2G021573//GRMZM2G072582//GRMZM2G034876//GRMZM2…	M-type//GRF//GRF//HB//HB//Orphans//HB//NF-YA//B3//HB//SBP//GRF//B3//SBP//SBP//ERF//GRF//NF-YA//Orphans//S1Fa-like//Orphans//MYB_related//HB//AP2//MIKC//GRF//HB//HB//HB//NF-YB//NF-YA//bHLH//GRF//bHLH//GRAS//ERF//ARF//ARF//MIKC//MIKC//MYB_related//GRF//HB//ARF//B3//AP2//B3//ARF//MYB//GRAS//EIL//B3//ERF//NF-YC//Whirly//HB//Orphans//SBP//HB//NF-YB//Orphans//ERF//ERF//ERF//MIKC//GRF//NAC//ERF//C2H2//A…	104
GO:0009059	P	macromolecule biosynthetic process	300	1291	3314	25864	1.8e-23	4.9e-21	GRMZM2G058681//GRMZM2G108348//GRMZM2G158140//GRMZM2G159948//GRMZM5G841900//GRMZM2G064640//GRMZM2G086805//GRMZM2G035688//AC234185.1_FG006//GRMZM2G006293//GRMZM2G138340//GRMZM2G323679//GRMZM5G851405//GRMZM2G112074//GRMZM2G034876//GRMZM2G120942//GRMZM2G126194//GRMZM2G437460//GRMZM2G121706//GRMZM2G108865//GRMZM2G360677//GRMZM2G364068//GRMZM2G126292//GRMZM2G065205//GRMZM2G168249//GRMZM2G089421//GRMZM2…	GRMZM2G158140//GRMZM2G035688//AC234185.1_FG006//GRMZM2G138340//GRMZM2G034876//GRMZM2G126194//GRMZM2G437460//GRMZM2G121706//GRMZM2G108865//GRMZM2G099862//GRMZM2G178261//GRMZM2G102845//GRMZM2G142999//GRMZM2G077124//GRMZM2G171365//GRMZM2G403620//GRMZM2G172657//GRMZM2G127537//GRMZM2G135447//GRMZM2G452178//GRMZM2G005624//GRMZM2G076657//GRMZM2G058479//GRMZM2G114775//GRMZM2G028151//GRMZM2G033413//GRMZM2…	Orphans//Orphans//M-type//bZIP//GRF//B3//ARF//OFP//Dof//GRF//GRF//ARF//B3//bZIP//MIKC//MYB//GRAS//HB//HB//HB//HB//WRKY//GATA//GATA//AP2//bZIP//HB//HB//HB//NF-YC//Alfin-like//B3//ERF//Whirly//ERF//bZIP//GATA//NF-YB//HB//NAC//NF-YA//B3//HB//ERF//WRKY//B3//GATA//NF-YA//B3//ARF//HB//Dof//WRKY//HB//GRF//GRF//B3//NF-YB//ERF//NAC//MIKC//Orphans//ERF//LFY//ERF//GRF//GRAS//bHLH//LFY//HB//ERF//ARF//C2C2-Do…	125
GO:0006259	P	DNA metabolic process	86	1291	464	25864	1.4e-22	3.5e-20	GRMZM2G097573//GRMZM2G455243//GRMZM2G323679//GRMZM2G112074//GRMZM2G058441//GRMZM2G126292//GRMZM2G065205//GRMZM2G044762//GRMZM2G056867//GRMZM2G083138//GRMZM2G100639//GRMZM2G176455//GRMZM2G154267//GRMZM2G117238//GRMZM2G162445//GRMZM2G083629//GRMZM2G091006//GRMZM2G008665//GRMZM5G804783//GRMZM2G038485//GRMZM2G025592//GRMZM2G066101//GRMZM2G057571//AC149818.2_FG004//GRMZM2G012262//GRMZM2G001869//GRMZM2…	GRMZM2G012262	Whirly	1
GO:0044260	P	cellular macromolecule metabolic process	502	1291	6785	25864	3.1e-22	7.2e-20	GRMZM2G158140//GRMZM2G159948//GRMZM2G180870//GRMZM2G064640//GRMZM2G035688//AC234185.1_FG006//GRMZM2G138340//GRMZM2G122841//GRMZM2G323679//GRMZM5G851405//GRMZM2G120942//GRMZM2G014276//GRMZM2G360677//GRMZM2G172956//GRMZM2G119521//GRMZM2G099862//GRMZM2G178261//GRMZM2G124143//GRMZM2G176455//GRMZM2G025429//GRMZM2G154267//GRMZM2G020142//GRMZM2G117238//GRMZM2G162445//GRMZM2G099231//GRMZM2G127537//GRMZM2…	GRMZM2G158140//GRMZM2G035688//AC234185.1_FG006//GRMZM2G138340//GRMZM2G099862//GRMZM2G178261//GRMZM2G127537//GRMZM2G044752//GRMZM2G161435//GRMZM2G322672//GRMZM2G123909//GRMZM2G393433//GRMZM2G165488//GRMZM5G805026//GRMZM2G054615//GRMZM2G171852//GRMZM2G067743//GRMZM2G111123//GRMZM2G031001//GRMZM2G553379//GRMZM2G160971//GRMZM5G850129//GRMZM5G829103//GRMZM2G075368//GRMZM2G091331//GRMZM2G377217//GRMZM2…	Orphans//Orphans//M-type//bZIP//GRF//GRF//HB//HB//HB//ERF//GATA//NAC//NF-YA//HB//GATA//Dof//GRF//B3//NAC//MADS//ERF//GRF//NF-YA//Orphans//WRKY//WRKY//Orphans//S1Fa-like//Orphans//HB//NAC//GRAS//MIKC//Orphans//Dof//bZIP//HB//HB//AP2//NF-YB//NF-YA//B3//GRF//Orphans//GRAS//ERF//ARF//C2C2-Dof//ARF//MIKC//MIKC//B3//HB//bZIP//GRF//WRKY//B3//HB//WRKY//AP2//HB//ARF//B3//AP2//B3//ARF//OFP//MYB//GRAS//bHLH…	133
GO:0005840	C	ribosome	111	1291	772	25864	5.6e-21	1.3e-19	GRMZM2G058681//GRMZM2G108348//GRMZM2G050460//GRMZM5G841900//GRMZM2G064640//GRMZM2G006293//GRMZM2G078985//GRMZM2G149257//GRMZM6G578655//GRMZM2G360677//GRMZM2G047727//GRMZM2G139900//GRMZM2G124143//GRMZM5G852185//GRMZM2G158568//GRMZM2G125271//AC206642.4_FG001//GRMZM2G069594//GRMZM2G150058//GRMZM2G096690//GRMZM2G465333//GRMZM2G041238//GRMZM2G088060//GRMZM2G154487//GRMZM2G144387//GRMZM2G107336//GRMZM6…	GRMZM2G110952	Alfin-like	1
GO:0010467	P	gene expression	294	1291	3342	25864	3.2e-21	7e-19	GRMZM2G058681//GRMZM2G108348//GRMZM2G158140//GRMZM2G159948//GRMZM5G841900//GRMZM2G064640//GRMZM2G086805//GRMZM2G035688//AC234185.1_FG006//GRMZM2G006293//GRMZM2G138340//GRMZM2G122841//GRMZM5G851405//GRMZM2G147727//GRMZM2G120942//GRMZM2G437460//GRMZM2G121706//GRMZM2G402242//GRMZM2G014276//GRMZM2G360677//GRMZM2G172956//GRMZM2G364068//GRMZM2G089421//GRMZM2G047727//GRMZM2G099862//GRMZM2G178261//GRMZM2…	GRMZM2G158140//GRMZM2G035688//AC234185.1_FG006//GRMZM2G138340//GRMZM2G437460//GRMZM2G121706//GRMZM2G099862//GRMZM2G178261//GRMZM2G102845//GRMZM2G142999//GRMZM2G077124//GRMZM2G171365//GRMZM2G001139//GRMZM2G403620//GRMZM2G172657//GRMZM2G127537//GRMZM2G452178//GRMZM2G005624//GRMZM2G076657//GRMZM2G126194//GRMZM2G058479//GRMZM2G028151//GRMZM2G033413//GRMZM2G044752//GRMZM2G161435//GRMZM2G132367//GRMZM2…	Orphans//Orphans//M-type//bZIP//ARF//OFP//GRF//GRF//ARF//B3//bZIP//MIKC//MIKC//MYB//GRAS//HB//HB//HB//WRKY//B3//GATA//AP2//bZIP//HB//HB//HB//ERF//NF-YC//ERF//B3//ERF//ERF//GRF//GATA//NF-YB//HB//NAC//NF-YA//AP2//B3//HB//ERF//WRKY//B3//GATA//GATA//Dof//NF-YA//B3//ARF//HB//Dof//WRKY//HB//GRF//GRF//B3//ERF//NF-YB//ERF//Whirly//MIKC//Orphans//ERF//LFY//bZIP//CSD//GRAS//bHLH//LFY//GRF//HB//ERF//ARF//C2…	125
GO:0044464	C	cell part	780	1291	12261	25864	3.7e-20	7.8e-19	GRMZM2G087312//GRMZM2G180971//GRMZM2G162537//GRMZM2G080139//GRMZM2G071304//GRMZM2G064640//GRMZM2G036019//AC234185.1_FG006//GRMZM2G146809//GRMZM2G122841//GRMZM2G323679//GRMZM2G034668//GRMZM5G851405//GRMZM2G181153//GRMZM2G120942//GRMZM2G124455//GRMZM2G014276//GRMZM2G360677//GRMZM2G360615//GRMZM2G119521//GRMZM2G160327//GRMZM2G099862//GRMZM2G178261//GRMZM2G058760//GRMZM2G124143//GRMZM2G305046//GRMZM2…	AC234185.1_FG006//GRMZM2G099862//GRMZM2G178261//GRMZM2G127537//GRMZM2G044752//GRMZM2G067053//GRMZM2G161435//GRMZM2G137736//GRMZM2G109480//GRMZM2G165488//GRMZM5G805026//GRMZM2G139160//GRMZM2G460544//GRMZM2G067743//GRMZM2G111123//GRMZM2G168229//GRMZM2G148467//GRMZM2G160971//GRMZM5G850129//GRMZM5G829103//GRMZM2G075368//GRMZM2G147424//GRMZM2G059453//GRMZM2G163291//GRMZM2G069028//GRMZM2G107807//GRMZM2…	M-type//GRF//GRF//HB//HB//Orphans//HB//C2H2//B3//NF-YA//HB//C2H2//SBP//GRF//B3//SBP//SBP//ERF//GRF//NF-YA//Orphans//S1Fa-like//Orphans//MYB_related//HB//Alfin-like//AP2//MIKC//Orphans//GRF//Trihelix//HB//HB//HB//NF-YB//NF-YA//bHLH//C2H2//GRF//bHLH//C2H2//GRAS//ERF//ARF//MIKC//MYB_related//GRF//B3//HB//Orphans//ARF//ARF//B3//AP2//ARF//OFP//MYB//GRAS//MIKC//EIL//NAC//B3//C2H2//ERF//NF-YC//Whirly//H…	121
GO:0005623	C	cell	780	1291	12261	25864	3.7e-20	7.8e-19	GRMZM2G087312//GRMZM2G180971//GRMZM2G162537//GRMZM2G080139//GRMZM2G071304//GRMZM2G064640//GRMZM2G036019//AC234185.1_FG006//GRMZM2G146809//GRMZM2G122841//GRMZM2G323679//GRMZM2G034668//GRMZM5G851405//GRMZM2G181153//GRMZM2G120942//GRMZM2G124455//GRMZM2G014276//GRMZM2G360677//GRMZM2G360615//GRMZM2G119521//GRMZM2G160327//GRMZM2G099862//GRMZM2G178261//GRMZM2G058760//GRMZM2G124143//GRMZM2G305046//GRMZM2…	AC234185.1_FG006//GRMZM2G099862//GRMZM2G178261//GRMZM2G127537//GRMZM2G044752//GRMZM2G067053//GRMZM2G161435//GRMZM2G137736//GRMZM2G109480//GRMZM2G165488//GRMZM5G805026//GRMZM2G139160//GRMZM2G460544//GRMZM2G067743//GRMZM2G111123//GRMZM2G168229//GRMZM2G148467//GRMZM2G160971//GRMZM5G850129//GRMZM5G829103//GRMZM2G075368//GRMZM2G147424//GRMZM2G059453//GRMZM2G163291//GRMZM2G069028//GRMZM2G107807//GRMZM2…	M-type//GRF//GRF//HB//HB//Orphans//HB//C2H2//B3//NF-YA//HB//C2H2//SBP//GRF//B3//SBP//SBP//ERF//GRF//NF-YA//Orphans//S1Fa-like//Orphans//MYB_related//HB//Alfin-like//AP2//MIKC//Orphans//GRF//Trihelix//HB//HB//HB//NF-YB//NF-YA//bHLH//C2H2//GRF//bHLH//C2H2//GRAS//ERF//ARF//MIKC//MYB_related//GRF//B3//HB//Orphans//ARF//ARF//B3//AP2//ARF//OFP//MYB//GRAS//MIKC//EIL//NAC//B3//C2H2//ERF//NF-YC//Whirly//H…	121
GO:0003735	F	structural constituent of ribosome	99	1291	649	25864	2.1e-20	4.3e-18	GRMZM2G058681//GRMZM2G108348//GRMZM2G050460//GRMZM5G841900//GRMZM2G064640//GRMZM2G006293//GRMZM2G078985//GRMZM2G149257//GRMZM6G578655//GRMZM2G360677//GRMZM2G047727//GRMZM2G139900//GRMZM2G124143//GRMZM5G852185//GRMZM2G158568//GRMZM2G125271//AC206642.4_FG001//GRMZM2G069594//GRMZM2G150058//GRMZM2G096690//GRMZM2G009894//GRMZM2G041238//GRMZM2G088060//GRMZM2G154487//GRMZM2G144387//GRMZM6G791392//GRMZM2…	GRMZM2G110952	Alfin-like	1
GO:0003676	F	nucleic acid binding	361	1291	4480	25864	2.2e-20	4.3e-18	GRMZM2G162537//GRMZM2G159948//GRMZM2G152111//GRMZM2G064640//AC234185.1_FG006//GRMZM2G138340//GRMZM5G874167//GRMZM2G181153//GRMZM2G120942//GRMZM2G172956//GRMZM2G168269//GRMZM2G154267//GRMZM2G020142//GRMZM2G162445//GRMZM2G099231//GRMZM2G127537//GRMZM2G008665//GRMZM2G033480//GRMZM2G447984//GRMZM5G897976//GRMZM2G084195//GRMZM2G171170//GRMZM2G078985//GRMZM2G044752//GRMZM2G161435//GRMZM5G898768//AC1898…	AC234185.1_FG006//GRMZM2G138340//GRMZM2G127537//GRMZM2G044752//GRMZM2G161435//GRMZM2G322672//GRMZM2G123909//GRMZM2G393433//GRMZM2G165488//GRMZM2G173321//GRMZM2G113742//GRMZM2G096759//GRMZM2G147346//GRMZM2G054615//GRMZM2G171852//GRMZM2G460544//GRMZM2G111123//GRMZM2G019060//GRMZM2G168229//GRMZM2G148467//AC204502.4_FG006//GRMZM2G160971//GRMZM5G829103//GRMZM2G091331//GRMZM2G377217//GRMZM2G031001//GRM…	M-type//bZIP//HB//HB//HB//ERF//GATA//NAC//NF-YA//B3//G2-like//HB//MYB//GATA//Dof//SBP//B3//GRAS//SBP//SBP//OFP//ERF//NF-YA//WRKY//WRKY//NAC//S1Fa-like//MYB_related//HB//NAC//MIKC//Dof//bZIP//HB//HB//HB//NF-YB//G2-like//NF-YA//B3//HB//bHLH//GRAS//ERF//ARF//C2C2-Dof//ARF//ZF-HD//MIKC//MIKC//MYB_related//B3//MYB_related//HB//MYB_related//bZIP//WRKY//HB//WRKY//HB//ARF//B3//bHLH//HB//AP2//ARF//ZF-HD//…	143
GO:0006996	P	organelle organization	110	1291	799	25864	1.6e-19	3.2e-17	GRMZM2G037140//GRMZM2G112072//GRMZM5G851405//GRMZM2G078198//GRMZM6G790713//GRMZM2G376957//GRMZM5G864735//GRMZM2G080588//GRMZM2G349651//GRMZM2G108474//GRMZM2G073275//GRMZM2G164020//GRMZM2G383540//GRMZM2G071959//GRMZM2G033480//GRMZM2G149786//GRMZM2G447984//GRMZM2G342515//GRMZM2G130079//GRMZM2G084195//GRMZM2G132486//GRMZM2G126774//GRMZM2G305046//GRMZM2G040965//GRMZM2G121221//GRMZM2G306258//GRMZM2G02…	GRMZM2G108424//GRMZM2G059453//GRMZM2G163291	MYB_related//Orphans//MYB_related	3
GO:0044446	C	intracellular organelle part	291	1291	3454	25864	1.8e-18	3.6e-17	GRMZM2G058681//GRMZM2G108348//GRMZM2G050460//GRMZM2G112912//GRMZM2G092286//GRMZM2G064640//GRMZM2G015739//GRMZM2G078985//GRMZM2G122841//GRMZM2G133885//GRMZM5G801031//GRMZM2G131554//GRMZM2G058441//GRMZM2G124455//GRMZM2G014276//GRMZM2G360677//GRMZM2G376957//GRMZM5G864735//GRMZM2G065205//GRMZM2G080588//GRMZM2G089421//GRMZM2G056867//GRMZM2G058760//GRMZM2G124143//GRMZM2G349651//GRMZM2G100639//GRMZM2G17…	GRMZM2G403620//GRMZM5G895313//GRMZM2G110952//GRMZM2G040349//GRMZM2G174776//GRMZM2G075368//GRMZM2G361659//GRMZM2G108424//GRMZM2G059453//GRMZM2G163291//GRMZM2G000686	MYB//CSD//Alfin-like//NF-YA//NF-YC//Orphans//E2F-DP//MYB_related//Orphans//MYB_related//NF-YA	11
GO:0044422	C	organelle part	291	1291	3457	25864	2e-18	3.8e-17	GRMZM2G058681//GRMZM2G108348//GRMZM2G050460//GRMZM2G112912//GRMZM2G092286//GRMZM2G064640//GRMZM2G015739//GRMZM2G078985//GRMZM2G122841//GRMZM2G133885//GRMZM5G801031//GRMZM2G131554//GRMZM2G058441//GRMZM2G124455//GRMZM2G014276//GRMZM2G360677//GRMZM2G376957//GRMZM5G864735//GRMZM2G065205//GRMZM2G080588//GRMZM2G089421//GRMZM2G056867//GRMZM2G058760//GRMZM2G124143//GRMZM2G349651//GRMZM2G100639//GRMZM2G17…	GRMZM2G403620//GRMZM5G895313//GRMZM2G110952//GRMZM2G040349//GRMZM2G174776//GRMZM2G075368//GRMZM2G361659//GRMZM2G108424//GRMZM2G059453//GRMZM2G163291//GRMZM2G000686	MYB//CSD//Alfin-like//NF-YA//NF-YC//Orphans//E2F-DP//MYB_related//Orphans//MYB_related//NF-YA	11
GO:0015934	C	large ribosomal subunit	47	1291	179	25864	7.7e-18	1.5e-16	AC230013.2_FG007//GRMZM2G058681//GRMZM2G050460//GRMZM2G090422//GRMZM2G098957//GRMZM2G100467//AC190609.3_FG002//GRMZM2G155931//GRMZM2G149257//GRMZM6G578655//GRMZM2G083253//GRMZM2G302712//GRMZM2G411764//GRMZM2G140116//GRMZM2G327564//GRMZM5G887054//GRMZM2G089421//GRMZM2G158568//GRMZM2G366077//GRMZM5G850966//AC206642.4_FG001//GRMZM2G001816//GRMZM2G150058//GRMZM2G409407//GRMZM2G116135//GRMZM2G009894//…	-	-	0
GO:0022625	C	cytosolic large ribosomal subunit	41	1291	136	25864	1.7e-17	3.1e-16	AC230013.2_FG007//GRMZM2G050460//GRMZM2G090422//GRMZM2G100467//AC190609.3_FG002//GRMZM5G890561//GRMZM2G155931//GRMZM2G149257//GRMZM6G578655//GRMZM2G083253//GRMZM2G302712//GRMZM2G411764//GRMZM2G140116//GRMZM5G887054//GRMZM2G089421//GRMZM2G158568//GRMZM2G366077//GRMZM5G850966//AC206642.4_FG001//GRMZM2G001816//GRMZM2G150058//GRMZM2G409407//GRMZM2G116135//GRMZM2G009894//GRMZM2G166963//GRMZM2G344279//…	-	-	0
GO:0043170	P	macromolecule metabolic process	530	1291	7592	25864	1.8e-18	3.5e-16	GRMZM2G158140//GRMZM2G159948//GRMZM2G180870//GRMZM2G064640//GRMZM2G035688//AC234185.1_FG006//GRMZM2G138340//GRMZM2G122841//GRMZM2G323679//GRMZM5G851405//GRMZM2G120942//GRMZM2G014276//GRMZM2G360677//GRMZM2G172956//GRMZM2G119521//GRMZM2G099862//GRMZM2G178261//GRMZM2G124143//GRMZM2G176455//GRMZM2G025429//GRMZM2G154267//GRMZM2G020142//GRMZM2G117238//GRMZM2G162445//GRMZM2G099231//GRMZM2G127537//GRMZM2…	GRMZM2G158140//GRMZM2G035688//AC234185.1_FG006//GRMZM2G138340//GRMZM2G099862//GRMZM2G178261//GRMZM2G127537//GRMZM2G044752//GRMZM2G161435//GRMZM2G322672//GRMZM2G123909//GRMZM2G393433//GRMZM2G165488//GRMZM5G805026//GRMZM2G054615//GRMZM2G171852//GRMZM2G067743//GRMZM2G111123//GRMZM2G031001//GRMZM2G553379//GRMZM2G160971//GRMZM5G850129//GRMZM5G829103//GRMZM2G075368//GRMZM2G091331//GRMZM2G377217//GRMZM2…	Orphans//Orphans//M-type//bZIP//GRF//GRF//HB//HB//HB//ERF//GATA//NAC//NF-YA//HB//GATA//Dof//GRF//B3//NAC//MADS//ERF//GRF//NF-YA//Orphans//WRKY//WRKY//Orphans//S1Fa-like//Orphans//HB//NAC//GRAS//MIKC//Orphans//Dof//bZIP//HB//HB//HB//AP2//NF-YB//NF-YA//B3//GRF//Orphans//GRAS//ERF//ARF//C2C2-Dof//ARF//MIKC//MIKC//B3//HB//bZIP//GRF//WRKY//B3//HB//WRKY//AP2//HB//ARF//B3//AP2//B3//ARF//OFP//MYB//GRAS//…	133
GO:0046983	F	protein dimerization activity	103	1291	759	25864	5.9e-18	9.3e-16	GRMZM2G102845//GRMZM2G043493//GRMZM5G864847//GRMZM5G874167//GRMZM2G181153//GRMZM2G125259//GRMZM2G376957//GRMZM5G864735//GRMZM2G349651//GRMZM2G171365//GRMZM2G028955//GRMZM2G001139//GRMZM2G403620//GRMZM2G091003//GRMZM2G071959//GRMZM2G030744//GRMZM5G832135//GRMZM2G342515//AC234185.1_FG006//GRMZM2G130079//GRMZM2G084195//GRMZM2G408458//GRMZM2G389567//GRMZM2G397518//GRMZM2G111146//GRMZM2G107540//GRMZM2…	GRMZM2G102845//GRMZM2G171365//GRMZM2G001139//GRMZM2G403620//GRMZM2G091003//GRMZM2G030744//AC234185.1_FG006//GRMZM2G389567//GRMZM2G397518//GRMZM2G111146//GRMZM2G174776//GRMZM2G064426//GRMZM2G082586//GRMZM2G338259//GRMZM2G015666//GRMZM2G137510//GRMZM2G159937//GRMZM2G079727//GRMZM5G804893//GRMZM2G054564//GRMZM2G045883//GRMZM2G008691//GRMZM2G098813//GRMZM5G865967//GRMZM2G145146//GRMZM2G112629//GRMZM2…	ARF//MIKC//MIKC//MYB//bHLH//bHLH//M-type//bHLH//bHLH//bHLH//NF-YC//NF-YB//bHLH//ARF//bHLH//MIKC//bHLH//MADS//NF-YB//bHLH//bHLH//bHLH//LFY//bHLH//bHLH//bHLH//ARF//bHLH//MADS//ARF//bHLH//bHLH//MIKC//MIKC//NF-YC//bHLH//bHLH//bHLH//MIKC//MYB_related//bHLH//bHLH//MIKC	43
GO:0009987	P	cellular process	774	1291	12394	25864	1.7e-17	3.1e-15	GRMZM2G180971//GRMZM2G112912//GRMZM2G025459//GRMZM2G159948//GRMZM2G001981//GRMZM2G064640//GRMZM2G035688//AC234185.1_FG006//GRMZM2G138340//GRMZM2G122841//GRMZM2G323679//GRMZM2G030523//GRMZM5G851405//GRMZM2G181153//GRMZM2G120942//GRMZM2G014276//GRMZM2G360677//GRMZM2G172956//GRMZM2G119521//GRMZM2G099862//GRMZM2G178261//GRMZM2G124143//GRMZM2G305046//GRMZM2G176455//GRMZM2G025429//GRMZM2G154267//GRMZM2…	GRMZM2G035688//AC234185.1_FG006//GRMZM2G138340//GRMZM2G099862//GRMZM2G178261//GRMZM2G127537//GRMZM2G044752//GRMZM2G161435//GRMZM2G123909//GRMZM2G109480//GRMZM2G393433//GRMZM2G165488//GRMZM5G805026//GRMZM2G054615//GRMZM2G171852//GRMZM2G067743//GRMZM2G111123//GRMZM2G031001//GRMZM2G553379//GRMZM2G160971//GRMZM5G850129//GRMZM5G829103//GRMZM2G075368//GRMZM2G091331//GRMZM2G377217//GRMZM2G053722//GRMZM2…	Orphans//M-type//bZIP//GRF//GRF//HB//HB//HB//GATA//B3//NAC//NF-YA//HB//GATA//Dof//GRF//B3//NAC//MADS//ERF//GRF//NF-YA//Orphans//WRKY//WRKY//Orphans//S1Fa-like//Orphans//MYB_related//HB//Alfin-like//NAC//GRAS//AP2//MIKC//AP2//Orphans//Dof//bZIP//HB//HB//HB//NF-YB//NF-YA//B3//GRF//Orphans//Trihelix//GRAS//ERF//ARF//C2C2-Dof//MIKC//MIKC//MYB_related//B3//ARF//HB//GRF//WRKY//B3//HB//WRKY//ARF//B3//AP…	139
GO:0006139	P	nucleobase, nucleoside, nucleotide and nucleic acid metabolic process	290	1291	3518	25864	3.3e-17	5.6e-15	GRMZM2G158140//GRMZM2G159948//GRMZM2G086805//GRMZM2G035688//AC234185.1_FG006//GRMZM5G864847//GRMZM2G138340//GRMZM2G122841//GRMZM2G323679//GRMZM5G851405//GRMZM2G112074//GRMZM2G147727//GRMZM2G120942//GRMZM2G126194//GRMZM2G121706//GRMZM2G402242//GRMZM2G014276//GRMZM2G168249//GRMZM2G172956//GRMZM2G364068//GRMZM2G126292//GRMZM2G065205//GRMZM2G044762//GRMZM2G099862//GRMZM2G178261//GRMZM2G102845//GRMZM2…	GRMZM2G158140//GRMZM2G035688//AC234185.1_FG006//GRMZM2G138340//GRMZM2G126194//GRMZM2G121706//GRMZM2G099862//GRMZM2G178261//GRMZM2G102845//GRMZM2G012262//GRMZM2G077124//GRMZM2G171365//GRMZM2G403620//GRMZM2G172657//GRMZM2G127537//GRMZM2G452178//GRMZM2G030744//GRMZM2G005624//GRMZM2G058479//GRMZM2G114775//GRMZM2G028151//GRMZM2G044752//GRMZM2G161435//GRMZM2G132367//GRMZM2G009598//GRMZM2G174776//GRMZM2…	Orphans//Orphans//M-type//bZIP//B3//OFP//GRF//GRF//ARF//Whirly//bZIP//MIKC//MYB//GRAS//HB//HB//bHLH//HB//GATA//GATA//AP2//HB//HB//HB//ERF//NF-YC//ERF//B3//ERF//ERF//GRF//GATA//NF-YB//HB//NAC//NF-YA//B3//AP2//MIKC//B3//HB//ERF//ARF//WRKY//GATA//Dof//HB//NF-YA//B3//GRF//B3//ARF//NAC//Dof//HB//GRF//GRF//GRF//B3//MADS//NF-YB//MIKC//Orphans//ERF//WRKY//LFY//bZIP//B3//CSD//GRF//GRAS//Orphans//bHLH//LFY…	125
GO:0005829	C	cytosol	139	1291	1316	25864	2.1e-15	3.7e-14	GRMZM2G042623//GRMZM2G050460//GRMZM2G037140//GRMZM2G064640//GRMZM2G036019//GRMZM2G004932//GRMZM2G078985//GRMZM5G851405//GRMZM2G181153//GRMZM6G578655//GRMZM2G360677//GRMZM2G033375//GRMZM2G044762//GRMZM2G139900//GRMZM2G124143//GRMZM2G349651//GRMZM2G108474//GRMZM2G158568//GRMZM2G326111//GRMZM2G020142//GRMZM2G100467//GRMZM2G150058//GRMZM2G096690//GRMZM5G895313//GRMZM2G009894//GRMZM2G455828//AC203985.…	GRMZM5G895313//GRMZM2G110952//GRMZM2G059453//GRMZM2G107807	CSD//Alfin-like//Orphans//Alfin-like	4
GO:0005198	F	structural molecule activity	99	1291	767	25864	5.1e-16	6.7e-14	GRMZM2G058681//GRMZM2G108348//GRMZM2G050460//GRMZM5G841900//GRMZM2G064640//GRMZM2G006293//GRMZM2G078985//GRMZM2G149257//GRMZM6G578655//GRMZM2G360677//GRMZM2G047727//GRMZM2G139900//GRMZM2G124143//GRMZM5G852185//GRMZM2G158568//GRMZM2G125271//AC206642.4_FG001//GRMZM2G069594//GRMZM2G150058//GRMZM2G096690//GRMZM2G009894//GRMZM2G041238//GRMZM2G088060//GRMZM2G154487//GRMZM2G144387//GRMZM6G791392//GRMZM2…	GRMZM2G110952	Alfin-like	1
GO:0034622	P	cellular macromolecular complex assembly	63	1291	356	25864	5e-16	8.1e-14	AC233865.1_FG001//GRMZM2G151826//GRMZM2G079089//GRMZM2G063896//GRMZM2G418258//GRMZM2G421279//GRMZM2G119071//GRMZM2G181153//GRMZM2G401147//GRMZM6G790713//GRMZM2G349651//GRMZM2G122187//GRMZM2G376957//GRMZM5G864735//GRMZM2G146225//GRMZM2G041381//GRMZM2G112912//GRMZM2G475899//GRMZM2G020826//GRMZM2G073275//GRMZM2G355773//GRMZM2G028955//GRMZM2G163291//GRMZM2G171387//GRMZM2G176707//GRMZM2G305046//GRMZM2…	GRMZM2G163291//GRMZM2G108424	MYB_related//MYB_related	2
GO:0022627	C	cytosolic small ribosomal subunit	28	1291	73	25864	1.7e-14	2.9e-13	GRMZM2G043737//GRMZM2G096690//GRMZM2G060373//GRMZM2G165619//GRMZM2G139349//GRMZM2G078985//GRMZM2G132929//GRMZM2G053767//GRMZM2G030293//GRMZM2G360677//GRMZM2G139900//GRMZM2G129015//GRMZM2G124143//GRMZM5G852185//GRMZM2G455828//GRMZM5G899149//GRMZM2G099352//GRMZM2G091383//GRMZM2G094074//GRMZM2G084465//GRMZM2G168149//GRMZM2G054012//GRMZM2G057608//GRMZM2G047732//GRMZM2G125300//GRMZM2G377797//GRMZM2G11…	GRMZM2G110952	Alfin-like	1
GO:0034621	P	cellular macromolecular complex subunit organization	66	1291	402	25864	2.5e-15	3.9e-13	AC233865.1_FG001//GRMZM2G151826//GRMZM2G037140//GRMZM2G079089//GRMZM2G163939//GRMZM2G418258//GRMZM2G421279//GRMZM2G119071//GRMZM2G181153//GRMZM2G401147//GRMZM6G790713//GRMZM2G349651//GRMZM2G122187//GRMZM2G364068//GRMZM5G864735//GRMZM2G146225//GRMZM2G020826//GRMZM2G041381//GRMZM2G112912//GRMZM2G475899//GRMZM2G108474//GRMZM2G073275//GRMZM2G355773//GRMZM2G028955//GRMZM2G163291//GRMZM2G171387//GRMZM2…	GRMZM2G163291//GRMZM2G108424	MYB_related//MYB_related	2
GO:0006260	P	DNA replication	39	1291	171	25864	2.3e-13	3.4e-11	GRMZM2G455243//GRMZM2G155546//GRMZM2G323679//GRMZM5G897818//GRMZM2G112074//GRMZM2G450055//GRMZM2G075978//GRMZM2G033199//GRMZM2G168249//GRMZM2G327032//GRMZM2G126292//GRMZM2G065205//GRMZM2G060163//GRMZM2G071304//GRMZM2G154267//GRMZM2G100639//GRMZM2G062333//GRMZM2G305124//GRMZM2G117238//GRMZM2G116675//AC197146.3_FG001//GRMZM2G162445//GRMZM2G163658//GRMZM2G369260//GRMZM2G030523//GRMZM2G086934//GRMZM5…	-	-	0
GO:0015935	C	small ribosomal subunit	31	1291	123	25864	7.5e-12	1.3e-10	GRMZM2G108348//GRMZM2G096690//GRMZM2G124143//GRMZM2G064640//GRMZM2G165619//GRMZM2G139349//GRMZM2G078985//GRMZM2G043737//GRMZM2G053767//GRMZM2G030293//GRMZM2G132929//GRMZM2G360677//GRMZM2G054012//GRMZM2G139900//GRMZM2G129015//GRMZM2G060373//GRMZM5G852185//GRMZM2G455828//GRMZM5G899149//GRMZM2G099352//GRMZM2G091383//GRMZM2G094074//GRMZM2G084465//GRMZM2G168149//GRMZM2G052869//GRMZM2G057608//GRMZM2G04…	GRMZM2G110952	Alfin-like	1
GO:0065003	P	macromolecular complex assembly	64	1291	452	25864	2.6e-12	3.6e-10	AC233865.1_FG001//GRMZM2G151826//GRMZM2G079089//GRMZM2G063896//GRMZM2G418258//GRMZM2G421279//GRMZM2G119071//GRMZM2G181153//GRMZM2G120942//GRMZM2G401147//GRMZM6G790713//GRMZM2G349651//GRMZM2G122187//GRMZM2G376957//GRMZM5G864735//GRMZM2G146225//GRMZM2G041381//GRMZM2G112912//GRMZM2G475899//GRMZM2G020826//GRMZM2G073275//GRMZM2G355773//GRMZM2G028955//GRMZM2G163291//GRMZM2G171387//GRMZM2G176707//GRMZM2…	GRMZM2G163291//GRMZM2G108424	MYB_related//MYB_related	2
GO:0006807	P	nitrogen compound metabolic process	308	1291	4183	25864	2.9e-12	3.9e-10	GRMZM2G158140//GRMZM2G159948//GRMZM2G079727//GRMZM2G086805//GRMZM2G035688//AC234185.1_FG006//GRMZM5G864847//GRMZM2G138340//GRMZM2G122841//GRMZM2G323679//GRMZM5G851405//GRMZM2G112074//GRMZM2G147727//GRMZM2G120942//GRMZM2G126194//GRMZM2G177110//GRMZM2G402242//GRMZM2G014276//GRMZM2G168249//GRMZM2G172956//GRMZM2G364068//GRMZM2G126292//GRMZM2G065205//GRMZM2G044762//GRMZM2G099862//GRMZM2G178261//GRMZM2…	GRMZM2G158140//GRMZM2G079727//GRMZM2G035688//AC234185.1_FG006//GRMZM2G138340//GRMZM2G126194//GRMZM2G177110//GRMZM2G099862//GRMZM2G178261//GRMZM2G102845//GRMZM2G012262//GRMZM2G077124//GRMZM2G171365//GRMZM2G403620//GRMZM2G172657//GRMZM2G127537//GRMZM2G452178//GRMZM2G030744//GRMZM2G005624//GRMZM2G058479//GRMZM2G114775//GRMZM2G028151//GRMZM2G033413//GRMZM2G044752//GRMZM2G161435//GRMZM2G132367//GRMZM2…	Orphans//MADS//Orphans//M-type//bZIP//B3//LBD//GRF//GRF//ARF//Whirly//bZIP//MIKC//MYB//GRAS//HB//HB//bHLH//HB//GATA//GATA//AP2//bZIP//HB//HB//HB//ERF//NF-YC//ERF//B3//ERF//ERF//GRF//GATA//NF-YB//HB//NAC//NF-YA//B3//MIKC//B3//OFP//HB//ERF//ARF//WRKY//GATA//Dof//HB//NF-YA//B3//GRF//B3//ARF//NAC//Dof//HB//GRF//GRF//GRF//B3//NF-YB//MIKC//Orphans//ERF//WRKY//LFY//bZIP//CSD//GRF//GRAS//Orphans//bHLH//L…	126
GO:0006412	P	translation	105	1291	980	25864	3.3e-12	4.3e-10	GRMZM2G058681//GRMZM2G108348//GRMZM2G050460//GRMZM5G841900//GRMZM2G064640//GRMZM2G086805//GRMZM2G006293//GRMZM2G078985//GRMZM2G149257//GRMZM6G578655//GRMZM2G120942//GRMZM2G360677//GRMZM2G047727//GRMZM2G139900//GRMZM2G124143//GRMZM5G852185//GRMZM2G158568//GRMZM2G125271//AC206642.4_FG001//GRMZM2G069594//GRMZM2G150058//GRMZM2G096690//GRMZM2G009894//GRMZM2G041238//GRMZM2G088060//GRMZM2G154487//GRMZM2…	GRMZM2G110952	Alfin-like	1
GO:0050789	P	regulation of biological process	249	1291	3207	25864	5.1e-12	6.2e-10	GRMZM2G158140//GRMZM2G159948//GRMZM2G037140//GRMZM2G086805//GRMZM2G035688//AC234185.1_FG006//GRMZM5G864847//GRMZM2G138340//GRMZM2G323679//GRMZM5G851405//GRMZM2G112072//GRMZM2G034876//GRMZM2G045243//GRMZM2G121706//GRMZM2G108865//GRMZM2G431344//GRMZM2G126292//GRMZM2G168249//GRMZM2G138176//GRMZM2G099862//GRMZM2G178261//GRMZM2G102845//GRMZM2G091265//GRMZM2G142999//GRMZM2G077124//GRMZM2G176455//GRMZM2…	GRMZM2G158140//GRMZM2G035688//AC234185.1_FG006//GRMZM2G138340//GRMZM2G034876//GRMZM2G121706//GRMZM2G108865//GRMZM2G099862//GRMZM2G178261//GRMZM2G102845//GRMZM2G142999//GRMZM2G077124//GRMZM2G171365//GRMZM2G403620//GRMZM2G172657//GRMZM2G127537//GRMZM5G895313//GRMZM2G032339//GRMZM2G025642//GRMZM2G452178//GRMZM2G030744//GRMZM2G005624//GRMZM2G126194//GRMZM2G058479//GRMZM2G028151//GRMZM2G113779//GRMZM2…	Orphans//Orphans//M-type//bZIP//GRF//OFP//Dof//GRF//GRF//ARF//B3//bZIP//MIKC//MYB//GRAS//HB//CSD//MIKC//NAC//HB//bHLH//HB//B3//GATA//AP2//SBP//HB//Orphans//HB//HB//NF-YC//ERF//B3//ERF//Whirly//GATA//NF-YB//HB//bHLH//NAC//NF-YA//B3//MIKC//B3//Orphans//HB//ERF//ARF//WRKY//GATA//LFY//GATA//NF-YA//B3//B3//HB//Dof//WRKY//HB//GRF//GRF//GRF//B3//GRAS//MADS//NF-YB//HB//MIKC//ERF//AP2//ERF//LFY//bZIP//ERF…	130
GO:0044249	P	cellular biosynthetic process	331	1291	4603	25864	5.2e-12	6.2e-10	GRMZM2G058681//GRMZM2G108348//GRMZM2G158140//GRMZM2G159948//GRMZM5G841900//GRMZM2G064640//GRMZM2G086805//GRMZM2G035688//AC234185.1_FG006//GRMZM2G006293//GRMZM2G138340//GRMZM2G323679//GRMZM5G851405//GRMZM2G014729//GRMZM2G034876//GRMZM2G120942//GRMZM2G126194//GRMZM2G437460//GRMZM2G121706//GRMZM2G139900//GRMZM2G108865//GRMZM2G360677//GRMZM2G364068//GRMZM2G126292//GRMZM2G065205//GRMZM2G168249//GRMZM2…	GRMZM2G158140//GRMZM2G035688//AC234185.1_FG006//GRMZM2G138340//GRMZM2G034876//GRMZM2G126194//GRMZM2G437460//GRMZM2G121706//GRMZM2G108865//GRMZM2G099862//GRMZM2G178261//GRMZM2G102845//GRMZM2G142999//GRMZM2G077124//GRMZM2G171365//GRMZM2G403620//GRMZM2G172657//GRMZM2G127537//GRMZM2G135447//GRMZM2G452178//GRMZM2G005624//GRMZM2G076657//GRMZM2G058479//GRMZM2G114775//GRMZM2G028151//GRMZM2G033413//GRMZM2…	Orphans//Orphans//M-type//bZIP//GRF//B3//ARF//OFP//Dof//GRF//GRF//ARF//B3//bZIP//MIKC//MYB//GRAS//HB//HB//HB//HB//WRKY//GATA//GATA//AP2//bZIP//HB//HB//NF-YC//Alfin-like//B3//ERF//Whirly//ERF//bZIP//HB//GATA//NF-YB//NAC//NF-YA//B3//bHLH//HB//ERF//WRKY//B3//GATA//HSF//NF-YA//B3//ARF//HB//Dof//WRKY//HB//GRF//GRF//B3//NF-YB//MIKC//ERF//NAC//MIKC//Orphans//ERF//LFY//ERF//GRF//GRAS//LFY//HB//ERF//ARF//…	126
GO:0043933	P	macromolecular complex subunit organization	67	1291	500	25864	7.2e-12	8.2e-10	AC233865.1_FG001//GRMZM2G151826//GRMZM2G037140//GRMZM2G079089//GRMZM2G163939//GRMZM2G418258//GRMZM2G421279//GRMZM2G119071//GRMZM2G181153//GRMZM2G120942//GRMZM2G401147//GRMZM6G790713//GRMZM2G349651//GRMZM2G122187//GRMZM2G364068//GRMZM5G864735//GRMZM2G146225//GRMZM2G020826//GRMZM2G041381//GRMZM2G112912//GRMZM2G475899//GRMZM2G108474//GRMZM2G073275//GRMZM2G355773//GRMZM2G028955//GRMZM2G163291//GRMZM2…	GRMZM2G163291//GRMZM2G108424	MYB_related//MYB_related	2
GO:0050794	P	regulation of cellular process	229	1291	2928	25864	2.4e-11	2.7e-09	GRMZM2G158140//GRMZM2G159948//GRMZM2G037140//GRMZM2G086805//GRMZM2G035688//AC234185.1_FG006//GRMZM5G864847//GRMZM2G138340//GRMZM2G323679//GRMZM5G851405//GRMZM2G112072//GRMZM2G034876//GRMZM2G045243//GRMZM2G121706//GRMZM2G108865//GRMZM2G431344//GRMZM2G138176//GRMZM2G099862//GRMZM2G178261//GRMZM2G102845//GRMZM2G142999//GRMZM2G077124//GRMZM2G176455//GRMZM2G171365//GRMZM2G108474//GRMZM2G164527//GRMZM2…	GRMZM2G158140//GRMZM2G035688//AC234185.1_FG006//GRMZM2G138340//GRMZM2G034876//GRMZM2G121706//GRMZM2G108865//GRMZM2G099862//GRMZM2G178261//GRMZM2G102845//GRMZM2G142999//GRMZM2G077124//GRMZM2G171365//GRMZM2G403620//GRMZM2G172657//GRMZM2G127537//GRMZM5G895313//GRMZM2G032339//GRMZM2G025642//GRMZM2G452178//GRMZM2G030744//GRMZM2G005624//GRMZM2G126194//GRMZM2G058479//GRMZM2G028151//GRMZM2G044752//GRMZM2…	Orphans//Orphans//M-type//bZIP//GRF//OFP//Dof//GRF//GRF//ARF//B3//bZIP//MIKC//MYB//GRAS//HB//CSD//MIKC//NAC//HB//bHLH//HB//B3//GATA//AP2//HB//HB//HB//NF-YC//LFY//B3//ERF//Whirly//bZIP//GATA//NF-YB//HB//bHLH//NAC//NF-YA//B3//MIKC//B3//Orphans//HB//ERF//ARF//WRKY//GATA//GATA//NF-YA//B3//B3//HB//Dof//WRKY//HB//GRF//GRF//GRF//B3//GRAS//MADS//NF-YB//MIKC//ERF//AP2//ERF//LFY//HB//ERF//GRF//GRAS//HB//ER…	128
GO:0009058	P	biosynthetic process	335	1291	4789	25864	9.1e-11	9.6e-09	GRMZM2G058681//GRMZM2G108348//GRMZM2G158140//GRMZM2G159948//GRMZM5G841900//GRMZM2G064640//GRMZM2G086805//GRMZM2G035688//AC234185.1_FG006//GRMZM2G006293//GRMZM2G138340//GRMZM2G323679//GRMZM5G851405//GRMZM2G014729//GRMZM2G034876//GRMZM2G120942//GRMZM2G126194//GRMZM2G437460//GRMZM2G121706//GRMZM2G139900//GRMZM2G108865//GRMZM2G360677//GRMZM2G364068//GRMZM2G126292//GRMZM2G065205//GRMZM2G168249//GRMZM2…	GRMZM2G158140//GRMZM2G035688//AC234185.1_FG006//GRMZM2G138340//GRMZM2G034876//GRMZM2G126194//GRMZM2G437460//GRMZM2G121706//GRMZM2G108865//GRMZM2G099862//GRMZM2G178261//GRMZM2G102845//GRMZM2G142999//GRMZM2G077124//GRMZM2G171365//GRMZM2G403620//GRMZM2G172657//GRMZM2G127537//GRMZM2G135447//GRMZM2G452178//GRMZM2G005624//GRMZM2G076657//GRMZM2G058479//GRMZM2G114775//GRMZM2G028151//GRMZM2G033413//GRMZM2…	Orphans//Orphans//M-type//bZIP//GRF//B3//ARF//OFP//Dof//GRF//GRF//ARF//B3//bZIP//MIKC//MYB//GRAS//HB//HB//HB//HB//WRKY//GATA//GATA//AP2//bZIP//HB//HB//NF-YC//Alfin-like//B3//ERF//Whirly//ERF//bZIP//HB//GATA//NF-YB//NAC//NF-YA//B3//bHLH//HB//ERF//WRKY//B3//GATA//HSF//NF-YA//B3//ARF//HB//Dof//WRKY//HB//GRF//GRF//B3//NF-YB//MIKC//ERF//NAC//MIKC//Orphans//ERF//ERF//GRF//GRAS//LFY//GATA//HB//ERF//ARF/…	126
GO:0022607	P	cellular component assembly	66	1291	529	25864	1.6e-10	1.7e-08	AC233865.1_FG001//GRMZM2G151826//GRMZM2G079089//GRMZM2G458164//GRMZM2G418258//GRMZM2G421279//GRMZM2G119071//GRMZM2G181153//GRMZM2G120942//GRMZM2G401147//GRMZM6G790713//GRMZM2G349651//GRMZM2G122187//GRMZM2G376957//GRMZM5G864735//GRMZM2G146225//GRMZM2G041381//GRMZM2G112912//GRMZM2G475899//GRMZM2G020826//GRMZM2G073275//GRMZM2G355773//GRMZM2G028955//GRMZM2G163291//GRMZM2G171387//GRMZM2G176707//GRMZM2…	GRMZM2G163291//GRMZM2G108424	MYB_related//MYB_related	2
GO:0032508	P	DNA duplex unwinding	14	1291	21	25864	2.5e-10	2.4e-08	GRMZM2G327032//GRMZM5G895313//GRMZM2G065205//GRMZM2G075978//GRMZM2G062333//GRMZM2G100639//GRMZM2G066101//GRMZM2G058087//AC194970.5_FG009//GRMZM2G021069//GRMZM2G112074//GRMZM2G450055//GRMZM2G139894//GRMZM2G162445	GRMZM5G895313	CSD	1
GO:0032392	P	DNA geometric change	14	1291	21	25864	2.5e-10	2.4e-08	GRMZM2G327032//GRMZM5G895313//GRMZM2G065205//GRMZM2G075978//GRMZM2G062333//GRMZM2G100639//GRMZM2G066101//GRMZM2G058087//AC194970.5_FG009//GRMZM2G021069//GRMZM2G112074//GRMZM2G450055//GRMZM2G139894//GRMZM2G162445	GRMZM5G895313	CSD	1
GO:0006974	P	response to DNA damage stimulus	39	1291	225	25864	3.3e-10	3e-08	GRMZM2G001869//GRMZM2G097573//GRMZM2G421541//GRMZM2G108255//GRMZM2G057369//GRMZM2G131756//GRMZM2G170291//GRMZM2G356935//GRMZM2G058441//GRMZM2G029519//GRMZM2G044762//GRMZM2G056867//GRMZM2G083138//GRMZM2G071304//GRMZM2G700757//GRMZM2G360873//GRMZM2G176455//GRMZM5G831712//GRMZM2G021439//GRMZM2G176707//GRMZM2G175269//GRMZM2G163658//GRMZM2G083629//GRMZM2G091006//GRMZM2G030523//GRMZM2G008665//GRMZM5G80…	-	-	0
GO:0006281	P	DNA repair	38	1291	216	25864	3.8e-10	3.4e-08	GRMZM2G001869//GRMZM2G097573//GRMZM2G421541//GRMZM2G108255//GRMZM2G057369//GRMZM2G131756//GRMZM2G170291//GRMZM2G356935//GRMZM2G058441//GRMZM2G029519//GRMZM2G044762//GRMZM2G056867//GRMZM2G083138//GRMZM2G071304//GRMZM2G700757//GRMZM2G360873//GRMZM2G176455//GRMZM5G831712//GRMZM2G021439//GRMZM2G176707//GRMZM2G175269//GRMZM2G163658//GRMZM2G083629//GRMZM2G091006//GRMZM2G030523//GRMZM2G008665//GRMZM5G80…	-	-	0
GO:0042555	C	MCM complex	11	1291	12	25864	2.1e-09	3.5e-08	GRMZM2G327032//GRMZM2G075978//GRMZM2G065205//GRMZM2G100639//GRMZM2G066101//GRMZM2G062333//GRMZM2G021069//GRMZM2G112074//GRMZM2G450055//GRMZM2G139894//GRMZM2G162445	-	-	0
GO:0019219	P	regulation of nucleobase, nucleoside, nucleotide and nucleic acid metabolic process	150	1291	1755	25864	5.4e-10	4.7e-08	GRMZM2G158140//GRMZM2G159948//GRMZM2G086805//GRMZM2G035688//AC234185.1_FG006//GRMZM5G864847//GRMZM2G138340//GRMZM5G851405//GRMZM2G034876//GRMZM2G121706//GRMZM2G108865//GRMZM2G099862//GRMZM2G178261//GRMZM2G102845//GRMZM2G142999//GRMZM2G077124//GRMZM2G176455//GRMZM2G171365//GRMZM2G001139//GRMZM2G403620//GRMZM2G172657//GRMZM2G127537//GRMZM5G895313//GRMZM2G452178//GRMZM2G030744//GRMZM2G005624//GRMZM2…	GRMZM2G158140//GRMZM2G035688//AC234185.1_FG006//GRMZM2G138340//GRMZM2G034876//GRMZM2G121706//GRMZM2G108865//GRMZM2G099862//GRMZM2G178261//GRMZM2G102845//GRMZM2G142999//GRMZM2G077124//GRMZM2G171365//GRMZM2G001139//GRMZM2G403620//GRMZM2G172657//GRMZM2G127537//GRMZM5G895313//GRMZM2G452178//GRMZM2G030744//GRMZM2G005624//GRMZM2G126194//GRMZM2G058479//GRMZM2G028151//GRMZM2G044752//GRMZM2G161435//GRMZM2…	Orphans//Orphans//M-type//bZIP//GRF//OFP//Dof//GRF//GRF//ARF//B3//bZIP//MIKC//MIKC//MYB//GRAS//HB//CSD//HB//bHLH//HB//B3//GATA//AP2//HB//HB//HB//NF-YC//LFY//B3//Whirly//ERF//bZIP//GATA//NF-YB//HB//NAC//NF-YA//B3//MIKC//HB//ARF//WRKY//GATA//GATA//NF-YA//B3//B3//HB//Dof//WRKY//HB//GRF//GRF//GRF//B3//MADS//NF-YB//bZIP//MIKC//Orphans//AP2//ERF//LFY//ERF//GRF//GRAS//bHLH//HB//ERF//ARF//C2C2-Dof//MADS/…	124
GO:0065007	P	biological regulation	268	1291	3697	25864	5.6e-10	4.8e-08	GRMZM2G158140//GRMZM2G159948//GRMZM2G037140//GRMZM2G086805//GRMZM2G035688//AC234185.1_FG006//GRMZM5G864847//GRMZM2G138340//GRMZM2G323679//GRMZM5G851405//GRMZM2G112072//GRMZM2G034876//GRMZM2G045243//GRMZM2G121706//GRMZM2G108865//GRMZM2G431344//GRMZM2G126292//GRMZM2G168249//GRMZM2G138176//GRMZM2G099862//GRMZM2G178261//GRMZM2G102845//GRMZM2G091265//GRMZM2G019567//GRMZM2G077124//GRMZM2G176455//GRMZM2…	GRMZM2G158140//GRMZM2G035688//AC234185.1_FG006//GRMZM2G138340//GRMZM2G034876//GRMZM2G121706//GRMZM2G108865//GRMZM2G099862//GRMZM2G178261//GRMZM2G102845//GRMZM2G077124//GRMZM2G171365//GRMZM2G403620//GRMZM2G172657//GRMZM2G127537//GRMZM2G135447//GRMZM2G032339//GRMZM2G025642//GRMZM2G452178//GRMZM2G030744//GRMZM2G005624//GRMZM2G126194//GRMZM2G058479//GRMZM2G028151//GRMZM2G113779//GRMZM2G044752//GRMZM2…	Orphans//Orphans//M-type//bZIP//GRF//OFP//Dof//GRF//GRF//ARF//bZIP//MIKC//MYB//GRAS//HB//HB//MIKC//NAC//HB//bHLH//HB//B3//GATA//AP2//SBP//HB//Orphans//HB//HB//ERF//B3//ERF//Whirly//GATA//NF-YB//HB//bHLH//GATA//B3//NAC//NF-YA//B3//MIKC//B3//Orphans//HB//ERF//ARF//WRKY//NF-YC//GATA//LFY//NF-YA//B3//B3//HB//Dof//WRKY//HB//GRF//GRF//GRF//B3//GRAS//MADS//NF-YB//HB//MIKC//ERF//AP2//ERF//LFY//bZIP//B3//…	132
GO:0051171	P	regulation of nitrogen compound metabolic process	151	1291	1773	25864	5.9e-10	4.9e-08	GRMZM2G158140//GRMZM2G159948//GRMZM2G086805//GRMZM2G035688//AC234185.1_FG006//GRMZM5G864847//GRMZM2G138340//GRMZM5G851405//GRMZM2G034876//GRMZM2G121706//GRMZM2G108865//GRMZM2G099862//GRMZM2G178261//GRMZM2G102845//GRMZM2G142999//GRMZM2G077124//GRMZM2G176455//GRMZM2G171365//GRMZM2G001139//GRMZM2G403620//GRMZM2G172657//GRMZM2G127537//GRMZM5G895313//GRMZM2G452178//GRMZM2G030744//GRMZM2G005624//GRMZM2…	GRMZM2G158140//GRMZM2G035688//AC234185.1_FG006//GRMZM2G138340//GRMZM2G034876//GRMZM2G121706//GRMZM2G108865//GRMZM2G099862//GRMZM2G178261//GRMZM2G102845//GRMZM2G142999//GRMZM2G077124//GRMZM2G171365//GRMZM2G001139//GRMZM2G403620//GRMZM2G172657//GRMZM2G127537//GRMZM5G895313//GRMZM2G452178//GRMZM2G030744//GRMZM2G005624//GRMZM2G126194//GRMZM2G058479//GRMZM2G028151//GRMZM2G044752//GRMZM2G161435//GRMZM2…	Orphans//Orphans//M-type//bZIP//GRF//OFP//Dof//GRF//GRF//ARF//B3//bZIP//MIKC//MIKC//MYB//GRAS//HB//CSD//HB//bHLH//HB//B3//GATA//AP2//HB//HB//HB//NF-YC//LFY//B3//Whirly//ERF//bZIP//GATA//NF-YB//HB//NAC//NF-YA//B3//MIKC//HB//ARF//WRKY//GATA//GATA//NF-YA//B3//B3//HB//Dof//WRKY//HB//GRF//GRF//GRF//B3//MADS//NF-YB//bZIP//MIKC//Orphans//AP2//ERF//LFY//ERF//GRF//GRAS//bHLH//HB//ERF//ARF//C2C2-Dof//MADS/…	124
GO:0044454	C	nuclear chromosome part	16	1291	40	25864	4.3e-09	6.8e-08	GRMZM2G327032//GRMZM2G075978//GRMZM2G062333//GRMZM2G065205//GRMZM2G100639//GRMZM2G154267//GRMZM5G804783//GRMZM2G066101//GRMZM2G141818//GRMZM2G058087//AC194970.5_FG009//GRMZM2G021069//GRMZM2G112074//GRMZM2G450055//GRMZM2G139894//GRMZM2G162445	-	-	0
GO:0006270	P	DNA replication initiation	12	1291	15	25864	1.1e-09	8.9e-08	GRMZM2G327032//GRMZM2G075978//GRMZM2G065205//GRMZM2G100639//GRMZM2G066101//GRMZM2G062333//GRMZM2G021069//GRMZM2G112074//GRMZM2G450055//AC197146.3_FG001//GRMZM2G139894//GRMZM2G162445	-	-	0
GO:0006261	P	DNA-dependent DNA replication	20	1291	62	25864	1.1e-09	8.9e-08	GRMZM2G108712//GRMZM2G038485//GRMZM2G327032//GRMZM2G075978//GRMZM2G065205//GRMZM2G030523//GRMZM2G057571//GRMZM2G066101//GRMZM2G062333//GRMZM2G100639//AC149818.2_FG004//GRMZM2G154267//GRMZM2G021069//GRMZM2G112074//GRMZM2G450055//GRMZM6G314950//AC197146.3_FG001//GRMZM2G139894//GRMZM2G162445//GRMZM2G033828	-	-	0
GO:0006355	P	regulation of transcription, DNA-dependent	145	1291	1706	25864	1.5e-09	1.2e-07	GRMZM2G158140//GRMZM2G159948//GRMZM2G086805//GRMZM2G035688//AC234185.1_FG006//GRMZM5G864847//GRMZM2G138340//GRMZM5G851405//GRMZM2G034876//GRMZM2G121706//GRMZM2G108865//GRMZM2G099862//GRMZM2G178261//GRMZM2G102845//GRMZM2G142999//GRMZM2G077124//GRMZM2G176455//GRMZM2G171365//GRMZM2G001139//GRMZM2G403620//GRMZM2G172657//GRMZM2G127537//GRMZM5G895313//GRMZM2G452178//GRMZM2G030744//GRMZM2G005624//GRMZM2…	GRMZM2G158140//GRMZM2G035688//AC234185.1_FG006//GRMZM2G138340//GRMZM2G034876//GRMZM2G121706//GRMZM2G108865//GRMZM2G099862//GRMZM2G178261//GRMZM2G102845//GRMZM2G142999//GRMZM2G077124//GRMZM2G171365//GRMZM2G001139//GRMZM2G403620//GRMZM2G172657//GRMZM2G127537//GRMZM5G895313//GRMZM2G452178//GRMZM2G030744//GRMZM2G005624//GRMZM2G126194//GRMZM2G058479//GRMZM2G028151//GRMZM2G044752//GRMZM2G161435//GRMZM2…	Orphans//Orphans//M-type//bZIP//GRF//OFP//Dof//GRF//GRF//ARF//B3//bZIP//MIKC//MIKC//MYB//GRAS//HB//CSD//HB//bHLH//HB//B3//GATA//AP2//HB//HB//HB//NF-YC//LFY//B3//Whirly//ERF//bZIP//GATA//NF-YB//HB//NAC//NF-YA//B3//MIKC//HB//ARF//WRKY//GATA//GATA//NF-YA//B3//B3//HB//Dof//WRKY//HB//GRF//GRF//GRF//B3//MADS//NF-YB//bZIP//MIKC//Orphans//AP2//ERF//LFY//ERF//GRF//GRAS//bHLH//HB//ERF//ARF//C2C2-Dof//MADS/…	124
GO:0045449	P	regulation of transcription	145	1291	1708	25864	1.6e-09	1.2e-07	GRMZM2G158140//GRMZM2G159948//GRMZM2G086805//GRMZM2G035688//AC234185.1_FG006//GRMZM5G864847//GRMZM2G138340//GRMZM5G851405//GRMZM2G034876//GRMZM2G121706//GRMZM2G108865//GRMZM2G099862//GRMZM2G178261//GRMZM2G102845//GRMZM2G142999//GRMZM2G077124//GRMZM2G176455//GRMZM2G171365//GRMZM2G001139//GRMZM2G403620//GRMZM2G172657//GRMZM2G127537//GRMZM5G895313//GRMZM2G452178//GRMZM2G030744//GRMZM2G005624//GRMZM2…	GRMZM2G158140//GRMZM2G035688//AC234185.1_FG006//GRMZM2G138340//GRMZM2G034876//GRMZM2G121706//GRMZM2G108865//GRMZM2G099862//GRMZM2G178261//GRMZM2G102845//GRMZM2G142999//GRMZM2G077124//GRMZM2G171365//GRMZM2G001139//GRMZM2G403620//GRMZM2G172657//GRMZM2G127537//GRMZM5G895313//GRMZM2G452178//GRMZM2G030744//GRMZM2G005624//GRMZM2G126194//GRMZM2G058479//GRMZM2G028151//GRMZM2G044752//GRMZM2G161435//GRMZM2…	Orphans//Orphans//M-type//bZIP//GRF//OFP//Dof//GRF//GRF//ARF//B3//bZIP//MIKC//MIKC//MYB//GRAS//HB//CSD//HB//bHLH//HB//B3//GATA//AP2//HB//HB//HB//NF-YC//LFY//B3//Whirly//ERF//bZIP//GATA//NF-YB//HB//NAC//NF-YA//B3//MIKC//HB//ARF//WRKY//GATA//GATA//NF-YA//B3//B3//HB//Dof//WRKY//HB//GRF//GRF//GRF//B3//MADS//NF-YB//bZIP//MIKC//Orphans//AP2//ERF//LFY//ERF//GRF//GRAS//bHLH//HB//ERF//ARF//C2C2-Dof//MADS/…	124
GO:0016043	P	cellular component organization	120	1291	1325	25864	1.6e-09	1.2e-07	GRMZM2G037140//GRMZM2G049390//GRMZM2G112072//GRMZM5G851405//GRMZM2G181153//GRMZM2G120942//GRMZM6G790713//GRMZM2G376957//GRMZM5G864735//GRMZM2G080588//GRMZM2G349651//GRMZM5G852185//GRMZM2G073275//GRMZM2G164020//GRMZM2G383540//GRMZM2G071959//GRMZM2G033480//GRMZM2G149786//GRMZM2G447984//GRMZM2G342515//GRMZM2G130079//GRMZM2G084195//GRMZM2G132486//GRMZM2G126774//GRMZM2G305046//GRMZM2G040965//GRMZM2G12…	GRMZM2G108424//GRMZM2G059453//GRMZM2G163291	MYB_related//Orphans//MYB_related	3
GO:0044238	P	primary metabolic process	606	1291	9990	25864	1.9e-09	1.3e-07	GRMZM2G158140//GRMZM2G159948//GRMZM2G180870//GRMZM2G064640//GRMZM2G035688//AC234185.1_FG006//GRMZM2G138340//GRMZM2G122841//GRMZM2G323679//GRMZM5G851405//GRMZM2G120942//GRMZM2G014276//GRMZM2G360677//GRMZM2G172956//GRMZM2G119521//GRMZM2G099862//GRMZM2G178261//GRMZM2G124143//GRMZM2G176455//GRMZM2G025429//GRMZM2G154267//GRMZM2G020142//GRMZM2G117238//GRMZM2G359924//GRMZM2G162445//GRMZM2G099231//GRMZM2…	GRMZM2G158140//GRMZM2G035688//AC234185.1_FG006//GRMZM2G138340//GRMZM2G099862//GRMZM2G178261//GRMZM2G127537//GRMZM2G044752//GRMZM2G161435//GRMZM2G322672//GRMZM2G123909//GRMZM2G393433//GRMZM2G165488//GRMZM5G805026//GRMZM2G054615//GRMZM2G171852//GRMZM2G067743//GRMZM2G111123//GRMZM2G031001//GRMZM2G160971//GRMZM5G850129//GRMZM5G829103//GRMZM2G075368//GRMZM2G091331//GRMZM2G377217//GRMZM2G053722//GRMZM2…	Orphans//Orphans//M-type//bZIP//GRF//GRF//HB//HB//HB//ERF//GATA//NAC//NF-YA//HB//GATA//Dof//GRF//B3//NAC//ERF//GRF//NF-YA//Orphans//WRKY//WRKY//Orphans//S1Fa-like//Orphans//HB//NAC//GRAS//Orphans//Dof//bZIP//MADS//HB//HB//HB//AP2//NF-YB//NF-YA//B3//GRF//Orphans//Trihelix//GRAS//ERF//ARF//C2C2-Dof//MIKC//MIKC//B3//ARF//HB//GRF//WRKY//B3//HB//WRKY//AP2//MIKC//HB//ARF//B3//AP2//B3//ARF//OFP//MYB//GR…	134
GO:0044085	P	cellular component biogenesis	78	1291	725	25864	1.9e-09	1.3e-07	GRMZM2G005256//GRMZM2G151826//GRMZM2G079089//GRMZM2G168674//GRMZM2G458164//GRMZM2G479684//GRMZM2G349651//GRMZM2G421279//GRMZM6G847892//GRMZM2G039325//GRMZM2G119071//GRMZM2G181153//GRMZM2G120942//GRMZM2G401147//GRMZM6G790713//GRMZM2G163939//GRMZM2G014276//GRMZM2G122187//GRMZM2G376957//GRMZM5G864735//GRMZM2G024838//GRMZM2G146225//GRMZM2G028955//GRMZM2G041381//GRMZM2G112912//GRMZM2G475899//GRMZM2G02…	GRMZM2G163291//GRMZM2G108424	MYB_related//MYB_related	2
GO:0000228	C	nuclear chromosome	17	1291	50	25864	1e-08	1.6e-07	GRMZM2G066101//GRMZM2G327032//GRMZM2G075978//GRMZM2G062333//GRMZM2G065205//GRMZM2G100639//GRMZM2G154267//GRMZM5G804783//GRMZM2G074818//GRMZM2G141818//GRMZM2G058087//AC194970.5_FG009//GRMZM2G021069//GRMZM2G112074//GRMZM2G450055//GRMZM2G139894//GRMZM2G162445	-	-	0
GO:0051252	P	regulation of RNA metabolic process	145	1291	1719	25864	2.4e-09	1.7e-07	GRMZM2G158140//GRMZM2G159948//GRMZM2G086805//GRMZM2G035688//AC234185.1_FG006//GRMZM5G864847//GRMZM2G138340//GRMZM5G851405//GRMZM2G034876//GRMZM2G121706//GRMZM2G108865//GRMZM2G099862//GRMZM2G178261//GRMZM2G102845//GRMZM2G142999//GRMZM2G077124//GRMZM2G176455//GRMZM2G171365//GRMZM2G001139//GRMZM2G403620//GRMZM2G172657//GRMZM2G127537//GRMZM5G895313//GRMZM2G452178//GRMZM2G030744//GRMZM2G005624//GRMZM2…	GRMZM2G158140//GRMZM2G035688//AC234185.1_FG006//GRMZM2G138340//GRMZM2G034876//GRMZM2G121706//GRMZM2G108865//GRMZM2G099862//GRMZM2G178261//GRMZM2G102845//GRMZM2G142999//GRMZM2G077124//GRMZM2G171365//GRMZM2G001139//GRMZM2G403620//GRMZM2G172657//GRMZM2G127537//GRMZM5G895313//GRMZM2G452178//GRMZM2G030744//GRMZM2G005624//GRMZM2G126194//GRMZM2G058479//GRMZM2G028151//GRMZM2G044752//GRMZM2G161435//GRMZM2…	Orphans//Orphans//M-type//bZIP//GRF//OFP//Dof//GRF//GRF//ARF//B3//bZIP//MIKC//MIKC//MYB//GRAS//HB//CSD//HB//bHLH//HB//B3//GATA//AP2//HB//HB//HB//NF-YC//LFY//B3//Whirly//ERF//bZIP//GATA//NF-YB//HB//NAC//NF-YA//B3//MIKC//HB//ARF//WRKY//GATA//GATA//NF-YA//B3//B3//HB//Dof//WRKY//HB//GRF//GRF//GRF//B3//MADS//NF-YB//bZIP//MIKC//Orphans//AP2//ERF//LFY//ERF//GRF//GRAS//bHLH//HB//ERF//ARF//C2C2-Dof//MADS/…	124
GO:0010556	P	regulation of macromolecule biosynthetic process	149	1291	1783	25864	2.5e-09	1.7e-07	GRMZM2G158140//GRMZM2G159948//GRMZM2G086805//GRMZM2G035688//AC234185.1_FG006//GRMZM5G864847//GRMZM2G138340//GRMZM5G851405//GRMZM2G034876//GRMZM2G121706//GRMZM2G108865//GRMZM2G099862//GRMZM2G178261//GRMZM2G102845//GRMZM2G142999//GRMZM2G077124//GRMZM2G176455//GRMZM2G171365//GRMZM2G001139//GRMZM2G403620//GRMZM2G172657//GRMZM2G127537//GRMZM5G895313//GRMZM2G452178//GRMZM2G030744//GRMZM2G005624//GRMZM2…	GRMZM2G158140//GRMZM2G035688//AC234185.1_FG006//GRMZM2G138340//GRMZM2G034876//GRMZM2G121706//GRMZM2G108865//GRMZM2G099862//GRMZM2G178261//GRMZM2G102845//GRMZM2G142999//GRMZM2G077124//GRMZM2G171365//GRMZM2G001139//GRMZM2G403620//GRMZM2G172657//GRMZM2G127537//GRMZM5G895313//GRMZM2G452178//GRMZM2G030744//GRMZM2G005624//GRMZM2G126194//GRMZM2G058479//GRMZM2G028151//GRMZM2G044752//GRMZM2G161435//GRMZM2…	Orphans//Orphans//M-type//bZIP//GRF//OFP//Dof//GRF//GRF//ARF//B3//bZIP//MIKC//MIKC//MYB//GRAS//HB//CSD//HB//bHLH//HB//B3//GATA//AP2//HB//HB//HB//NF-YC//LFY//B3//Whirly//ERF//bZIP//GATA//NF-YB//HB//NAC//NF-YA//B3//MIKC//HB//ARF//WRKY//GATA//GATA//NF-YA//B3//B3//HB//Dof//WRKY//HB//GRF//GRF//GRF//B3//MADS//NF-YB//bZIP//MIKC//Orphans//AP2//ERF//LFY//ERF//GRF//GRAS//bHLH//HB//ERF//ARF//C2C2-Dof//MADS/…	124
GO:0060255	P	regulation of macromolecule metabolic process	157	1291	1909	25864	2.5e-09	1.7e-07	GRMZM2G158140//GRMZM2G159948//GRMZM2G086805//GRMZM2G035688//AC234185.1_FG006//GRMZM5G864847//GRMZM2G138340//GRMZM5G851405//GRMZM2G034876//GRMZM2G121706//GRMZM2G108865//GRMZM2G099862//GRMZM2G178261//GRMZM2G102845//GRMZM2G142999//GRMZM2G077124//GRMZM2G176455//GRMZM2G171365//GRMZM2G001139//GRMZM2G403620//GRMZM2G172657//GRMZM2G127537//GRMZM5G895313//GRMZM2G452178//GRMZM2G030744//GRMZM2G005624//GRMZM2…	GRMZM2G158140//GRMZM2G035688//AC234185.1_FG006//GRMZM2G138340//GRMZM2G034876//GRMZM2G121706//GRMZM2G108865//GRMZM2G099862//GRMZM2G178261//GRMZM2G102845//GRMZM2G142999//GRMZM2G077124//GRMZM2G171365//GRMZM2G001139//GRMZM2G403620//GRMZM2G172657//GRMZM2G127537//GRMZM5G895313//GRMZM2G452178//GRMZM2G030744//GRMZM2G005624//GRMZM2G126194//GRMZM2G058479//GRMZM2G028151//GRMZM2G044752//GRMZM2G161435//GRMZM2…	Orphans//Orphans//M-type//bZIP//GRF//OFP//Dof//GRF//GRF//ARF//B3//bZIP//MIKC//MIKC//MYB//GRAS//HB//CSD//HB//bHLH//HB//B3//GATA//AP2//HB//HB//HB//NF-YC//ERF//B3//Whirly//ERF//GATA//NF-YB//HB//NAC//NF-YA//B3//MIKC//HB//ARF//WRKY//GATA//GATA//NF-YA//B3//B3//HB//Dof//WRKY//HB//GRF//GRF//GRF//B3//MADS//NF-YB//bZIP//MIKC//Orphans//AP2//ERF//LFY//bZIP//ERF//GRF//GRAS//bHLH//LFY//HB//ERF//ARF//C2C2-Dof//…	125
GO:0031323	P	regulation of cellular metabolic process	161	1291	1976	25864	2.8e-09	1.8e-07	GRMZM2G158140//GRMZM2G159948//GRMZM2G086805//GRMZM2G035688//AC234185.1_FG006//GRMZM5G864847//GRMZM2G138340//GRMZM5G851405//GRMZM2G034876//GRMZM2G121706//GRMZM2G108865//GRMZM2G099862//GRMZM2G178261//GRMZM2G102845//GRMZM2G142999//GRMZM2G077124//GRMZM2G176455//GRMZM2G171365//GRMZM2G001139//GRMZM2G403620//GRMZM2G172657//GRMZM2G127537//GRMZM5G895313//GRMZM2G452178//GRMZM2G030744//GRMZM2G005624//GRMZM2…	GRMZM2G158140//GRMZM2G035688//AC234185.1_FG006//GRMZM2G138340//GRMZM2G034876//GRMZM2G121706//GRMZM2G108865//GRMZM2G099862//GRMZM2G178261//GRMZM2G102845//GRMZM2G142999//GRMZM2G077124//GRMZM2G171365//GRMZM2G001139//GRMZM2G403620//GRMZM2G172657//GRMZM2G127537//GRMZM5G895313//GRMZM2G452178//GRMZM2G030744//GRMZM2G005624//GRMZM2G126194//GRMZM2G058479//GRMZM2G028151//GRMZM2G044752//GRMZM2G161435//GRMZM2…	Orphans//Orphans//M-type//bZIP//GRF//OFP//Dof//GRF//GRF//ARF//B3//bZIP//MIKC//MIKC//MYB//GRAS//HB//CSD//HB//bHLH//HB//B3//GATA//AP2//HB//HB//HB//NF-YC//LFY//B3//Whirly//ERF//bZIP//GATA//NF-YB//HB//NAC//NF-YA//B3//MIKC//Orphans//HB//ARF//WRKY//GATA//GATA//NF-YA//B3//B3//HB//Dof//WRKY//HB//GRF//GRF//GRF//B3//MADS//NF-YB//bZIP//MIKC//Orphans//AP2//ERF//LFY//ERF//GRF//GRAS//bHLH//HB//ERF//ARF//C2C2-D…	126
GO:0031326	P	regulation of cellular biosynthetic process	151	1291	1823	25864	3.4e-09	2.1e-07	GRMZM2G158140//GRMZM2G159948//GRMZM2G086805//GRMZM2G035688//AC234185.1_FG006//GRMZM5G864847//GRMZM2G138340//GRMZM5G851405//GRMZM2G034876//GRMZM2G121706//GRMZM2G108865//GRMZM2G099862//GRMZM2G178261//GRMZM2G102845//GRMZM2G142999//GRMZM2G077124//GRMZM2G176455//GRMZM2G171365//GRMZM2G001139//GRMZM2G403620//GRMZM2G172657//GRMZM2G127537//GRMZM5G895313//GRMZM2G452178//GRMZM2G030744//GRMZM2G005624//GRMZM2…	GRMZM2G158140//GRMZM2G035688//AC234185.1_FG006//GRMZM2G138340//GRMZM2G034876//GRMZM2G121706//GRMZM2G108865//GRMZM2G099862//GRMZM2G178261//GRMZM2G102845//GRMZM2G142999//GRMZM2G077124//GRMZM2G171365//GRMZM2G001139//GRMZM2G403620//GRMZM2G172657//GRMZM2G127537//GRMZM5G895313//GRMZM2G452178//GRMZM2G030744//GRMZM2G005624//GRMZM2G126194//GRMZM2G058479//GRMZM2G028151//GRMZM2G044752//GRMZM2G161435//GRMZM2…	Orphans//Orphans//M-type//bZIP//GRF//OFP//Dof//GRF//GRF//ARF//B3//bZIP//MIKC//MIKC//MYB//GRAS//HB//CSD//HB//bHLH//HB//B3//GATA//AP2//HB//HB//HB//NF-YC//LFY//B3//Whirly//ERF//bZIP//GATA//NF-YB//HB//NAC//NF-YA//B3//MIKC//HB//ARF//WRKY//GATA//GATA//NF-YA//B3//B3//HB//Dof//WRKY//HB//GRF//GRF//GRF//B3//MADS//NF-YB//bZIP//MIKC//Orphans//AP2//ERF//LFY//ERF//GRF//GRAS//bHLH//HB//ERF//ARF//C2C2-Dof//MADS/…	124
GO:0032774	P	RNA biosynthetic process	157	1291	1922	25864	3.9e-09	2.4e-07	GRMZM2G158140//GRMZM2G159948//GRMZM2G086805//GRMZM2G035688//AC234185.1_FG006//GRMZM5G864847//GRMZM2G138340//GRMZM5G851405//GRMZM2G034876//GRMZM2G120942//GRMZM2G121706//GRMZM2G108865//GRMZM2G364068//GRMZM2G099862//GRMZM2G178261//GRMZM2G102845//GRMZM2G142999//GRMZM2G077124//GRMZM2G176455//GRMZM2G171365//GRMZM2G020142//GRMZM2G001139//GRMZM2G403620//GRMZM2G172657//GRMZM2G127537//GRMZM5G895313//GRMZM2…	GRMZM2G158140//GRMZM2G035688//AC234185.1_FG006//GRMZM2G138340//GRMZM2G034876//GRMZM2G121706//GRMZM2G108865//GRMZM2G099862//GRMZM2G178261//GRMZM2G102845//GRMZM2G142999//GRMZM2G077124//GRMZM2G171365//GRMZM2G001139//GRMZM2G403620//GRMZM2G172657//GRMZM2G127537//GRMZM5G895313//GRMZM2G452178//GRMZM2G030744//GRMZM2G005624//GRMZM2G126194//GRMZM2G058479//GRMZM2G028151//GRMZM2G044752//GRMZM2G161435//GRMZM2…	Orphans//Orphans//M-type//bZIP//GRF//OFP//Dof//GRF//GRF//ARF//B3//bZIP//MIKC//MIKC//MYB//GRAS//HB//CSD//HB//bHLH//HB//B3//GATA//AP2//HB//HB//HB//NF-YC//LFY//B3//Whirly//ERF//bZIP//GATA//NF-YB//HB//NAC//NF-YA//B3//MIKC//HB//ARF//WRKY//GATA//GATA//NF-YA//B3//B3//HB//Dof//WRKY//HB//GRF//GRF//GRF//B3//ERF//MADS//NF-YB//bZIP//MIKC//Orphans//AP2//ERF//LFY//ERF//GRF//GRAS//bHLH//HB//ERF//ARF//C2C2-Dof//…	124
GO:0009889	P	regulation of biosynthetic process	151	1291	1828	25864	4e-09	2.4e-07	GRMZM2G158140//GRMZM2G159948//GRMZM2G086805//GRMZM2G035688//AC234185.1_FG006//GRMZM5G864847//GRMZM2G138340//GRMZM5G851405//GRMZM2G034876//GRMZM2G121706//GRMZM2G108865//GRMZM2G099862//GRMZM2G178261//GRMZM2G102845//GRMZM2G142999//GRMZM2G077124//GRMZM2G176455//GRMZM2G171365//GRMZM2G001139//GRMZM2G403620//GRMZM2G172657//GRMZM2G127537//GRMZM5G895313//GRMZM2G452178//GRMZM2G030744//GRMZM2G005624//GRMZM2…	GRMZM2G158140//GRMZM2G035688//AC234185.1_FG006//GRMZM2G138340//GRMZM2G034876//GRMZM2G121706//GRMZM2G108865//GRMZM2G099862//GRMZM2G178261//GRMZM2G102845//GRMZM2G142999//GRMZM2G077124//GRMZM2G171365//GRMZM2G001139//GRMZM2G403620//GRMZM2G172657//GRMZM2G127537//GRMZM5G895313//GRMZM2G452178//GRMZM2G030744//GRMZM2G005624//GRMZM2G126194//GRMZM2G058479//GRMZM2G028151//GRMZM2G044752//GRMZM2G161435//GRMZM2…	Orphans//Orphans//M-type//bZIP//GRF//OFP//Dof//GRF//GRF//ARF//B3//bZIP//MIKC//MIKC//MYB//GRAS//HB//CSD//HB//bHLH//HB//B3//GATA//AP2//HB//HB//HB//NF-YC//LFY//B3//Whirly//ERF//bZIP//GATA//NF-YB//HB//NAC//NF-YA//B3//MIKC//HB//ARF//WRKY//GATA//GATA//NF-YA//B3//B3//HB//Dof//WRKY//HB//GRF//GRF//GRF//B3//MADS//NF-YB//bZIP//MIKC//Orphans//AP2//ERF//LFY//ERF//GRF//GRAS//bHLH//HB//ERF//ARF//C2C2-Dof//MADS/…	124
GO:0019222	P	regulation of metabolic process	167	1291	2085	25864	4.3e-09	2.5e-07	GRMZM2G158140//GRMZM2G159948//GRMZM2G086805//GRMZM2G035688//AC234185.1_FG006//GRMZM5G864847//GRMZM2G138340//GRMZM5G851405//GRMZM2G034876//GRMZM2G121706//GRMZM2G108865//GRMZM2G099862//GRMZM2G178261//GRMZM2G102845//GRMZM2G142999//GRMZM2G077124//GRMZM2G176455//GRMZM2G171365//GRMZM2G001139//GRMZM2G403620//GRMZM2G172657//GRMZM2G127537//GRMZM5G895313//GRMZM2G452178//GRMZM2G030744//GRMZM2G005624//GRMZM2…	GRMZM2G158140//GRMZM2G035688//AC234185.1_FG006//GRMZM2G138340//GRMZM2G034876//GRMZM2G121706//GRMZM2G108865//GRMZM2G099862//GRMZM2G178261//GRMZM2G102845//GRMZM2G142999//GRMZM2G077124//GRMZM2G171365//GRMZM2G001139//GRMZM2G403620//GRMZM2G172657//GRMZM2G127537//GRMZM5G895313//GRMZM2G452178//GRMZM2G030744//GRMZM2G005624//GRMZM2G126194//GRMZM2G058479//GRMZM2G028151//GRMZM2G044752//GRMZM2G161435//GRMZM2…	Orphans//Orphans//M-type//bZIP//GRF//OFP//Dof//GRF//GRF//ARF//B3//bZIP//MIKC//MIKC//MYB//GRAS//HB//CSD//HB//bHLH//HB//B3//GATA//AP2//HB//HB//HB//NF-YC//ERF//B3//Whirly//ERF//GATA//NF-YB//HB//NAC//NF-YA//B3//MIKC//Orphans//HB//ARF//WRKY//GATA//GATA//NF-YA//B3//B3//HB//Dof//WRKY//HB//GRF//GRF//GRF//B3//MADS//NF-YB//bZIP//MIKC//Orphans//AP2//ERF//LFY//bZIP//ERF//GRF//GRAS//bHLH//LFY//HB//ERF//ARF//C…	126
GO:0006350	P	transcription	156	1291	1916	25864	5.4e-09	3e-07	GRMZM2G158140//GRMZM2G159948//GRMZM2G086805//GRMZM2G035688//AC234185.1_FG006//GRMZM5G864847//GRMZM2G138340//GRMZM5G851405//GRMZM2G034876//GRMZM2G120942//GRMZM2G121706//GRMZM2G108865//GRMZM2G364068//GRMZM2G099862//GRMZM2G178261//GRMZM2G102845//GRMZM2G142999//GRMZM2G077124//GRMZM2G176455//GRMZM2G171365//GRMZM2G020142//GRMZM2G001139//GRMZM2G403620//GRMZM2G172657//GRMZM2G127537//GRMZM5G895313//GRMZM2…	GRMZM2G158140//GRMZM2G035688//AC234185.1_FG006//GRMZM2G138340//GRMZM2G034876//GRMZM2G121706//GRMZM2G108865//GRMZM2G099862//GRMZM2G178261//GRMZM2G102845//GRMZM2G142999//GRMZM2G077124//GRMZM2G171365//GRMZM2G001139//GRMZM2G403620//GRMZM2G172657//GRMZM2G127537//GRMZM5G895313//GRMZM2G452178//GRMZM2G030744//GRMZM2G005624//GRMZM2G126194//GRMZM2G058479//GRMZM2G028151//GRMZM2G044752//GRMZM2G161435//GRMZM2…	Orphans//Orphans//M-type//bZIP//GRF//OFP//Dof//GRF//GRF//ARF//B3//bZIP//MIKC//MIKC//MYB//GRAS//HB//CSD//HB//bHLH//HB//B3//GATA//AP2//HB//HB//HB//NF-YC//LFY//B3//Whirly//ERF//bZIP//GATA//NF-YB//HB//NAC//NF-YA//B3//MIKC//HB//ARF//WRKY//GATA//GATA//NF-YA//B3//B3//HB//Dof//WRKY//HB//GRF//GRF//GRF//B3//ERF//MADS//NF-YB//bZIP//MIKC//Orphans//AP2//ERF//LFY//ERF//GRF//GRAS//bHLH//HB//ERF//ARF//C2C2-Dof//…	124
GO:0006351	P	transcription, DNA-dependent	156	1291	1915	25864	5.2e-09	3e-07	GRMZM2G158140//GRMZM2G159948//GRMZM2G086805//GRMZM2G035688//AC234185.1_FG006//GRMZM5G864847//GRMZM2G138340//GRMZM5G851405//GRMZM2G034876//GRMZM2G120942//GRMZM2G121706//GRMZM2G108865//GRMZM2G364068//GRMZM2G099862//GRMZM2G178261//GRMZM2G102845//GRMZM2G142999//GRMZM2G077124//GRMZM2G176455//GRMZM2G171365//GRMZM2G020142//GRMZM2G001139//GRMZM2G403620//GRMZM2G172657//GRMZM2G127537//GRMZM5G895313//GRMZM2…	GRMZM2G158140//GRMZM2G035688//AC234185.1_FG006//GRMZM2G138340//GRMZM2G034876//GRMZM2G121706//GRMZM2G108865//GRMZM2G099862//GRMZM2G178261//GRMZM2G102845//GRMZM2G142999//GRMZM2G077124//GRMZM2G171365//GRMZM2G001139//GRMZM2G403620//GRMZM2G172657//GRMZM2G127537//GRMZM5G895313//GRMZM2G452178//GRMZM2G030744//GRMZM2G005624//GRMZM2G126194//GRMZM2G058479//GRMZM2G028151//GRMZM2G044752//GRMZM2G161435//GRMZM2…	Orphans//Orphans//M-type//bZIP//GRF//OFP//Dof//GRF//GRF//ARF//B3//bZIP//MIKC//MIKC//MYB//GRAS//HB//CSD//HB//bHLH//HB//B3//GATA//AP2//HB//HB//HB//NF-YC//LFY//B3//Whirly//ERF//bZIP//GATA//NF-YB//HB//NAC//NF-YA//B3//MIKC//HB//ARF//WRKY//GATA//GATA//NF-YA//B3//B3//HB//Dof//WRKY//HB//GRF//GRF//GRF//B3//ERF//MADS//NF-YB//bZIP//MIKC//Orphans//AP2//ERF//LFY//ERF//GRF//GRAS//bHLH//HB//ERF//ARF//C2C2-Dof//…	124
GO:0080090	P	regulation of primary metabolic process	153	1291	1868	25864	5.3e-09	3e-07	GRMZM2G158140//GRMZM2G159948//GRMZM2G086805//GRMZM2G035688//AC234185.1_FG006//GRMZM5G864847//GRMZM2G138340//GRMZM5G851405//GRMZM2G034876//GRMZM2G121706//GRMZM2G108865//GRMZM2G099862//GRMZM2G178261//GRMZM2G102845//GRMZM2G142999//GRMZM2G077124//GRMZM2G176455//GRMZM2G171365//GRMZM2G001139//GRMZM2G403620//GRMZM2G172657//GRMZM2G127537//GRMZM5G895313//GRMZM2G452178//GRMZM2G030744//GRMZM2G005624//GRMZM2…	GRMZM2G158140//GRMZM2G035688//AC234185.1_FG006//GRMZM2G138340//GRMZM2G034876//GRMZM2G121706//GRMZM2G108865//GRMZM2G099862//GRMZM2G178261//GRMZM2G102845//GRMZM2G142999//GRMZM2G077124//GRMZM2G171365//GRMZM2G001139//GRMZM2G403620//GRMZM2G172657//GRMZM2G127537//GRMZM5G895313//GRMZM2G452178//GRMZM2G030744//GRMZM2G005624//GRMZM2G126194//GRMZM2G058479//GRMZM2G028151//GRMZM2G044752//GRMZM2G161435//GRMZM2…	Orphans//Orphans//M-type//bZIP//GRF//OFP//Dof//GRF//GRF//ARF//B3//bZIP//MIKC//MIKC//MYB//GRAS//HB//CSD//HB//bHLH//HB//B3//GATA//AP2//HB//HB//HB//NF-YC//LFY//B3//Whirly//ERF//bZIP//GATA//NF-YB//HB//NAC//NF-YA//B3//MIKC//HB//ARF//WRKY//GATA//GATA//NF-YA//B3//B3//HB//Dof//WRKY//HB//GRF//GRF//GRF//B3//MADS//NF-YB//bZIP//MIKC//Orphans//AP2//ERF//LFY//ERF//GRF//GRAS//bHLH//HB//ERF//ARF//C2C2-Dof//MADS/…	125
GO:0044237	P	cellular metabolic process	584	1291	9644	25864	7.3e-09	4e-07	GRMZM2G025459//GRMZM2G159948//GRMZM2G180870//GRMZM2G064640//GRMZM2G035688//AC234185.1_FG006//GRMZM2G138340//GRMZM2G122841//GRMZM2G323679//GRMZM5G851405//GRMZM2G120942//GRMZM2G014276//GRMZM2G360677//GRMZM2G172956//GRMZM2G119521//GRMZM2G099862//GRMZM2G178261//GRMZM2G124143//GRMZM2G176455//GRMZM2G025429//GRMZM2G154267//GRMZM2G020142//GRMZM2G117238//GRMZM2G162445//GRMZM2G099231//GRMZM2G127537//GRMZM2…	GRMZM2G035688//AC234185.1_FG006//GRMZM2G138340//GRMZM2G099862//GRMZM2G178261//GRMZM2G127537//GRMZM2G044752//GRMZM2G161435//GRMZM2G322672//GRMZM2G123909//GRMZM2G393433//GRMZM2G165488//GRMZM5G805026//GRMZM2G054615//GRMZM2G171852//GRMZM2G067743//GRMZM2G111123//GRMZM2G031001//GRMZM2G160971//GRMZM5G850129//GRMZM5G829103//GRMZM2G075368//GRMZM2G091331//GRMZM2G377217//GRMZM2G053722//GRMZM2G147424//GRMZM2…	Orphans//M-type//bZIP//GRF//GRF//HB//HB//HB//ERF//GATA//NAC//NF-YA//HB//GATA//Dof//GRF//B3//NAC//ERF//GRF//NF-YA//Orphans//WRKY//WRKY//Orphans//S1Fa-like//Orphans//HB//NAC//GRAS//MIKC//Orphans//Dof//bZIP//MADS//HB//HB//HB//AP2//NF-YB//NF-YA//B3//GRF//Orphans//Trihelix//GRAS//ERF//ARF//C2C2-Dof//MIKC//MIKC//B3//ARF//HB//GRF//WRKY//B3//HB//WRKY//AP2//HB//ARF//B3//AP2//B3//ARF//OFP//MYB//GRAS//bHLH/…	134
GO:0016070	P	RNA metabolic process	191	1291	2504	25864	9.5e-09	5.1e-07	GRMZM2G158140//GRMZM2G159948//GRMZM2G086805//GRMZM2G035688//AC234185.1_FG006//GRMZM5G864847//GRMZM2G138340//GRMZM2G122841//GRMZM5G851405//GRMZM2G034876//GRMZM2G120942//GRMZM2G121706//GRMZM2G402242//GRMZM2G014276//GRMZM2G172956//GRMZM2G364068//GRMZM2G099862//GRMZM2G178261//GRMZM2G102845//GRMZM2G142999//GRMZM2G077124//GRMZM2G176455//GRMZM2G171365//GRMZM2G025429//GRMZM6G847892//GRMZM2G020142//GRMZM2…	GRMZM2G158140//GRMZM2G035688//AC234185.1_FG006//GRMZM2G138340//GRMZM2G034876//GRMZM2G121706//GRMZM2G099862//GRMZM2G178261//GRMZM2G102845//GRMZM2G142999//GRMZM2G077124//GRMZM2G171365//GRMZM2G001139//GRMZM2G403620//GRMZM2G172657//GRMZM2G127537//GRMZM5G895313//GRMZM2G452178//GRMZM2G030744//GRMZM2G005624//GRMZM2G126194//GRMZM2G058479//GRMZM2G028151//GRMZM2G044752//GRMZM2G028794//GRMZM2G161435//GRMZM2…	Orphans//Orphans//M-type//bZIP//GRF//OFP//GRF//GRF//ARF//B3//bZIP//MIKC//MIKC//MYB//GRAS//HB//CSD//HB//bHLH//HB//B3//GATA//AP2//HB//B3//HB//HB//NF-YC//LFY//ERF//ERF//GATA//NF-YB//HB//NAC//NF-YA//B3//MIKC//HB//ARF//WRKY//GATA//GATA//Dof//NF-YA//B3//B3//HB//Dof//WRKY//HB//GRF//GRF//GRF//B3//ERF//MADS//NF-YB//Whirly//MIKC//Orphans//AP2//ERF//LFY//bZIP//ERF//GRF//GRAS//bHLH//HB//ERF//ARF//C2C2-Dof//M…	124
GO:0010468	P	regulation of gene expression	151	1291	1863	25864	1.3e-08	6.8e-07	GRMZM2G158140//GRMZM2G159948//GRMZM2G086805//GRMZM2G035688//AC234185.1_FG006//GRMZM5G864847//GRMZM2G138340//GRMZM5G851405//GRMZM2G034876//GRMZM2G121706//GRMZM2G108865//GRMZM2G099862//GRMZM2G178261//GRMZM2G102845//GRMZM2G142999//GRMZM2G077124//GRMZM2G176455//GRMZM2G171365//GRMZM2G001139//GRMZM2G403620//GRMZM2G172657//GRMZM2G127537//GRMZM5G895313//GRMZM2G452178//GRMZM2G030744//GRMZM2G005624//GRMZM2…	GRMZM2G158140//GRMZM2G035688//AC234185.1_FG006//GRMZM2G138340//GRMZM2G034876//GRMZM2G121706//GRMZM2G108865//GRMZM2G099862//GRMZM2G178261//GRMZM2G102845//GRMZM2G142999//GRMZM2G077124//GRMZM2G171365//GRMZM2G001139//GRMZM2G403620//GRMZM2G172657//GRMZM2G127537//GRMZM5G895313//GRMZM2G452178//GRMZM2G030744//GRMZM2G005624//GRMZM2G126194//GRMZM2G058479//GRMZM2G028151//GRMZM2G044752//GRMZM2G161435//GRMZM2…	Orphans//Orphans//M-type//bZIP//GRF//OFP//Dof//GRF//GRF//ARF//B3//bZIP//MIKC//MIKC//MYB//GRAS//HB//CSD//HB//bHLH//HB//B3//GATA//AP2//HB//HB//HB//NF-YC//ERF//B3//Whirly//ERF//GATA//NF-YB//HB//NAC//NF-YA//B3//MIKC//HB//ARF//WRKY//GATA//GATA//NF-YA//B3//B3//HB//Dof//WRKY//HB//GRF//GRF//GRF//B3//MADS//NF-YB//bZIP//MIKC//Orphans//AP2//ERF//LFY//bZIP//ERF//GRF//GRAS//bHLH//LFY//HB//ERF//ARF//C2C2-Dof//…	124
GO:0032502	P	developmental process	138	1291	1671	25864	2.1e-08	1.1e-06	GRMZM2G086389//GRMZM2G323679//GRMZM2G078198//GRMZM2G037386//GRMZM2G177110//GRMZM2G014276//GRMZM2G060163//GRMZM2G145029//GRMZM2G019567//GRMZM2G171365//GRMZM5G852185//GRMZM2G098813//GRMZM2G403620//GRMZM2G172657//GRMZM2G116675//GRMZM5G895313//GRMZM2G078279//GRMZM2G015727//GRMZM2G417963//GRMZM2G033480//GRMZM2G113779//AC235543.1_FG003//GRMZM2G144387//GRMZM5G832989//GRMZM2G142249//GRMZM2G067053//GRMZM2…	GRMZM2G177110//GRMZM2G171365//GRMZM2G098813//GRMZM2G403620//GRMZM2G172657//GRMZM5G895313//GRMZM2G113779//GRMZM2G067053//GRMZM2G059102//GRMZM2G338259//GRMZM2G019060//GRMZM2G079185//GRMZM2G150011//GRMZM2G142999//GRMZM2G131516//GRMZM2G180190//GRMZM2G028041//GRMZM2G133331//GRMZM2G059453//GRMZM2G069028//GRMZM2G134998//GRMZM2G107807//GRMZM2G307119	LBD//MIKC//LFY//MYB//GRAS//CSD//SBP//Orphans//MIKC//ARF//GRAS//LBD//C2H2//B3//GRAS//LFY//HB//bZIP//Orphans//HB//C2H2//Alfin-like//ERF	23
GO:0005515	F	protein binding	345	1291	5187	25864	1.1e-08	1.2e-06	GRMZM2G025459//GRMZM6G910222//AC234185.1_FG006//GRMZM5G874167//GRMZM2G181153//GRMZM2G014276//GRMZM2G099862//GRMZM2G178261//GRMZM2G159948//GRMZM2G125004//GRMZM2G168269//GRMZM2G108474//GRMZM2G008482//GRMZM2G300945//GRMZM2G178839//GRMZM2G447984//GRMZM2G112165//GRMZM5G832135//GRMZM2G043493//GRMZM2G084195//GRMZM2G067053//GRMZM2G097726//AC189879.3_FG003//GRMZM2G070061//GRMZM2G107686//GRMZM2G079089//GRM…	AC234185.1_FG006//GRMZM2G099862//GRMZM2G178261//GRMZM2G008482//GRMZM2G067053//GRMZM2G082586//GRMZM2G011015//GRMZM2G162020//GRMZM2G067743//GRMZM5G865967//GRMZM2G113257//GRMZM2G176655//GRMZM5G850129//GRMZM2G075368//GRMZM2G163291//GRMZM2G107807//GRMZM2G072582//GRMZM2G034876//GRMZM2G176340//GRMZM2G086920//GRMZM2G064426//GRMZM2G174776//GRMZM2G015666//GRMZM2G053298//GRMZM2G129147//GRMZM2G054564//GRMZM2…	M-type//GRF//GRF//Orphans//Orphans//bHLH//Orphan//Orphans//GRF//bHLH//bHLH//RWP-RK//GRF//Orphans//MYB_related//Alfin-like//MIKC//GRF//TUB//Tify//NF-YB//NF-YC//bHLH//Nin-like//GRF//bHLH//bHLH//bHLH//ARF//ARF//Orphans//MIKC//MIKC//MYB_related//GRF//bHLH//Orphans//Orphans//bHLH//ARF//MYB//bHLH//bHLH//bHLH//bHLH//bHLH//NF-YB//bHLH//GRF//Orphans//Orphans//bHLH//M-type//MIKC//MIKC//bHLH//GATA//bHLH//Al…	78
GO:0007049	P	cell cycle	36	1291	247	25864	8.3e-08	4.2e-06	GRMZM2G057369//GRMZM2G112072//GRMZM2G155546//GRMZM2G323679//GRMZM2G005619//GRMZM2G093217//GRMZM2G006721//GRMZM2G056075//GRMZM2G108474//GRMZM2G060163//GRMZM2G363437//GRMZM2G108255//GRMZM2G100639//GRMZM5G852185//GRMZM2G305124//GRMZM2G163658//GRMZM2G172657//GRMZM2G158526//GRMZM2G091511//GRMZM2G034647//GRMZM5G804783//GRMZM2G068193//GRMZM2G121843//GRMZM2G038485//GRMZM2G178215//GRMZM2G310115//GRMZM2G02…	GRMZM2G172657//GRMZM2G019060	GRAS//GRAS	2
GO:0007275	P	multicellular organismal development	128	1291	1563	25864	1.1e-07	5.5e-06	GRMZM2G086389//GRMZM2G323679//GRMZM2G078198//GRMZM2G037386//GRMZM2G177110//GRMZM2G014276//GRMZM2G060163//GRMZM2G145029//GRMZM2G019567//GRMZM2G171365//GRMZM5G852185//GRMZM2G098813//GRMZM2G403620//GRMZM2G172657//GRMZM5G895313//GRMZM2G151955//GRMZM2G015727//GRMZM2G417963//GRMZM2G033480//GRMZM2G113779//AC235543.1_FG003//GRMZM2G144387//GRMZM5G832989//GRMZM2G142249//GRMZM2G067053//GRMZM2G104925//GRMZM2…	GRMZM2G177110//GRMZM2G171365//GRMZM2G098813//GRMZM2G403620//GRMZM2G172657//GRMZM5G895313//GRMZM2G113779//GRMZM2G067053//GRMZM2G059102//GRMZM2G338259//GRMZM2G019060//GRMZM2G079185//GRMZM2G150011//GRMZM2G142999//GRMZM2G131516//GRMZM2G180190//GRMZM2G028041//GRMZM2G133331//GRMZM2G059453//GRMZM2G069028//GRMZM2G134998//GRMZM2G107807//GRMZM2G307119	LBD//MIKC//LFY//MYB//GRAS//CSD//SBP//Orphans//MIKC//ARF//GRAS//LBD//C2H2//B3//GRAS//LFY//HB//bZIP//Orphans//HB//C2H2//Alfin-like//ERF	23
GO:0051301	P	cell division	28	1291	168	25864	2e-07	1e-05	GRMZM2G465169//GRMZM2G057369//GRMZM2G005619//GRMZM2G131516//GRMZM2G138176//GRMZM2G014276//GRMZM2G034647//GRMZM2G363437//GRMZM5G852185//GRMZM2G300945//GRMZM2G403620//GRMZM2G172657//GRMZM2G158526//GRMZM2G091511//GRMZM2G068193//GRMZM2G060857//GRMZM2G392710//GRMZM2G461447//GRMZM2G178215//GRMZM2G310115//GRMZM2G025592//GRMZM2G047143//GRMZM2G093716//GRMZM2G167986//GRMZM2G119773//GRMZM6G007923//GRMZM2G01…	GRMZM2G131516//GRMZM2G403620//GRMZM2G172657//GRMZM2G019060	GRAS//MYB//GRAS//GRAS	4
GO:0006310	P	DNA recombination	17	1291	65	25864	2.5e-07	1.2e-05	GRMZM2G055464//GRMZM2G083629//GRMZM2G306348//GRMZM2G071304//GRMZM2G008665//GRMZM2G057369//GRMZM2G108255//GRMZM2G700757//GRMZM2G001160//GRMZM2G056075//GRMZM2G001869//GRMZM2G356935//GRMZM2G470438//GRMZM2G176707//GRMZM2G083138//GRMZM2G163658//GRMZM2G005061	-	-	0
GO:0051726	P	regulation of cell cycle	22	1291	111	25864	3.2e-07	1.5e-05	GRMZM2G057369//GRMZM2G112072//GRMZM2G155546//GRMZM2G323679//GRMZM2G005619//GRMZM2G006721//GRMZM2G034647//GRMZM2G060163//GRMZM2G363437//GRMZM2G108474//GRMZM2G305124//GRMZM2G068193//GRMZM2G038485//GRMZM2G178215//GRMZM2G310115//GRMZM2G056075//GRMZM2G047143//GRMZM2G160563//GRMZM2G019060//AC149818.2_FG004//GRMZM2G310283//GRMZM2G033828	GRMZM2G019060	GRAS	1
GO:0043566	F	structure-specific DNA binding	16	1291	56	25864	2.1e-07	2e-05	GRMZM2G056075//GRMZM5G895313//GRMZM2G461447//GRMZM2G421541//GRMZM2G145666//GRMZM2G098813//GRMZM2G058441//GRMZM2G700757//GRMZM2G360873//GRMZM2G033480//GRMZM2G455243//GRMZM2G356935//GRMZM2G168249//GRMZM2G163291//GRMZM2G180190//GRMZM2G005061	GRMZM5G895313//GRMZM2G098813//GRMZM2G163291//GRMZM2G180190	CSD//LFY//MYB_related//LFY	4
GO:0003678	F	DNA helicase activity	13	1291	36	25864	3.2e-07	2.7e-05	GRMZM2G327032//GRMZM2G075978//GRMZM2G065205//GRMZM2G062333//GRMZM2G100639//GRMZM2G066101//GRMZM2G058087//AC194970.5_FG009//GRMZM2G021069//GRMZM2G112074//GRMZM2G450055//GRMZM2G139894//GRMZM2G162445	-	-	0
GO:0048856	P	anatomical structure development	108	1291	1306	25864	7.5e-07	3.5e-05	GRMZM2G037386//GRMZM2G177110//GRMZM2G014276//GRMZM2G091265//GRMZM2G019567//GRMZM2G171365//GRMZM5G852185//GRMZM2G098813//GRMZM2G403620//GRMZM2G172657//GRMZM5G895313//GRMZM2G078279//GRMZM2G417963//GRMZM2G033480//AC235543.1_FG003//GRMZM2G144387//GRMZM2G142249//GRMZM2G067053//GRMZM2G104925//GRMZM2G025592//GRMZM5G804575//GRMZM2G480954//GRMZM2G142640//AC189879.3_FG003//GRMZM2G079185//AC217051.3_FG006//…	GRMZM2G177110//GRMZM2G171365//GRMZM2G098813//GRMZM2G403620//GRMZM2G172657//GRMZM5G895313//GRMZM2G067053//GRMZM2G079185//GRMZM2G059102//GRMZM2G338259//GRMZM2G019060//GRMZM2G150011//GRMZM2G142999//GRMZM2G131516//GRMZM2G180190//GRMZM2G028041//GRMZM2G133331//GRMZM2G059453//GRMZM2G134998//GRMZM2G107807	LBD//MIKC//LFY//MYB//GRAS//CSD//Orphans//LBD//MIKC//ARF//GRAS//C2H2//B3//GRAS//LFY//HB//bZIP//Orphans//C2H2//Alfin-like	20
GO:0005886	C	plasma membrane	172	1291	2404	25864	2.7e-06	4e-05	GRMZM2G173387//GRMZM2G108348//GRMZM2G155281//GRMZM2G037140//GRMZM2G086389//GRMZM2G015739//GRMZM2G146809//GRMZM2G078985//GRMZM2G085474//GRMZM2G181153//GRMZM2G048194//GRMZM2G121706//GRMZM2G009025//GRMZM2G119521//GRMZM2G124143//GRMZM2G349651//GRMZM2G108474//GRMZM2G158568//GRMZM2G004699//GRMZM2G326111//GRMZM2G020142//GRMZM2G089673//GRMZM2G005996//GRMZM5G895313//GRMZM2G455828//GRMZM2G112165//GRMZM2G32…	GRMZM2G121706//GRMZM5G895313//GRMZM2G067053//GRMZM5G891266//GRMZM2G169825//GRMZM2G021610//GRMZM2G053722	OFP//CSD//Orphans//Orphans//Orphans//Orphans//Orphans	7
GO:0032501	P	multicellular organismal process	130	1291	1674	25864	1.2e-06	5.7e-05	GRMZM2G086389//GRMZM2G323679//GRMZM2G078198//GRMZM2G037386//GRMZM2G177110//GRMZM2G014276//GRMZM2G060163//GRMZM2G145029//GRMZM2G019567//GRMZM2G171365//GRMZM5G852185//GRMZM2G098813//GRMZM2G403620//GRMZM2G172657//GRMZM5G895313//GRMZM2G151955//GRMZM2G015727//GRMZM2G417963//GRMZM2G033480//GRMZM2G113779//AC235543.1_FG003//GRMZM2G144387//GRMZM5G832989//GRMZM2G142249//GRMZM2G067053//GRMZM2G104925//GRMZM2…	GRMZM2G177110//GRMZM2G171365//GRMZM2G098813//GRMZM2G403620//GRMZM2G172657//GRMZM5G895313//GRMZM2G113779//GRMZM2G067053//GRMZM2G059102//GRMZM2G338259//GRMZM2G019060//GRMZM2G079185//GRMZM2G150011//GRMZM2G142999//GRMZM2G131516//GRMZM2G180190//GRMZM2G028041//GRMZM2G133331//GRMZM2G059453//GRMZM2G069028//GRMZM2G134998//GRMZM2G107807//GRMZM2G307119	LBD//MIKC//LFY//MYB//GRAS//CSD//SBP//Orphans//MIKC//ARF//GRAS//LBD//C2H2//B3//GRAS//LFY//HB//bZIP//Orphans//HB//C2H2//Alfin-like//ERF	23
GO:0005737	C	cytoplasm	404	1291	6663	25864	8.1e-06	0.00012	GRMZM2G112912//GRMZM2G064640//GRMZM2G036019//GRMZM2G323679//GRMZM5G851405//GRMZM2G181153//GRMZM2G360677//GRMZM2G139900//GRMZM2G124143//GRMZM5G852185//GRMZM2G158568//GRMZM2G020142//GRMZM2G163138//GRMZM2G131024//GRMZM5G882418//GRMZM2G383540//GRMZM2G063322//GRMZM2G465333//GRMZM2G109976//GRMZM5G804783//GRMZM2G112165//AC194970.5_FG009//GRMZM2G084195//GRMZM2G107336//GRMZM2G067053//GRMZM2G075081//GRMZM2…	GRMZM2G067053//GRMZM2G075368//GRMZM2G059453//GRMZM2G107807//AC233899.1_FG002//GRMZM2G015666//GRMZM2G045883//GRMZM2G002978//GRMZM2G174776//GRMZM2G012262//GRMZM2G159500//GRMZM5G895313//GRMZM2G110952//GRMZM2G310368	Orphans//Orphans//Orphans//Alfin-like//bHLH//bHLH//bHLH//Trihelix//NF-YC//Whirly//NAC//CSD//Alfin-like//ERF	14
GO:0048608	P	reproductive structure development	62	1291	650	25864	3.6e-06	0.00017	GRMZM2G470756//AC217051.3_FG006//GRMZM2G080542//GRMZM2G124455//GRMZM5G836683//GRMZM2G458164//GRMZM2G338259//GRMZM2G091265//GRMZM2G111017//GRMZM2G108716//GRMZM2G356935//GRMZM2G075081//GRMZM2G037386//GRMZM5G878754//GRMZM2G059102//GRMZM2G014276//GRMZM2G132880//GRMZM2G028041//GRMZM5G871463//GRMZM2G145029//GRMZM2G019567//GRMZM2G171365//GRMZM2G091578//GRMZM2G116840//GRMZM2G305124//GRMZM2G052111//GRMZM2…	GRMZM2G338259//GRMZM2G059102//GRMZM2G028041//GRMZM2G171365//GRMZM2G098813//GRMZM5G895313//GRMZM2G133331//GRMZM2G180190//GRMZM2G067053//GRMZM2G072582	ARF//MIKC//HB//MIKC//LFY//CSD//bZIP//LFY//Orphans//MIKC	10
GO:0009791	P	post-embryonic development	75	1291	853	25864	5.5e-06	0.00025	GRMZM2G470756//AC217051.3_FG006//GRMZM2G166445//GRMZM2G080542//GRMZM2G107686//GRMZM5G836683//GRMZM2G458164//GRMZM2G338259//GRMZM2G037386//GRMZM2G111017//GRMZM2G315072//GRMZM2G356935//GRMZM2G025592//GRMZM2G078198//GRMZM2G131516//GRMZM2G138176//GRMZM2G124455//GRMZM5G878754//GRMZM2G059102//GRMZM2G014276//GRMZM2G132880//GRMZM2G028041//GRMZM5G892991//GRMZM2G091578//GRMZM5G871463//GRMZM2G145029//GRMZM2…	GRMZM2G338259//GRMZM2G131516//GRMZM2G059102//GRMZM2G028041//GRMZM2G171365//GRMZM2G098813//GRMZM5G895313//GRMZM2G133331//GRMZM2G180190//GRMZM2G067053//GRMZM2G113779//GRMZM2G072582//GRMZM2G142999	ARF//GRAS//MIKC//HB//MIKC//LFY//CSD//bZIP//LFY//Orphans//SBP//MIKC//B3	13
GO:0048731	P	system development	67	1291	739	25864	7e-06	0.00031	GRMZM2G166445//GRMZM2G005256//GRMZM2G107686//GRMZM2G098813//GRMZM2G057369//GRMZM2G059453//GRMZM2G037386//GRMZM2G111017//GRMZM2G315072//GRMZM2G131516//GRMZM2G138176//GRMZM2G022856//GRMZM2G177110//GRMZM2G059102//GRMZM6G522911//GRMZM2G132880//GRMZM2G028041//GRMZM5G852185//GRMZM2G180246//GRMZM2G150011//GRMZM2G001981//GRMZM2G019567//GRMZM2G171365//GRMZM2G108474//GRMZM2G116840//GRMZM2G305124//GRMZM2G05…	GRMZM2G098813//GRMZM2G059453//GRMZM2G131516//GRMZM2G177110//GRMZM2G059102//GRMZM2G028041//GRMZM2G150011//GRMZM2G171365//GRMZM2G403620//GRMZM2G172657//GRMZM2G338259//GRMZM5G895313//GRMZM2G134998//GRMZM2G107807//GRMZM2G079185//GRMZM2G019060//GRMZM2G180190//GRMZM2G067053//GRMZM2G072582//GRMZM2G142999	LFY//Orphans//GRAS//LBD//MIKC//HB//C2H2//MIKC//MYB//GRAS//ARF//CSD//C2H2//Alfin-like//LBD//GRAS//LFY//Orphans//MIKC//B3	20
GO:0048513	P	organ development	67	1291	739	25864	7e-06	0.00031	GRMZM2G166445//GRMZM2G005256//GRMZM2G107686//GRMZM2G098813//GRMZM2G057369//GRMZM2G059453//GRMZM2G037386//GRMZM2G111017//GRMZM2G315072//GRMZM2G131516//GRMZM2G138176//GRMZM2G022856//GRMZM2G177110//GRMZM2G059102//GRMZM6G522911//GRMZM2G132880//GRMZM2G028041//GRMZM5G852185//GRMZM2G180246//GRMZM2G150011//GRMZM2G001981//GRMZM2G019567//GRMZM2G171365//GRMZM2G108474//GRMZM2G116840//GRMZM2G305124//GRMZM2G05…	GRMZM2G098813//GRMZM2G059453//GRMZM2G131516//GRMZM2G177110//GRMZM2G059102//GRMZM2G028041//GRMZM2G150011//GRMZM2G171365//GRMZM2G403620//GRMZM2G172657//GRMZM2G338259//GRMZM5G895313//GRMZM2G134998//GRMZM2G107807//GRMZM2G079185//GRMZM2G019060//GRMZM2G180190//GRMZM2G067053//GRMZM2G072582//GRMZM2G142999	LFY//Orphans//GRAS//LBD//MIKC//HB//C2H2//MIKC//MYB//GRAS//ARF//CSD//C2H2//Alfin-like//LBD//GRAS//LFY//Orphans//MIKC//B3	20
GO:0051716	P	cellular response to stimulus	77	1291	893	25864	7.9e-06	0.00034	GRMZM2G042443//GRMZM2G001869//GRMZM2G025459//GRMZM2G421541//GRMZM2G102845//GRMZM2G108255//GRMZM2G057369//GRMZM2G466908//GRMZM2G700757//GRMZM2G040278//GRMZM2G131756//GRMZM2G170291//GRMZM2G356935//GRMZM2G083655//GRMZM2G058441//GRMZM2G097573//GRMZM2G022856//GRMZM2G001160//GRMZM2G059102//GRMZM2G029519//GRMZM2G134628//GRMZM2G034804//GRMZM2G306348//GRMZM2G044762//GRMZM2G056867//GRMZM2G083138//GRMZM2G07…	GRMZM2G102845//GRMZM2G059102//GRMZM2G134628//GRMZM2G059453//GRMZM2G338259//GRMZM2G075368//GRMZM2G107807	ARF//MIKC//Orphans//Orphans//ARF//Orphans//Alfin-like	7
GO:0003690	F	double-stranded DNA binding	12	1291	40	25864	4.5e-06	0.00035	GRMZM2G056075//GRMZM5G895313//GRMZM2G461447//GRMZM2G421541//GRMZM2G163291//GRMZM2G033480//GRMZM2G360873//GRMZM2G455243//GRMZM2G356935//GRMZM2G168249//GRMZM2G058441//GRMZM2G005061	GRMZM5G895313//GRMZM2G163291	CSD//MYB_related	2
GO:0005654	C	nucleoplasm	29	1291	237	25864	3e-05	0.00043	GRMZM2G075978//GRMZM2G153227//GRMZM2G007590//GRMZM5G874167//GRMZM2G112074//GRMZM2G153450//GRMZM2G450055//GRMZM2G040349//GRMZM2G130207//GRMZM2G066101//GRMZM5G878754//GRMZM2G327032//GRMZM2G065205//GRMZM2G100639//GRMZM2G062333//GRMZM2G020142//GRMZM2G162445//GRMZM2G141551//GRMZM2G021069//GRMZM2G441565//GRMZM2G145666//GRMZM2G139894//GRMZM2G542994//GRMZM2G115176//GRMZM2G034326//GRMZM2G021223//GRMZM2G17…	GRMZM2G040349//GRMZM2G174776//GRMZM2G000686	NF-YA//NF-YC//NF-YA	3
GO:0044451	C	nucleoplasm part	28	1291	225	25864	3.1e-05	0.00043	GRMZM2G075978//GRMZM2G153227//GRMZM2G007590//GRMZM5G874167//GRMZM2G112074//GRMZM2G153450//GRMZM2G450055//GRMZM2G040349//GRMZM2G130207//GRMZM2G066101//GRMZM5G878754//GRMZM2G327032//GRMZM2G065205//GRMZM2G100639//GRMZM2G062333//GRMZM2G020142//GRMZM2G162445//GRMZM2G021069//GRMZM2G441565//GRMZM2G145666//GRMZM2G139894//GRMZM2G542994//GRMZM2G115176//GRMZM2G034326//GRMZM2G021223//GRMZM2G174776//GRMZM2G00…	GRMZM2G040349//GRMZM2G174776//GRMZM2G000686	NF-YA//NF-YC//NF-YA	3
GO:0005488	F	binding	842	1291	15311	25864	8.3e-06	0.00059	GRMZM2G180971//GRMZM2G162537//GRMZM2G025459//GRMZM2G080139//GRMZM6G910222//GRMZM2G071304//GRMZM2G064640//AC234185.1_FG006//GRMZM2G138340//GRMZM2G323679//GRMZM5G801031//GRMZM2G181153//GRMZM2G120942//GRMZM2G014276//GRMZM2G172956//GRMZM2G119521//GRMZM2G160327//GRMZM2G099862//GRMZM2G178261//GRMZM2G058760//GRMZM2G125004//GRMZM2G168269//GRMZM2G025429//GRMZM2G154267//GRMZM2G008482//GRMZM2G020142//GRMZM2…	AC234185.1_FG006//GRMZM2G138340//GRMZM2G099862//GRMZM2G178261//GRMZM2G008482//GRMZM2G127537//GRMZM2G044752//GRMZM2G067053//GRMZM2G161435//GRMZM2G180190//GRMZM2G137736//GRMZM2G123909//GRMZM2G393433//GRMZM2G165488//GRMZM2G173321//GRMZM2G082586//GRMZM2G011015//GRMZM2G113742//GRMZM2G096759//GRMZM2G162020//GRMZM2G139160//GRMZM2G147346//GRMZM2G054615//GRMZM2G171852//GRMZM2G460544//GRMZM2G067743//GRMZM2…	M-type//bZIP//GRF//GRF//Orphans//HB//HB//Orphans//HB//LFY//C2H2//GATA//NAC//NF-YA//B3//bHLH//Orphan//G2-like//HB//Orphans//C2H2//MYB//GATA//Dof//SBP//GRF//B3//MYB//NAC//SBP//SBP//RWP-RK//MADS//ERF//GRF//NF-YA//WRKY//WRKY//Orphans//S1Fa-like//Orphans//MYB_related//HB//Alfin-like//NAC//AP2//MIKC//AP2//GRF//Dof//TUB//bZIP//Tify//HB//HB//HB//FAR1//NF-YB//G2-like//NF-YA//NF-YC//B3//bHLH//Orphans//Nin-…	209
GO:0033554	P	cellular response to stress	45	1291	442	25864	1.8e-05	0.00077	GRMZM2G001869//GRMZM2G097573//GRMZM2G421541//GRMZM2G108255//GRMZM2G057369//GRMZM2G131756//GRMZM2G170291//GRMZM2G356935//GRMZM2G083655//GRMZM2G058441//GRMZM2G022856//GRMZM2G029519//GRMZM2G306348//GRMZM2G044762//GRMZM2G056867//GRMZM2G083138//GRMZM2G071304//GRMZM2G700757//GRMZM2G360873//GRMZM2G176455//GRMZM5G831712//GRMZM2G021439//GRMZM2G176707//GRMZM2G175269//GRMZM2G163658//GRMZM2G083629//GRMZM2G09…	GRMZM2G107807	Alfin-like	1
GO:0044444	C	cytoplasmic part	365	1291	6103	25864	8.8e-05	0.0012	GRMZM2G129015//GRMZM2G064640//GRMZM2G036019//GRMZM2G323679//GRMZM5G851405//GRMZM2G181153//GRMZM2G360677//GRMZM2G139900//GRMZM2G124143//GRMZM5G852185//GRMZM2G158568//GRMZM2G020142//GRMZM2G163138//GRMZM2G131024//GRMZM5G882418//GRMZM2G383540//GRMZM2G063322//GRMZM2G465333//GRMZM2G109976//GRMZM5G804783//GRMZM2G112165//AC194970.5_FG009//GRMZM2G084195//GRMZM2G107336//GRMZM2G067053//GRMZM2G075081//GRMZM2…	GRMZM2G067053//GRMZM2G075368//GRMZM2G059453//GRMZM2G107807//AC233899.1_FG002//GRMZM2G015666//GRMZM2G045883//GRMZM2G012262//GRMZM5G895313//GRMZM2G110952//GRMZM2G310368	Orphans//Orphans//Orphans//Alfin-like//bHLH//bHLH//bHLH//Whirly//CSD//Alfin-like//ERF	11
GO:0022621	P	shoot system development	32	1291	276	25864	3.1e-05	0.0013	GRMZM2G005256//GRMZM2G107686//GRMZM2G057369//GRMZM2G142999//GRMZM2G131516//GRMZM2G037386//GRMZM2G022856//GRMZM2G177110//GRMZM6G522911//GRMZM2G166445//GRMZM2G180246//GRMZM2G150011//GRMZM2G001981//GRMZM2G019567//GRMZM5G852185//GRMZM2G116840//GRMZM2G138008//GRMZM2G403620//GRMZM2G172657//GRMZM2G134998//GRMZM2G138423//GRMZM2G040278//GRMZM2G003379//GRMZM2G079185//GRMZM2G145666//GRMZM2G157820//GRMZM2G06…	GRMZM2G142999//GRMZM2G131516//GRMZM2G177110//GRMZM2G150011//GRMZM2G403620//GRMZM2G172657//GRMZM2G134998//GRMZM2G079185//GRMZM2G067053//GRMZM2G019060	B3//GRAS//LBD//C2H2//MYB//GRAS//C2H2//LBD//Orphans//GRAS	10
GO:0048367	P	shoot development	32	1291	276	25864	3.1e-05	0.0013	GRMZM2G005256//GRMZM2G107686//GRMZM2G057369//GRMZM2G142999//GRMZM2G131516//GRMZM2G037386//GRMZM2G022856//GRMZM2G177110//GRMZM6G522911//GRMZM2G166445//GRMZM2G180246//GRMZM2G150011//GRMZM2G001981//GRMZM2G019567//GRMZM5G852185//GRMZM2G116840//GRMZM2G138008//GRMZM2G403620//GRMZM2G172657//GRMZM2G134998//GRMZM2G138423//GRMZM2G040278//GRMZM2G003379//GRMZM2G079185//GRMZM2G145666//GRMZM2G157820//GRMZM2G06…	GRMZM2G142999//GRMZM2G131516//GRMZM2G177110//GRMZM2G150011//GRMZM2G403620//GRMZM2G172657//GRMZM2G134998//GRMZM2G079185//GRMZM2G067053//GRMZM2G019060	B3//GRAS//LBD//C2H2//MYB//GRAS//C2H2//LBD//Orphans//GRAS	10
GO:0009414	P	response to water deprivation	30	1291	254	25864	4e-05	0.0016	GRMZM2G008166//GRMZM2G064426//GRMZM2G059453//GRMZM2G421279//GRMZM2G479684//GRMZM2G181153//GRMZM2G134628//GRMZM2G306348//GRMZM2G349651//GRMZM2G108474//GRMZM2G073275//GRMZM2G072855//GRMZM2G063896//GRMZM2G006894//GRMZM5G895313//GRMZM2G332838//GRMZM2G332976//GRMZM2G143780//AC212565.3_FG001//GRMZM2G084195//GRMZM2G001221//GRMZM2G016232//GRMZM2G014300//GRMZM5G804893//GRMZM2G492252//GRMZM2G001160//GRMZM2…	GRMZM2G008166//GRMZM2G064426//GRMZM2G059453//GRMZM2G134628//GRMZM5G895313//GRMZM5G804893	bZIP//NF-YB//Orphans//Orphans//CSD//NF-YB	6
GO:0055044	C	symplast	49	1291	547	25864	0.00015	0.0019	GRMZM2G040689//GRMZM2G037140//GRMZM2G064640//GRMZM2G100478//GRMZM2G139349//GRMZM2G146809//GRMZM2G078985//GRMZM2G479684//GRMZM2G181153//GRMZM5G819523//GRMZM2G022856//GRMZM2G083253//GRMZM2G084181//GRMZM2G009025//GRMZM2G019356//GRMZM2G119521//GRMZM5G887054//GRMZM2G320269//GRMZM2G089819//GRMZM2G349651//GRMZM2G108474//GRMZM5G850966//GRMZM2G004699//GRMZM5G899149//GRMZM2G326111//GRMZM2G078279//GRMZM2G07…	-	-	0
GO:0005911	C	cell-cell junction	49	1291	547	25864	0.00015	0.0019	GRMZM2G040689//GRMZM2G037140//GRMZM2G064640//GRMZM2G100478//GRMZM2G139349//GRMZM2G146809//GRMZM2G078985//GRMZM2G479684//GRMZM2G181153//GRMZM5G819523//GRMZM2G022856//GRMZM2G083253//GRMZM2G084181//GRMZM2G009025//GRMZM2G019356//GRMZM2G119521//GRMZM5G887054//GRMZM2G320269//GRMZM2G089819//GRMZM2G349651//GRMZM2G108474//GRMZM5G850966//GRMZM2G004699//GRMZM5G899149//GRMZM2G326111//GRMZM2G078279//GRMZM2G07…	-	-	0
GO:0030054	C	cell junction	49	1291	547	25864	0.00015	0.0019	GRMZM2G040689//GRMZM2G037140//GRMZM2G064640//GRMZM2G100478//GRMZM2G139349//GRMZM2G146809//GRMZM2G078985//GRMZM2G479684//GRMZM2G181153//GRMZM5G819523//GRMZM2G022856//GRMZM2G083253//GRMZM2G084181//GRMZM2G009025//GRMZM2G019356//GRMZM2G119521//GRMZM5G887054//GRMZM2G320269//GRMZM2G089819//GRMZM2G349651//GRMZM2G108474//GRMZM5G850966//GRMZM2G004699//GRMZM5G899149//GRMZM2G326111//GRMZM2G078279//GRMZM2G07…	-	-	0
GO:0009506	C	plasmodesma	49	1291	547	25864	0.00015	0.0019	GRMZM2G040689//GRMZM2G037140//GRMZM2G064640//GRMZM2G100478//GRMZM2G139349//GRMZM2G146809//GRMZM2G078985//GRMZM2G479684//GRMZM2G181153//GRMZM5G819523//GRMZM2G022856//GRMZM2G083253//GRMZM2G084181//GRMZM2G009025//GRMZM2G019356//GRMZM2G119521//GRMZM5G887054//GRMZM2G320269//GRMZM2G089819//GRMZM2G349651//GRMZM2G108474//GRMZM5G850966//GRMZM2G004699//GRMZM5G899149//GRMZM2G326111//GRMZM2G078279//GRMZM2G07…	-	-	0
GO:0016568	P	chromatin modification	19	1291	125	25864	5.5e-05	0.0022	GRMZM2G145666//GRMZM2G126774//GRMZM2G042442//GRMZM2G461447//GRMZM2G080588//GRMZM2G080542//GRMZM2G081474//GRMZM2G078198//GRMZM5G843174//GRMZM2G149786//GRMZM2G025592//GRMZM2G141818//GRMZM2G157820//GRMZM2G068193//GRMZM5G851405//GRMZM2G305124//GRMZM2G126552//GRMZM2G132116//GRMZM2G005310	-	-	0
GO:0003006	P	reproductive developmental process	63	1291	734	25864	5.9e-05	0.0024	GRMZM2G470756//AC217051.3_FG006//GRMZM2G080542//GRMZM2G124455//GRMZM5G836683//GRMZM2G458164//GRMZM2G338259//GRMZM2G091265//GRMZM2G111017//GRMZM2G108716//GRMZM2G356935//GRMZM2G025592//GRMZM2G037386//GRMZM5G878754//GRMZM2G059102//GRMZM2G014276//GRMZM2G132880//GRMZM2G028041//GRMZM2G091578//GRMZM5G871463//GRMZM2G145029//GRMZM2G019567//GRMZM2G171365//GRMZM2G108474//GRMZM2G116840//GRMZM2G305124//GRMZM2…	GRMZM2G338259//GRMZM2G059102//GRMZM2G028041//GRMZM2G171365//GRMZM2G098813//GRMZM5G895313//GRMZM2G133331//GRMZM2G180190//GRMZM2G067053//GRMZM2G072582	ARF//MIKC//HB//MIKC//LFY//CSD//bZIP//LFY//Orphans//MIKC	10
GO:0022414	P	reproductive process	75	1291	924	25864	6.6e-05	0.0026	GRMZM2G470756//AC217051.3_FG006//GRMZM2G138423//GRMZM2G080542//GRMZM2G124455//GRMZM5G836683//GRMZM2G458164//GRMZM2G475899//GRMZM2G455243//GRMZM2G091265//GRMZM2G111017//GRMZM2G108716//GRMZM2G356935//GRMZM2G025592//GRMZM2G037386//GRMZM2G083526//GRMZM5G878754//GRMZM2G059102//GRMZM2G014276//GRMZM2G168249//GRMZM2G132880//GRMZM2G028041//GRMZM2G113742//GRMZM2G091578//GRMZM5G871463//GRMZM2G145029//GRMZM2…	GRMZM2G059102//GRMZM2G028041//GRMZM2G113742//GRMZM2G171365//GRMZM2G098813//GRMZM2G338259//GRMZM5G895313//GRMZM2G133331//GRMZM2G180190//GRMZM2G067053//GRMZM2G072582//GRMZM2G142999	MIKC//HB//G2-like//MIKC//LFY//ARF//CSD//bZIP//LFY//Orphans//MIKC//B3	12
GO:0000003	P	reproduction	78	1291	975	25864	7.4e-05	0.0029	GRMZM2G470756//AC217051.3_FG006//GRMZM2G138423//GRMZM2G080542//GRMZM2G124455//GRMZM5G836683//GRMZM2G458164//GRMZM2G475899//GRMZM2G455243//GRMZM2G091265//GRMZM2G111017//GRMZM2G108716//GRMZM2G356935//GRMZM2G025592//GRMZM2G037386//GRMZM2G022856//GRMZM2G083526//GRMZM5G878754//GRMZM2G059102//GRMZM2G014276//GRMZM2G168249//GRMZM2G132880//GRMZM2G028041//GRMZM2G113742//GRMZM2G091578//GRMZM5G871463//GRMZM2…	GRMZM2G059102//GRMZM2G028041//GRMZM2G113742//GRMZM2G171365//GRMZM2G098813//GRMZM2G338259//GRMZM5G895313//GRMZM2G133331//GRMZM2G180190//GRMZM2G067053//GRMZM2G072582//GRMZM2G142999	MIKC//HB//G2-like//MIKC//LFY//ARF//CSD//bZIP//LFY//Orphans//MIKC//B3	12
GO:0009415	P	response to water	30	1291	264	25864	7.5e-05	0.0029	GRMZM2G008166//GRMZM2G064426//GRMZM2G059453//GRMZM2G421279//GRMZM2G479684//GRMZM2G181153//GRMZM2G134628//GRMZM2G306348//GRMZM2G349651//GRMZM2G108474//GRMZM2G073275//GRMZM2G072855//GRMZM2G063896//GRMZM2G006894//GRMZM5G895313//GRMZM2G332838//GRMZM2G332976//GRMZM2G143780//AC212565.3_FG001//GRMZM2G084195//GRMZM2G001221//GRMZM2G016232//GRMZM2G014300//GRMZM5G804893//GRMZM2G492252//GRMZM2G001160//GRMZM2…	GRMZM2G008166//GRMZM2G064426//GRMZM2G059453//GRMZM2G134628//GRMZM5G895313//GRMZM5G804893	bZIP//NF-YB//Orphans//Orphans//CSD//NF-YB	6
GO:0030532	C	small nuclear ribonucleoprotein complex	5	1291	9	25864	0.00034	0.0041	GRMZM2G007590//GRMZM2G166985//GRMZM2G076399//GRMZM2G171372//GRMZM2G153450	-	-	0
GO:0044459	C	plasma membrane part	55	1291	663	25864	0.00037	0.0044	GRMZM2G040689//GRMZM2G037140//GRMZM2G107686//GRMZM2G064640//GRMZM2G100478//GRMZM2G139349//GRMZM2G146809//GRMZM2G078985//GRMZM2G479684//GRMZM2G181153//GRMZM5G819523//GRMZM2G022856//GRMZM2G083253//GRMZM2G028726//GRMZM2G084181//GRMZM2G009025//GRMZM2G019356//GRMZM2G119521//GRMZM5G887054//GRMZM2G320269//GRMZM2G089819//GRMZM2G349651//GRMZM2G108474//GRMZM5G850966//GRMZM2G004699//GRMZM5G899149//GRMZM2G32…	-	-	0
GO:0009908	P	flower development	33	1291	313	25864	0.00013	0.0047	AC217051.3_FG006//GRMZM2G091265//GRMZM2G098813//GRMZM2G142999//GRMZM2G111017//GRMZM2G108716//GRMZM2G059102//GRMZM2G138008//GRMZM2G132880//GRMZM2G028041//GRMZM5G871463//GRMZM2G145029//GRMZM2G338259//GRMZM2G171365//GRMZM2G116840//GRMZM2G305124//GRMZM2G052111//GRMZM2G319798//GRMZM2G019686//GRMZM2G064613//GRMZM2G480903//GRMZM5G895313//GRMZM2G060723//GRMZM2G133331//GRMZM2G126552//GRMZM2G180190//GRMZM2…	GRMZM2G098813//GRMZM2G142999//GRMZM2G059102//GRMZM2G028041//GRMZM2G338259//GRMZM2G171365//GRMZM5G895313//GRMZM2G133331//GRMZM2G180190//GRMZM2G067053	LFY//B3//MIKC//HB//ARF//MIKC//CSD//bZIP//LFY//Orphans	10
GO:0048523	P	negative regulation of cellular process	28	1291	248	25864	0.00014	0.0053	GRMZM2G098813//GRMZM2G338259//GRMZM2G112072//GRMZM5G851405//GRMZM2G121706//GRMZM2G059102//GRMZM2G141818//GRMZM2G134628//GRMZM5G892991//GRMZM2G059453//GRMZM2G171365//GRMZM2G480903//GRMZM2G315072//GRMZM2G102946//GRMZM5G843174//GRMZM2G417963//GRMZM2G056075//GRMZM2G040965//GRMZM2G180190//AC189879.3_FG003//GRMZM2G025592//GRMZM2G121208//GRMZM2G047143//GRMZM5G882228//GRMZM2G072582//GRMZM2G057571//GRMZM2…	GRMZM2G098813//GRMZM2G338259//GRMZM2G121706//GRMZM2G059102//GRMZM2G134628//GRMZM2G059453//GRMZM2G171365//GRMZM2G180190//GRMZM2G072582//GRMZM2G019060	LFY//ARF//OFP//MIKC//Orphans//Orphans//MIKC//LFY//MIKC//GRAS	10
GO:0016569	P	covalent chromatin modification	17	1291	113	25864	0.00015	0.0055	GRMZM2G145666//GRMZM2G042442//GRMZM2G078198//GRMZM2G080588//GRMZM2G080542//GRMZM2G081474//GRMZM5G843174//GRMZM2G149786//GRMZM2G025592//GRMZM2G141818//GRMZM2G157820//GRMZM2G068193//GRMZM5G851405//GRMZM2G305124//GRMZM2G126552//GRMZM2G132116//GRMZM2G005310	-	-	0
GO:0048519	P	negative regulation of biological process	37	1291	372	25864	0.00015	0.0055	AC217051.3_FG006//GRMZM2G042443//GRMZM2G098813//GRMZM2G338259//GRMZM2G112072//GRMZM5G851405//GRMZM2G121706//GRMZM2G059102//GRMZM2G141818//GRMZM2G134628//GRMZM5G892991//GRMZM2G059453//GRMZM2G171365//GRMZM2G116840//GRMZM2G480903//GRMZM2G315072//GRMZM2G102946//GRMZM5G843174//GRMZM2G132880//GRMZM2G417963//GRMZM2G056075//GRMZM2G034804//GRMZM2G126292//GRMZM2G126552//GRMZM2G040965//GRMZM2G180190//AC1898…	GRMZM2G098813//GRMZM2G338259//GRMZM2G121706//GRMZM2G059102//GRMZM2G134628//GRMZM2G059453//GRMZM2G171365//GRMZM2G180190//GRMZM2G072582//GRMZM2G019060	LFY//ARF//OFP//MIKC//Orphans//Orphans//MIKC//LFY//MIKC//GRAS	10
GO:0009292	P	genetic transfer	8	1291	27	25864	0.00019	0.0068	GRMZM2G157820//GRMZM2G151826//GRMZM2G081474//GRMZM2G057369//GRMZM2G025592//GRMZM2G042047//GRMZM2G176707//GRMZM2G005310	-	-	0
GO:0009294	P	DNA mediated transformation	8	1291	27	25864	0.00019	0.0068	GRMZM2G157820//GRMZM2G151826//GRMZM2G081474//GRMZM2G057369//GRMZM2G025592//GRMZM2G042047//GRMZM2G176707//GRMZM2G005310	-	-	0
GO:0000278	P	mitotic cell cycle	11	1291	53	25864	0.0002	0.0069	GRMZM2G038485//GRMZM2G057369//GRMZM2G047143//GRMZM2G108474//GRMZM2G121843//GRMZM2G068193//GRMZM2G470438//GRMZM2G112072//GRMZM2G019060//AC149818.2_FG004//GRMZM2G033828	GRMZM2G019060	GRAS	1
GO:0008356	P	asymmetric cell division	6	1291	14	25864	0.00025	0.0087	GRMZM2G025592//GRMZM2G131516//GRMZM2G019060//GRMZM2G005310//GRMZM2G403620//GRMZM2G172657	GRMZM2G131516//GRMZM2G019060//GRMZM2G403620	GRAS//GRAS//MYB	3
GO:0016570	P	histone modification	16	1291	109	25864	0.00029	0.01	GRMZM2G145666//GRMZM2G042442//GRMZM2G078198//GRMZM2G080588//GRMZM2G080542//GRMZM2G081474//GRMZM2G149786//GRMZM2G025592//GRMZM2G141818//GRMZM2G157820//GRMZM2G068193//GRMZM5G851405//GRMZM2G305124//GRMZM2G126552//GRMZM2G132116//GRMZM2G005310	-	-	0
GO:0044267	P	cellular protein metabolic process	233	1291	3741	25864	0.00031	0.01	GRMZM2G058681//GRMZM2G108348//GRMZM2G050460//GRMZM2G056988//GRMZM5G841900//GRMZM5G835235//GRMZM2G137710//GRMZM2G064640//GRMZM2G086805//GRMZM2G148702//GRMZM2G002830//GRMZM2G006293//GRMZM2G078985//GRMZM2G009265//GRMZM5G851405//GRMZM2G078198//GRMZM6G578655//GRMZM2G037386//GRMZM2G120942//GRMZM2G390345//GRMZM2G360677//GRMZM2G073401//GRMZM2G119521//GRMZM2G033375//GRMZM2G047727//GRMZM2G091189//GRMZM2G12…	GRMZM2G110952//GRMZM2G134628//GRMZM5G818101//GRMZM2G122228//GRMZM5G891266//GRMZM2G047376//GRMZM2G053722//GRMZM2G059453	Alfin-like//Orphans//Orphans//Orphans//Orphans//Orphans//Orphans//Orphans	8
GO:0005618	C	cell wall	53	1291	659	25864	0.0009	0.011	GRMZM2G108348//GRMZM2G180870//GRMZM2G458164//GRMZM2G146809//GRMZM2G078985//GRMZM2G043737//GRMZM2G030293//GRMZM2G039919//GRMZM2G083253//GRMZM2G102946//GRMZM2G009025//GRMZM2G019356//GRMZM2G091578//GRMZM2G160327//GRMZM2G320269//GRMZM2G089819//GRMZM2G124143//GRMZM2G177720//GRMZM5G852185//GRMZM2G158568//GRMZM2G004699//GRMZM2G052507//GRMZM2G026147//GRMZM2G319798//GRMZM2G148176//AC210669.3_FG001//GRMZM2…	-	-	0
GO:0030312	C	external encapsulating structure	54	1291	680	25864	0.0011	0.012	GRMZM2G108348//GRMZM2G180870//GRMZM2G458164//GRMZM2G146809//GRMZM2G078985//GRMZM2G043737//GRMZM2G030293//GRMZM2G039919//GRMZM2G083253//GRMZM2G102946//GRMZM2G009025//GRMZM2G019356//GRMZM2G091578//GRMZM2G160327//GRMZM2G320269//GRMZM2G089819//GRMZM2G124143//GRMZM2G177720//GRMZM5G852185//GRMZM2G158568//GRMZM2G004699//GRMZM2G052507//GRMZM2G026147//GRMZM2G319798//GRMZM2G148176//AC210669.3_FG001//GRMZM2…	-	-	0
GO:0050793	P	regulation of developmental process	31	1291	311	25864	0.00048	0.016	AC217051.3_FG006//GRMZM2G098813//GRMZM2G040278//GRMZM5G892991//GRMZM2G078198//GRMZM2G059102//GRMZM2G138008//GRMZM2G132880//GRMZM2G028041//GRMZM5G871463//GRMZM2G091265//GRMZM2G338259//GRMZM2G171365//GRMZM2G116840//GRMZM2G052111//GRMZM2G019686//GRMZM2G044963//GRMZM2G068193//GRMZM2G133331//GRMZM2G126552//GRMZM2G392710//GRMZM2G113779//GRMZM2G180190//GRMZM2G067053//GRMZM2G104925//GRMZM2G075081//GRMZM2…	GRMZM2G098813//GRMZM2G059102//GRMZM2G028041//GRMZM2G338259//GRMZM2G171365//GRMZM2G133331//GRMZM2G113779//GRMZM2G180190//GRMZM2G067053//GRMZM2G072582	LFY//MIKC//HB//ARF//MIKC//bZIP//SBP//LFY//Orphans//MIKC	10
GO:0008283	P	cell proliferation	11	1291	60	25864	0.0005	0.016	GRMZM2G079290//GRMZM2G005256//GRMZM2G002830//GRMZM2G107686//GRMZM2G417963//GRMZM2G338259//GRMZM2G108474//GRMZM2G176707//GRMZM2G139894//GRMZM2G180246//GRMZM2G138008	GRMZM2G338259	ARF	1
GO:0016571	P	histone methylation	11	1291	60	25864	0.0005	0.016	GRMZM2G145666//GRMZM2G042442//GRMZM2G078198//GRMZM2G157820//GRMZM2G080542//GRMZM2G149786//GRMZM2G141818//GRMZM2G025592//GRMZM2G305124//GRMZM2G126552//GRMZM2G005310	-	-	0
GO:0048827	P	phyllome development	23	1291	204	25864	0.00055	0.018	GRMZM2G005256//GRMZM2G057369//GRMZM2G142999//GRMZM2G037386//GRMZM2G022856//GRMZM2G177110//GRMZM6G522911//GRMZM2G180246//GRMZM2G001981//GRMZM2G019567//GRMZM5G852185//GRMZM2G116840//GRMZM2G138008//GRMZM2G403620//GRMZM2G172657//GRMZM2G033828//GRMZM2G145666//GRMZM2G157820//GRMZM2G067053//GRMZM2G167986//GRMZM2G019060//AC189879.3_FG003//GRMZM2G079185	GRMZM2G142999//GRMZM2G177110//GRMZM2G403620//GRMZM2G172657//GRMZM2G067053//GRMZM2G019060	B3//LBD//MYB//GRAS//Orphans//GRAS	6
GO:0009505	C	plant-type cell wall	23	1291	229	25864	0.0022	0.025	GRMZM2G026147//GRMZM2G458164//GRMZM2G146809//GRMZM2G019356//GRMZM2G160327//GRMZM2G320269//GRMZM2G089819//GRMZM2G091578//GRMZM2G009025//GRMZM2G052507//GRMZM2G148176//GRMZM2G445169//GRMZM2G102946//GRMZM2G044968//GRMZM2G004699//GRMZM2G042008//GRMZM2G009282//AC205471.4_FG008//GRMZM2G166413//GRMZM2G052365//GRMZM2G012224//GRMZM2G105844//GRMZM2G153488	-	-	0
GO:0016272	C	prefoldin complex	5	1291	16	25864	0.0026	0.029	GRMZM2G023347//GRMZM2G070061//AC203985.4_FG005//GRMZM5G885473//GRMZM2G049390	-	-	0
GO:0043414	P	macromolecule methylation	16	1291	123	25864	0.00096	0.031	GRMZM2G145666//GRMZM2G042442//GRMZM2G461447//GRMZM2G157820//GRMZM2G032104//GRMZM2G080542//GRMZM2G065599//GRMZM2G078198//GRMZM5G843174//GRMZM2G025592//GRMZM2G141818//GRMZM2G008287//GRMZM2G149786//GRMZM2G305124//GRMZM2G126552//GRMZM2G005310	-	-	0
GO:0006302	P	double-strand break repair	8	1291	36	25864	0.00098	0.031	GRMZM2G001869//GRMZM2G071304//GRMZM2G008665//GRMZM2G057369//GRMZM2G108255//GRMZM2G083138//GRMZM2G163658//GRMZM2G005061	-	-	0
GO:0008213	P	protein amino acid alkylation	12	1291	78	25864	0.0011	0.035	GRMZM2G145666//GRMZM2G042442//GRMZM2G008287//GRMZM2G157820//GRMZM2G080542//GRMZM2G078198//GRMZM2G149786//GRMZM2G141818//GRMZM2G025592//GRMZM2G305124//GRMZM2G126552//GRMZM2G005310	-	-	0
GO:0006479	P	protein amino acid methylation	12	1291	78	25864	0.0011	0.035	GRMZM2G145666//GRMZM2G042442//GRMZM2G008287//GRMZM2G157820//GRMZM2G080542//GRMZM2G078198//GRMZM2G149786//GRMZM2G141818//GRMZM2G025592//GRMZM2G305124//GRMZM2G126552//GRMZM2G005310	-	-	0
GO:0010073	P	meristem maintenance	11	1291	68	25864	0.0012	0.039	GRMZM2G180190//GRMZM2G098813//GRMZM5G892991//GRMZM2G171365//GRMZM2G060723//GRMZM2G167986//GRMZM2G052111//GRMZM2G072582//GRMZM2G139894//GRMZM2G059102//GRMZM2G138008	GRMZM2G180190//GRMZM2G098813//GRMZM2G171365//GRMZM2G072582//GRMZM2G059102	LFY//LFY//MIKC//MIKC//MIKC	5
GO:0000725	P	recombinational repair	6	1291	21	25864	0.0014	0.043	GRMZM2G008665//GRMZM2G057369//GRMZM2G108255//GRMZM2G083138//GRMZM2G163658//GRMZM2G005061	-	-	0
GO:0007346	P	regulation of mitotic cell cycle	6	1291	21	25864	0.0014	0.043	GRMZM2G112072//GRMZM2G057369//GRMZM2G047143//GRMZM2G108474//GRMZM2G068193//GRMZM2G019060	-	-	0
GO:0000724	P	double-strand break repair via homologous recombination	6	1291	21	25864	0.0014	0.043	GRMZM2G008665//GRMZM2G057369//GRMZM2G108255//GRMZM2G083138//GRMZM2G163658//GRMZM2G005061	-	-	0
GO:0051239	P	regulation of multicellular organismal process	26	1291	263	25864	0.0015	0.043	AC217051.3_FG006//GRMZM2G040278//GRMZM2G078198//GRMZM2G059102//GRMZM2G138008//GRMZM2G132880//GRMZM2G028041//GRMZM5G871463//GRMZM2G091265//GRMZM2G338259//GRMZM2G171365//GRMZM2G108474//GRMZM2G116840//GRMZM2G052111//GRMZM2G019686//GRMZM2G044963//GRMZM2G068193//GRMZM2G126552//GRMZM2G113779//GRMZM2G067053//GRMZM2G104925//GRMZM2G075081//GRMZM2G108716//GRMZM2G167986//GRMZM2G133331//GRMZM2G139894	GRMZM2G059102//GRMZM2G028041//GRMZM2G338259//GRMZM2G171365//GRMZM2G113779//GRMZM2G067053//GRMZM2G133331	MIKC//HB//ARF//MIKC//SBP//Orphans//bZIP	7
GO:0010077	P	maintenance of inflorescence meristem identity	5	1291	14	25864	0.0016	0.047	GRMZM2G171365//GRMZM2G072582//GRMZM2G098813//GRMZM2G180190//GRMZM2G059102	GRMZM2G171365//GRMZM2G072582//GRMZM2G098813//GRMZM2G180190	MIKC//MIKC//LFY//LFY	4

## Sheet: M2
GO enrichment analysis of genes in M2.
GO_acc	Term_type	Term	Queryitem	Querytotal	Bgitem	Bgtotal	Pvalue	FDR	Entries	TF_IDs	TF_families	TF_number
GO:0005488	F	binding	572	771	15311	25864	6e-18	4e-15	GRMZM2G134982//GRMZM2G113365//GRMZM2G067019//GRMZM2G406712//GRMZM2G024592//GRMZM2G457467//GRMZM2G039671//GRMZM2G416120//GRMZM2G034748//GRMZM2G378490//GRMZM2G121427//GRMZM2G346701//AC205677.3_FG001//GRMZM2G140996//GRMZM2G116632//GRMZM2G385338//GRMZM2G173770//GRMZM2G084296//AC200210.1_FG006//GRMZM2G317835//AC198725.4_FG007//GRMZM5G834354//GRMZM2G138230//GRMZM2G061545//GRMZM2G044180//GRMZM2G106653//…	GRMZM2G378490//GRMZM2G061545//GRMZM2G106653//GRMZM2G369629//GRMZM2G360523//GRMZM2G079123//GRMZM2G064630//GRMZM5G845366//AC149475.2_FG005//GRMZM2G023557//AC207628.4_FG011//GRMZM2G368448//GRMZM2G301122//GRMZM2G151266//GRMZM2G085427//GRMZM2G423456//GRMZM2G073836//GRMZM2G426486//GRMZM2G122750//GRMZM2G405699//GRMZM2G531738//GRMZM2G116658//GRMZM2G101499//GRMZM2G043250//GRMZM2G431157//GRMZM2G008356//GRM…	Dof//C2H2//FAR1//bHLH//ARR-B//MYB//MYB//C3H//C2H2//MYB_related//Orphans//Orphans//Trihelix//HB//MYB_related//Orphans//MYB//Orphans//HB//B3//MYB_related//HB//SBP//FAR1//C2H2//B3//MYB_related//HB//Orphans//MYB//Orphans//C3H//Orphans//ARID//Orphans//C3H//NAC//B3//E2F/DP//Orphans//HB//HB//Orphans//C2H2//FAR1//E2F-DP//CAMTA//ARF//GATA//bZIP//HB//ARR-B//ERF//Orphans//bHLH//Orphans//CAMTA//SBP//MYB_rela…	63
GO:0016817	F	hydrolase activity, acting on acid anhydrides	86	771	1115	25864	9.4e-15	3.2e-12	GRMZM2G134982//GRMZM2G151944//AC155377.1_FG001//GRMZM2G332687//GRMZM2G381576//GRMZM2G428242//GRMZM2G082205//GRMZM2G007659//GRMZM2G316232//GRMZM2G401769//GRMZM2G066757//GRMZM2G451856//GRMZM2G075900//GRMZM2G385925//GRMZM2G085587//GRMZM2G163325//GRMZM2G024466//GRMZM2G132403//GRMZM2G031053//GRMZM2G040995//GRMZM2G316191//GRMZM2G081429//GRMZM2G138230//GRMZM2G057380//AC233878.1_FG004//GRMZM2G000823//GRM…	AC155377.1_FG001//GRMZM2G057380//GRMZM2G113202//GRMZM2G449909	Orphans//Orphans//Orphans//Orphans	4
GO:0017111	F	nucleoside-triphosphatase activity	80	771	1012	25864	2.6e-14	5.9e-12	GRMZM2G134982//GRMZM2G151944//GRMZM2G449909//GRMZM2G105770//GRMZM2G357923//AC203173.3_FG004//GRMZM2G003411//GRMZM2G066757//GRMZM2G332687//GRMZM2G381576//GRMZM2G163325//GRMZM2G024882//GRMZM2G057380//GRMZM2G122965//GRMZM2G469162//AC155377.1_FG001//GRMZM2G029223//GRMZM2G315264//GRMZM2G082205//AC152495.1_FG012//GRMZM2G574858//GRMZM5G836886//GRMZM5G850607//GRMZM2G428242//GRMZM2G132403//GRMZM2G007659//…	GRMZM2G449909//GRMZM2G057380//AC155377.1_FG001//GRMZM2G113202//GRMZM2G139583	Orphans//Orphans//Orphans//Orphans//Orphans	5
GO:0016818	F	hydrolase activity, acting on acid anhydrides, in phosphorus-containing anhydrides	83	771	1092	25864	6.1e-14	1e-11	GRMZM2G134982//GRMZM2G399320//GRMZM2G151944//GRMZM2G449909//GRMZM2G105770//GRMZM2G357923//AC203173.3_FG004//GRMZM2G003411//GRMZM2G066757//GRMZM2G332687//GRMZM2G381576//GRMZM2G163325//GRMZM5G818791//GRMZM2G024882//GRMZM2G057380//GRMZM2G122965//GRMZM2G469162//AC155377.1_FG001//GRMZM2G029223//GRMZM2G315264//GRMZM2G082205//AC152495.1_FG012//GRMZM2G574858//GRMZM5G836886//GRMZM5G850607//GRMZM2G428242//…	GRMZM2G449909//GRMZM2G057380//AC155377.1_FG001//GRMZM2G113202//GRMZM2G139583	Orphans//Orphans//Orphans//Orphans//Orphans	5
GO:0016462	F	pyrophosphatase activity	81	771	1068	25864	1.4e-13	1.9e-11	GRMZM2G134982//GRMZM2G151944//GRMZM2G449909//GRMZM2G105770//GRMZM2G357923//AC203173.3_FG004//GRMZM2G003411//GRMZM2G066757//GRMZM2G332687//GRMZM2G381576//GRMZM2G163325//GRMZM2G024882//GRMZM2G057380//GRMZM2G122965//GRMZM2G469162//AC155377.1_FG001//GRMZM2G029223//GRMZM2G315264//GRMZM2G082205//AC152495.1_FG012//GRMZM2G574858//GRMZM5G836886//GRMZM5G850607//GRMZM2G428242//GRMZM2G132403//GRMZM2G007659//…	GRMZM2G449909//GRMZM2G057380//AC155377.1_FG001//GRMZM2G113202//GRMZM2G139583	Orphans//Orphans//Orphans//Orphans//Orphans	5
GO:0032559	F	adenyl ribonucleotide binding	166	771	3266	25864	9.7e-12	1.1e-09	GRMZM2G151944//GRMZM2G105428//GRMZM2G448633//AC155377.1_FG001//GRMZM2G332687//GRMZM2G381576//GRMZM2G005134//GRMZM2G025340//GRMZM2G094664//GRMZM2G057416//GRMZM2G416120//GRMZM2G428242//GRMZM2G082205//GRMZM2G172396//GRMZM2G072107//GRMZM2G357923//GRMZM2G121427//GRMZM2G308064//GRMZM2G066757//GRMZM2G082522//GRMZM2G385925//GRMZM2G168706//GRMZM2G023636//GRMZM2G085587//GRMZM2G381402//GRMZM2G124550//GRMZM2…	AC155377.1_FG001//GRMZM2G057380//GRMZM2G113202//GRMZM2G420801//GRMZM2G423456//GRMZM2G449909//GRMZM2G053713	Orphans//Orphans//Orphans//Orphans//Orphans//Orphans//Orphans	7
GO:0004386	F	helicase activity	33	771	252	25864	1.5e-11	1.5e-09	GRMZM2G151944//GRMZM2G357923//GRMZM2G451856//GRMZM2G024882//GRMZM2G469162//GRMZM2G428242//GRMZM2G082205//GRMZM2G574858//GRMZM2G050882//GRMZM2G163849//GRMZM2G066757//GRMZM2G023636//GRMZM2G085587//GRMZM2G468132//GRMZM2G076730//GRMZM2G024466//GRMZM2G117060//GRMZM5G802858//GRMZM2G040995//GRMZM2G035068//GRMZM2G316191//GRMZM2G049168//GRMZM2G047949//GRMZM2G138230//GRMZM2G107987//GRMZM2G030659//GRMZM2G12…	-	-	0
GO:0001882	F	nucleoside binding	171	771	3443	25864	2.6e-11	2.2e-09	GRMZM2G151944//GRMZM2G105428//GRMZM2G448633//AC155377.1_FG001//GRMZM2G332687//GRMZM2G381576//GRMZM2G005134//GRMZM2G025340//GRMZM2G094664//GRMZM2G057416//GRMZM2G416120//GRMZM2G428242//GRMZM2G082205//GRMZM2G172396//GRMZM2G072107//GRMZM2G357923//GRMZM2G121427//GRMZM2G308064//GRMZM2G066757//GRMZM2G082522//GRMZM2G385925//GRMZM2G168706//GRMZM2G023636//GRMZM2G085587//GRMZM2G381402//GRMZM2G124550//GRMZM2…	AC155377.1_FG001//GRMZM2G057380//GRMZM2G113202//GRMZM2G420801//GRMZM2G423456//GRMZM2G449909//GRMZM2G053713	Orphans//Orphans//Orphans//Orphans//Orphans//Orphans//Orphans	7
GO:0032555	F	purine ribonucleotide binding	176	771	3607	25864	4.8e-11	3.2e-09	GRMZM2G134982//GRMZM2G151944//GRMZM2G105428//GRMZM2G448633//AC155377.1_FG001//GRMZM2G332687//GRMZM2G381576//GRMZM2G005134//GRMZM2G145772//GRMZM2G025340//GRMZM2G094664//GRMZM2G057416//GRMZM2G416120//GRMZM2G428242//GRMZM2G082205//GRMZM2G172396//GRMZM2G072107//GRMZM2G357923//GRMZM2G121427//GRMZM2G308064//GRMZM2G066757//GRMZM2G082522//GRMZM2G385925//GRMZM2G168706//GRMZM2G023636//GRMZM2G085587//GRMZM2…	AC155377.1_FG001//GRMZM2G057380//GRMZM2G113202//GRMZM2G420801//GRMZM2G423456//GRMZM2G449909//GRMZM2G053713	Orphans//Orphans//Orphans//Orphans//Orphans//Orphans//Orphans	7
GO:0032553	F	ribonucleotide binding	176	771	3607	25864	4.8e-11	3.2e-09	GRMZM2G134982//GRMZM2G151944//GRMZM2G105428//GRMZM2G448633//AC155377.1_FG001//GRMZM2G332687//GRMZM2G381576//GRMZM2G005134//GRMZM2G145772//GRMZM2G025340//GRMZM2G094664//GRMZM2G057416//GRMZM2G416120//GRMZM2G428242//GRMZM2G082205//GRMZM2G172396//GRMZM2G072107//GRMZM2G357923//GRMZM2G121427//GRMZM2G308064//GRMZM2G066757//GRMZM2G082522//GRMZM2G385925//GRMZM2G168706//GRMZM2G023636//GRMZM2G085587//GRMZM2…	AC155377.1_FG001//GRMZM2G057380//GRMZM2G113202//GRMZM2G420801//GRMZM2G423456//GRMZM2G449909//GRMZM2G053713	Orphans//Orphans//Orphans//Orphans//Orphans//Orphans//Orphans	7
GO:0001883	F	purine nucleoside binding	169	771	3434	25864	7e-11	4e-09	GRMZM2G151944//GRMZM2G105428//GRMZM2G448633//AC155377.1_FG001//GRMZM2G332687//GRMZM2G381576//GRMZM2G005134//GRMZM2G025340//GRMZM2G094664//GRMZM2G057416//GRMZM2G416120//GRMZM2G428242//GRMZM2G082205//GRMZM2G172396//GRMZM2G072107//GRMZM2G357923//GRMZM2G121427//GRMZM2G308064//GRMZM2G066757//GRMZM2G082522//GRMZM2G385925//GRMZM2G168706//GRMZM2G023636//GRMZM2G085587//GRMZM2G381402//GRMZM2G124550//GRMZM2…	AC155377.1_FG001//GRMZM2G057380//GRMZM2G113202//GRMZM2G420801//GRMZM2G423456//GRMZM2G449909//GRMZM2G053713	Orphans//Orphans//Orphans//Orphans//Orphans//Orphans//Orphans	7
GO:0030554	F	adenyl nucleotide binding	169	771	3432	25864	6.7e-11	4e-09	GRMZM2G151944//GRMZM2G105428//GRMZM2G448633//AC155377.1_FG001//GRMZM2G332687//GRMZM2G381576//GRMZM2G005134//GRMZM2G025340//GRMZM2G094664//GRMZM2G057416//GRMZM2G416120//GRMZM2G428242//GRMZM2G082205//GRMZM2G172396//GRMZM2G072107//GRMZM2G357923//GRMZM2G121427//GRMZM2G308064//GRMZM2G066757//GRMZM2G082522//GRMZM2G385925//GRMZM2G168706//GRMZM2G023636//GRMZM2G085587//GRMZM2G381402//GRMZM2G124550//GRMZM2…	AC155377.1_FG001//GRMZM2G057380//GRMZM2G113202//GRMZM2G420801//GRMZM2G423456//GRMZM2G449909//GRMZM2G053713	Orphans//Orphans//Orphans//Orphans//Orphans//Orphans//Orphans	7
GO:0005524	F	ATP binding	155	771	3105	25864	2.1e-10	1.1e-08	GRMZM2G151944//GRMZM2G448633//AC155377.1_FG001//GRMZM2G332687//GRMZM2G381576//GRMZM2G025340//GRMZM2G057416//GRMZM2G416120//GRMZM2G428242//GRMZM2G082205//GRMZM2G172396//GRMZM2G072107//GRMZM2G357923//GRMZM2G121427//GRMZM2G401769//GRMZM2G066757//GRMZM2G082522//GRMZM2G385925//GRMZM2G168706//GRMZM2G023636//GRMZM2G085587//GRMZM2G381402//GRMZM2G124550//GRMZM2G024466//GRMZM2G132403//GRMZM5G802858//GRMZM2…	AC155377.1_FG001//GRMZM2G057380//GRMZM2G113202//GRMZM2G420801//GRMZM2G423456//GRMZM2G449909//GRMZM2G053713	Orphans//Orphans//Orphans//Orphans//Orphans//Orphans//Orphans	7
GO:0005515	F	protein binding	229	771	5187	25864	2.4e-10	1.2e-08	GRMZM2G466292//GRMZM2G113365//GRMZM2G118641//AC155377.1_FG001//GRMZM2G358381//GRMZM2G406712//GRMZM2G005134//GRMZM2G146267//GRMZM2G073581//GRMZM2G457467//GRMZM2G351382//GRMZM2G063850//GRMZM2G090693//GRMZM2G034748//GRMZM2G383623//GRMZM2G458266//GRMZM2G046021//GRMZM2G116952//GRMZM2G070765//GRMZM2G061704//GRMZM2G385338//GRMZM2G361518//AC207652.3_FG001//GRMZM2G168706//GRMZM2G173770//GRMZM2G012319//GRM…	GRMZM2G466292//AC155377.1_FG001//GRMZM2G057380//GRMZM2G369629//GRMZM2G475289//AC149475.2_FG005//GRMZM2G113202//GRMZM2G431157//AC207628.4_FG011//GRMZM2G171600//GRMZM2G368448//GRMZM2G420801//GRMZM2G426486//GRMZM2G551402//GRMZM2G423456//GRMZM2G449909//GRMZM2G314546//GRMZM2G048582//GRMZM2G050590//GRMZM2G152661//GRMZM2G139583	ARID//Orphans//Orphans//bHLH//bHLH//C2H2//Orphans//C2H2//Orphans//CAMTA//Orphans//Orphans//Orphans//Orphans//Orphans//Orphans//HB//RWP-RK//E2F-DP//CAMTA//Orphans	21
GO:0017076	F	purine nucleotide binding	179	771	3780	25864	3.2e-10	1.4e-08	GRMZM2G134982//GRMZM2G151944//GRMZM2G105428//GRMZM2G448633//AC155377.1_FG001//GRMZM2G332687//GRMZM2G381576//GRMZM2G005134//GRMZM2G145772//GRMZM2G025340//GRMZM2G094664//GRMZM2G057416//GRMZM2G416120//GRMZM2G428242//GRMZM2G082205//GRMZM2G172396//GRMZM2G072107//GRMZM2G357923//GRMZM2G121427//GRMZM2G308064//GRMZM2G066757//GRMZM2G082522//GRMZM2G385925//GRMZM2G168706//GRMZM2G023636//GRMZM2G085587//GRMZM2…	AC155377.1_FG001//GRMZM2G057380//GRMZM2G113202//GRMZM2G420801//GRMZM2G423456//GRMZM2G449909//GRMZM2G053713	Orphans//Orphans//Orphans//Orphans//Orphans//Orphans//Orphans	7
GO:0000166	F	nucleotide binding	198	771	4586	25864	3.8e-08	1.6e-06	GRMZM2G134982//GRMZM2G151944//GRMZM2G105428//GRMZM2G448633//AC155377.1_FG001//GRMZM2G332687//GRMZM2G381576//GRMZM2G005134//GRMZM2G145772//GRMZM2G025340//GRMZM2G094664//GRMZM2G028921//GRMZM2G057416//GRMZM2G416120//GRMZM2G428242//GRMZM2G082205//GRMZM2G172396//GRMZM2G072107//GRMZM2G357923//GRMZM2G007659//GRMZM2G121427//GRMZM2G308064//GRMZM2G066757//GRMZM2G082522//GRMZM2G385925//GRMZM2G168706//GRMZM2…	AC155377.1_FG001//GRMZM2G057380//GRMZM2G113202//GRMZM2G420801//GRMZM2G423456//GRMZM2G449909//GRMZM2G053713	Orphans//Orphans//Orphans//Orphans//Orphans//Orphans//Orphans	7
GO:0042623	F	ATPase activity, coupled	34	771	375	25864	4.4e-08	1.8e-06	GRMZM2G151944//GRMZM2G357923//GRMZM2G387383//GRMZM2G451856//GRMZM2G060045//GRMZM2G024882//GRMZM2G413853//GRMZM2G082205//AC152495.1_FG012//GRMZM5G836886//GRMZM2G050882//GRMZM5G840699//GRMZM2G066757//GRMZM2G113056//GRMZM2G023636//GRMZM2G108057//GRMZM2G049351//GRMZM2G085587//GRMZM2G468132//GRMZM2G040995//GRMZM2G315375//GRMZM2G047949//GRMZM2G401769//GRMZM2G140328//GRMZM2G107987//GRMZM2G030659//GRMZM2…	-	-	0
GO:0005643	C	nuclear pore	12	771	38	25864	1.4e-08	4.6e-06	GRMZM2G408305//GRMZM2G451443//GRMZM2G344924//GRMZM2G312026//GRMZM2G348675//GRMZM2G439339//GRMZM2G052435//GRMZM2G162329//GRMZM2G457415//GRMZM2G311883//GRMZM2G056661//GRMZM2G107239	-	-	0
GO:0046930	C	pore complex	12	771	39	25864	1.8e-08	4.6e-06	GRMZM2G408305//GRMZM2G451443//GRMZM2G344924//GRMZM2G312026//GRMZM2G348675//GRMZM2G439339//GRMZM2G052435//GRMZM2G162329//GRMZM2G457415//GRMZM2G311883//GRMZM2G056661//GRMZM2G107239	-	-	0
GO:0016887	F	ATPase activity	37	771	481	25864	5.3e-07	2e-05	GRMZM2G151944//GRMZM2G357923//GRMZM2G387383//GRMZM2G003411//GRMZM2G060045//GRMZM2G024882//GRMZM2G413853//GRMZM2G082205//AC152495.1_FG012//GRMZM5G836886//GRMZM2G050882//GRMZM5G840699//GRMZM2G066757//GRMZM2G113056//GRMZM2G023636//GRMZM2G108057//GRMZM2G049351//GRMZM2G085587//GRMZM2G468132//GRMZM2G040995//GRMZM2G315375//GRMZM2G047949//GRMZM2G125935//GRMZM2G401769//GRMZM2G140328//GRMZM2G107987//GRMZM2…	-	-	0
GO:0008026	F	ATP-dependent helicase activity	19	771	155	25864	7.8e-07	2.6e-05	GRMZM2G030659//GRMZM2G085587//GRMZM2G413853//GRMZM2G125935//GRMZM2G121776//GRMZM2G357923//GRMZM2G040995//GRMZM2G468132//GRMZM2G066757//GRMZM2G024882//GRMZM2G026991//GRMZM2G451856//GRMZM2G047949//GRMZM2G151944//GRMZM2G023636//GRMZM2G050882//GRMZM2G082205//GRMZM2G000823//GRMZM2G107987	-	-	0
GO:0070035	F	purine NTP-dependent helicase activity	19	771	155	25864	7.8e-07	2.6e-05	GRMZM2G030659//GRMZM2G085587//GRMZM2G413853//GRMZM2G125935//GRMZM2G121776//GRMZM2G357923//GRMZM2G040995//GRMZM2G468132//GRMZM2G066757//GRMZM2G024882//GRMZM2G026991//GRMZM2G451856//GRMZM2G047949//GRMZM2G151944//GRMZM2G023636//GRMZM2G050882//GRMZM2G082205//GRMZM2G000823//GRMZM2G107987	-	-	0
GO:0043234	C	protein complex	84	771	1572	25864	4e-07	6.9e-05	GRMZM2G113365//GRMZM2G408305//GRMZM2G173763//GRMZM2G137236//GRMZM2G449909//GRMZM2G105770//GRMZM2G700683//GRMZM2G095810//GRMZM2G057380//GRMZM2G332687//GRMZM2G046590//GRMZM2G053980//GRMZM2G025340//GRMZM2G102664//GRMZM2G168886//GRMZM2G303631//GRMZM5G837018//GRMZM2G054225//GRMZM2G030128//GRMZM2G056661//GRMZM2G704093//GRMZM2G700148//GRMZM2G072107//GRMZM2G312026//GRMZM2G125728//GRMZM2G082167//GRMZM2G14…	GRMZM2G449909//GRMZM2G057380//GRMZM2G050590//AC155377.1_FG001//AC233850.1_FG005//GRMZM2G113202//GRMZM2G139583	Orphans//Orphans//E2F-DP//Orphans//E2F/DP//Orphans//Orphans	7
GO:0031047	P	gene silencing by RNA	12	771	47	25864	1e-07	0.00012	GRMZM2G043238//GRMZM2G024466//GRMZM2G121776//GRMZM2G436226//GRMZM2G153797//GRMZM2G145201//GRMZM2G052435//GRMZM2G054225//GRMZM2G138230//GRMZM2G007681//GRMZM2G131482//GRMZM2G134284	-	-	0
GO:0016569	P	covalent chromatin modification	17	771	113	25864	2.3e-07	0.00012	AC210173.4_FG002//GRMZM2G350447//GRMZM2G159155//GRMZM2G408096//GRMZM2G473138//AC233961.1_FG001//GRMZM2G393471//GRMZM2G078379//GRMZM2G172427//GRMZM2G046021//GRMZM2G013794//GRMZM2G385338//GRMZM2G318803//GRMZM2G436226//GRMZM2G007681//GRMZM2G049525//AC149475.2_FG005	-	-	0
GO:0035194	P	posttranscriptional gene silencing by RNA	11	771	41	25864	2.3e-07	0.00012	GRMZM2G043238//GRMZM2G024466//GRMZM2G121776//GRMZM2G153797//GRMZM2G145201//GRMZM2G052435//GRMZM2G054225//GRMZM2G138230//GRMZM2G007681//GRMZM2G131482//GRMZM2G134284	-	-	0
GO:0040029	P	regulation of gene expression, epigenetic	16	771	92	25864	8.9e-08	0.00012	GRMZM2G333916//GRMZM2G043238//GRMZM2G024466//GRMZM2G121776//GRMZM2G016997//GRMZM2G163849//GRMZM2G153797//GRMZM2G145201//GRMZM2G052435//GRMZM2G054225//GRMZM2G436226//GRMZM2G334041//GRMZM2G138230//GRMZM2G007681//GRMZM2G131482//GRMZM2G134284	-	-	0
GO:0009791	P	post-embryonic development	55	771	853	25864	2.4e-07	0.00012	GRMZM2G106613//GRMZM2G151944//GRMZM2G008356//GRMZM2G376074//AC155377.1_FG001//GRMZM2G060045//GRMZM2G083836//AC216247.3_FG005//GRMZM2G375504//GRMZM2G013324//GRMZM2G029186//GRMZM2G106974//GRMZM2G005298//GRMZM2G428242//GRMZM2G335638//GRMZM2G028796//GRMZM2G316232//GRMZM2G473138//AC196465.3_FG006//GRMZM2G033799//AC209208.3_FG001//GRMZM2G145201//GRMZM2G046021//GRMZM2G334041//GRMZM2G019879//GRMZM2G38533…	GRMZM2G106613//GRMZM2G008356//AC155377.1_FG001//AC149475.2_FG005//GRMZM2G423456//GRMZM2G061545	HB-other//B3//Orphans//C2H2//Orphans//C2H2	6
GO:0016441	P	posttranscriptional gene silencing	11	771	46	25864	6.1e-07	0.00024	GRMZM2G043238//GRMZM2G024466//GRMZM2G121776//GRMZM2G153797//GRMZM2G145201//GRMZM2G052435//GRMZM2G054225//GRMZM2G138230//GRMZM2G007681//GRMZM2G131482//GRMZM2G134284	-		0
GO:0016570	P	histone modification	16	771	109	25864	6.9e-07	0.00024	AC210173.4_FG002//GRMZM2G350447//GRMZM2G159155//GRMZM2G408096//GRMZM2G473138//AC233961.1_FG001//GRMZM2G393471//GRMZM2G078379//GRMZM2G172427//GRMZM2G046021//GRMZM2G013794//GRMZM2G385338//GRMZM2G318803//GRMZM2G436226//GRMZM2G049525//AC149475.2_FG005	-	-	0
GO:0016568	P	chromatin modification	17	771	125	25864	8.1e-07	0.00025	AC210173.4_FG002//GRMZM2G350447//GRMZM2G159155//GRMZM2G408096//GRMZM2G473138//AC233961.1_FG001//GRMZM2G393471//GRMZM2G078379//GRMZM2G172427//GRMZM2G046021//GRMZM2G013794//GRMZM2G385338//GRMZM2G318803//GRMZM2G436226//GRMZM2G007681//GRMZM2G049525//AC149475.2_FG005	-	-	0
GO:0007275	P	multicellular organismal development	82	771	1563	25864	1.1e-06	0.0003	GRMZM2G106613//GRMZM2G087196//GRMZM2G151944//GRMZM2G134788//GRMZM2G008356//GRMZM2G376074//AC155377.1_FG001//GRMZM2G060045//GRMZM2G079013//GRMZM2G083836//AC216247.3_FG005//GRMZM2G375504//GRMZM2G177150//GRMZM2G013324//GRMZM2G168886//GRMZM2G029186//GRMZM2G106974//GRMZM2G049342//GRMZM2G428242//GRMZM2G082855//AC149475.2_FG005//GRMZM2G180150//GRMZM2G028796//GRMZM2G316232//GRMZM2G016997//GRMZM2G163849//…	GRMZM2G106613//GRMZM2G008356//AC155377.1_FG001//AC149475.2_FG005//AC233850.1_FG005//GRMZM2G116658//GRMZM2G092888//GRMZM2G423456//GRMZM2G061545	HB-other//B3//Orphans//C2H2//E2F/DP//HB//Orphans//Orphans//C2H2	9
GO:0012505	C	endomembrane system	27	771	314	25864	2.7e-06	0.00035	GRMZM2G408305//GRMZM2G134788//GRMZM2G344924//GRMZM2G420801//GRMZM2G136563//GRMZM2G312026//GRMZM2G150772//GRMZM2G143354//GRMZM2G457415//GRMZM2G095810//GRMZM2G056661//GRMZM2G167868//GRMZM2G012501//GRMZM2G451443//AC214266.3_FG002//GRMZM2G178602//GRMZM2G052435//GRMZM2G348675//GRMZM2G439339//GRMZM2G180150//GRMZM2G162329//AC233878.1_FG004//GRMZM2G174803//GRMZM2G311883//GRMZM2G057576//GRMZM2G000823//GRM…	GRMZM2G420801	Orphans	1
GO:0005635	C	nuclear envelope	13	771	82	25864	3.6e-06	0.00037	GRMZM2G408305//GRMZM2G451443//GRMZM2G344924//GRMZM2G312026//GRMZM2G348675//GRMZM2G439339//GRMZM2G052435//GRMZM2G162329//GRMZM2G457415//GRMZM2G311883//GRMZM2G056661//GRMZM2G000823//GRMZM2G107239	-	-	0
GO:0016458	P	gene silencing	12	771	67	25864	2.8e-06	0.00052	GRMZM2G043238//GRMZM2G024466//GRMZM2G121776//GRMZM2G436226//GRMZM2G153797//GRMZM2G145201//GRMZM2G052435//GRMZM2G054225//GRMZM2G138230//GRMZM2G007681//GRMZM2G131482//GRMZM2G134284	-	-	0
GO:0048608	P	reproductive structure development	43	771	650	25864	2.7e-06	0.00052	GRMZM2G106613//GRMZM2G376074//AC155377.1_FG001//GRMZM2G083836//GRMZM2G375504//GRMZM2G061545//GRMZM2G029186//GRMZM2G106974//GRMZM2G428242//AC149475.2_FG005//GRMZM2G316232//GRMZM2G473138//AC196465.3_FG006//GRMZM2G033799//AC209208.3_FG001//GRMZM2G145201//GRMZM2G046021//GRMZM2G334041//GRMZM2G019879//GRMZM2G385338//GRMZM2G110869//GRMZM5G806358//GRMZM2G335638//GRMZM2G315375//GRMZM5G857087//GRMZM2G15268…	GRMZM2G106613//AC155377.1_FG001//GRMZM2G061545//AC149475.2_FG005//GRMZM2G423456	HB-other//Orphans//C2H2//C2H2//Orphans	5
GO:0048519	P	negative regulation of biological process	30	771	372	25864	2.6e-06	0.00052	GRMZM2G065154//GRMZM2G406712//GRMZM2G079352//GRMZM2G428242//AC149475.2_FG005//GRMZM2G052078//GRMZM2G134284//GRMZM2G138230//GRMZM2G050590//GRMZM2G153797//GRMZM2G145201//GRMZM2G334041//GRMZM2G019879//GRMZM2G054225//GRMZM2G131482//GRMZM2G024466//GRMZM2G092888//GRMZM2G402002//GRMZM2G436226//GRMZM2G007681//GRMZM2G424582//GRMZM2G121776//GRMZM2G333916//GRMZM2G043238//GRMZM2G120373//GRMZM2G423456//GRMZM2…	AC149475.2_FG005//GRMZM2G050590//GRMZM2G092888//GRMZM2G423456	C2H2//E2F-DP//Orphans//Orphans	4
GO:0032502	P	developmental process	85	771	1671	25864	2.3e-06	0.00052	GRMZM2G106613//GRMZM2G087196//GRMZM2G151944//GRMZM2G134788//GRMZM2G008356//GRMZM2G376074//AC155377.1_FG001//GRMZM2G060045//GRMZM2G079013//GRMZM2G156818//GRMZM2G083836//AC216247.3_FG005//GRMZM2G375504//GRMZM2G177150//GRMZM2G013324//GRMZM2G168886//GRMZM2G029186//GRMZM2G106974//GRMZM2G049342//GRMZM2G428242//GRMZM2G082855//AC149475.2_FG005//GRMZM2G180150//GRMZM2G028796//GRMZM2G316232//GRMZM2G016997//…	GRMZM2G106613//GRMZM2G008356//AC155377.1_FG001//AC149475.2_FG005//AC233850.1_FG005//GRMZM2G050590//GRMZM2G116658//GRMZM2G092888//GRMZM2G423456//GRMZM2G061545	HB-other//B3//Orphans//C2H2//E2F/DP//E2F-DP//HB//Orphans//Orphans//C2H2	10
GO:0044428	C	nuclear part	50	771	842	25864	7.5e-06	0.00065	GRMZM2G113365//GRMZM2G408305//GRMZM2G087196//GRMZM2G344924//GRMZM2G376074//AC203173.3_FG004//GRMZM2G451856//GRMZM2G348675//GRMZM2G101264//GRMZM2G093119//GRMZM2G173763//GRMZM2G102664//GRMZM2G030128//GRMZM2G056661//GRMZM2G312026//GRMZM2G421829//GRMZM2G316232//GRMZM5G834354//GRMZM2G050590//GRMZM2G075921//GRMZM2G153797//GRMZM2G046021//GRMZM2G071347//GRMZM2G054225//GRMZM2G099355//GRMZM2G162329//AC2338…	GRMZM2G050590//AC233850.1_FG005	E2F-DP//E2F/DP	2
GO:0003774	F	motor activity	14	771	118	25864	3e-05	0.00097	GRMZM2G449909//GRMZM2G105770//AC155377.1_FG001//GRMZM2G113202//GRMZM2G332687//GRMZM5G837018//GRMZM2G057380//GRMZM2G122965//GRMZM2G026218//GRMZM2G396922//GRMZM2G385925//GRMZM2G471186//GRMZM2G029223//GRMZM2G139583	GRMZM2G449909//AC155377.1_FG001//GRMZM2G113202//GRMZM2G057380	Orphans//Orphans//Orphans//Orphans	4
GO:0006396	P	RNA processing	31	771	416	25864	7.9e-06	0.0013	GRMZM2G065532//GRMZM2G113365//GRMZM2G413853//GRMZM2G015592//GRMZM2G133308//GRMZM2G132847//GRMZM2G100497//GRMZM2G134284//GRMZM2G158091//GRMZM2G153797//GRMZM2G145201//GRMZM2G054225//GRMZM2G099355//GRMZM5G834354//GRMZM2G131482//GRMZM2G087712//GRMZM2G024466//GRMZM2G040995//GRMZM2G433801//GRMZM2G008663//GRMZM2G392798//GRMZM2G132857//GRMZM2G101179//GRMZM2G398527//GRMZM2G024260//GRMZM2G124096//AC232393.…	-	-	0
GO:0032501	P	multicellular organismal process	83	771	1674	25864	7.5e-06	0.0013	GRMZM2G106613//GRMZM2G087196//GRMZM2G151944//GRMZM2G134788//GRMZM2G008356//GRMZM2G376074//AC155377.1_FG001//GRMZM2G060045//GRMZM2G079013//GRMZM2G083836//AC216247.3_FG005//GRMZM2G375504//GRMZM2G177150//GRMZM2G013324//GRMZM2G168886//GRMZM2G029186//GRMZM2G106974//GRMZM2G049342//GRMZM2G428242//GRMZM2G082855//AC149475.2_FG005//GRMZM2G180150//GRMZM2G028796//GRMZM2G316232//GRMZM2G016997//GRMZM2G163849//…	GRMZM2G106613//GRMZM2G008356//AC155377.1_FG001//AC149475.2_FG005//AC233850.1_FG005//GRMZM2G116658//GRMZM2G092888//GRMZM2G423456//GRMZM2G061545	HB-other//B3//Orphans//C2H2//E2F/DP//HB//Orphans//Orphans//C2H2	9
GO:0006139	P	nucleobase, nucleoside, nucleotide and nucleic acid metabolic process	149	771	3518	25864	8.7e-06	0.0013	GRMZM2G405699//GRMZM2G113365//GRMZM2G151944//GRMZM2G073581//GRMZM5G851753//GRMZM2G134284//GRMZM2G378490//GRMZM2G316232//GRMZM2G158091//GRMZM2G117028//GRMZM2G451856//AC232238.2_FG004//GRMZM2G054225//GRMZM2G019874//GRMZM2G330302//GRMZM5G834874//GRMZM2G087712//GRMZM2G024466//GRMZM2G031053//GRMZM2G040995//GRMZM2G420801//GRMZM2G339545//GRMZM2G008663//GRMZM2G116658//GRMZM2G055180//GRMZM2G108057//GRMZM2…	GRMZM2G405699//GRMZM2G378490//AC232238.2_FG004//GRMZM5G834874//GRMZM2G420801//GRMZM2G116658//GRMZM2G055180//GRMZM5G894234//GRMZM2G092888//GRMZM2G351018//GRMZM2G060541//GRMZM2G360523//AC233850.1_FG005//GRMZM5G868355//GRMZM2G106613//GRMZM2G008356//GRMZM2G159357//GRMZM2G488465//GRMZM2G151266//GRMZM2G314546//GRMZM2G101058//GRMZM2G110295//GRMZM2G423456//GRMZM2G050590//GRMZM2G133262//GRMZM2G122750	B3//Dof//bZIP//B3//Orphans//HB//ERF//NAC//Orphans//HB//HB//ARR-B//E2F/DP//GRAS//HB-other//B3//HB//Orphans//HB//HB//GATA//GATA//Orphans//E2F-DP//ARR-B//HB	26
GO:0006259	P	DNA metabolic process	33	771	464	25864	1e-05	0.0014	GRMZM2G383623//GRMZM2G151944//GRMZM2G451856//AC203761.3_FG002//GRMZM2G101270//GRMZM2G025340//GRMZM2G427067//GRMZM2G153797//GRMZM2G139329//GRMZM2G067735//GRMZM2G123587//GRMZM5G851753//GRMZM2G016997//GRMZM2G050590//GRMZM2G030128//GRMZM2G117028//GRMZM2G334041//GRMZM2G054225//GRMZM5G806358//GRMZM2G024466//GRMZM2G422464//GRMZM2G134694//GRMZM2G436226//GRMZM2G159155//GRMZM2G333916//GRMZM2G149802//GRMZM2…	GRMZM2G050590	E2F-DP	1
GO:0006886	P	intracellular protein transport	28	771	361	25864	1.1e-05	0.0015	GRMZM2G408305//GRMZM2G137236//GRMZM2G303631//GRMZM2G700148//GRMZM2G312026//GRMZM2G125728//GRMZM2G082167//AC205677.3_FG001//GRMZM5G888263//GRMZM2G070765//GRMZM2G143354//GRMZM2G031352//GRMZM2G095348//GRMZM2G457415//GRMZM2G095810//AC198725.4_FG007//GRMZM2G012501//GRMZM2G150772//GRMZM2G451443//GRMZM2G364285//GRMZM2G167868//GRMZM2G439339//GRMZM2G052435//GRMZM2G174803//GRMZM2G070305//GRMZM2G311883//GRM…	-	-	0
GO:0055044	C	symplast	35	771	547	25864	4.4e-05	0.0019	GRMZM2G009849//GRMZM2G090824//GRMZM2G115255//GRMZM2G013324//GRMZM5G851753//GRMZM2G052078//GRMZM2G316232//GRMZM2G401769//GRMZM2G385338//GRMZM2G143354//GRMZM2G168706//GRMZM2G006781//AC211276.4_FG008//GRMZM2G353885//GRMZM2G143445//GRMZM2G335638//GRMZM2G446872//GRMZM2G456570//GRMZM2G315375//GRMZM2G080270//GRMZM2G111642//GRMZM2G041697//GRMZM2G012501//GRMZM2G028132//GRMZM2G162286//GRMZM2G072892//GRMZM2…	GRMZM2G113202	Orphans	1
GO:0005911	C	cell-cell junction	35	771	547	25864	4.4e-05	0.0019	GRMZM2G009849//GRMZM2G090824//GRMZM2G115255//GRMZM2G013324//GRMZM5G851753//GRMZM2G052078//GRMZM2G316232//GRMZM2G401769//GRMZM2G385338//GRMZM2G143354//GRMZM2G168706//GRMZM2G006781//AC211276.4_FG008//GRMZM2G353885//GRMZM2G143445//GRMZM2G335638//GRMZM2G446872//GRMZM2G456570//GRMZM2G315375//GRMZM2G080270//GRMZM2G111642//GRMZM2G041697//GRMZM2G012501//GRMZM2G028132//GRMZM2G162286//GRMZM2G072892//GRMZM2…	GRMZM2G113202	Orphans	1
GO:0044430	C	cytoskeletal part	22	771	263	25864	3.3e-05	0.0019	GRMZM2G009849//GRMZM2G449909//GRMZM2G105770//AC155377.1_FG001//GRMZM2G332687//GRMZM5G836567//GRMZM2G122965//GRMZM2G168886//GRMZM5G837018//GRMZM2G072107//GRMZM2G052078//GRMZM2G125728//GRMZM2G075921//GRMZM2G385925//GRMZM2G113202//GRMZM2G396922//GRMZM2G029223//GRMZM2G057380//GRMZM2G026218//GRMZM2G471186//GRMZM2G139583//GRMZM2G008556	GRMZM2G449909//AC155377.1_FG001//GRMZM2G113202//GRMZM2G057380//GRMZM2G139583	Orphans//Orphans//Orphans//Orphans//Orphans	5
GO:0009506	C	plasmodesma	35	771	547	25864	4.4e-05	0.0019	GRMZM2G009849//GRMZM2G090824//GRMZM2G115255//GRMZM2G013324//GRMZM5G851753//GRMZM2G052078//GRMZM2G316232//GRMZM2G401769//GRMZM2G385338//GRMZM2G143354//GRMZM2G168706//GRMZM2G006781//AC211276.4_FG008//GRMZM2G353885//GRMZM2G143445//GRMZM2G335638//GRMZM2G446872//GRMZM2G456570//GRMZM2G315375//GRMZM2G080270//GRMZM2G111642//GRMZM2G041697//GRMZM2G012501//GRMZM2G028132//GRMZM2G162286//GRMZM2G072892//GRMZM2…	GRMZM2G113202	Orphans	1
GO:0030054	C	cell junction	35	771	547	25864	4.4e-05	0.0019	GRMZM2G009849//GRMZM2G090824//GRMZM2G115255//GRMZM2G013324//GRMZM5G851753//GRMZM2G052078//GRMZM2G316232//GRMZM2G401769//GRMZM2G385338//GRMZM2G143354//GRMZM2G168706//GRMZM2G006781//AC211276.4_FG008//GRMZM2G353885//GRMZM2G143445//GRMZM2G335638//GRMZM2G446872//GRMZM2G456570//GRMZM2G315375//GRMZM2G080270//GRMZM2G111642//GRMZM2G041697//GRMZM2G012501//GRMZM2G028132//GRMZM2G162286//GRMZM2G072892//GRMZM2…	GRMZM2G113202	Orphans	1
GO:0044459	C	plasma membrane part	40	771	663	25864	4.4e-05	0.0019	GRMZM2G009849//GRMZM2G090824//GRMZM2G115255//GRMZM2G013324//GRMZM5G851753//GRMZM2G052078//GRMZM2G113202//GRMZM2G316232//GRMZM2G401769//GRMZM2G385338//GRMZM2G143354//GRMZM2G168706//GRMZM2G006781//AC211276.4_FG008//GRMZM2G353885//GRMZM2G143445//GRMZM2G335638//GRMZM2G446872//GRMZM2G456570//GRMZM2G315375//GRMZM2G080270//GRMZM2G111642//GRMZM2G041697//GRMZM2G012501//GRMZM2G028132//GRMZM2G162286//GRMZM2…	GRMZM2G113202	Orphans	1
GO:0070727	P	cellular macromolecule localization	29	771	391	25864	1.7e-05	0.0021	GRMZM2G408305//GRMZM2G137236//GRMZM2G303631//GRMZM2G700148//GRMZM2G312026//GRMZM2G125728//GRMZM2G082167//AC205677.3_FG001//GRMZM5G888263//GRMZM2G070765//GRMZM2G143354//GRMZM2G031352//GRMZM2G095348//GRMZM2G457415//GRMZM2G095810//GRMZM2G080041//AC198725.4_FG007//GRMZM2G012501//GRMZM2G150772//GRMZM2G451443//GRMZM2G364285//GRMZM2G167868//GRMZM2G439339//GRMZM2G052435//GRMZM2G174803//GRMZM2G070305//GRM…	-	-	0
GO:0034613	P	cellular protein localization	28	771	373	25864	1.9e-05	0.0023	GRMZM2G408305//GRMZM2G137236//GRMZM2G303631//GRMZM2G700148//GRMZM2G312026//GRMZM2G125728//GRMZM2G082167//AC205677.3_FG001//GRMZM5G888263//GRMZM2G070765//GRMZM2G143354//GRMZM2G031352//GRMZM2G095348//GRMZM2G457415//GRMZM2G095810//AC198725.4_FG007//GRMZM2G012501//GRMZM2G150772//GRMZM2G451443//GRMZM2G364285//GRMZM2G167868//GRMZM2G439339//GRMZM2G052435//GRMZM2G174803//GRMZM2G070305//GRMZM2G311883//GRM…	-	-	0
GO:0003676	F	nucleic acid binding	176	771	4480	25864	7.4e-05	0.0023	GRMZM2G466292//GRMZM2G405699//GRMZM2G151944//GRMZM2G146267//GRMZM2G080176//GRMZM2G061545//GRMZM2G028921//AC233961.1_FG001//GRMZM2G531738//GRMZM2G428242//GRMZM2G082205//GRMZM5G851753//GRMZM2G378490//GRMZM2G316232//GRMZM2G346701//GRMZM2G066757//GRMZM2G046021//GRMZM2G150262//GRMZM2G054225//GRMZM2G361518//GRMZM2G107987//GRMZM2G173770//GRMZM2G085587//GRMZM2G381402//GRMZM2G024466//GRMZM2G317835//GRMZM5…	GRMZM2G466292//GRMZM2G405699//GRMZM2G061545//GRMZM2G531738//GRMZM2G378490//GRMZM2G150262//GRMZM2G133262//GRMZM2G116658//GRMZM2G055180//GRMZM5G894234//GRMZM5G834874//GRMZM2G351018//GRMZM2G060541//GRMZM2G369629//GRMZM2G360523//GRMZM2G101499//GRMZM2G079123//GRMZM5G845366//AC149475.2_FG005//AC233850.1_FG005//GRMZM2G023557//GRMZM2G431157//GRMZM2G171600//GRMZM2G447745//GRMZM2G106613//GRMZM2G008356//GRM…	ARID//B3//C2H2//MYB_related//Dof//C3H//ARR-B//HB//ERF//NAC//B3//HB//HB//bHLH//ARR-B//SBP//MYB//C3H//C2H2//E2F/DP//MYB_related//C2H2//CAMTA//MYB_related//HB-other//B3//HB//MYB_related//bZIP//HB//MYB//HB//GATA//GATA//SBP//MYB//MYB_related//MYB//E2F-DP//C3H//HB//CAMTA	42
GO:0008565	F	protein transporter activity	10	771	68	25864	8.3e-05	0.0024	GRMZM2G408305//GRMZM2G312026//GRMZM2G451443//GRMZM2G457415//GRMZM2G167868//GRMZM2G137236//AC198725.4_FG007//GRMZM2G052435//GRMZM2G311883//GRMZM2G107239	-	-	0
GO:0005634	C	nucleus	120	771	2821	25864	6.5e-05	0.0026	GRMZM2G405699//GRMZM2G113365//GRMZM2G406712//GRMZM2G156818//GRMZM2G061545//GRMZM2G170842//GRMZM2G063850//GRMZM2G312026//GRMZM2G383623//GRMZM2G316232//GRMZM2G158091//GRMZM2G046021//GRMZM2G385338//GRMZM2G012319//AC233961.1_FG001//GRMZM2G031053//GRMZM2G040995//GRMZM2G316191//GRMZM2G116658//GRMZM2G055180//GRMZM2G134694//GRMZM2G401769//GRMZM2G415433//GRMZM5G806358//GRMZM2G159155//GRMZM2G439339//GRMZM2…	GRMZM2G405699//GRMZM2G061545//GRMZM2G116658//GRMZM2G055180//GRMZM2G351018//GRMZM2G060541//GRMZM2G101499//AC233850.1_FG005//GRMZM2G023557//GRMZM2G171600//GRMZM2G169270//GRMZM2G447745//GRMZM2G008356//GRMZM2G314546//GRMZM2G101058//GRMZM2G085427//GRMZM2G050590//GRMZM2G122750//GRMZM2G152661	B3//C2H2//HB//ERF//HB//HB//SBP//E2F/DP//MYB_related//CAMTA//SBP//MYB_related//B3//HB//GATA//MYB_related//E2F-DP//HB//CAMTA	19
GO:0010629	P	negative regulation of gene expression	14	771	117	25864	2.8e-05	0.0031	GRMZM2G043238//GRMZM2G120373//GRMZM2G024466//GRMZM2G121776//GRMZM2G436226//GRMZM2G153797//GRMZM2G145201//GRMZM2G052435//GRMZM2G054225//GRMZM2G402002//GRMZM2G138230//GRMZM2G007681//GRMZM2G131482//GRMZM2G134284	-	-	0
GO:0046907	P	intracellular transport	32	771	467	25864	2.7e-05	0.0031	GRMZM2G408305//GRMZM2G137236//GRMZM2G303631//GRMZM2G700148//GRMZM2G312026//GRMZM2G125728//GRMZM2G082167//AC205677.3_FG001//GRMZM2G311883//GRMZM5G888263//GRMZM2G070765//GRMZM2G143354//GRMZM2G031352//GRMZM2G095348//GRMZM2G457415//GRMZM2G095810//AC198725.4_FG007//GRMZM2G012501//GRMZM2G424582//GRMZM2G150772//GRMZM2G043238//GRMZM2G451443//GRMZM2G364285//GRMZM2G167868//GRMZM2G439339//GRMZM2G052435//GRM…	-	-	0
GO:0034061	F	DNA polymerase activity	9	771	58	25864	0.00013	0.0037	GRMZM2G054765//GRMZM2G149802//GRMZM2G101270//AC196278.2_FG004//GRMZM2G117028//AC196278.2_FG003//GRMZM2G154119//GRMZM2G426847//GRMZM2G067735	-	-	0
GO:0016246	P	RNA interference	7	771	27	25864	4.5e-05	0.0046	GRMZM2G024466//GRMZM2G153797//GRMZM2G145201//GRMZM2G054225//GRMZM2G138230//GRMZM2G007681//GRMZM2G131482	-	-	0
GO:0003006	P	reproductive developmental process	43	771	734	25864	4.4e-05	0.0046	GRMZM2G106613//GRMZM2G376074//AC155377.1_FG001//GRMZM2G083836//GRMZM2G375504//GRMZM2G061545//GRMZM2G029186//GRMZM2G106974//GRMZM2G428242//AC149475.2_FG005//GRMZM2G316232//GRMZM2G473138//AC196465.3_FG006//GRMZM2G033799//AC209208.3_FG001//GRMZM2G145201//GRMZM2G046021//GRMZM2G334041//GRMZM2G019879//GRMZM2G385338//GRMZM2G110869//GRMZM5G806358//GRMZM2G335638//GRMZM2G315375//GRMZM5G857087//GRMZM2G15268…	GRMZM2G106613//AC155377.1_FG001//GRMZM2G061545//AC149475.2_FG005//GRMZM2G423456	HB-other//Orphans//C2H2//C2H2//Orphans	5
GO:0004221	F	ubiquitin thiolesterase activity	9	771	61	25864	0.00018	0.0049	GRMZM2G106222//GRMZM2G376074//GRMZM2G551402//GRMZM2G071441//GRMZM2G060327//GRMZM2G330690//GRMZM2G314133//GRMZM2G451357//GRMZM2G014917	GRMZM2G551402	Orphans	1
GO:0051276	P	chromosome organization	23	771	292	25864	5.2e-05	0.005	GRMZM2G383623//GRMZM2G393471//GRMZM2G078379//GRMZM2G025340//AC149475.2_FG005//AC210173.4_FG002//GRMZM2G350447//GRMZM2G408096//GRMZM2G473138//GRMZM2G030128//GRMZM2G172427//GRMZM2G046021//GRMZM2G385338//AC233961.1_FG001//GRMZM2G456570//GRMZM2G436226//GRMZM2G007681//GRMZM2G049525//GRMZM2G318803//GRMZM2G159155//GRMZM2G128938//GRMZM2G013794//GRMZM2G300624	AC149475.2_FG005	C2H2	1
GO:0009793	P	embryonic development ending in seed dormancy	19	771	214	25864	5.3e-05	0.005	GRMZM2G333916//GRMZM5G857087//GRMZM2G402002//GRMZM2G335638//GRMZM2G110869//GRMZM2G316232//GRMZM2G033799//GRMZM2G083836//GRMZM2G106974//GRMZM2G375504//AC197672.3_FG002//GRMZM2G334041//GRMZM2G029186//GRMZM2G024260//GRMZM2G110851//GRMZM2G354696//GRMZM2G049342//GRMZM2G300624//GRMZM2G121776	-	-	0
GO:0003887	F	DNA-directed DNA polymerase activity	8	771	48	25864	0.0002	0.0051	GRMZM2G054765//GRMZM2G149802//GRMZM2G101270//AC196278.2_FG004//GRMZM2G117028//AC196278.2_FG003//GRMZM2G426847//GRMZM2G067735	-	-	0
GO:0016459	C	myosin complex	6	771	23	25864	0.00016	0.0057	GRMZM2G449909//AC155377.1_FG001//GRMZM2G113202//GRMZM2G332687//GRMZM2G057380//GRMZM2G139583	GRMZM2G449909//AC155377.1_FG001//GRMZM2G113202//GRMZM2G057380	Orphans//Orphans//Orphans//Orphans	4
GO:0048856	P	anatomical structure development	65	771	1306	25864	6.9e-05	0.0062	GRMZM2G106613//GRMZM2G018416//GRMZM2G134788//GRMZM2G376074//AC155377.1_FG001//GRMZM2G050590//GRMZM2G083836//AC216247.3_FG005//GRMZM2G375504//GRMZM2G013324//GRMZM2G029186//GRMZM2G106974//GRMZM2G428242//GRMZM2G082855//AC149475.2_FG005//GRMZM2G028796//GRMZM2G316232//GRMZM2G016997//GRMZM2G163849//GRMZM2G033799//AC209208.3_FG001//GRMZM2G024260//GRMZM2G145201//GRMZM2G046021//GRMZM2G334041//GRMZM2G01987…	GRMZM2G106613//AC155377.1_FG001//GRMZM2G050590//AC149475.2_FG005//AC233850.1_FG005//GRMZM2G116658//GRMZM2G092888//GRMZM2G423456//GRMZM2G061545	HB-other//Orphans//E2F-DP//C2H2//E2F/DP//HB//Orphans//Orphans//C2H2	9
GO:0016779	F	nucleotidyltransferase activity	22	771	311	25864	0.00031	0.0078	GRMZM2G101270//GRMZM2G080176//GRMZM2G067735//GRMZM2G058484//GRMZM2G153797//GRMZM2G145201//GRMZM2G117028//GRMZM2G054225//GRMZM2G385182//GRMZM2G392798//GRMZM2G155943//GRMZM2G028132//GRMZM2G007681//GRMZM2G054765//GRMZM2G149802//GRMZM2G002002//GRMZM2G381395//AC196278.2_FG004//AC196278.2_FG003//GRMZM2G084891//GRMZM2G154119//GRMZM2G426847	-	-	0
GO:0016787	F	hydrolase activity	146	771	3710	25864	0.00033	0.008	GRMZM2G134982//GRMZM2G151944//AC155377.1_FG001//GRMZM2G332687//GRMZM2G406712//GRMZM2G170842//GRMZM2G106974//GRMZM2G029223//GRMZM2G428242//GRMZM2G082205//GRMZM2G007659//GRMZM2G121427//GRMZM2G401769//GRMZM2G461569//GRMZM2G014844//GRMZM2G451856//GRMZM2G075900//GRMZM2G385925//GRMZM2G085587//GRMZM2G381576//GRMZM2G024466//GRMZM2G132403//GRMZM5G802858//GRMZM2G040995//GRMZM2G529313//GRMZM2G081429//GRMZM2…	AC155377.1_FG001//GRMZM2G092888//GRMZM2G057380//GRMZM2G113202//GRMZM2G551402//GRMZM2G449909//GRMZM2G139583	Orphans//Orphans//Orphans//Orphans//Orphans//Orphans//Orphans	7
GO:0008270	F	zinc ion binding	87	771	2002	25864	0.00038	0.009	GRMZM2G466292//AC231180.2_FG001//GRMZM2G073581//GRMZM2G032042//GRMZM2G378490//GRMZM2G116952//GRMZM2G061704//GRMZM2G385338//GRMZM2G173770//GRMZM2G084296//AC233961.1_FG001//GRMZM2G381402//GRMZM2G316191//GRMZM2G314133//GRMZM2G000980//GRMZM2G138230//GRMZM2G051792//GRMZM2G043250//GRMZM2G084164//GRMZM2G020814//GRMZM2G335720//GRMZM2G309624//GRMZM2G012041//GRMZM2G082580//GRMZM2G075019//GRMZM5G845366//AC1…	GRMZM2G466292//GRMZM2G378490//GRMZM2G043250//GRMZM5G845366//AC149475.2_FG005//GRMZM2G431157//GRMZM2G106653//GRMZM2G008356//AC234522.1_FG009//GRMZM2G150262//GRMZM2G314546//GRMZM2G101058//GRMZM2G110295//GRMZM2G048987//GRMZM5G849788	ARID//Dof//FAR1//C3H//C2H2//C2H2//FAR1//B3//C2H2//C3H//HB//GATA//GATA//FAR1//C3H	15
GO:0005856	C	cytoskeleton	22	771	308	25864	0.00028	0.009	GRMZM2G009849//GRMZM2G449909//GRMZM2G105770//AC155377.1_FG001//GRMZM2G332687//GRMZM5G836567//GRMZM2G122965//GRMZM2G168886//GRMZM5G837018//GRMZM2G072107//GRMZM2G052078//GRMZM2G125728//GRMZM2G075921//GRMZM2G385925//GRMZM2G113202//GRMZM2G396922//GRMZM2G029223//GRMZM2G057380//GRMZM2G026218//GRMZM2G471186//GRMZM2G139583//GRMZM2G008556	GRMZM2G449909//AC155377.1_FG001//GRMZM2G113202//GRMZM2G057380//GRMZM2G139583	Orphans//Orphans//Orphans//Orphans//Orphans	5
GO:0044451	C	nucleoplasm part	18	771	225	25864	0.00028	0.009	GRMZM5G806358//GRMZM2G113365//GRMZM2G159155//GRMZM2G446872//GRMZM2G316232//GRMZM2G050590//GRMZM2G054225//GRMZM2G178537//GRMZM2G102664//GRMZM2G153797//GRMZM2G451856//GRMZM2G046021//GRMZM2G039532//GRMZM5G828278//AC233850.1_FG005//GRMZM2G119657//GRMZM2G007681//GRMZM2G101264	GRMZM2G050590//AC233850.1_FG005	E2F-DP//E2F/DP	2
GO:0010608	P	posttranscriptional regulation of gene expression	14	771	135	25864	0.00011	0.0099	GRMZM2G043238//GRMZM2G024466//GRMZM2G052078//GRMZM2G121776//GRMZM2G153797//GRMZM2G145201//GRMZM2G052435//GRMZM2G131482//GRMZM2G106974//GRMZM2G054225//GRMZM2G138230//GRMZM2G007681//GRMZM2G013773//GRMZM2G134284	-	-	0
GO:0010016	P	shoot morphogenesis	15	771	155	25864	0.00013	0.011	GRMZM2G043238//AC197672.3_FG002//AC155377.1_FG001//GRMZM2G016997//GRMZM2G180150//AC209208.3_FG001//GRMZM2G179703//GRMZM2G013324//GRMZM2G018416//GRMZM2G029186//GRMZM2G385338//GRMZM5G834354//AC233850.1_FG005//GRMZM2G049525//GRMZM2G082855	AC155377.1_FG001//AC233850.1_FG005	Orphans//E2F/DP	2
GO:0009790	P	embryonic development	22	771	294	25864	0.00015	0.012	GRMZM2G083836//AC216247.3_FG005//GRMZM2G375504//GRMZM2G029186//GRMZM2G106974//GRMZM2G316232//GRMZM2G033799//GRMZM2G334041//GRMZM2G110869//GRMZM2G335638//GRMZM5G857087//GRMZM2G041697//GRMZM2G079013//GRMZM2G402002//GRMZM2G024260//GRMZM2G333916//AC197672.3_FG002//GRMZM2G121776//GRMZM2G110851//GRMZM2G354696//GRMZM2G049342//GRMZM2G300624	-	-	0
GO:0030422	P	production of siRNA involved in RNA interference	6	771	23	25864	0.00016	0.012	GRMZM2G024466//GRMZM2G153797//GRMZM2G145201//GRMZM2G054225//GRMZM2G007681//GRMZM2G131482	-	-	0
GO:0051649	P	establishment of localization in cell	35	771	587	25864	0.00016	0.012	GRMZM2G408305//GRMZM2G137236//GRMZM2G303631//GRMZM2G046590//GRMZM2G003734//GRMZM2G700148//GRMZM2G312026//GRMZM2G125728//GRMZM2G082167//AC205677.3_FG001//GRMZM2G311883//GRMZM5G888263//GRMZM2G070765//GRMZM2G143354//GRMZM2G052880//GRMZM2G031352//GRMZM2G095348//GRMZM2G457415//GRMZM2G095810//AC198725.4_FG007//GRMZM2G012501//GRMZM2G424582//GRMZM2G150772//GRMZM2G043238//GRMZM2G451443//GRMZM2G364285//GRM…	-	-	0
GO:0043414	P	macromolecule methylation	13	771	123	25864	0.00017	0.012	GRMZM2G333916//AC233961.1_FG001//GRMZM2G318803//GRMZM2G024466//GRMZM2G473138//GRMZM2G158091//GRMZM2G153797//GRMZM2G172427//GRMZM2G013794//GRMZM2G334041//GRMZM2G054225//GRMZM2G436226//GRMZM2G049525	-	-	0
GO:0051641	P	cellular localization	37	771	638	25864	0.00018	0.013	GRMZM2G408305//GRMZM2G137236//AC155377.1_FG001//GRMZM2G303631//GRMZM2G046590//GRMZM2G003734//GRMZM2G700148//GRMZM2G312026//GRMZM2G125728//GRMZM2G082167//AC205677.3_FG001//GRMZM2G311883//GRMZM5G888263//GRMZM2G070765//GRMZM2G143354//GRMZM2G052880//GRMZM2G031352//GRMZM2G095348//GRMZM2G457415//GRMZM2G095810//GRMZM2G080041//AC198725.4_FG007//GRMZM2G012501//GRMZM2G424582//GRMZM2G150772//GRMZM2G043238//…	AC155377.1_FG001	Orphans	1
GO:0009892	P	negative regulation of metabolic process	16	771	180	25864	0.0002	0.014	GRMZM2G043238//GRMZM2G120373//GRMZM2G024466//GRMZM2G007681//GRMZM2G121776//GRMZM2G436226//GRMZM2G153797//GRMZM2G145201//GRMZM2G079352//GRMZM2G052435//GRMZM2G054225//GRMZM2G402002//GRMZM2G138230//GRMZM2G049342//GRMZM2G131482//GRMZM2G134284	-	-	0
GO:0043331	P	response to dsRNA	6	771	26	25864	0.00027	0.015	GRMZM2G024466//GRMZM2G153797//GRMZM2G145201//GRMZM2G054225//GRMZM2G007681//GRMZM2G131482	-	-	0
GO:0048316	P	seed development	21	771	285	25864	0.00026	0.015	GRMZM2G333916//GRMZM5G857087//GRMZM2G402002//GRMZM2G375504//GRMZM2G335638//GRMZM2G376074//GRMZM2G110869//GRMZM2G316232//GRMZM2G033799//GRMZM2G083836//GRMZM2G106974//GRMZM2G152686//AC197672.3_FG002//GRMZM2G334041//GRMZM2G029186//GRMZM2G024260//GRMZM2G110851//GRMZM2G354696//GRMZM2G049342//GRMZM2G300624//GRMZM2G121776	-	-	0
GO:0009887	P	organ morphogenesis	15	771	164	25864	0.00024	0.015	GRMZM2G043238//GRMZM2G018416//AC155377.1_FG001//GRMZM2G016997//GRMZM2G163849//GRMZM2G047949//GRMZM2G179703//GRMZM2G013324//GRMZM2G013794//GRMZM2G180150//GRMZM2G029186//GRMZM5G834354//GRMZM2G428242//AC233850.1_FG005//GRMZM2G049525	AC155377.1_FG001//AC233850.1_FG005	Orphans//E2F/DP	2
GO:0051239	P	regulation of multicellular organismal process	20	771	263	25864	0.00024	0.015	GRMZM2G333916//GRMZM2G043238//GRMZM2G134788//GRMZM2G423456//GRMZM2G316232//GRMZM2G473138//GRMZM2G060045//GRMZM2G049525//GRMZM2G335638//GRMZM2G013794//GRMZM2G008356//GRMZM2G019879//GRMZM2G428242//GRMZM2G092888//GRMZM2G334041//GRMZM2G402002//GRMZM2G119657//GRMZM2G049342//GRMZM2G077546//AC149475.2_FG005	GRMZM2G423456//GRMZM2G008356//GRMZM2G092888	Orphans//B3//Orphans	3
GO:0006310	P	DNA recombination	9	771	65	25864	0.00028	0.015	GRMZM2G383623//GRMZM2G151944//GRMZM2G451856//GRMZM2G030128//GRMZM2G025340//GRMZM2G134694//GRMZM2G427067//GRMZM5G851753//GRMZM2G015190	-	-	0
GO:0022414	P	reproductive process	48	771	924	25864	0.00025	0.015	GRMZM2G106613//GRMZM2G376074//AC155377.1_FG001//GRMZM2G083836//GRMZM2G375504//GRMZM2G177150//GRMZM2G061545//GRMZM2G412911//GRMZM2G029186//GRMZM2G106974//GRMZM2G428242//AC149475.2_FG005//GRMZM2G316232//GRMZM2G016997//AC196465.3_FG006//GRMZM2G033799//AC209208.3_FG001//GRMZM2G145201//GRMZM2G046021//GRMZM2G334041//GRMZM2G019879//GRMZM2G385338//GRMZM2G110869//GRMZM5G806358//GRMZM2G025671//GRMZM2G33563…	GRMZM2G106613//AC155377.1_FG001//GRMZM2G061545//AC149475.2_FG005//GRMZM2G423456	HB-other//Orphans//C2H2//C2H2//Orphans	5
GO:0031050	P	dsRNA fragmentation	6	771	26	25864	0.00027	0.015	GRMZM2G024466//GRMZM2G153797//GRMZM2G145201//GRMZM2G054225//GRMZM2G007681//GRMZM2G131482	-	-	0
GO:0070918	P	production of small RNA involved in gene silencing by RNA	6	771	26	25864	0.00027	0.015	GRMZM2G024466//GRMZM2G153797//GRMZM2G145201//GRMZM2G054225//GRMZM2G007681//GRMZM2G131482	-	-	0
GO:0010154	P	fruit development	22	771	306	25864	0.00025	0.015	GRMZM2G376074//AC155377.1_FG001//GRMZM2G083836//GRMZM2G375504//GRMZM2G029186//GRMZM2G106974//GRMZM2G316232//GRMZM2G033799//GRMZM2G334041//GRMZM2G110869//GRMZM2G335638//GRMZM5G857087//GRMZM2G152686//GRMZM2G402002//GRMZM2G024260//GRMZM2G333916//AC197672.3_FG002//GRMZM2G121776//GRMZM2G110851//GRMZM2G354696//GRMZM2G049342//GRMZM2G300624	AC155377.1_FG001	Orphans	1
GO:0071359	P	cellular response to dsRNA	6	771	26	25864	0.00027	0.015	GRMZM2G024466//GRMZM2G153797//GRMZM2G145201//GRMZM2G054225//GRMZM2G007681//GRMZM2G131482	-	-	0
GO:0005654	C	nucleoplasm	18	771	237	25864	0.00049	0.015	GRMZM5G806358//GRMZM2G113365//GRMZM2G159155//GRMZM2G446872//GRMZM2G316232//GRMZM2G050590//GRMZM2G054225//GRMZM2G178537//GRMZM2G102664//GRMZM2G153797//GRMZM2G451856//GRMZM2G046021//GRMZM2G039532//GRMZM5G828278//AC233850.1_FG005//GRMZM2G119657//GRMZM2G007681//GRMZM2G101264	GRMZM2G050590//AC233850.1_FG005	E2F-DP//E2F/DP	2
GO:0033036	P	macromolecule localization	36	771	633	25864	0.00031	0.016	GRMZM2G408305//GRMZM2G137236//GRMZM2G090086//GRMZM2G303631//GRMZM2G700148//GRMZM2G312026//GRMZM2G125728//GRMZM2G082167//GRMZM5G840699//AC205677.3_FG001//GRMZM2G060045//GRMZM5G888263//GRMZM2G070765//GRMZM2G143354//GRMZM2G031352//GRMZM2G095348//GRMZM2G457415//GRMZM2G095810//GRMZM2G080041//AC198725.4_FG007//GRMZM2G012501//GRMZM2G174803//GRMZM2G150772//GRMZM2G043238//GRMZM2G451443//GRMZM2G364285//GRM…	-	-	0
GO:0016070	P	RNA metabolic process	105	771	2504	25864	0.00033	0.017	GRMZM2G405699//GRMZM2G113365//GRMZM2G073581//GRMZM2G134284//GRMZM2G378490//GRMZM2G158091//AC232238.2_FG004//GRMZM2G054225//GRMZM2G019874//GRMZM5G806358//GRMZM2G087712//GRMZM2G024466//GRMZM2G040995//GRMZM2G133308//GRMZM2G339545//GRMZM2G008663//GRMZM2G116658//GRMZM2G055180//GRMZM5G894234//GRMZM2G092888//GRMZM2G138230//GRMZM2G024260//GRMZM2G124096//GRMZM5G834874//GRMZM2G028132//GRMZM2G459702//GRMZM2…	GRMZM2G405699//GRMZM2G378490//AC232238.2_FG004//GRMZM2G116658//GRMZM2G055180//GRMZM5G894234//GRMZM2G092888//GRMZM5G834874//GRMZM2G351018//GRMZM2G060541//GRMZM2G360523//AC233850.1_FG005//GRMZM5G868355//GRMZM2G106613//GRMZM2G008356//GRMZM2G159357//GRMZM2G488465//GRMZM2G420801//GRMZM2G151266//GRMZM2G314546//GRMZM2G101058//GRMZM2G110295//GRMZM2G423456//GRMZM2G050590//GRMZM2G133262//GRMZM2G122750	B3//Dof//bZIP//HB//ERF//NAC//Orphans//B3//HB//HB//ARR-B//E2F/DP//GRAS//HB-other//B3//HB//Orphans//Orphans//HB//HB//GATA//GATA//Orphans//E2F-DP//ARR-B//HB	26
GO:0048475	C	coated membrane	12	771	126	25864	0.0007	0.019	GRMZM2G095348//GRMZM2G137236//GRMZM2G082167//GRMZM2G095810//AC205677.3_FG001//GRMZM2G057576//AC198725.4_FG007//GRMZM2G012501//GRMZM2G143354//GRMZM2G700148//GRMZM2G031352//GRMZM2G150772	-	-	0
GO:0030117	C	membrane coat	12	771	126	25864	0.0007	0.019	GRMZM2G095348//GRMZM2G137236//GRMZM2G082167//GRMZM2G095810//AC205677.3_FG001//GRMZM2G057576//AC198725.4_FG007//GRMZM2G012501//GRMZM2G143354//GRMZM2G700148//GRMZM2G031352//GRMZM2G150772	-	-	0
GO:0010605	P	negative regulation of macromolecule metabolic process	14	771	154	25864	0.0004	0.02	GRMZM2G043238//GRMZM2G120373//GRMZM2G024466//GRMZM2G121776//GRMZM2G436226//GRMZM2G153797//GRMZM2G145201//GRMZM2G052435//GRMZM2G054225//GRMZM2G402002//GRMZM2G138230//GRMZM2G007681//GRMZM2G131482//GRMZM2G134284	-	-	0
GO:0044431	C	Golgi apparatus part	20	771	290	25864	0.00077	0.02	GRMZM2G090374//AC214266.3_FG002//GRMZM2G150772//GRMZM2G095810//GRMZM2G174803//GRMZM2G436082//GRMZM2G428071//GRMZM2G118433//GRMZM2G111642//GRMZM2G000976//AC233878.1_FG004//GRMZM2G012501//GRMZM2G303631//GRMZM2G075900//GRMZM2G057576//GRMZM2G143354//GRMZM2G175563//GRMZM5G824698//GRMZM2G424582//GRMZM2G006781	-	-	0
GO:0005794	C	Golgi apparatus	34	771	620	25864	0.00081	0.02	GRMZM2G017047//GRMZM2G436082//GRMZM2G049269//GRMZM2G303631//GRMZM2G125728//GRMZM2G150772//GRMZM2G016655//GRMZM2G118433//GRMZM2G161291//GRMZM2G075900//GRMZM2G143354//GRMZM2G113137//GRMZM2G000976//GRMZM2G077546//GRMZM2G006781//GRMZM2G090374//GRMZM2G025671//GRMZM2G095810//GRMZM2G428071//GRMZM2G529313//GRMZM2G111642//GRMZM2G167868//GRMZM2G012501//GRMZM5G824698//GRMZM2G424582//GRMZM2G072892//AC214266.…	-	-	0
GO:0022621	P	shoot system development	20	771	276	25864	0.00043	0.021	GRMZM2G082855//GRMZM2G043238//AC197672.3_FG002//GRMZM2G423456//AC155377.1_FG001//GRMZM2G016997//GRMZM2G180150//GRMZM2G049525//AC209208.3_FG001//GRMZM2G145201//GRMZM2G179703//GRMZM2G013324//GRMZM2G018416//GRMZM2G029186//GRMZM2G385338//GRMZM5G834354//AC233850.1_FG005//GRMZM5G824698//GRMZM2G110869//GRMZM2G335638	GRMZM2G423456//AC155377.1_FG001//AC233850.1_FG005	Orphans//Orphans//E2F/DP	3
GO:0000003	P	reproduction	49	771	975	25864	0.00044	0.021	GRMZM2G106613//GRMZM2G376074//AC155377.1_FG001//GRMZM2G083836//GRMZM2G375504//GRMZM2G177150//GRMZM2G061545//GRMZM2G412911//GRMZM2G029186//GRMZM2G106974//GRMZM2G428242//AC149475.2_FG005//GRMZM2G316232//GRMZM2G016997//AC196465.3_FG006//GRMZM2G033799//AC209208.3_FG001//GRMZM2G145201//GRMZM2G046021//GRMZM2G334041//GRMZM2G019879//GRMZM2G385338//GRMZM2G110869//GRMZM5G806358//GRMZM2G025671//GRMZM2G33563…	GRMZM2G106613//AC155377.1_FG001//GRMZM2G061545//AC149475.2_FG005//GRMZM2G423456	HB-other//Orphans//C2H2//C2H2//Orphans	5
GO:0048367	P	shoot development	20	771	276	25864	0.00043	0.021	GRMZM2G082855//GRMZM2G043238//AC197672.3_FG002//GRMZM2G423456//AC155377.1_FG001//GRMZM2G016997//GRMZM2G180150//GRMZM2G049525//AC209208.3_FG001//GRMZM2G145201//GRMZM2G179703//GRMZM2G013324//GRMZM2G018416//GRMZM2G029186//GRMZM2G385338//GRMZM5G834354//AC233850.1_FG005//GRMZM5G824698//GRMZM2G110869//GRMZM2G335638	GRMZM2G423456//AC155377.1_FG001//AC233850.1_FG005	Orphans//Orphans//E2F/DP	3
GO:0000123	C	histone acetyltransferase complex	5	771	22	25864	0.00095	0.022	GRMZM2G046021//GRMZM2G159155//GRMZM2G178537//GRMZM2G039532//GRMZM2G101264	-	-	0
GO:0006306	P	DNA methylation	6	771	30	25864	0.00054	0.025	GRMZM2G333916//GRMZM2G024466//GRMZM2G153797//GRMZM2G334041//GRMZM2G054225//GRMZM2G436226	-	-	0
GO:0006305	P	DNA alkylation	6	771	30	25864	0.00054	0.025	GRMZM2G333916//GRMZM2G024466//GRMZM2G153797//GRMZM2G334041//GRMZM2G054225//GRMZM2G436226	-	-	0
GO:0022402	P	cell cycle process	14	771	161	25864	0.0006	0.026	GRMZM2G395736//GRMZM2G333916//GRMZM2G383623//GRMZM2G009849//GRMZM2G016997//GRMZM2G456570//GRMZM2G128938//GRMZM2G025340//GRMZM2G134694//GRMZM2G334041//GRMZM2G471186//GRMZM2G097068//GRMZM2G050590//GRMZM2G300624	GRMZM2G050590	E2F-DP	1
GO:0006807	P	nitrogen compound metabolic process	160	771	4183	25864	0.00058	0.026	GRMZM2G405699//GRMZM2G113365//GRMZM2G151944//GRMZM2G080176//GRMZM2G073581//GRMZM2G170842//GRMZM5G851753//GRMZM2G134284//GRMZM2G378490//GRMZM2G316232//GRMZM2G158091//GRMZM2G461569//GRMZM2G117028//GRMZM2G451856//AC232238.2_FG004//GRMZM2G054225//GRMZM2G019874//GRMZM2G330302//GRMZM5G834874//GRMZM2G087712//GRMZM2G024466//GRMZM2G031053//GRMZM2G040995//GRMZM2G420801//GRMZM2G339545//GRMZM2G008663//GRMZM2…	GRMZM2G405699//GRMZM2G378490//AC232238.2_FG004//GRMZM5G834874//GRMZM2G420801//GRMZM2G116658//GRMZM2G055180//GRMZM5G894234//GRMZM2G092888//GRMZM2G351018//GRMZM2G060541//GRMZM2G360523//AC233850.1_FG005//GRMZM5G868355//GRMZM2G106613//GRMZM2G008356//GRMZM2G159357//GRMZM2G488465//GRMZM2G151266//GRMZM2G314546//GRMZM2G101058//GRMZM2G110295//GRMZM2G423456//GRMZM2G050590//GRMZM2G133262//GRMZM2G122750	B3//Dof//bZIP//B3//Orphans//HB//ERF//NAC//Orphans//HB//HB//ARR-B//E2F/DP//GRAS//HB-other//B3//HB//Orphans//HB//HB//GATA//GATA//Orphans//E2F-DP//ARR-B//HB	26
GO:0006730	P	one-carbon metabolic process	22	771	327	25864	0.00059	0.026	GRMZM2G049269//AC149475.2_FG005//GRMZM2G045249//GRMZM2G473138//GRMZM2G158091//GRMZM2G153797//GRMZM2G172427//GRMZM2G005990//GRMZM2G334041//GRMZM2G117680//GRMZM2G054225//AC233961.1_FG001//GRMZM2G140996//GRMZM2G024466//GRMZM2G067019//GRMZM2G436226//GRMZM2G049525//GRMZM2G333916//GRMZM2G318803//GRMZM2G159155//GRMZM2G065210//GRMZM2G013794	AC149475.2_FG005	C2H2	1
GO:0032259	P	methylation	21	771	309	25864	0.00069	0.029	GRMZM2G333916//AC233961.1_FG001//GRMZM2G045249//GRMZM2G140996//GRMZM2G024466//GRMZM2G065210//GRMZM2G473138//GRMZM2G158091//GRMZM2G049269//GRMZM2G153797//GRMZM2G172427//GRMZM2G005990//GRMZM2G013794//GRMZM2G334041//GRMZM2G049525//GRMZM2G067019//GRMZM2G054225//GRMZM2G318803//GRMZM2G436226//GRMZM2G117680//GRMZM2G159155	-	-	0
GO:0048731	P	system development	39	771	739	25864	0.0007	0.029	GRMZM2G134788//AC155377.1_FG001//AC216247.3_FG005//GRMZM2G375504//GRMZM2G013324//GRMZM2G029186//GRMZM2G428242//GRMZM2G082855//GRMZM2G028796//GRMZM2G179703//GRMZM2G016997//GRMZM2G163849//AC209208.3_FG001//GRMZM2G145201//GRMZM2G046021//GRMZM2G385338//GRMZM5G834354//GRMZM2G001297//AC233850.1_FG005//GRMZM2G131482//GRMZM2G156861//GRMZM2G335638//GRMZM2G315375//GRMZM2G116658//GRMZM2G047949//GRMZM2G09288…	AC155377.1_FG001//AC233850.1_FG005//GRMZM2G116658//GRMZM2G092888//GRMZM2G423456	Orphans//E2F/DP//HB//Orphans//Orphans	5
GO:0048513	P	organ development	39	771	739	25864	0.0007	0.029	GRMZM2G134788//AC155377.1_FG001//AC216247.3_FG005//GRMZM2G375504//GRMZM2G013324//GRMZM2G029186//GRMZM2G428242//GRMZM2G082855//GRMZM2G028796//GRMZM2G179703//GRMZM2G016997//GRMZM2G163849//AC209208.3_FG001//GRMZM2G145201//GRMZM2G046021//GRMZM2G385338//GRMZM5G834354//GRMZM2G001297//AC233850.1_FG005//GRMZM2G131482//GRMZM2G156861//GRMZM2G335638//GRMZM2G315375//GRMZM2G116658//GRMZM2G047949//GRMZM2G09288…	AC155377.1_FG001//AC233850.1_FG005//GRMZM2G116658//GRMZM2G092888//GRMZM2G423456	Orphans//E2F/DP//HB//Orphans//Orphans	5
GO:0016790	F	thiolester hydrolase activity	9	771	82	25864	0.0013	0.029	GRMZM2G106222//GRMZM2G376074//GRMZM2G551402//GRMZM2G071441//GRMZM2G060327//GRMZM2G330690//GRMZM2G314133//GRMZM2G451357//GRMZM2G014917	GRMZM2G551402	Orphans	1
GO:0006304	P	DNA modification	6	771	33	25864	0.00083	0.034	GRMZM2G333916//GRMZM2G024466//GRMZM2G153797//GRMZM2G334041//GRMZM2G054225//GRMZM2G436226	-	-	0
GO:0048580	P	regulation of post-embryonic development	15	771	187	25864	0.00085	0.034	GRMZM2G333916//GRMZM2G043238//GRMZM2G423456//GRMZM2G049525//GRMZM2G473138//GRMZM2G060045//GRMZM2G013794//GRMZM2G008356//GRMZM2G019879//GRMZM2G428242//GRMZM2G334041//GRMZM2G402002//GRMZM2G119657//GRMZM2G077546//AC149475.2_FG005	GRMZM2G423456//GRMZM2G008356	Orphans//B3	2
GO:0009653	P	anatomical structure morphogenesis	31	771	551	25864	0.00092	0.036	AC155377.1_FG001//AC216247.3_FG005//GRMZM2G061545//GRMZM2G029186//GRMZM2G428242//AC149475.2_FG005//GRMZM2G179703//GRMZM2G016997//GRMZM2G163849//GRMZM2G050590//AC209208.3_FG001//GRMZM2G046021//GRMZM2G385338//GRMZM5G834354//GRMZM2G001297//AC233850.1_FG005//GRMZM2G335638//GRMZM5G857087//GRMZM2G116658//GRMZM2G047949//GRMZM2G092888//GRMZM2G049525//GRMZM2G043238//AC197672.3_FG002//GRMZM2G013324//GRMZM2…	AC155377.1_FG001//GRMZM2G061545//AC149475.2_FG005//GRMZM2G050590//AC233850.1_FG005//GRMZM2G116658//GRMZM2G092888	Orphans//C2H2//C2H2//E2F-DP//E2F/DP//HB//Orphans	7
GO:0022622	P	root system development	19	771	275	25864	0.001	0.039	GRMZM2G156861//GRMZM2G043238//AC197672.3_FG002//GRMZM2G335638//AC155377.1_FG001//GRMZM2G170842//GRMZM2G013324//GRMZM2G116658//GRMZM2G375504//GRMZM2G028796//GRMZM2G046021//AC216247.3_FG005//AC233878.1_FG004//GRMZM5G834354//GRMZM2G001297//GRMZM2G018416//GRMZM5G824698//GRMZM2G049525//GRMZM2G029186	AC155377.1_FG001//GRMZM2G116658	Orphans//HB	2
GO:0048364	P	root development	19	771	275	25864	0.001	0.039	GRMZM2G156861//GRMZM2G043238//AC197672.3_FG002//GRMZM2G335638//AC155377.1_FG001//GRMZM2G170842//GRMZM2G013324//GRMZM2G116658//GRMZM2G375504//GRMZM2G028796//GRMZM2G046021//AC216247.3_FG005//AC233878.1_FG004//GRMZM5G834354//GRMZM2G001297//GRMZM2G018416//GRMZM5G824698//GRMZM2G049525//GRMZM2G029186	AC155377.1_FG001//GRMZM2G116658	Orphans//HB	2
GO:0045184	P	establishment of protein localization	29	771	511	25864	0.0012	0.043	GRMZM2G408305//GRMZM2G137236//GRMZM2G090086//GRMZM2G303631//GRMZM2G700148//GRMZM2G312026//GRMZM2G125728//GRMZM2G082167//AC205677.3_FG001//GRMZM5G888263//GRMZM2G070765//GRMZM2G143354//GRMZM2G031352//GRMZM2G095348//GRMZM2G457415//GRMZM2G095810//AC198725.4_FG007//GRMZM2G012501//GRMZM2G150772//GRMZM2G451443//GRMZM2G364285//GRMZM2G167868//GRMZM2G439339//GRMZM2G052435//GRMZM2G174803//GRMZM2G070305//GRM…	-	-	0
GO:0015031	P	protein transport	29	771	511	25864	0.0012	0.043	GRMZM2G408305//GRMZM2G137236//GRMZM2G090086//GRMZM2G303631//GRMZM2G700148//GRMZM2G312026//GRMZM2G125728//GRMZM2G082167//AC205677.3_FG001//GRMZM5G888263//GRMZM2G070765//GRMZM2G143354//GRMZM2G031352//GRMZM2G095348//GRMZM2G457415//GRMZM2G095810//AC198725.4_FG007//GRMZM2G012501//GRMZM2G150772//GRMZM2G451443//GRMZM2G364285//GRMZM2G167868//GRMZM2G439339//GRMZM2G052435//GRMZM2G174803//GRMZM2G070305//GRM…	-	-	0
GO:0007059	P	chromosome segregation	5	771	24	25864	0.0013	0.049	GRMZM2G383623//GRMZM2G025340//GRMZM5G899800//GRMZM2G456570//GRMZM2G300624	-	-	0

## Sheet: M3
GO enrichment analysis of genes in M3.
GO_acc	Term_type	Term	Queryitem	Querytotal	Bgitem	Bgtotal	Pvalue	FDR	Entries	TF_IDs	TF_families	TF_number
GO:0009507	C	chloroplast	410	1853	2136	25864	2.4e-68	7.1e-66	GRMZM2G092311//GRMZM2G110408//GRMZM2G017290//GRMZM2G078118//GRMZM2G047954//GRMZM2G174984//GRMZM2G122843//GRMZM2G123719//GRMZM2G036880//GRMZM2G086258//GRMZM2G036708//GRMZM2G116634//GRMZM2G035042//GRMZM2G079348//GRMZM2G300408//GRMZM2G019958//GRMZM2G090271//GRMZM2G414528//GRMZM2G066426//GRMZM2G145133//GRMZM2G038833//GRMZM2G127361//GRMZM2G133684//GRMZM2G103101//GRMZM2G025954//GRMZM2G102912//AC189750.…	GRMZM2G142150//GRMZM2G010929	mTERF//HB	2
GO:0044435	C	plastid part	296	1853	1192	25864	1.2e-68	7.1e-66	GRMZM2G449496//GRMZM2G102838//GRMZM2G122324//GRMZM2G072909//GRMZM2G351977//GRMZM2G106950//GRMZM2G077333//GRMZM2G017290//GRMZM2G010929//GRMZM2G078118//GRMZM2G164558//GRMZM2G047954//GRMZM2G174984//GRMZM2G122843//GRMZM5G815808//GRMZM2G117531//GRMZM2G010884//GRMZM6G741210//GRMZM2G092427//GRMZM2G133844//GRMZM2G137409//GRMZM2G114399//GRMZM2G092311//GRMZM2G128971//GRMZM2G129357//GRMZM2G122327//GRMZM2G03…	GRMZM2G010929	HB	1
GO:0009536	C	plastid	421	1853	2254	25864	2.3e-67	4.5e-65	GRMZM2G092311//GRMZM2G110408//GRMZM2G017290//GRMZM2G078118//GRMZM2G047954//GRMZM2G174984//GRMZM2G122843//GRMZM2G123719//GRMZM2G036880//GRMZM2G086258//GRMZM2G036708//GRMZM2G116634//GRMZM2G035042//GRMZM2G079348//GRMZM2G300408//GRMZM2G019958//GRMZM2G090271//GRMZM2G414528//GRMZM2G066426//GRMZM2G145133//GRMZM2G016622//GRMZM2G127361//GRMZM2G133684//GRMZM2G103101//GRMZM2G025954//GRMZM2G102912//AC189750.…	GRMZM2G040736//GRMZM2G142150//GRMZM2G129954//GRMZM2G010929	Orphans//mTERF//Orphans//HB	4
GO:0044434	C	chloroplast part	290	1853	1174	25864	9.7e-67	1.4e-64	GRMZM2G449496//GRMZM2G102838//GRMZM2G122324//GRMZM2G072909//GRMZM2G351977//GRMZM2G106950//GRMZM2G077333//GRMZM2G017290//GRMZM2G010929//GRMZM2G078118//GRMZM2G164558//GRMZM2G047954//GRMZM2G174984//GRMZM2G122843//GRMZM5G815808//GRMZM2G117531//GRMZM2G010884//GRMZM6G741210//GRMZM2G092427//GRMZM2G133844//GRMZM2G137409//GRMZM2G114399//GRMZM2G092311//GRMZM2G128971//GRMZM2G129357//GRMZM2G122327//GRMZM2G03…	GRMZM2G010929	HB	1
GO:0009579	C	thylakoid	185	1853	546	25864	1.1e-58	1.3e-56	GRMZM2G449496//GRMZM2G102838//GRMZM2G092311//GRMZM2G351977//GRMZM2G071450//GRMZM2G017290//GRMZM2G010929//GRMZM2G078118//GRMZM2G047954//GRMZM2G174984//GRMZM2G122843//GRMZM5G815808//GRMZM5G870219//GRMZM2G010884//GRMZM2G092427//GRMZM2G133844//GRMZM2G114399//GRMZM2G016622//GRMZM5G825759//GRMZM2G127361//GRMZM5G832229//GRMZM2G074393//GRMZM2G086258//GRMZM2G162233//GRMZM2G085000//GRMZM2G380457//GRMZM2G01…	GRMZM2G010929	HB	1
GO:0044436	C	thylakoid part	154	1853	400	25864	1.4e-54	1.4e-52	GRMZM2G449496//GRMZM2G102838//GRMZM2G351977//GRMZM2G071450//GRMZM2G017290//GRMZM2G010929//GRMZM2G078118//GRMZM2G047954//GRMZM2G174984//GRMZM2G122843//GRMZM5G870219//GRMZM2G010884//GRMZM2G092427//GRMZM2G133844//GRMZM2G114399//GRMZM2G016622//GRMZM5G825759//GRMZM2G036880//GRMZM2G074393//GRMZM2G162233//GRMZM2G085000//GRMZM2G380457//GRMZM2G016066//GRMZM2G155216//GRMZM2G132506//GRMZM2G463280//GRMZM2G00…	GRMZM2G010929	HB	1
GO:0009534	C	chloroplast thylakoid	154	1853	406	25864	6.5e-54	5.5e-52	GRMZM2G449496//GRMZM2G102838//GRMZM2G092311//GRMZM2G351977//GRMZM2G071450//GRMZM2G017290//GRMZM2G010929//GRMZM2G078118//GRMZM2G047954//GRMZM2G174984//GRMZM2G122843//GRMZM5G815808//GRMZM2G010884//GRMZM2G092427//GRMZM2G133844//GRMZM2G114399//GRMZM5G825759//GRMZM2G036880//GRMZM2G074393//GRMZM2G086258//GRMZM2G162233//GRMZM2G085000//GRMZM2G380457//GRMZM2G016066//GRMZM2G155216//GRMZM2G132506//GRMZM2G46…	GRMZM2G010929	HB	1
GO:0031976	C	plastid thylakoid	154	1853	407	25864	8.5e-54	6.3e-52	GRMZM2G449496//GRMZM2G102838//GRMZM2G092311//GRMZM2G351977//GRMZM2G071450//GRMZM2G017290//GRMZM2G010929//GRMZM2G078118//GRMZM2G047954//GRMZM2G174984//GRMZM2G122843//GRMZM5G815808//GRMZM2G010884//GRMZM2G092427//GRMZM2G133844//GRMZM2G114399//GRMZM5G825759//GRMZM2G036880//GRMZM2G074393//GRMZM2G086258//GRMZM2G162233//GRMZM2G085000//GRMZM2G380457//GRMZM2G016066//GRMZM2G155216//GRMZM2G132506//GRMZM2G46…	GRMZM2G010929	HB	1
GO:0034357	C	photosynthetic membrane	153	1853	404	25864	1.7e-53	1.1e-51	GRMZM2G449496//GRMZM2G102838//GRMZM2G351977//GRMZM2G071450//GRMZM2G017290//GRMZM2G010929//GRMZM2G078118//GRMZM2G047954//GRMZM2G174984//GRMZM2G122843//GRMZM5G870219//GRMZM2G010884//GRMZM2G092427//GRMZM2G133844//GRMZM2G114399//GRMZM2G016622//GRMZM5G825759//GRMZM5G832229//GRMZM2G074393//GRMZM2G162233//GRMZM2G085000//GRMZM2G380457//GRMZM2G016066//GRMZM2G155216//GRMZM2G132506//GRMZM2G036880//GRMZM2G08…	GRMZM2G010929	HB	1
GO:0031984	C	organelle subcompartment	154	1853	413	25864	3.9e-53	2.3e-51	GRMZM2G449496//GRMZM2G102838//GRMZM2G092311//GRMZM2G351977//GRMZM2G071450//GRMZM2G017290//GRMZM2G010929//GRMZM2G078118//GRMZM2G047954//GRMZM2G174984//GRMZM2G122843//GRMZM5G815808//GRMZM2G010884//GRMZM2G092427//GRMZM2G133844//GRMZM2G114399//GRMZM5G825759//GRMZM2G036880//GRMZM2G074393//GRMZM2G086258//GRMZM2G162233//GRMZM2G085000//GRMZM2G380457//GRMZM2G016066//GRMZM2G155216//GRMZM2G132506//GRMZM2G46…	GRMZM2G010929	HB	1
GO:0042651	C	thylakoid membrane	139	1853	363	25864	4.6e-49	2.5e-47	GRMZM2G449496//GRMZM2G102838//GRMZM2G351977//GRMZM2G077333//GRMZM2G017290//GRMZM2G010929//GRMZM2G078118//GRMZM2G047954//GRMZM2G174984//GRMZM2G122843//GRMZM2G010884//GRMZM2G092427//GRMZM2G133844//GRMZM2G114399//GRMZM5G825759//GRMZM2G036880//GRMZM2G074393//GRMZM2G162233//GRMZM2G085000//GRMZM2G380457//GRMZM2G016066//GRMZM2G155216//GRMZM2G132506//GRMZM2G463280//GRMZM2G072280//GRMZM2G057374//GRMZM2G30…	GRMZM2G010929	HB	1
GO:0055035	C	plastid thylakoid membrane	133	1853	339	25864	6.5e-48	3.2e-46	GRMZM2G449496//GRMZM2G351977//GRMZM2G077333//GRMZM2G017290//GRMZM2G010929//GRMZM2G078118//GRMZM2G047954//GRMZM2G122843//GRMZM2G010884//GRMZM2G092427//GRMZM2G133844//GRMZM2G114399//GRMZM5G825759//GRMZM2G036880//GRMZM2G074393//GRMZM2G162233//GRMZM2G085000//GRMZM2G380457//GRMZM2G016066//GRMZM2G155216//GRMZM2G132506//GRMZM2G463280//GRMZM2G072280//GRMZM2G057374//GRMZM2G300408//GRMZM2G074040//GRMZM2G01…	GRMZM2G010929	HB	1
GO:0009535	C	chloroplast thylakoid membrane	132	1853	337	25864	1.7e-47	7.8e-46	GRMZM2G449496//GRMZM2G351977//GRMZM2G017290//GRMZM2G010929//GRMZM2G078118//GRMZM2G047954//GRMZM2G122843//GRMZM2G010884//GRMZM2G092427//GRMZM2G133844//GRMZM2G114399//GRMZM5G825759//GRMZM2G036880//GRMZM2G074393//GRMZM2G162233//GRMZM2G085000//GRMZM2G380457//GRMZM2G016066//GRMZM2G155216//GRMZM2G132506//GRMZM2G463280//GRMZM2G072280//GRMZM2G057374//GRMZM2G300408//GRMZM2G074040//GRMZM2G016622//GRMZM2G30…	GRMZM2G010929	HB	1
GO:0015979	P	photosynthesis	99	1853	247	25864	1.8e-36	7e-33	GRMZM2G098520//GRMZM2G092311//GRMZM2G122327//GRMZM2G351977//GRMZM2G017290//GRMZM2G047954//GRMZM2G174984//GRMZM5G870219//GRMZM2G010884//GRMZM2G092427//GRMZM2G471904//GRMZM2G163809//GRMZM2G337113//GRMZM5G832229//GRMZM2G016066//GRMZM2G155216//GRMZM2G132506//GRMZM2G085646//GRMZM2G026015//GRMZM2G083841//GRMZM2G072280//GRMZM2G122337//GRMZM2G005433//GRMZM2G016622//GRMZM2G308944//GRMZM2G436986//GRMZM2G10…	GRMZM2G177386	Orphans	1
GO:0009532	C	plastid stroma	145	1853	598	25864	3.1e-32	1.3e-30	GRMZM2G449496//GRMZM2G122324//GRMZM2G072909//GRMZM2G098520//GRMZM2G106950//GRMZM2G071450//GRMZM2G463280//GRMZM2G047954//GRMZM2G117531//GRMZM6G741210//AC198418.3_FG005//GRMZM2G127361//GRMZM2G122327//GRMZM2G052036//GRMZM2G123204//GRMZM2G023591//GRMZM2G132506//GRMZM2G122337//GRMZM2G019958//GRMZM2G090271//GRMZM2G090568//GRMZM2G128466//GRMZM2G145133//GRMZM5G861800//AC234157.1_FG002//GRMZM2G143870//GRM…	-	-	0
GO:0009570	C	chloroplast stroma	139	1853	582	25864	2.3e-30	9.2e-29	GRMZM2G098520//GRMZM2G122324//GRMZM2G072909//GRMZM2G106950//GRMZM2G071450//GRMZM2G463280//GRMZM2G047954//GRMZM2G117531//GRMZM6G741210//AC198418.3_FG005//GRMZM2G127361//GRMZM2G122327//GRMZM2G052036//GRMZM2G123204//GRMZM2G023591//GRMZM2G132506//GRMZM2G122337//GRMZM2G019958//GRMZM2G090271//GRMZM2G090568//GRMZM2G128466//GRMZM2G145133//GRMZM5G861800//AC234157.1_FG002//GRMZM2G143870//GRMZM2G036921//GRM…	-	-	0
GO:0009526	C	plastid envelope	134	1853	584	25864	7.6e-28	2.8e-26	GRMZM2G449496//GRMZM2G102838//GRMZM2G122324//GRMZM2G351977//GRMZM2G017290//GRMZM2G047954//GRMZM2G122843//GRMZM5G815808//GRMZM2G117531//GRMZM2G079759//GRMZM2G092427//GRMZM2G137409//GRMZM2G092311//GRMZM5G825759//GRMZM2G127361//GRMZM2G036880//GRMZM2G086258//GRMZM2G128971//GRMZM2G380457//GRMZM2G116634//GRMZM2G155216//GRMZM2G463280//GRMZM2G079348//GRMZM2G399284//GRMZM2G090568//GRMZM2G143870//AC234157.…	-	-	0
GO:0009941	C	chloroplast envelope	130	1853	560	25864	1.9e-27	6.7e-26	GRMZM2G449496//GRMZM2G102838//GRMZM2G122324//GRMZM2G351977//GRMZM2G017290//GRMZM2G047954//GRMZM2G122843//GRMZM5G815808//GRMZM2G117531//GRMZM2G079759//GRMZM2G092427//GRMZM2G137409//GRMZM2G092311//GRMZM5G825759//GRMZM2G127361//GRMZM2G036880//GRMZM2G086258//GRMZM2G128971//GRMZM2G380457//GRMZM2G116634//GRMZM2G155216//GRMZM2G463280//GRMZM2G079348//GRMZM2G399284//GRMZM2G090568//GRMZM2G143870//AC234157.…	-	-	0
GO:0031090	C	organelle membrane	190	1853	1250	25864	5.4e-20	1.8e-18	GRMZM2G449496//GRMZM2G102838//GRMZM2G072909//GRMZM2G351977//GRMZM2G071450//GRMZM2G017290//GRMZM2G010929//GRMZM2G078118//GRMZM2G047954//GRMZM2G174984//GRMZM2G122843//GRMZM2G088669//GRMZM2G010884//GRMZM2G092427//GRMZM2G133844//GRMZM2G114399//GRMZM5G825759//GRMZM2G108273//GRMZM2G036880//GRMZM2G074393//GRMZM2G070605//GRMZM2G162233//GRMZM2G085000//GRMZM2G380457//GRMZM2G016066//GRMZM2G155216//GRMZM2G13…	GRMZM2G010929	HB	1
GO:0019684	P	photosynthesis, light reaction	55	1853	142	25864	2.8e-20	5.5e-17	GRMZM2G110408//GRMZM2G077436//GRMZM2G092311//GRMZM2G122327//GRMZM2G351977//GRMZM2G031028//GRMZM2G113349//GRMZM2G153184//GRMZM2G087435//GRMZM2G174984//GRMZM2G033885//GRMZM2G010884//GRMZM2G402936//GRMZM2G117412//GRMZM2G071996//GRMZM2G038519//GRMZM2G036880//GRMZM5G896082//GRMZM2G358180//GRMZM2G010349//AC190623.3_FG001//GRMZM2G155216//GRMZM2G160268//GRMZM2G039996//GRMZM2G377855//GRMZM2G059083//GRMZM2…	GRMZM2G177386	Orphans	1
GO:0009628	P	response to abiotic stimulus	204	1853	1397	25864	1.2e-19	1.5e-16	GRMZM2G098520//GRMZM2G099984//GRMZM2G122324//GRMZM2G122327//GRMZM2G351977//GRMZM2G071450//GRMZM2G463280//GRMZM2G472167//GRMZM2G146437//GRMZM2G169329//GRMZM2G122843//GRMZM2G568636//GRMZM2G092427//GRMZM2G065928//GRMZM2G092311//GRMZM2G144196//GRMZM2G007795//GRMZM2G441903//GRMZM2G036880//GRMZM2G040736//GRMZM2G428391//GRMZM2G128971//GRMZM2G134917//GRMZM2G021706//GRMZM2G445575//GRMZM2G004161//GRMZM2G12…	GRMZM2G040736//GRMZM2G445575//GRMZM2G131961//GRMZM2G087955//GRMZM2G449681//GRMZM2G375675//GRMZM2G075562//GRMZM2G084583//GRMZM2G175265//GRMZM2G118693//GRMZM2G417597//GRMZM2G177386//GRMZM2G024550//GRMZM2G108147//GRMZM2G095299//GRMZM2G117007//GRMZM2G033962//GRMZM2G057955//GRMZM2G082487//GRMZM2G070034//GRMZM2G137046//GRMZM2G301860//GRMZM2G069713//GRMZM2G140355//GRMZM2G308615//GRMZM2G353024	Orphans//bZIP//bZIP//MYB//WRKY//RWP-RK//C2C2-CO-like//MYB_related//MYB_related//MYB_related//bHLH//Orphans//mTERF//DBP//DBB//C3H//Orphans//MYB_related//Orphans//MIKC//bZIP//ERF//Orphans//bZIP//Orphans//Orphans	26
GO:0050896	P	response to stimulus	402	1853	3551	25864	2.2e-19	2.1e-16	GRMZM2G092311//GRMZM2G110408//GRMZM2G047954//GRMZM2G122843//GRMZM2G118821//GRMZM2G036880//GRMZM2G086258//GRMZM2G134917//GRMZM2G035042//GRMZM2G117942//GRMZM2G058305//GRMZM2G059851//GRMZM2G079348//GRMZM2G010933//GRMZM2G104325//GRMZM2G089106//GRMZM2G087955//GRMZM2G127361//GRMZM2G428391//GRMZM2G416632//GRMZM2G054050//GRMZM2G001676//GRMZM2G102912//GRMZM2G139300//GRMZM2G011404//GRMZM2G029546//GRMZM2G47…	GRMZM2G059851//GRMZM2G089106//GRMZM2G087955//GRMZM2G118693//GRMZM2G417597//GRMZM2G177386//GRMZM2G024550//GRMZM2G057955//GRMZM2G108228//GRMZM2G140355//GRMZM2G308615//GRMZM2G014653//GRMZM2G040736//GRMZM2G375675//GRMZM2G390641//GRMZM2G095299//GRMZM2G082487//GRMZM2G117007//GRMZM2G353024//GRMZM2G033962//GRMZM2G084583//GRMZM2G129954//GRMZM2G059428//GRMZM2G108147//GRMZM2G069713//GRMZM2G445575//GRMZM2G07…	HSF//C2C2-LSD//MYB//MYB_related//bHLH//Orphans//mTERF//MYB_related//TUB//bZIP//Orphans//NAC//Orphans//RWP-RK//ARF//DBB//Orphans//C3H//Orphans//Orphans//MYB_related//Orphans//NAC//DBP//Orphans//bZIP//MIKC//bZIP//WRKY//ERF//ERF//bZIP//HB//MYB_related//C2C2-CO-like//ERF	36
GO:0009521	C	photosystem	41	1853	92	25864	3.7e-17	1.1e-15	GRMZM2G013342//GRMZM2G017290//GRMZM2G134130//GRMZM2G377855//GRMZM2G024150//GRMZM2G047954//GRMZM2G174984//GRMZM5G870219//GRMZM2G451224//GRMZM2G358180//GRMZM2G016622//GRMZM5G832229//GRMZM2G009048//GRMZM2G094224//GRMZM2G016677//GRMZM2G380414//AC190623.3_FG001//GRMZM2G114399//GRMZM2G016066//GRMZM2G155216//GRMZM2G132506//GRMZM2G085646//GRMZM2G113349//GRMZM2G472852//GRMZM2G026015//GRMZM2G176840//GRMZM2…	-	-	0
GO:0010287	C	plastoglobule	34	1853	66	25864	6.4e-16	1.9e-14	GRMZM2G013342//GRMZM2G092311//GRMZM2G351977//GRMZM2G031028//GRMZM2G017290//GRMZM2G153184//GRMZM2G315125//GRMZM2G024150//GRMZM2G033885//GRMZM2G010884//GRMZM2G402936//GRMZM2G092427//GRMZM2G015285//GRMZM2G155253//GRMZM2G036880//GRMZM2G094224//GRMZM2G157207//GRMZM2G016066//GRMZM2G155216//GRMZM2G160268//GRMZM2G039996//GRMZM2G113349//GRMZM2G012276//GRMZM2G451224//GRMZM2G080044//AC207722.2_FG009//GRMZM2…	-	-	0
GO:0009416	P	response to light stimulus	99	1853	498	25864	3.7e-17	3e-14	GRMZM2G098520//GRMZM2G122324//GRMZM2G122327//GRMZM2G351977//GRMZM2G077333//GRMZM2G169329//GRMZM2G122843//GRMZM2G568636//GRMZM2G092427//GRMZM2G065928//GRMZM2G092311//GRMZM2G036880//GRMZM2G040736//GRMZM2G425728//GRMZM2G155216//GRMZM2G120652//GRMZM2G079348//GRMZM2G122337//GRMZM2G107945//GRMZM2G090568//GRMZM2G428391//GRMZM2G006736//GRMZM2G331720//GRMZM2G104843//GRMZM2G038365//GRMZM2G175562//GRMZM2G01…	GRMZM2G040736//GRMZM2G033962//GRMZM2G075562//GRMZM2G084583//GRMZM2G175265//GRMZM2G417597//GRMZM2G177386//GRMZM2G095299//GRMZM2G137046//GRMZM2G140355//GRMZM2G353024	Orphans//Orphans//C2C2-CO-like//MYB_related//MYB_related//bHLH//Orphans//DBB//bZIP//bZIP//Orphans	11
GO:0009314	P	response to radiation	99	1853	512	25864	1.8e-16	1.2e-13	GRMZM2G098520//GRMZM2G122324//GRMZM2G122327//GRMZM2G351977//GRMZM2G077333//GRMZM2G169329//GRMZM2G122843//GRMZM2G568636//GRMZM2G092427//GRMZM2G065928//GRMZM2G092311//GRMZM2G036880//GRMZM2G040736//GRMZM2G425728//GRMZM2G155216//GRMZM2G120652//GRMZM2G079348//GRMZM2G122337//GRMZM2G107945//GRMZM2G090568//GRMZM2G428391//GRMZM2G006736//GRMZM2G331720//GRMZM2G104843//GRMZM2G038365//GRMZM2G175562//GRMZM2G01…	GRMZM2G040736//GRMZM2G033962//GRMZM2G075562//GRMZM2G084583//GRMZM2G175265//GRMZM2G417597//GRMZM2G177386//GRMZM2G095299//GRMZM2G137046//GRMZM2G140355//GRMZM2G353024	Orphans//Orphans//C2C2-CO-like//MYB_related//MYB_related//bHLH//Orphans//DBB//bZIP//bZIP//Orphans	11
GO:0031977	C	thylakoid lumen	33	1853	67	25864	4.6e-15	1.3e-13	GRMZM2G098520//GRMZM2G110408//GRMZM2G031028//GRMZM2G113349//GRMZM2G010929//GRMZM2G087435//GRMZM2G047954//GRMZM2G015285//GRMZM2G035708//GRMZM2G155253//GRMZM2G000719//GRMZM2G071450//GRMZM2G063244//GRMZM2G081268//GRMZM2G087590//GRMZM2G117968//GRMZM2G046284//GRMZM2G059083//GRMZM2G004006//GRMZM2G102838//GRMZM2G176840//GRMZM2G113033//GRMZM2G114399//GRMZM2G056424//GRMZM2G168143//GRMZM2G095333//GRMZM2G02…	GRMZM2G010929	HB	1
GO:0031975	C	envelope	140	1853	918	25864	4.8e-15	1.3e-13	GRMZM2G449496//GRMZM2G102838//GRMZM2G122324//GRMZM2G351977//GRMZM2G017290//GRMZM2G047954//GRMZM2G122843//GRMZM5G815808//GRMZM2G117531//GRMZM2G079759//GRMZM2G092427//GRMZM2G137409//GRMZM2G092311//GRMZM5G825759//GRMZM2G127361//GRMZM2G036880//GRMZM2G086258//GRMZM2G128971//GRMZM2G380457//GRMZM2G116634//GRMZM2G155216//GRMZM2G463280//GRMZM2G079348//GRMZM2G010933//GRMZM2G090568//GRMZM2G143870//AC234157.…	-	-	0
GO:0031967	C	organelle envelope	138	1853	899	25864	4.9e-15	1.3e-13	GRMZM2G449496//GRMZM2G102838//GRMZM2G122324//GRMZM2G351977//GRMZM2G017290//GRMZM2G047954//GRMZM2G122843//GRMZM5G815808//GRMZM2G117531//GRMZM2G079759//GRMZM2G092427//GRMZM2G137409//GRMZM2G092311//GRMZM5G825759//GRMZM2G127361//GRMZM2G036880//GRMZM2G086258//GRMZM2G128971//GRMZM2G380457//GRMZM2G116634//GRMZM2G155216//GRMZM2G463280//GRMZM2G079348//GRMZM2G010933//GRMZM2G090568//GRMZM2G143870//AC234157.…	-	-	0
GO:0016491	F	oxidoreductase activity	256	1853	2055	25864	1.7e-16	2.3e-13	GRMZM2G098520//GRMZM2G117246//AC203535.4_FG004//GRMZM2G413647//GRMZM2G128971//GRMZM2G110369//GRMZM5G861800//GRMZM2G108103//GRMZM2G129209//GRMZM5G836353//GRMZM2G568636//GRMZM2G703582//GRMZM2G133844//GRMZM2G137409//GRMZM2G004128//GRMZM2G065928//GRMZM2G337113//GRMZM5G891656//GRMZM2G127361//GRMZM2G053977//GRMZM2G311898//GRMZM2G181258//GRMZM2G013781//GRMZM2G092817//GRMZM2G131205//GRMZM2G403076//GRMZM2…	-	-	0
GO:0055114	P	oxidation reduction	242	1853	1931	25864	7.1e-16	4e-13	GRMZM2G329047//GRMZM2G098520//GRMZM2G117246//AC203535.4_FG004//GRMZM2G122327//GRMZM2G110408//GRMZM2G110369//GRMZM2G108103//GRMZM2G129209//GRMZM5G836353//GRMZM2G568636//GRMZM2G703582//GRMZM2G133844//GRMZM2G137409//GRMZM2G004128//GRMZM2G065928//GRMZM2G337113//GRMZM5G891656//GRMZM2G127361//GRMZM2G053977//GRMZM2G413647//GRMZM2G181258//GRMZM2G013781//GRMZM2G092817//GRMZM2G128971//GRMZM2G403076//GRMZM2…	GRMZM2G177386	Orphans	1
GO:0044444	C	cytoplasmic part	586	1853	6103	25864	2e-14	5e-13	GRMZM2G092311//GRMZM2G098520//GRMZM2G017290//GRMZM2G097277//GRMZM2G078118//GRMZM2G047954//GRMZM2G174984//GRMZM2G122843//GRMZM2G088669//GRMZM2G062129//GRMZM2G065030//GRMZM2G108273//GRMZM2G036880//GRMZM2G086258//GRMZM2G036708//GRMZM2G116634//GRMZM2G059252//GRMZM2G035042//GRMZM2G058305//GRMZM2G079348//GRMZM2G010933//GRMZM5G815077//GRMZM2G300408//GRMZM2G019958//GRMZM2G090271//GRMZM2G414528//GRMZM2G06…	GRMZM2G040736//GRMZM2G082487//GRMZM2G142150//GRMZM2G129954//GRMZM2G033962//GRMZM2G010929//GRMZM2G013617	Orphans//Orphans//mTERF//Orphans//Orphans//HB//HB	7
GO:0044446	C	intracellular organelle part	359	1853	3454	25864	2.4e-12	5.6e-11	GRMZM2G092311//GRMZM2G110408//GRMZM2G017290//GRMZM2G078118//GRMZM2G047954//GRMZM2G174984//GRMZM2G122843//GRMZM2G088669//GRMZM2G108273//GRMZM2G036880//GRMZM2G086258//GRMZM2G116634//GRMZM2G079348//GRMZM2G010933//GRMZM2G300408//GRMZM2G019958//GRMZM2G090271//GRMZM2G145133//GRMZM2G471904//GRMZM2G127361//GRMZM2G428391//GRMZM2G103101//AC189750.4_FG004//GRMZM2G170351//GRMZM2G113340//GRMZM2G131286//GRMZM2…	GRMZM2G010929//GRMZM2G089812	HB//NF-YC	2
GO:0044422	C	organelle part	359	1853	3457	25864	2.6e-12	6e-11	GRMZM2G092311//GRMZM2G110408//GRMZM2G017290//GRMZM2G078118//GRMZM2G047954//GRMZM2G174984//GRMZM2G122843//GRMZM2G088669//GRMZM2G108273//GRMZM2G036880//GRMZM2G086258//GRMZM2G116634//GRMZM2G079348//GRMZM2G010933//GRMZM2G300408//GRMZM2G019958//GRMZM2G090271//GRMZM2G145133//GRMZM2G471904//GRMZM2G127361//GRMZM2G428391//GRMZM2G103101//AC189750.4_FG004//GRMZM2G170351//GRMZM2G113340//GRMZM2G131286//GRMZM2…	GRMZM2G010929//GRMZM2G089812	HB//NF-YC	2
GO:0005737	C	cytoplasm	615	1853	6663	25864	4.1e-12	9e-11	GRMZM2G092311//GRMZM2G098520//GRMZM2G017290//GRMZM2G097277//GRMZM2G078118//GRMZM2G047954//GRMZM2G174984//GRMZM2G122843//GRMZM2G088669//GRMZM2G062129//GRMZM2G065030//GRMZM2G108273//GRMZM2G036880//GRMZM2G086258//GRMZM2G036708//GRMZM2G116634//GRMZM2G059252//GRMZM2G035042//GRMZM2G058305//GRMZM2G083841//GRMZM2G079348//GRMZM2G010933//GRMZM5G815077//GRMZM2G300408//GRMZM2G019958//GRMZM2G090271//GRMZM2G41…	GRMZM2G040736//GRMZM2G082487//GRMZM2G353024//GRMZM2G142150//GRMZM2G129954//GRMZM2G108147//GRMZM2G069713//GRMZM2G010929//GRMZM2G033962//GRMZM2G013617	Orphans//Orphans//Orphans//mTERF//Orphans//DBP//Orphans//HB//Orphans//HB	10
GO:0006950	P	response to stress	258	1853	2243	25864	5.3e-13	2.6e-10	GRMZM2G098520//GRMZM2G099002//GRMZM2G099984//GRMZM2G042789//GRMZM2G463280//GRMZM2G004036//GRMZM2G472167//GRMZM2G047954//GRMZM2G139300//GRMZM2G455909//GRMZM2G137409//GRMZM2G022837//GRMZM5G825759//GRMZM2G073059//GRMZM2G441903//GRMZM2G161295//GRMZM2G128971//GRMZM2G117706//GRMZM2G134917//GRMZM2G021706//GRMZM2G445575//GRMZM2G069713//GRMZM2G055883//GRMZM2G120652//GRMZM2G131961//GRMZM5G870932//GRMZM2G08…	GRMZM2G445575//GRMZM2G069713//GRMZM2G131961//GRMZM2G089106//GRMZM2G087955//GRMZM2G449681//GRMZM2G375675//GRMZM2G084583//GRMZM2G175265//GRMZM2G118693//GRMZM2G177386//GRMZM2G082487//GRMZM2G024550//GRMZM2G108147//GRMZM2G117007//GRMZM2G057955//GRMZM2G070034//GRMZM2G301860//GRMZM2G059851//GRMZM2G308615//GRMZM2G014653	bZIP//Orphans//bZIP//C2C2-LSD//MYB//WRKY//RWP-RK//MYB_related//MYB_related//MYB_related//Orphans//Orphans//mTERF//DBP//C3H//MYB_related//MIKC//ERF//HSF//Orphans//NAC	21
GO:0009055	F	electron carrier activity	102	1853	628	25864	1.1e-12	7.4e-10	GRMZM2G122327//GRMZM5G861800//GRMZM2G568636//GRMZM2G065928//GRMZM2G031364//GRMZM2G181258//GRMZM2G085000//GRMZM2G148387//GRMZM2G013357//GRMZM2G174048//GRMZM2G122337//GRMZM2G039278//GRMZM2G351259//GRMZM2G097116//GRMZM2G436986//GRMZM2G441144//GRMZM2G147752//GRMZM2G302074//GRMZM5G860607//GRMZM2G172826//GRMZM2G170047//GRMZM2G143202//GRMZM2G059191//GRMZM2G038365//GRMZM2G029546//GRMZM2G013695//GRMZM2G44…	-	-	0
GO:0009765	P	photosynthesis, light harvesting	23	1853	37	25864	1.7e-12	7.6e-10	GRMZM2G110408//GRMZM2G092311//GRMZM2G351977//GRMZM2G153184//GRMZM2G033885//GRMZM2G010884//GRMZM2G402936//GRMZM2G117412//GRMZM2G038519//GRMZM2G036880//GRMZM2G071996//GRMZM2G155216//GRMZM2G160268//GRMZM2G039996//GRMZM2G072280//GRMZM2G056424//AC207722.2_FG009//GRMZM2G025882//GRMZM2G103101//GRMZM2G001653//GRMZM2G057281//GRMZM2G005984//GRMZM2G092427	-	-	0
GO:0009523	C	photosystem II	24	1853	58	25864	4.1e-10	8.6e-09	GRMZM2G113349//GRMZM2G308944//GRMZM2G047954//GRMZM2G174984//GRMZM5G870219//GRMZM5G832229//GRMZM2G016677//GRMZM2G380414//AC190623.3_FG001//GRMZM2G087590//GRMZM2G155216//GRMZM2G132506//GRMZM2G472852//GRMZM2G176840//GRMZM2G114399//AC207722.2_FG009//GRMZM2G005433//GRMZM2G471904//GRMZM2G134130//GRMZM2G436986//GRMZM5G804323//GRMZM2G126386//GRMZM2G172723//GRMZM2G175562	-	-	0
GO:0009522	C	photosystem I	18	1853	31	25864	1e-09	2.1e-08	GRMZM2G026015//GRMZM2G013342//GRMZM2G103101//GRMZM2G329047//GRMZM2G017290//GRMZM2G377855//GRMZM2G001653//GRMZM2G024150//GRMZM2G009048//GRMZM2G012397//GRMZM2G016066//GRMZM2G080107//GRMZM2G451224//GRMZM2G016622//AC207722.2_FG009//GRMZM2G085646//GRMZM2G094224//GRMZM2G155216	-	-	0
GO:0009409	P	response to cold	60	1853	318	25864	3.8e-10	1.5e-07	GRMZM2G035749//GRMZM2G089136//GRMZM2G099984//GRMZM2G310569//GRMZM2G108147//GRMZM2G098520//GRMZM2G004161//GRMZM2G463280//GRMZM2G083716//GRMZM2G129357//GRMZM2G007939//GRMZM2G146437//GRMZM2G117007//GRMZM2G154735//GRMZM2G048205//GRMZM2G308615//GRMZM2G074401//GRMZM2G065585//GRMZM2G013430//GRMZM2G082487//GRMZM2G055575//GRMZM2G128971//GRMZM2G152757//GRMZM2G139797//GRMZM2G081268//GRMZM2G175265//GRMZM2G42…	GRMZM2G108147//GRMZM2G117007//GRMZM2G308615//GRMZM2G082487//GRMZM2G175265//GRMZM2G445575//GRMZM2G131961//GRMZM2G070034//GRMZM2G177386//GRMZM2G449681//GRMZM2G301860	DBP//C3H//Orphans//Orphans//MYB_related//bZIP//bZIP//MIKC//Orphans//WRKY//ERF	11
GO:0043231	C	intracellular membrane-bounded organelle	616	1853	6999	25864	8.9e-09	1.8e-07	GRMZM2G092311//GRMZM2G098520//GRMZM2G017290//GRMZM2G097277//GRMZM2G078118//GRMZM2G047954//GRMZM2G174984//GRMZM2G122843//GRMZM2G088669//GRMZM2G062129//GRMZM2G108273//GRMZM2G036880//GRMZM2G086258//GRMZM2G036708//GRMZM2G116634//GRMZM2G059252//GRMZM2G035042//GRMZM2G058305//GRMZM2G059851//GRMZM2G079348//GRMZM2G010933//GRMZM2G300408//GRMZM2G019958//GRMZM2G090271//GRMZM2G087955//GRMZM2G414528//GRMZM2G06…	GRMZM2G059851//GRMZM2G087955//GRMZM2G165972//GRMZM2G028622//GRMZM2G177386//GRMZM2G099577//GRMZM2G140355//GRMZM2G180947//GRMZM2G474326//GRMZM2G458728//GRMZM2G351330//GRMZM2G438202//GRMZM2G384528//GRMZM2G040736//GRMZM2G169654//GRMZM2G131266//GRMZM2G396527//GRMZM2G061487//GRMZM2G082487//GRMZM2G396114//AC204212.4_FG001//GRMZM2G059939//GRMZM2G142150//GRMZM2G064466//GRMZM2G005066//GRMZM2G086880//GRMZM2…	HSF//MYB//HSF//HB//Orphans//M-type//bZIP//NF-YB//ERF//HB//HB//ERF//NF-YB//Orphans//RAV//AP2//HB//ERF//Orphans//HB//MYB_related//ERF//mTERF//HB//MYB//HSF//MYB_related//Orphans//AP2//Orphans//MYB_related//HB//DBP//Orphans//MIKC//ERF//ERF//HB//ERF//HSF//HSF//HB//ERF//bZIP//HB//HB//HB//C2C2-CO-like//ERF//ARF//NF-YC//RAV	52
GO:0043227	C	membrane-bounded organelle	617	1853	7016	25864	9.6e-09	1.8e-07	GRMZM2G092311//GRMZM2G098520//GRMZM2G017290//GRMZM2G097277//GRMZM2G078118//GRMZM2G047954//GRMZM2G174984//GRMZM2G122843//GRMZM2G088669//GRMZM2G062129//GRMZM2G108273//GRMZM2G036880//GRMZM2G086258//GRMZM2G036708//GRMZM2G116634//GRMZM2G059252//GRMZM2G035042//GRMZM2G058305//GRMZM2G059851//GRMZM2G079348//GRMZM2G010933//GRMZM2G300408//GRMZM2G019958//GRMZM2G090271//GRMZM2G087955//GRMZM2G414528//GRMZM2G06…	GRMZM2G059851//GRMZM2G087955//GRMZM2G165972//GRMZM2G028622//GRMZM2G177386//GRMZM2G099577//GRMZM2G140355//GRMZM2G180947//GRMZM2G474326//GRMZM2G458728//GRMZM2G351330//GRMZM2G438202//GRMZM2G384528//GRMZM2G040736//GRMZM2G169654//GRMZM2G131266//GRMZM2G396527//GRMZM2G061487//GRMZM2G082487//GRMZM2G396114//AC204212.4_FG001//GRMZM2G059939//GRMZM2G142150//GRMZM2G064466//GRMZM2G005066//GRMZM2G086880//GRMZM2…	HSF//MYB//HSF//HB//Orphans//M-type//bZIP//NF-YB//ERF//HB//HB//ERF//NF-YB//Orphans//RAV//AP2//HB//ERF//Orphans//HB//MYB_related//ERF//mTERF//HB//MYB//HSF//MYB_related//Orphans//AP2//Orphans//MYB_related//HB//DBP//Orphans//MIKC//ERF//ERF//HB//ERF//HSF//HSF//HB//ERF//bZIP//HB//HB//HB//C2C2-CO-like//ERF//ARF//NF-YC//RAV	52
GO:0051707	P	response to other organism	93	1853	622	25864	5.3e-10	1.9e-07	GRMZM2G463280//GRMZM2G472167//GRMZM2G047954//GRMZM2G568636//GRMZM2G118821//GRMZM2G137409//GRMZM2G022837//GRMZM5G825759//GRMZM2G135877//GRMZM2G086258//GRMZM2G070092//GRMZM2G445575//GRMZM2G131961//GRMZM5G870932//GRMZM2G117942//GRMZM2G003682//GRMZM2G010933//GRMZM2G089106//GRMZM2G128466//GRMZM2G007249//GRMZM2G428391//GRMZM2G036921//GRMZM2G174671//GRMZM2G374971//GRMZM2G102912//GRMZM2G104843//GRMZM2G05…	GRMZM2G445575//GRMZM2G131961//GRMZM2G089106//GRMZM2G117007//GRMZM2G449681//GRMZM2G108228	bZIP//bZIP//C2C2-LSD//C3H//WRKY//TUB	6
GO:0009767	P	photosynthetic electron transport chain	26	1853	72	25864	8.2e-10	2.7e-07	GRMZM2G110408//GRMZM2G122327//GRMZM2G031028//GRMZM2G113349//GRMZM5G896082//GRMZM2G358180//GRMZM2G025171//GRMZM2G377855//GRMZM2G059083//GRMZM2G306732//GRMZM2G017045//GRMZM2G122337//GRMZM2G329047//GRMZM2G068557//GRMZM2G168143//GRMZM2G436986//GRMZM2G121494//GRMZM2G177386//GRMZM2G075958//GRMZM2G328908//GRMZM2G011373//GRMZM2G043162//GRMZM2G032253//GRMZM2G048907//GRMZM2G059191//GRMZM2G175562	GRMZM2G177386	Orphans	1
GO:0006091	P	generation of precursor metabolites and energy	78	1853	494	25864	1.6e-09	4.8e-07	GRMZM2G110408//GRMZM2G077436//GRMZM2G153184//GRMZM2G092311//GRMZM2G122327//GRMZM2G351977//GRMZM2G031028//GRMZM2G113349//GRMZM2G088753//GRMZM2G089136//GRMZM2G087435//GRMZM2G174984//GRMZM2G083841//GRMZM2G401040//GRMZM2G010884//GRMZM2G402936//GRMZM2G117412//GRMZM2G071996//GRMZM2G038519//GRMZM2G074743//GRMZM5G825759//GRMZM2G155253//GRMZM2G181258//GRMZM5G896082//GRMZM2G031613//GRMZM2G358180//GRMZM2G01…	GRMZM2G177386	Orphans	1
GO:0016705	F	oxidoreductase activity, acting on paired donors, with incorporation or reduction of molecular oxygen	83	1853	539	25864	1.4e-09	6.2e-07	GRMZM2G431288//GRMZM2G138750//GRMZM2G102662//GRMZM2G035073//GRMZM2G117246//AC190636.3_FG005//GRMZM2G382569//GRMZM2G159353//GRMZM2G090432//AC186603.6_FG003//GRMZM2G138248//GRMZM2G049418//GRMZM2G118809//GRMZM2G069722//GRMZM2G143202//GRMZM2G703582//GRMZM2G459563//GRMZM2G006964//GRMZM2G089528//GRMZM2G065928//GRMZM5G864903//GRMZM2G007140//GRMZM2G169261//GRMZM2G170047//GRMZM2G012865//GRMZM2G031364//GRM…	-	-	0
GO:0009654	C	oxygen evolving complex	16	1853	32	25864	4.3e-08	8e-07	GRMZM2G132506//GRMZM2G176840//GRMZM2G114399//GRMZM2G016677//GRMZM2G113349//GRMZM5G804323//GRMZM2G126386//GRMZM2G175562//GRMZM2G047954//GRMZM2G087590//GRMZM2G174984//GRMZM5G870219//GRMZM2G005433//GRMZM2G471904//GRMZM2G172723//GRMZM2G436986	-	-	0
GO:0009607	P	response to biotic stimulus	95	1853	666	25864	3e-09	8.3e-07	GRMZM2G463280//GRMZM2G472167//GRMZM2G047954//GRMZM2G568636//GRMZM2G118821//GRMZM2G137409//GRMZM2G022837//GRMZM5G825759//GRMZM2G135877//GRMZM2G086258//GRMZM2G070092//GRMZM2G445575//GRMZM2G131961//GRMZM5G870932//GRMZM2G117942//GRMZM2G003682//GRMZM2G010933//GRMZM2G089106//GRMZM2G128466//GRMZM2G007249//GRMZM2G428391//GRMZM2G036921//GRMZM2G174671//GRMZM2G374971//GRMZM2G102912//GRMZM2G104843//GRMZM2G05…	GRMZM2G445575//GRMZM2G131961//GRMZM2G089106//GRMZM2G117007//GRMZM2G449681//GRMZM2G108228	bZIP//bZIP//C2C2-LSD//C3H//WRKY//TUB	6
GO:0005506	F	iron ion binding	99	1853	712	25864	4.5e-09	1.5e-06	GRMZM2G117246//GRMZM2G031364//GRMZM2G079759//GRMZM2G568636//GRMZM2G137409//GRMZM2G065928//GRMZM2G049432//GRMZM2G092817//GRMZM2G070092//GRMZM2G013357//GRMZM2G079348//GRMZM2G039278//GRMZM2G117706//GRMZM2G090568//GRMZM2G351259//GRMZM2G097116//GRMZM2G130379//GRMZM2G038487//GRMZM2G147752//GRMZM2G302074//GRMZM2G172826//GRMZM2G104843//GRMZM2G170047//GRMZM2G143202//GRMZM2G029546//GRMZM2G168898//GRMZM5G83…	-	-	0
GO:0031978	C	plastid thylakoid lumen	14	1853	26	25864	1.5e-07	2.6e-06	GRMZM2G102838//GRMZM2G025882//GRMZM2G176840//GRMZM2G087590//GRMZM2G071450//GRMZM2G113349//GRMZM5G804323//GRMZM2G087435//GRMZM2G175562//GRMZM5G854533//GRMZM2G005984//GRMZM2G172723//GRMZM2G035708//GRMZM2G056424	-	-	0
GO:0009543	C	chloroplast thylakoid lumen	14	1853	26	25864	1.5e-07	2.6e-06	GRMZM2G102838//GRMZM2G025882//GRMZM2G176840//GRMZM2G087590//GRMZM2G071450//GRMZM2G113349//GRMZM5G804323//GRMZM2G087435//GRMZM2G175562//GRMZM5G854533//GRMZM2G005984//GRMZM2G172723//GRMZM2G035708//GRMZM2G056424	-	-	0
GO:0016020	C	membrane	504	1853	5709	25864	3.2e-07	5.4e-06	GRMZM2G102838//GRMZM2G092311//GRMZM2G098520//GRMZM2G017290//GRMZM2G331393//GRMZM2G078118//GRMZM2G047954//GRMZM2G174984//GRMZM2G122843//GRMZM2G072071//GRMZM2G118821//GRMZM2G116640//GRMZM2G108273//GRMZM2G006212//GRMZM2G086258//GRMZM2G116634//GRMZM2G475948//GRMZM2G016586//GRMZM2G018579//GRMZM2G058305//GRMZM2G104325//GRMZM2G300408//GRMZM2G471904//GRMZM2G428391//GRMZM2G054050//GRMZM2G034061//GRMZM2G00…	GRMZM2G108228//GRMZM2G075562//GRMZM2G010929//GRMZM2G013617	TUB//C2C2-CO-like//HB//HB	4
GO:0004497	F	monooxygenase activity	48	1853	255	25864	2.3e-08	6.2e-06	GRMZM2G098520//GRMZM2G014580//GRMZM2G035073//GRMZM2G159353//AC186603.6_FG003//GRMZM2G138248//GRMZM2G102662//GRMZM2G459563//GRMZM2G139797//GRMZM2G065928//GRMZM2G180082//GRMZM2G012865//GRMZM2G085845//GRMZM2G020761//GRMZM2G138750//GRMZM2G100158//GRMZM2G089528//GRMZM2G018612//GRMZM2G053315//GRMZM2G349062//GRMZM2G333478//GRMZM2G302074//GRMZM2G066784//GRMZM2G113033//GRMZM2G106588//GRMZM2G039278//GRMZM2…	-	-	0
GO:0046906	F	tetrapyrrole binding	84	1853	591	25864	2.8e-08	6.5e-06	GRMZM2G329047//GRMZM2G431288//GRMZM2G138750//GRMZM2G102662//GRMZM2G035073//GRMZM2G108123//GRMZM2G135385//GRMZM2G149273//GRMZM2G159353//GRMZM2G002142//GRMZM2G133434//GRMZM2G138248//GRMZM2G122654//GRMZM2G118809//GRMZM2G568636//GRMZM2G018612//GRMZM2G079348//GRMZM2G176085//GRMZM2G065928//GRMZM5G864903//GRMZM5G897592//GRMZM2G155216//GRMZM2G012865//GRMZM2G464328//GRMZM2G136042//GRMZM5G878558//GRMZM2G02…	-	-	0
GO:0042221	P	response to chemical stimulus	217	1853	2052	25864	3.3e-08	8.5e-06	GRMZM2G441903//GRMZM2G099002//GRMZM2G072909//GRMZM2G480850//GRMZM2G102838//GRMZM2G004036//GRMZM2G472167//GRMZM2G133966//GRMZM2G137409//GRMZM2G022413//GRMZM2G031177//GRMZM2G007795//GRMZM2G311898//GRMZM2G006212//GRMZM2G040736//GRMZM2G178645//GRMZM2G130953//GRMZM2G021706//GRMZM2G475948//GRMZM2G445575//GRMZM2G069713//GRMZM2G120652//GRMZM2G131961//GRMZM5G870932//GRMZM2G035042//AC187157.4_FG005//GRMZM2…	GRMZM2G040736//GRMZM2G445575//GRMZM2G069713//GRMZM2G131961//AC187157.4_FG005//GRMZM2G059851//GRMZM2G089106//GRMZM2G087955//GRMZM2G375675//GRMZM2G084583//GRMZM2G175265//GRMZM2G390641//GRMZM2G129954//GRMZM2G059428//GRMZM2G057955//GRMZM2G177386//GRMZM2G118693//GRMZM2G024550//GRMZM2G108147//GRMZM2G082487//GRMZM2G117007//GRMZM2G137046//GRMZM2G301860//GRMZM2G140355//GRMZM2G308615//GRMZM5G846057//GRMZM2…	Orphans//bZIP//Orphans//bZIP//HB//HSF//C2C2-LSD//MYB//RWP-RK//MYB_related//MYB_related//ARF//Orphans//NAC//MYB_related//Orphans//MYB_related//mTERF//DBP//Orphans//C3H//bZIP//ERF//bZIP//Orphans//ERF//WRKY//ERF//NAC	29
GO:0008152	P	metabolic process	1060	1853	13125	25864	4.2e-08	1e-05	GRMZM2G092311//GRMZM2G031364//GRMZM2G110408//GRMZM2G123029//GRMZM2G017290//GRMZM2G097277//GRMZM2G355233//GRMZM2G047954//GRMZM2G174984//GRMZM2G122843//GRMZM2G059026//GRMZM2G053977//GRMZM2G036880//GRMZM2G085845//GRMZM2G086258//AC206788.3_FG015//GRMZM2G002542//GRMZM2G168474//GRMZM2G036708//GRMZM2G116634//GRMZM2G344388//GRMZM2G412760//GRMZM2G036703//GRMZM2G120016//GRMZM2G062600//GRMZM2G174739//GRMZM2…	GRMZM2G036703//GRMZM2G059851//GRMZM2G167018//GRMZM2G089106//GRMZM2G165972//GRMZM2G163418//GRMZM2G449950//GRMZM2G148087//GRMZM2G389557//GRMZM2G028622//GRMZM2G394973//GRMZM2G012724//GRMZM2G177386//GRMZM2G129954//GRMZM2G158328//GRMZM2G099577//GRMZM2G074358//GRMZM2G073427//GRMZM2G163054//GRMZM2G180947//GRMZM2G474326//GRMZM2G458728//GRMZM2G109627//GRMZM2G347043//GRMZM2G140355//GRMZM2G308615//GRMZM2G05…	WRKY//HSF//NAC//C2C2-LSD//HSF//WRKY//C2C2-Dof//WRKY//NAC//HB//Dof//WRKY//Orphans//Orphans//WRKY//M-type//NAC//bZIP//WRKY//NF-YB//ERF//HB//NAC//NAC//bZIP//Orphans//WRKY//bZIP//NAC//NAC//HB//NF-YB//Orphans//RAV//bZIP//WRKY//Orphans//Orphans//WRKY//Orphans//bZIP//RWP-RK//AP2//bZIP//HB//WRKY//ERF//NAC//ERF//Orphans//WRKY//Dof//bHLH//MYB//ERF//WRKY//HB//Orphans//WRKY//ERF//bZIP//ERF//WRKY//HB//GRAS//W…	125
GO:0009538	C	photosystem I reaction center	9	1853	9	25864	7.3e-07	1.2e-05	GRMZM2G026015//GRMZM2G013342//GRMZM2G017290//GRMZM2G024150//GRMZM2G016066//GRMZM2G451224//GRMZM2G016622//GRMZM2G085646//GRMZM2G094224	-	-	0
GO:0009737	P	response to abscisic acid stimulus	61	1853	383	25864	7.2e-08	1.7e-05	GRMZM2G478798//GRMZM2G024550//GRMZM2G310569//GRMZM2G108147//GRMZM2G004161//GRMZM2G472167//GRMZM2G154735//GRMZM2G028129//GRMZM2G349243//GRMZM2G149923//GRMZM2G140721//GRMZM5G836250//GRMZM2G068244//GRMZM2G308615//GRMZM2G140355//AC208897.3_FG004//GRMZM2G155253//GRMZM2G342856//GRMZM2G082487//GRMZM2G057959//GRMZM2G178645//GRMZM2G099002//GRMZM2G152757//GRMZM2G138770//GRMZM2G063244//GRMZM2G139797//GRMZM2…	GRMZM2G024550//GRMZM2G108147//GRMZM2G308615//GRMZM2G140355//GRMZM2G082487//GRMZM2G175265//GRMZM2G118693//GRMZM2G137046//GRMZM2G087955//GRMZM2G057955//GRMZM2G177386//GRMZM2G014653//GRMZM2G390641	mTERF//DBP//Orphans//bZIP//Orphans//MYB_related//MYB_related//bZIP//MYB//MYB_related//Orphans//NAC//ARF	13
GO:0009266	P	response to temperature stimulus	67	1853	464	25864	4.3e-07	9.3e-05	GRMZM2G035749//GRMZM2G089136//GRMZM2G099984//GRMZM2G310569//GRMZM2G108147//GRMZM2G098520//GRMZM2G004161//GRMZM2G463280//GRMZM2G083716//GRMZM2G129357//GRMZM2G007939//GRMZM2G146437//GRMZM2G117007//GRMZM2G154735//GRMZM2G048205//GRMZM2G033962//GRMZM2G308615//GRMZM2G074401//GRMZM2G065585//GRMZM2G013430//GRMZM2G082487//GRMZM2G055575//GRMZM2G128971//GRMZM2G152757//GRMZM2G134917//GRMZM2G139797//GRMZM2G08…	GRMZM2G108147//GRMZM2G117007//GRMZM2G033962//GRMZM2G308615//GRMZM2G082487//GRMZM2G175265//GRMZM2G445575//GRMZM2G131961//GRMZM2G177386//GRMZM2G070034//GRMZM2G449681//GRMZM2G301860	DBP//C3H//Orphans//Orphans//Orphans//MYB_related//bZIP//bZIP//Orphans//MIKC//WRKY//ERF	12
GO:0048046	C	apoplast	54	1853	376	25864	6.3e-06	0.0001	GRMZM2G098520//GRMZM2G089136//GRMZM2G154881//GRMZM6G741210//GRMZM5G852968//GRMZM2G351977//AC215201.3_FG005//GRMZM2G113349//GRMZM2G097277//GRMZM2G083716//GRMZM2G129357//GRMZM2G047954//GRMZM2G053284//GRMZM2G402936//GRMZM2G065585//GRMZM2G155253//GRMZM2G151249//GRMZM2G168143//GRMZM2G111216//GRMZM2G063244//GRMZM2G068244//GRMZM2G026980//GRMZM2G018441//GRMZM2G123204//GRMZM2G399284//GRMZM2G123719//GRMZM2…	-	-	0
GO:0009773	P	photosynthetic electron transport in photosystem I	11	1853	16	25864	5.5e-07	0.00012	GRMZM2G306732//GRMZM2G075958//GRMZM2G017045//GRMZM2G328908//GRMZM5G896082//GRMZM2G011373//GRMZM2G377855//GRMZM2G329047//GRMZM2G032253//GRMZM2G121494//GRMZM2G025171	-	-	0
GO:0010033	P	response to organic substance	120	1853	1030	25864	7.6e-07	0.00014	GRMZM2G099002//GRMZM2G472167//GRMZM2G133966//GRMZM2G137409//GRMZM2G311898//GRMZM2G040736//GRMZM2G106921//GRMZM2G130953//GRMZM2G021706//GRMZM2G475948//GRMZM2G445575//GRMZM2G131961//GRMZM2G035042//AC187157.4_FG005//GRMZM2G117942//GRMZM2G115612//GRMZM2G003682//GRMZM2G059851//GRMZM2G079348//GRMZM2G089106//GRMZM2G087955//GRMZM2G449681//GRMZM2G007249//GRMZM2G178645//GRMZM5G878607//GRMZM2G063717//GRMZM2…	GRMZM2G040736//GRMZM2G445575//GRMZM2G131961//AC187157.4_FG005//GRMZM2G059851//GRMZM2G089106//GRMZM2G087955//GRMZM2G449681//GRMZM2G390641//GRMZM2G084583//GRMZM2G175265//GRMZM2G129954//GRMZM2G118693//GRMZM2G059428//GRMZM2G057955//GRMZM2G177386//GRMZM2G024550//GRMZM2G108147//GRMZM2G082487//GRMZM2G117007//GRMZM2G137046//GRMZM2G140355//GRMZM2G308615//GRMZM5G846057//GRMZM2G080516//GRMZM2G014653	Orphans//bZIP//bZIP//HB//HSF//C2C2-LSD//MYB//WRKY//ARF//MYB_related//MYB_related//Orphans//MYB_related//NAC//MYB_related//Orphans//mTERF//DBP//Orphans//C3H//bZIP//bZIP//Orphans//ERF//ERF//NAC	26
GO:0009657	P	plastid organization	30	1853	138	25864	7.3e-07	0.00014	GRMZM2G077632//GRMZM2G110408//GRMZM2G077436//GRMZM2G024550//GRMZM5G873519//AC215201.3_FG005//GRMZM5G852968//GRMZM2G058250//GRMZM5G897926//GRMZM2G463913//GRMZM2G003096//GRMZM2G093254//GRMZM2G389155//GRMZM2G315806//GRMZM2G081955//GRMZM2G015285//GRMZM2G077333//GRMZM2G111216//GRMZM2G027478//GRMZM2G455587//GRMZM2G076771//GRMZM2G123719//GRMZM2G102838//GRMZM2G117189//GRMZM2G449160//GRMZM2G119249//GRMZM2…	GRMZM2G024550	mTERF	1
GO:0009637	P	response to blue light	19	1853	60	25864	8e-07	0.00014	GRMZM2G353024//GRMZM2G012728//GRMZM2G077436//GRMZM2G098520//GRMZM2G104262//GRMZM2G113033//GRMZM2G351977//GRMZM2G106363//GRMZM2G107945//AC207722.2_FG009//GRMZM2G144196//GRMZM2G425728//GRMZM2G033885//GRMZM2G155216//GRMZM2G402936//GRMZM2G117412//GRMZM2G036880//GRMZM2G092311//GRMZM2G032351	GRMZM2G353024	Orphans	1
GO:0020037	F	heme binding	77	1853	575	25864	8.6e-07	0.00017	GRMZM2G431288//GRMZM2G138750//GRMZM2G102662//GRMZM2G035073//GRMZM2G108123//GRMZM2G135385//GRMZM2G149273//GRMZM2G159353//GRMZM2G002142//GRMZM2G133434//GRMZM2G138248//GRMZM2G122654//GRMZM2G118809//GRMZM2G568636//GRMZM2G079348//GRMZM2G176085//GRMZM2G065928//GRMZM5G864903//GRMZM5G897592//GRMZM2G018612//GRMZM2G012865//GRMZM2G031364//GRMZM5G878558//GRMZM2G020761//GRMZM2G014580//GRMZM2G079381//GRMZM2G08…	-	-	0
GO:0051704	P	multi-organism process	104	1853	863	25864	1.1e-06	0.00018	GRMZM2G463280//GRMZM2G472167//GRMZM2G047954//GRMZM2G568636//GRMZM2G118821//GRMZM2G137409//GRMZM2G022837//GRMZM2G168985//GRMZM5G825759//GRMZM2G135877//GRMZM2G086258//GRMZM2G070092//GRMZM2G445575//GRMZM2G131961//GRMZM5G870932//GRMZM2G117942//GRMZM2G003682//GRMZM2G110277//GRMZM2G010933//GRMZM2G089106//GRMZM2G128466//GRMZM2G007249//GRMZM2G422340//GRMZM2G428391//GRMZM2G374971//GRMZM2G174671//GRMZM2G03…	GRMZM2G445575//GRMZM2G131961//GRMZM2G089106//GRMZM2G117007//GRMZM2G449681//GRMZM2G108228	bZIP//bZIP//C2C2-LSD//C3H//WRKY//TUB	6
GO:0004364	F	glutathione transferase activity	15	1853	38	25864	1.2e-06	0.00018	GRMZM2G416632//GRMZM2G156877//GRMZM2G308687//GRMZM2G028556//GRMZM2G032856//GRMZM2G129357//GRMZM2G025190//GRMZM2G044383//GRMZM2G028821//GRMZM2G132093//GRMZM2G428168//GRMZM2G475059//GRMZM2G150474//GRMZM2G077206//GRMZM2G043291	-	-	0
GO:0046872	F	metal ion binding	375	1853	4124	25864	1.4e-06	0.00018	GRMZM2G092311//GRMZM2G031364//GRMZM2G110408//GRMZM2G088819//GRMZM2G386590//GRMZM2G047954//GRMZM2G036880//GRMZM2G085845//GRMZM2G134917//GRMZM2G036708//GRMZM2G355233//GRMZM2G058305//GRMZM2G079348//GRMZM2G010933//GRMZM2G018798//GRMZM2G104325//GRMZM2G469371//GRMZM2G351259//GRMZM2G414528//GRMZM2G097116//GRMZM2G471904//GRMZM2G127361//GRMZM2G103101//GRMZM2G172826//GRMZM2G029546//GRMZM2G176173//GRMZM2G10…	GRMZM2G176173//GRMZM2G394973//GRMZM2G039586//GRMZM2G177386//GRMZM2G134439//GRMZM2G144346//GRMZM2G308615//GRMZM2G090595//GRMZM2G038783//GRMZM2G130943//GRMZM2G143718//GRMZM2G092363//GRMZM2G159811//GRMZM2G040642//GRMZM2G041991//GRMZM2G075562//GRMZM2G000836//GRMZM2G095299//GRMZM2G095598//GRMZM2G082487//AC233888.1_FG002//GRMZM2G117007//GRMZM2G162749//GRMZM2G086277//GRMZM2G018876//GRMZM2G703281//GRMZM2…	CO-like//Dof//GATA//Orphans//Trihelix//CO-like//Orphans//C2H2//C2C2-CO-like//Orphans//DBB//CO-like//Orphans//Orphans//CO-like//C2C2-CO-like//C2H2//DBB//CO-like//Orphans//C2C2-CO-like//C3H//Dof//C2H2//DBB//C2H2//DBB//C2H2//C2H2//C2H2//Dof//C2C2-Dof//C2C2-GATA//CO-like//Dof//Orphans//CO-like//C2C2-CO-like//C2C2-CO-like//MYB_related//C2C2-CO-like	41
GO:0043167	F	ion binding	376	1853	4136	25864	1.4e-06	0.00018	GRMZM2G092311//GRMZM2G031364//GRMZM2G110408//GRMZM2G088819//GRMZM2G386590//GRMZM2G047954//GRMZM2G036880//GRMZM2G085845//GRMZM2G134917//GRMZM2G036708//GRMZM2G355233//GRMZM2G058305//GRMZM2G079348//GRMZM2G010933//GRMZM2G018798//GRMZM2G104325//GRMZM2G469371//GRMZM2G351259//GRMZM2G414528//GRMZM2G097116//GRMZM2G471904//GRMZM2G127361//GRMZM2G103101//GRMZM2G172826//GRMZM2G029546//GRMZM2G176173//GRMZM2G10…	GRMZM2G176173//GRMZM2G394973//GRMZM2G039586//GRMZM2G177386//GRMZM2G134439//GRMZM2G144346//GRMZM2G308615//GRMZM2G090595//GRMZM2G038783//GRMZM2G130943//GRMZM2G143718//GRMZM2G092363//GRMZM2G159811//GRMZM2G040642//GRMZM2G041991//GRMZM2G075562//GRMZM2G000836//GRMZM2G095299//GRMZM2G095598//GRMZM2G082487//AC233888.1_FG002//GRMZM2G117007//GRMZM2G162749//GRMZM2G086277//GRMZM2G018876//GRMZM2G703281//GRMZM2…	CO-like//Dof//GATA//Orphans//Trihelix//CO-like//Orphans//C2H2//C2C2-CO-like//Orphans//DBB//CO-like//Orphans//Orphans//CO-like//C2C2-CO-like//C2H2//DBB//CO-like//Orphans//C2C2-CO-like//C3H//Dof//C2H2//DBB//C2H2//DBB//C2H2//C2H2//C2H2//Dof//C2C2-Dof//C2C2-GATA//CO-like//Dof//Orphans//CO-like//C2C2-CO-like//C2C2-CO-like//MYB_related//C2C2-CO-like	41
GO:0043169	F	cation binding	376	1853	4135	25864	1.4e-06	0.00018	GRMZM2G092311//GRMZM2G031364//GRMZM2G110408//GRMZM2G088819//GRMZM2G386590//GRMZM2G047954//GRMZM2G036880//GRMZM2G085845//GRMZM2G134917//GRMZM2G036708//GRMZM2G355233//GRMZM2G058305//GRMZM2G079348//GRMZM2G010933//GRMZM2G018798//GRMZM2G104325//GRMZM2G469371//GRMZM2G351259//GRMZM2G414528//GRMZM2G097116//GRMZM2G471904//GRMZM2G127361//GRMZM2G103101//GRMZM2G172826//GRMZM2G029546//GRMZM2G176173//GRMZM2G10…	GRMZM2G176173//GRMZM2G394973//GRMZM2G039586//GRMZM2G177386//GRMZM2G134439//GRMZM2G144346//GRMZM2G308615//GRMZM2G090595//GRMZM2G038783//GRMZM2G130943//GRMZM2G143718//GRMZM2G092363//GRMZM2G159811//GRMZM2G040642//GRMZM2G041991//GRMZM2G075562//GRMZM2G000836//GRMZM2G095299//GRMZM2G095598//GRMZM2G082487//AC233888.1_FG002//GRMZM2G117007//GRMZM2G162749//GRMZM2G086277//GRMZM2G018876//GRMZM2G703281//GRMZM2…	CO-like//Dof//GATA//Orphans//Trihelix//CO-like//Orphans//C2H2//C2C2-CO-like//Orphans//DBB//CO-like//Orphans//Orphans//CO-like//C2C2-CO-like//C2H2//DBB//CO-like//Orphans//C2C2-CO-like//C3H//Dof//C2H2//DBB//C2H2//DBB//C2H2//C2H2//C2H2//Dof//C2C2-Dof//C2C2-GATA//CO-like//Dof//Orphans//CO-like//C2C2-CO-like//C2C2-CO-like//MYB_related//C2C2-CO-like	41
GO:0009617	P	response to bacterium	49	1853	310	25864	1.6e-06	0.00027	GRMZM2G113349//GRMZM2G346861//GRMZM2G162529//GRMZM2G472167//GRMZM2G174671//GRMZM2G047954//GRMZM2G138248//GRMZM2G349243//GRMZM2G140721//GRMZM2G118821//GRMZM2G137409//GRMZM2G022837//GRMZM2G065585//GRMZM2G046163//GRMZM2G015285//GRMZM2G015419//GRMZM2G162200//GRMZM2G063244//GRMZM2G068244//GRMZM2G015892//GRMZM2G445575//GRMZM2G168143//GRMZM2G131961//GRMZM2G121565//GRMZM2G463280//GRMZM2G059083//GRMZM2G11…	GRMZM2G445575//GRMZM2G131961//GRMZM2G449681	bZIP//bZIP//WRKY	3
GO:0043229	C	intracellular organelle	635	1853	7690	25864	2.6e-05	0.00041	GRMZM2G092311//GRMZM2G098520//GRMZM2G017290//GRMZM2G097277//GRMZM2G078118//GRMZM2G047954//GRMZM2G174984//GRMZM2G122843//GRMZM2G088669//GRMZM2G062129//GRMZM2G108273//GRMZM2G036880//GRMZM2G086258//GRMZM2G036708//GRMZM2G116634//GRMZM2G059252//GRMZM2G035042//GRMZM2G058305//GRMZM2G059851//GRMZM2G079348//GRMZM2G010933//GRMZM2G300408//GRMZM2G019958//GRMZM2G090271//GRMZM2G087955//GRMZM2G414528//GRMZM2G06…	GRMZM2G059851//GRMZM2G087955//GRMZM2G165972//GRMZM2G028622//GRMZM2G177386//GRMZM2G099577//GRMZM2G140355//GRMZM2G180947//GRMZM2G474326//GRMZM2G458728//GRMZM2G351330//GRMZM2G438202//GRMZM2G384528//GRMZM2G040736//GRMZM2G169654//GRMZM2G131266//GRMZM2G396527//GRMZM2G061487//GRMZM2G082487//GRMZM2G396114//AC204212.4_FG001//GRMZM2G059939//GRMZM2G142150//GRMZM2G064466//GRMZM2G005066//GRMZM2G086880//GRMZM2…	HSF//MYB//HSF//HB//Orphans//M-type//bZIP//NF-YB//ERF//HB//HB//ERF//NF-YB//Orphans//RAV//AP2//HB//ERF//Orphans//HB//MYB_related//ERF//mTERF//HB//MYB//HSF//MYB_related//Orphans//AP2//Orphans//MYB_related//HB//DBP//Orphans//MIKC//ERF//ERF//HB//ERF//HSF//HSF//HB//ERF//bZIP//HB//HB//HB//C2C2-CO-like//ERF//ARF//NF-YC//RAV	52
GO:0043226	C	organelle	635	1853	7692	25864	2.7e-05	0.00041	GRMZM2G092311//GRMZM2G098520//GRMZM2G017290//GRMZM2G097277//GRMZM2G078118//GRMZM2G047954//GRMZM2G174984//GRMZM2G122843//GRMZM2G088669//GRMZM2G062129//GRMZM2G108273//GRMZM2G036880//GRMZM2G086258//GRMZM2G036708//GRMZM2G116634//GRMZM2G059252//GRMZM2G035042//GRMZM2G058305//GRMZM2G059851//GRMZM2G079348//GRMZM2G010933//GRMZM2G300408//GRMZM2G019958//GRMZM2G090271//GRMZM2G087955//GRMZM2G414528//GRMZM2G06…	GRMZM2G059851//GRMZM2G087955//GRMZM2G165972//GRMZM2G028622//GRMZM2G177386//GRMZM2G099577//GRMZM2G140355//GRMZM2G180947//GRMZM2G474326//GRMZM2G458728//GRMZM2G351330//GRMZM2G438202//GRMZM2G384528//GRMZM2G040736//GRMZM2G169654//GRMZM2G131266//GRMZM2G396527//GRMZM2G061487//GRMZM2G082487//GRMZM2G396114//AC204212.4_FG001//GRMZM2G059939//GRMZM2G142150//GRMZM2G064466//GRMZM2G005066//GRMZM2G086880//GRMZM2…	HSF//MYB//HSF//HB//Orphans//M-type//bZIP//NF-YB//ERF//HB//HB//ERF//NF-YB//Orphans//RAV//AP2//HB//ERF//Orphans//HB//MYB_related//ERF//mTERF//HB//MYB//HSF//MYB_related//Orphans//AP2//Orphans//MYB_related//HB//DBP//Orphans//MIKC//ERF//ERF//HB//ERF//HSF//HSF//HB//ERF//bZIP//HB//HB//HB//C2C2-CO-like//ERF//ARF//NF-YC//RAV	52
GO:0010114	P	response to red light	16	1853	47	25864	2.7e-06	0.00043	GRMZM2G098520//GRMZM2G077436//GRMZM2G092311//GRMZM2G113033//GRMZM2G351977//GRMZM2G389155//GRMZM2G040736//GRMZM2G137046//AC207722.2_FG009//GRMZM2G425728//GRMZM2G033885//GRMZM2G155216//GRMZM2G402936//GRMZM2G117412//GRMZM2G036880//GRMZM2G140355	GRMZM2G040736//GRMZM2G137046	Orphans//bZIP	2
GO:0016667	F	oxidoreductase activity, acting on sulfur group of donors	32	1853	169	25864	4.2e-06	0.00049	GRMZM2G110286//GRMZM2G449160//GRMZM2G009804//GRMZM2G337706//GRMZM2G456547//GRMZM2G089308//GRMZM2G102382//GRMZM2G102365//GRMZM2G318213//GRMZM2G371063//GRMZM2G413315//GRMZM2G181258//GRMZM2G052796//GRMZM2G085000//GRMZM2G148387//GRMZM2G022413//GRMZM2G358009//GRMZM2G436199//GRMZM2G064679//GRMZM2G311898//GRMZM5G861800//GRMZM2G017419//GRMZM2G318180//GRMZM2G022866//GRMZM2G441144//GRMZM2G025954//GRMZM5G86…	-	-	0
GO:0010218	P	response to far red light	15	1853	42	25864	3.4e-06	0.00052	GRMZM2G098520//GRMZM2G077436//GRMZM2G092311//GRMZM2G113033//GRMZM2G351977//GRMZM2G389155//GRMZM2G137046//AC207722.2_FG009//GRMZM2G425728//GRMZM2G033885//GRMZM2G155216//GRMZM2G402936//GRMZM2G117412//GRMZM2G036880//GRMZM2G140355	GRMZM2G137046	bZIP	1
GO:0003824	F	catalytic activity	924	1853	11519	25864	4.9e-06	0.00052	GRMZM2G116640//GRMZM2G031364//GRMZM2G110408//GRMZM2G412760//GRMZM2G097277//GRMZM2G355233//GRMZM2G115762//GRMZM2G122843//GRMZM2G152179//GRMZM2G065030//GRMZM2G053977//GRMZM2G085845//GRMZM2G079616//AC206788.3_FG015//GRMZM2G002542//GRMZM2G036708//GRMZM2G116634//GRMZM2G344388//GRMZM2G120016//GRMZM2G386971//GRMZM2G109244//GRMZM2G083841//GRMZM2G079348//GRMZM2G104325//GRMZM2G352858//GRMZM2G070837//GRMZM5…	GRMZM2G449950//GRMZM2G177386//GRMZM2G134439//GRMZM2G308615//GRMZM2G159811//GRMZM2G040642//GRMZM2G119623//GRMZM2G082487//GRMZM2G130943//GRMZM2G108147//GRMZM2G069713//GRMZM2G443509//GRMZM2G180430	C2C2-Dof//Orphans//Trihelix//Orphans//Orphans//Orphans//Orphans//Orphans//Orphans//DBP//Orphans//Orphans//DBP	13
GO:0006970	P	response to osmotic stress	71	1853	538	25864	3.6e-06	0.00053	GRMZM2G039639//GRMZM2G024550//GRMZM2G099984//GRMZM2G108147//GRMZM2G076370//GRMZM2G004161//GRMZM2G323757//GRMZM2G449681//GRMZM2G472167//GRMZM2G338333//GRMZM2G154735//GRMZM2G033846//GRMZM5G884600//GRMZM2G149923//GRMZM2G154881//GRMZM2G130440//GRMZM5G850015//AC208897.3_FG004//GRMZM2G065585//GRMZM2G073059//GRMZM2G057955//GRMZM2G136042//GRMZM2G054123//GRMZM2G069095//GRMZM2G084583//GRMZM2G099002//GRMZM2…	GRMZM2G024550//GRMZM2G108147//GRMZM2G449681//GRMZM2G057955//GRMZM2G084583//GRMZM2G175265//GRMZM2G177386//GRMZM2G118693//GRMZM2G087955	mTERF//DBP//WRKY//MYB_related//MYB_related//MYB_related//Orphans//MYB_related//MYB	9
GO:0009651	P	response to salt stress	66	1853	491	25864	4.6e-06	0.00064	GRMZM2G039639//GRMZM2G024550//GRMZM2G099984//GRMZM2G108147//GRMZM2G076370//GRMZM2G004161//GRMZM2G323757//GRMZM2G449681//GRMZM2G472167//GRMZM2G338333//GRMZM2G154735//GRMZM2G033846//GRMZM5G884600//GRMZM2G149923//GRMZM2G154881//GRMZM2G130440//GRMZM5G850015//AC208897.3_FG004//GRMZM2G065585//GRMZM2G073059//GRMZM2G057955//GRMZM2G136042//GRMZM2G054123//GRMZM2G069095//GRMZM2G084583//GRMZM2G099002//GRMZM2…	GRMZM2G024550//GRMZM2G108147//GRMZM2G449681//GRMZM2G057955//GRMZM2G084583//GRMZM2G175265//GRMZM2G118693//GRMZM2G087955	mTERF//DBP//WRKY//MYB_related//MYB_related//MYB_related//MYB_related//MYB	8
GO:0051540	F	metal cluster binding	29	1853	151	25864	9.2e-06	0.00085	GRMZM5G899851//GRMZM2G339699//GRMZM2G122327//GRMZM2G084783//GRMZM2G059801//GRMZM2G154499//GRMZM2G010052//GRMZM2G481261//GRMZM2G139803//GRMZM2G071996//GRMZM2G349062//GRMZM2G174769//GRMZM2G162748//GRMZM2G122337//GRMZM2G113228//GRMZM2G171390//AC203535.4_FG004//GRMZM2G079381//GRMZM2G100976//GRMZM2G038487//GRMZM2G125072//GRMZM2G043162//GRMZM2G359127//GRMZM2G102959//GRMZM2G032253//GRMZM2G157458//GRMZM2…	-	-	0
GO:0051536	F	iron-sulfur cluster binding	29	1853	151	25864	9.2e-06	0.00085	GRMZM5G899851//GRMZM2G339699//GRMZM2G122327//GRMZM2G084783//GRMZM2G059801//GRMZM2G154499//GRMZM2G010052//GRMZM2G481261//GRMZM2G139803//GRMZM2G071996//GRMZM2G349062//GRMZM2G174769//GRMZM2G162748//GRMZM2G122337//GRMZM2G113228//GRMZM2G171390//AC203535.4_FG004//GRMZM2G079381//GRMZM2G100976//GRMZM2G038487//GRMZM2G125072//GRMZM2G043162//GRMZM2G359127//GRMZM2G102959//GRMZM2G032253//GRMZM2G157458//GRMZM2…	-	-	0
GO:0022900	P	electron transport chain	35	1853	200	25864	7.1e-06	0.00097	GRMZM2G110408//GRMZM2G122327//GRMZM2G031028//GRMZM2G113349//GRMZM2G074743//GRMZM2G074761//GRMZM2G181258//GRMZM5G896082//GRMZM2G358180//GRMZM2G025171//GRMZM2G377855//GRMZM2G059083//GRMZM2G306732//GRMZM2G017045//GRMZM2G162748//GRMZM2G122337//GRMZM2G329047//GRMZM2G068557//GRMZM2G079381//GRMZM2G463640//GRMZM2G168143//GRMZM2G436986//GRMZM2G121494//GRMZM2G177386//GRMZM2G075958//GRMZM2G328908//GRMZM2G01…	GRMZM2G177386	Orphans	1
GO:0010319	C	stromule	14	1853	50	25864	6.8e-05	0.001	GRMZM2G306732//GRMZM2G089136//GRMZM2G158835//GRMZM2G031028//GRMZM2G463280//GRMZM2G083716//GRMZM2G162529//GRMZM5G845611//GRMZM2G081268//GRMZM2G018375//GRMZM2G162200//GRMZM2G077316//GRMZM2G127361//GRMZM2G025171	-	-	0
GO:0015035	F	protein disulfide oxidoreductase activity	26	1853	130	25864	1.4e-05	0.0012	GRMZM2G110286//GRMZM2G102382//GRMZM2G009804//GRMZM2G337706//GRMZM2G449160//GRMZM2G102365//GRMZM2G318213//GRMZM2G371063//GRMZM2G413315//GRMZM2G181258//GRMZM2G052796//GRMZM2G085000//GRMZM2G148387//GRMZM2G311898//GRMZM2G358009//GRMZM2G436199//GRMZM5G861800//GRMZM2G017419//GRMZM2G318180//GRMZM2G022866//GRMZM2G441144//GRMZM2G025954//GRMZM5G860607//GRMZM5G892308//GRMZM2G045192//GRMZM2G013695	-	-	0
GO:0019898	C	extrinsic to membrane	13	1853	45	25864	9.4e-05	0.0014	GRMZM2G176840//GRMZM2G114399//GRMZM2G016677//GRMZM2G113349//GRMZM5G804323//GRMZM2G126386//GRMZM2G175562//GRMZM2G047954//GRMZM2G087590//GRMZM5G870219//GRMZM2G471904//GRMZM2G172723//GRMZM2G436986	-	-	0
GO:0015036	F	disulfide oxidoreductase activity	26	1853	133	25864	2e-05	0.0016	GRMZM2G110286//GRMZM2G102382//GRMZM2G009804//GRMZM2G337706//GRMZM2G449160//GRMZM2G102365//GRMZM2G318213//GRMZM2G371063//GRMZM2G413315//GRMZM2G181258//GRMZM2G052796//GRMZM2G085000//GRMZM2G148387//GRMZM2G311898//GRMZM2G358009//GRMZM2G436199//GRMZM5G861800//GRMZM2G017419//GRMZM2G318180//GRMZM2G022866//GRMZM2G441144//GRMZM2G025954//GRMZM5G860607//GRMZM5G892308//GRMZM2G045192//GRMZM2G013695	-	-	0
GO:0009639	P	response to red or far red light	29	1853	154	25864	1.3e-05	0.0017	GRMZM2G098520//GRMZM2G077436//GRMZM2G033962//GRMZM2G092311//GRMZM2G351977//GRMZM2G095299//GRMZM2G169329//GRMZM2G049418//GRMZM2G033885//GRMZM2G402936//GRMZM2G117412//GRMZM2G065928//GRMZM2G140355//GRMZM2G113033//GRMZM2G036880//GRMZM2G081955//GRMZM2G389155//GRMZM2G025190//GRMZM2G425728//GRMZM2G155216//GRMZM2G104262//GRMZM2G137046//AC207722.2_FG009//GRMZM2G002220//GRMZM2G113866//GRMZM2G040736//GRMZM2…	GRMZM2G033962//GRMZM2G095299//GRMZM2G140355//GRMZM2G137046//GRMZM2G040736	Orphans//DBB//bZIP//bZIP//Orphans	5
GO:0042440	P	pigment metabolic process	26	1853	130	25864	1.4e-05	0.0018	GRMZM2G140355//GRMZM2G091837//GRMZM2G339699//GRMZM2G127421//GRMZM2G164318//GRMZM2G149317//GRMZM2G107402//GRMZM2G043277//GRMZM5G849107//GRMZM2G425728//GRMZM2G323024//GRMZM2G105604//GRMZM2G177412//GRMZM2G104262//GRMZM2G170013//GRMZM2G137046//GRMZM2G338465//GRMZM2G038487//GRMZM5G878607//AC213521.3_FG005//GRMZM2G043109//GRMZM2G161673//GRMZM2G171390//GRMZM2G390641//GRMZM2G028516//GRMZM5G837869	GRMZM2G140355//GRMZM2G137046//GRMZM2G390641	bZIP//bZIP//ARF	3
GO:0009751	P	response to salicylic acid stimulus	22	1853	100	25864	1.8e-05	0.0022	GRMZM2G004161//GRMZM2G472167//GRMZM2G140721//GRMZM2G137409//GRMZM2G057955//GRMZM2G084583//GRMZM2G139797//GRMZM2G175265//GRMZM2G021706//GRMZM2G475948//GRMZM2G445575//GRMZM2G311898//GRMZM2G131961//GRMZM2G003682//GRMZM2G343570//GRMZM5G807064//GRMZM2G089106//GRMZM2G087955//GRMZM2G443829//GRMZM2G318180//GRMZM2G000236//GRMZM2G118693	GRMZM2G057955//GRMZM2G084583//GRMZM2G175265//GRMZM2G445575//GRMZM2G131961//GRMZM2G089106//GRMZM2G087955	MYB_related//MYB_related//MYB_related//bZIP//bZIP//C2C2-LSD//MYB	7
GO:0006952	P	defense response	74	1853	601	25864	2e-05	0.0024	GRMZM2G039639//GRMZM2G113349//GRMZM2G346861//GRMZM2G083716//GRMZM2G053531//GRMZM2G472167//GRMZM2G174671//GRMZM2G047954//GRMZM2G138248//GRMZM2G055883//GRMZM2G349243//GRMZM2G028516//GRMZM2G140721//GRMZM2G065928//GRMZM2G137409//GRMZM2G022837//GRMZM2G119370//GRMZM2G065585//GRMZM2G068244//GRMZM2G006468//GRMZM2G046163//GRMZM2G015285//GRMZM2G063244//GRMZM2G010775//GRMZM2G127087//GRMZM2G015892//GRMZM2G44…	GRMZM2G445575//GRMZM2G117007//GRMZM2G131961//GRMZM2G089106//GRMZM2G449681	bZIP//C3H//bZIP//C2C2-LSD//WRKY	5
GO:0042646	C	plastid nucleoid	9	1853	23	25864	0.00018	0.0025	GRMZM2G449496//GRMZM2G113228//GRMZM2G119906//GRMZM2G466780//GRMZM2G306104//GRMZM2G091419//GRMZM2G156937//GRMZM2G103843//GRMZM5G897926	-	-	0
GO:0004674	F	protein serine/threonine kinase activity	121	1853	1139	25864	3.5e-05	0.0027	GRMZM2G412760//GRMZM2G334791//GRMZM2G054023//GRMZM2G474153//GRMZM2G168985//GRMZM2G463574//GRMZM2G502350//GRMZM2G355233//GRMZM2G344388//GRMZM2G021416//GRMZM2G076943//GRMZM2G167253//GRMZM2G134205//GRMZM2G352858//GRMZM2G178074//GRMZM2G481531//GRMZM5G854880//GRMZM2G059012//GRMZM2G079913//GRMZM2G338161//AC149810.2_FG008//GRMZM2G111269//GRMZM5G848733//AC233910.1_FG010//GRMZM2G362303//GRMZM2G164612//AC2…	-	-	0
GO:0008266	F	poly(U) RNA binding	9	1853	18	25864	4.1e-05	0.0028	GRMZM2G074282//GRMZM2G158835//GRMZM2G113349//GRMZM2G111216//GRMZM2G047954//GRMZM2G059191//GRMZM2G168143//GRMZM2G175562//GRMZM2G059083	-	-	0
GO:0008187	F	poly-pyrimidine tract binding	9	1853	18	25864	4.1e-05	0.0028	GRMZM2G074282//GRMZM2G158835//GRMZM2G113349//GRMZM2G111216//GRMZM2G047954//GRMZM2G059191//GRMZM2G168143//GRMZM2G175562//GRMZM2G059083	-	-	0
GO:0005576	C	extracellular region	67	1853	575	25864	0.0002	0.0028	GRMZM2G168143//GRMZM2G098520//GRMZM2G089136//GRMZM2G154881//GRMZM6G741210//GRMZM5G852968//GRMZM2G351977//GRMZM2G082184//AC215201.3_FG005//GRMZM2G113349//GRMZM2G097277//GRMZM2G083716//GRMZM2G129357//GRMZM2G047954//GRMZM2G139300//GRMZM2G053284//GRMZM2G402936//GRMZM2G456997//GRMZM2G065585//GRMZM2G127361//GRMZM2G155253//GRMZM2G151249//GRMZM5G859316//GRMZM2G179768//GRMZM2G111216//GRMZM2G063244//GRMZM2…	-	-	0
GO:0009719	P	response to endogenous stimulus	96	1853	848	25864	2.7e-05	0.0031	GRMZM2G099002//GRMZM2G472167//GRMZM2G311898//GRMZM2G040736//GRMZM2G106921//GRMZM2G130953//GRMZM2G021706//GRMZM2G318180//GRMZM2G035042//AC187157.4_FG005//GRMZM2G117942//GRMZM2G115612//GRMZM2G079348//GRMZM2G089106//GRMZM2G087955//GRMZM2G007249//GRMZM2G178645//GRMZM5G878607//GRMZM2G063717//GRMZM2G178693//GRMZM2G048085//GRMZM2G125495//GRMZM2G410567//GRMZM2G104843//GRMZM2G158657//GRMZM2G016290//GRMZM2…	GRMZM2G040736//AC187157.4_FG005//GRMZM2G089106//GRMZM2G087955//GRMZM2G390641//GRMZM2G084583//GRMZM2G175265//GRMZM2G129954//GRMZM2G118693//GRMZM2G057955//GRMZM2G177386//GRMZM2G024550//GRMZM2G108147//GRMZM2G082487//GRMZM2G137046//GRMZM2G140355//GRMZM2G308615//GRMZM2G014653	Orphans//HB//C2C2-LSD//MYB//ARF//MYB_related//MYB_related//Orphans//MYB_related//MYB_related//Orphans//mTERF//DBP//Orphans//bZIP//bZIP//Orphans//NAC	18
GO:0042742	P	defense response to bacterium	39	1853	255	25864	3.4e-05	0.0039	GRMZM2G113349//GRMZM2G346861//GRMZM2G162529//GRMZM2G472167//GRMZM2G174671//GRMZM2G047954//GRMZM2G138248//GRMZM2G349243//GRMZM2G140721//GRMZM2G022837//GRMZM2G176472//GRMZM2G046163//GRMZM2G015285//GRMZM2G063244//GRMZM2G068244//GRMZM2G015892//GRMZM2G445575//GRMZM2G131961//GRMZM2G121565//GRMZM2G463280//GRMZM2G059083//GRMZM2G117942//GRMZM2G003682//GRMZM2G162748//GRMZM5G825759//GRMZM2G128466//GRMZM2G16…	GRMZM2G445575//GRMZM2G131961//GRMZM2G449681	bZIP//bZIP//WRKY	3
GO:0016765	F	transferase activity, transferring alkyl or aryl (other than methyl) groups	24	1853	126	25864	5.9e-05	0.0039	GRMZM2G054803//GRMZM2G156877//GRMZM2G129357//GRMZM2G146437//GRMZM2G428168//GRMZM2G475059//GRMZM2G149317//GRMZM2G163809//GRMZM2G054123//GRMZM2G132093//GRMZM2G050108//GRMZM2G439195//GRMZM2G025190//GRMZM2G150474//GRMZM2G478568//GRMZM2G308687//GRMZM2G032856//GRMZM2G044383//GRMZM2G028821//GRMZM2G416632//GRMZM2G112728//GRMZM2G028556//GRMZM2G077206//GRMZM2G043291	-	-	0
GO:0016701	F	oxidoreductase activity, acting on single donors with incorporation of molecular oxygen	17	1853	71	25864	6.4e-05	0.004	GRMZM2G154093//GRMZM5G822593//GRMZM2G092817//GRMZM2G015419//GRMZM2G040095//GRMZM2G139797//GRMZM2G070092//GRMZM2G038487//GRMZM2G136347//GRMZM2G104843//GRMZM2G171390//GRMZM2G349062//GRMZM2G000423//GRMZM2G158657//GRMZM2G048616//GRMZM2G006964//GRMZM2G162158	-	-	0
GO:0009814	P	defense response, incompatible interaction	24	1853	122	25864	3.8e-05	0.0041	GRMZM2G039639//GRMZM2G083716//GRMZM2G138248//GRMZM2G137409//GRMZM2G022837//GRMZM2G065585//GRMZM2G156174//GRMZM2G445575//GRMZM2G476538//GRMZM2G131961//GRMZM5G870932//GRMZM2G059083//GRMZM2G117942//GRMZM2G003682//GRMZM2G089106//GRMZM2G176472//GRMZM2G001696//GRMZM2G168143//GRMZM2G374971//GRMZM2G110277//GRMZM2G040095//GRMZM2G045192//GRMZM2G117971//GRMZM2G059191	GRMZM2G445575//GRMZM2G131961//GRMZM2G089106	bZIP//bZIP//C2C2-LSD	3
GO:0005622	C	intracellular	751	1853	9452	25864	0.00035	0.0047	GRMZM2G092311//GRMZM2G098520//GRMZM2G017290//GRMZM2G097277//GRMZM2G090595//GRMZM2G078118//GRMZM2G047954//GRMZM2G174984//GRMZM2G122843//GRMZM2G088669//GRMZM2G062129//GRMZM2G065030//GRMZM2G108273//GRMZM2G036880//GRMZM2G086258//GRMZM2G036708//GRMZM2G116634//GRMZM2G059252//GRMZM2G035042//GRMZM2G058305//GRMZM2G059851//GRMZM2G079348//GRMZM2G010933//GRMZM5G815077//GRMZM2G300408//GRMZM2G019958//GRMZM2G09…	GRMZM2G090595//GRMZM2G059851//GRMZM2G087955//GRMZM2G165972//GRMZM2G176173//GRMZM2G028622//GRMZM2G177386//GRMZM2G099577//GRMZM2G144346//GRMZM2G140355//GRMZM2G180947//GRMZM2G474326//AC233888.1_FG002//GRMZM2G458728//GRMZM2G351330//GRMZM2G384528//GRMZM2G040736//GRMZM2G169654//GRMZM2G092363//GRMZM2G131266//GRMZM2G041991//GRMZM2G116475//GRMZM2G396527//GRMZM2G390641//GRMZM2G061487//GRMZM2G000836//GRMZM2…	C2H2//HSF//MYB//HSF//CO-like//HB//Orphans//M-type//CO-like//bZIP//NF-YB//ERF//C2C2-CO-like//HB//HB//NF-YB//Orphans//RAV//CO-like//AP2//CO-like//Orphans//HB//ARF//ERF//C2H2//DBB//CO-like//Orphans//HB//MYB_related//Orphans//C2H2//ERF//DBB//mTERF//ERF//DBB//HB//MYB//HSF//MYB_related//Orphans//C2C2-CO-like//AP2//DBB//MYB_related//HB//DBP//Orphans//C2H2//MIKC//C2H2//ERF//C2C2-CO-like//ERF//HB//ERF//HS…	77
GO:0009295	C	nucleoid	11	1853	39	25864	0.00038	0.005	GRMZM2G449496//GRMZM2G113228//GRMZM2G119906//GRMZM2G466780//GRMZM2G106061//GRMZM2G091419//GRMZM2G306104//GRMZM5G864424//GRMZM2G156937//GRMZM2G103843//GRMZM5G897926	-	-	0
GO:0009642	P	response to light intensity	21	1853	101	25864	5.7e-05	0.006	GRMZM2G012324//GRMZM2G017045//GRMZM5G872256//GRMZM2G049349//GRMZM2G110408//GRMZM2G119906//GRMZM2G113349//GRMZM2G104843//GRMZM2G063244//GRMZM2G175562//GRMZM2G425728//GRMZM2G122843//GRMZM2G121494//GRMZM2G143469//GRMZM2G031028//GRMZM2G453805//GRMZM2G007441//GRMZM2G428391//GRMZM2G136960//GRMZM2G019807//GRMZM2G177386	-	-	0
GO:0016021	C	integral to membrane	162	1853	1723	25864	0.00052	0.0067	GRMZM2G110408//GRMZM5G811095//GRMZM2G099984//GRMZM2G025742//GRMZM2G325477//GRMZM2G122843//GRMZM2G093254//GRMZM2G118821//GRMZM5G825759//GRMZM2G108273//GRMZM2G153920//GRMZM2G332562//GRMZM2G021706//GRMZM2G155216//GRMZM2G016586//AC191097.3_FG007//GRMZM2G110862//GRMZM2G064657//GRMZM2G108597//GRMZM2G140994//GRMZM2G041175//GRMZM2G104325//GRMZM2G149576//GRMZM2G066870//GRMZM2G331393//GRMZM2G170281//GRMZM2…	-	-	0
GO:0009620	P	response to fungus	33	1853	208	25864	7.2e-05	0.0074	GRMZM2G039639//GRMZM2G076723//GRMZM2G055883//GRMZM2G568636//GRMZM2G022837//GRMZM2G065928//GRMZM2G065585//GRMZM2G006468//GRMZM2G015419//GRMZM2G139797//GRMZM2G070092//GRMZM2G117007//GRMZM2G028665//GRMZM5G841893//GRMZM5G870932//GRMZM2G048616//GRMZM2G059083//GRMZM2G117942//GRMZM2G053531//GRMZM2G077316//GRMZM2G001696//GRMZM2G007249//GRMZM2G168143//GRMZM2G330049//GRMZM2G449681//GRMZM2G108228//GRMZM2G37…	GRMZM2G117007//GRMZM2G449681//GRMZM2G108228	C3H//WRKY//TUB	3
GO:0031224	C	intrinsic to membrane	167	1853	1790	25864	0.00059	0.0075	GRMZM2G110408//GRMZM5G811095//GRMZM2G099984//GRMZM2G025742//GRMZM2G325477//GRMZM2G122843//GRMZM2G093254//GRMZM2G118821//GRMZM5G825759//GRMZM2G108273//GRMZM2G153920//GRMZM2G332562//GRMZM2G053315//GRMZM2G021706//GRMZM2G155216//GRMZM2G016586//AC191097.3_FG007//GRMZM2G110862//GRMZM2G064657//GRMZM2G108597//GRMZM2G140994//GRMZM2G041175//GRMZM2G104325//GRMZM2G149576//GRMZM2G066870//GRMZM2G331393//GRMZM2…	-	-	0
GO:0009725	P	response to hormone stimulus	88	1853	787	25864	8.5e-05	0.0086	GRMZM2G472167//GRMZM2G040736//GRMZM2G106921//GRMZM2G130953//GRMZM2G021706//GRMZM2G035042//AC187157.4_FG005//GRMZM2G117942//GRMZM2G115612//GRMZM2G079348//GRMZM2G089106//GRMZM2G087955//GRMZM2G007249//GRMZM2G178645//GRMZM5G878607//GRMZM2G063717//GRMZM2G178693//GRMZM2G410567//GRMZM2G158657//GRMZM2G016290//GRMZM2G478798//GRMZM2G031028//GRMZM2G154090//GRMZM2G049418//GRMZM2G390641//GRMZM2G140721//GRMZM2…	GRMZM2G040736//AC187157.4_FG005//GRMZM2G089106//GRMZM2G087955//GRMZM2G390641//GRMZM2G175265//GRMZM2G129954//GRMZM2G118693//GRMZM2G057955//GRMZM2G177386//GRMZM2G024550//GRMZM2G108147//GRMZM2G082487//GRMZM2G137046//GRMZM2G140355//GRMZM2G308615//GRMZM2G014653	Orphans//HB//C2C2-LSD//MYB//ARF//MYB_related//Orphans//MYB_related//MYB_related//Orphans//mTERF//DBP//Orphans//bZIP//bZIP//Orphans//NAC	17
GO:0044464	C	cell part	950	1853	12261	25864	0.00071	0.0086	GRMZM2G102838//GRMZM2G092311//GRMZM2G098520//GRMZM2G017290//GRMZM2G097277//GRMZM2G090595//GRMZM2G078118//GRMZM2G135913//GRMZM2G047954//GRMZM2G174984//GRMZM2G122843//GRMZM2G088669//GRMZM2G062129//GRMZM2G118821//GRMZM2G116640//GRMZM2G065030//GRMZM2G108273//GRMZM2G006212//GRMZM2G086258//GRMZM2G036708//GRMZM2G116634//GRMZM2G178038//GRMZM2G016586//GRMZM2G036880//GRMZM2G035042//GRMZM2G018579//GRMZM2G05…	GRMZM2G090595//GRMZM2G059851//GRMZM2G087955//GRMZM2G176173//GRMZM2G028622//GRMZM2G177386//GRMZM2G099577//GRMZM2G144346//GRMZM2G140355//GRMZM2G180947//GRMZM2G474326//GRMZM2G108228//GRMZM2G351330//GRMZM2G384528//GRMZM2G040736//GRMZM2G169654//GRMZM2G092363//GRMZM2G131266//GRMZM2G165972//GRMZM2G116475//GRMZM2G458728//GRMZM2G396527//GRMZM2G390641//GRMZM2G061487//GRMZM2G000836//GRMZM2G095299//GRMZM2G09…	C2H2//HSF//MYB//CO-like//HB//Orphans//M-type//CO-like//bZIP//NF-YB//ERF//TUB//HB//NF-YB//Orphans//RAV//CO-like//AP2//HSF//Orphans//HB//HB//ARF//ERF//C2H2//DBB//CO-like//Orphans//HB//MYB_related//Orphans//C2H2//DBB//mTERF//ERF//DBB//HB//MYB//MYB_related//Orphans//C2C2-CO-like//C2C2-CO-like//AP2//DBB//MYB_related//HB//ERF//DBP//Orphans//C2H2//MIKC//C2H2//ERF//C2C2-CO-like//ERF//HB//ERF//HSF//HSF//H…	78
GO:0005623	C	cell	950	1853	12261	25864	0.00071	0.0086	GRMZM2G102838//GRMZM2G092311//GRMZM2G098520//GRMZM2G017290//GRMZM2G097277//GRMZM2G090595//GRMZM2G078118//GRMZM2G135913//GRMZM2G047954//GRMZM2G174984//GRMZM2G122843//GRMZM2G088669//GRMZM2G062129//GRMZM2G118821//GRMZM2G116640//GRMZM2G065030//GRMZM2G108273//GRMZM2G006212//GRMZM2G086258//GRMZM2G036708//GRMZM2G116634//GRMZM2G178038//GRMZM2G016586//GRMZM2G036880//GRMZM2G035042//GRMZM2G018579//GRMZM2G05…	GRMZM2G090595//GRMZM2G059851//GRMZM2G087955//GRMZM2G176173//GRMZM2G028622//GRMZM2G177386//GRMZM2G099577//GRMZM2G144346//GRMZM2G140355//GRMZM2G180947//GRMZM2G474326//GRMZM2G108228//GRMZM2G351330//GRMZM2G384528//GRMZM2G040736//GRMZM2G169654//GRMZM2G092363//GRMZM2G131266//GRMZM2G165972//GRMZM2G116475//GRMZM2G458728//GRMZM2G396527//GRMZM2G390641//GRMZM2G061487//GRMZM2G000836//GRMZM2G095299//GRMZM2G09…	C2H2//HSF//MYB//CO-like//HB//Orphans//M-type//CO-like//bZIP//NF-YB//ERF//TUB//HB//NF-YB//Orphans//RAV//CO-like//AP2//HSF//Orphans//HB//HB//ARF//ERF//C2H2//DBB//CO-like//Orphans//HB//MYB_related//Orphans//C2H2//DBB//mTERF//ERF//DBB//HB//MYB//MYB_related//Orphans//C2C2-CO-like//C2C2-CO-like//AP2//DBB//MYB_related//HB//ERF//DBP//Orphans//C2H2//MIKC//C2H2//ERF//C2C2-CO-like//ERF//HB//ERF//HSF//HSF//H…	78
GO:0042548	P	regulation of photosynthesis, light reaction	9	1853	21	25864	0.0001	0.01	GRMZM2G110408//GRMZM2G329047//GRMZM2G031028//GRMZM2G113349//GRMZM2G010349//GRMZM2G377855//AC190623.3_FG001//GRMZM2G175562//GRMZM2G177386	-	-	0
GO:0044424	C	intracellular part	707	1853	8943	25864	0.001	0.012	GRMZM2G092311//GRMZM2G098520//GRMZM2G017290//GRMZM2G097277//GRMZM2G078118//GRMZM2G047954//GRMZM2G174984//GRMZM2G122843//GRMZM2G088669//GRMZM2G062129//GRMZM2G065030//GRMZM2G108273//GRMZM2G036880//GRMZM2G086258//GRMZM2G036708//GRMZM2G116634//GRMZM2G059252//GRMZM2G035042//GRMZM2G058305//GRMZM2G059851//GRMZM2G079348//GRMZM2G010933//GRMZM5G815077//GRMZM2G300408//GRMZM2G019958//GRMZM2G090271//GRMZM2G08…	GRMZM2G059851//GRMZM2G087955//GRMZM2G165972//GRMZM2G028622//GRMZM2G177386//GRMZM2G099577//GRMZM2G140355//GRMZM2G180947//GRMZM2G474326//GRMZM2G458728//GRMZM2G351330//GRMZM2G384528//GRMZM2G040736//GRMZM2G169654//GRMZM2G131266//GRMZM2G396527//GRMZM2G390641//GRMZM2G061487//GRMZM2G082487//GRMZM2G396114//AC204212.4_FG001//GRMZM2G353024//GRMZM2G059939//GRMZM2G142150//GRMZM2G438202//GRMZM2G064466//GRMZM2…	HSF//MYB//HSF//HB//Orphans//M-type//bZIP//NF-YB//ERF//HB//HB//NF-YB//Orphans//RAV//AP2//HB//ARF//ERF//Orphans//HB//MYB_related//Orphans//ERF//mTERF//ERF//HB//MYB//HSF//MYB_related//Orphans//AP2//MYB_related//HB//DBP//Orphans//MIKC//ERF//ERF//HB//ERF//HSF//HSF//HB//Orphans//ERF//bZIP//HB//HB//HB//C2C2-CO-like//ERF//NF-YC//RAV	53
GO:0042592	P	homeostatic process	44	1853	325	25864	0.00015	0.014	GRMZM2G110286//GRMZM2G025742//GRMZM2G449160//GRMZM2G009804//GRMZM2G337706//GRMZM2G102382//GRMZM2G057820//GRMZM2G118821//GRMZM2G181258//GRMZM2G318213//GRMZM2G029219//GRMZM2G371063//GRMZM2G413315//GRMZM2G135877//GRMZM2G138750//GRMZM2G071450//GRMZM2G052796//GRMZM2G085000//GRMZM5G877788//GRMZM2G148387//GRMZM2G318180//GRMZM2G311898//GRMZM2G023711//GRMZM2G110862//GRMZM2G358009//GRMZM2G436199//GRMZM2G10…	-	-	0
GO:0010109	P	regulation of photosynthesis	10	1853	28	25864	0.00015	0.014	GRMZM2G110408//GRMZM2G006736//GRMZM2G329047//GRMZM2G031028//GRMZM2G113349//GRMZM2G010349//GRMZM2G377855//AC190623.3_FG001//GRMZM2G175562//GRMZM2G177386	-	-	0
GO:0009658	P	chloroplast organization	18	1853	85	25864	0.00015	0.014	GRMZM2G449160//GRMZM2G077632//GRMZM2G077436//GRMZM2G024550//GRMZM5G852968//GRMZM5G873519//GRMZM2G074393//GRMZM2G119249//GRMZM2G015285//GRMZM2G081955//GRMZM2G027478//GRMZM2G389155//AC215201.3_FG005//GRMZM2G117189//GRMZM2G076771//GRMZM2G123719//GRMZM2G062738//GRMZM2G455587	GRMZM2G024550	mTERF	1
GO:0071214	P	cellular response to abiotic stimulus	17	1853	77	25864	0.00015	0.014	GRMZM2G077436//GRMZM2G033962//GRMZM2G006736//GRMZM2G104262//GRMZM2G080044//GRMZM2G137046//GRMZM2G425728//GRMZM2G125495//GRMZM2G144196//GRMZM2G169329//GRMZM2G003096//GRMZM2G021706//GRMZM2G053987//GRMZM2G017792//GRMZM2G136960//GRMZM2G121494//GRMZM2G032351	GRMZM2G033962//GRMZM2G137046	Orphans//bZIP	2
GO:0015994	P	chlorophyll metabolic process	13	1853	48	25864	0.00016	0.014	GRMZM2G038487//GRMZM2G170013//GRMZM5G850015//GRMZM2G091837//AC213521.3_FG005//GRMZM2G043109//GRMZM2G425728//GRMZM2G127421//GRMZM2G161673//GRMZM2G323024//GRMZM2G171390//GRMZM2G120652//GRMZM2G177412	-	-	0
GO:0043467	P	regulation of generation of precursor metabolites and energy	9	1853	23	25864	0.00018	0.015	GRMZM2G110408//GRMZM2G329047//GRMZM2G031028//GRMZM2G113349//GRMZM2G010349//GRMZM2G377855//AC190623.3_FG001//GRMZM2G175562//GRMZM2G177386	-	-	0
GO:0051537	F	2 iron, 2 sulfur cluster binding	11	1853	37	25864	0.00026	0.016	GRMZM5G899851//GRMZM2G162748//GRMZM2G122337//GRMZM2G122327//GRMZM2G043162//GRMZM2G359127//AC203535.4_FG004//GRMZM2G038487//GRMZM2G171390//GRMZM2G349062//GRMZM2G038365	-	-	0
GO:0043565	F	sequence-specific DNA binding	66	1853	571	25864	0.00028	0.016	AC206165.3_FG007//GRMZM2G165972//GRMZM2G140355//GRMZM2G125653//GRMZM2G103647//GRMZM2G324999//GRMZM2G010929//GRMZM2G002915//GRMZM2G148087//GRMZM2G013617//GRMZM2G149219//GRMZM2G384528//GRMZM2G396527//GRMZM2G054125//GRMZM2G089812//GRMZM2G176472//AC209050.3_FG003//GRMZM2G408462//GRMZM2G438652//GRMZM2G073427//GRMZM2G441031//GRMZM2G105834//GRMZM2G120320//GRMZM5G812272//GRMZM2G175265//GRMZM2G411766//GRM…	AC206165.3_FG007//GRMZM2G165972//GRMZM2G140355//GRMZM2G125653//GRMZM2G103647//GRMZM2G324999//GRMZM2G010929//GRMZM2G002915//GRMZM2G148087//GRMZM2G013617//GRMZM2G149219//GRMZM2G384528//GRMZM2G396527//GRMZM2G054125//GRMZM2G089812//AC209050.3_FG003//GRMZM2G408462//GRMZM2G438652//GRMZM2G073427//GRMZM2G441031//GRMZM2G105834//GRMZM2G120320//GRMZM5G812272//GRMZM2G175265//GRMZM2G411766//GRMZM5G871347//GRM…	HSF//HSF//bZIP//WRKY//bZIP//WRKY//HB//HB//WRKY//HB//WRKY//NF-YB//HB//WRKY//NF-YC//WRKY//WRKY//bZIP//bZIP//WRKY//HB//WRKY//WRKY//MYB_related//WRKY//WRKY//WRKY//bZIP//WRKY//HB//bZIP//HB//WRKY//HSF//WRKY//bZIP//HSF//HB//bZIP//WRKY//C2C2-GATA//WRKY//NF-YB//bZIP//GATA//bZIP//bZIP//WRKY//bZIP//WRKY//WRKY//WRKY//WRKY//WRKY//HB//HSF//HB//WRKY//WRKY//WRKY//HB//bZIP//HB//WRKY	64
GO:0009644	P	response to high light intensity	15	1853	64	25864	0.00021	0.017	GRMZM2G012324//GRMZM2G017045//GRMZM5G872256//GRMZM2G110408//GRMZM2G031028//GRMZM2G113349//GRMZM2G425728//GRMZM2G049349//GRMZM2G104843//GRMZM2G136960//GRMZM2G007441//GRMZM2G428391//GRMZM2G175562//GRMZM2G121494//GRMZM2G177386	-	-	0
GO:0045087	P	innate immune response	29	1853	184	25864	0.00021	0.017	GRMZM2G039639//GRMZM2G346861//GRMZM2G083716//GRMZM2G040095//GRMZM2G138248//GRMZM2G349243//GRMZM2G137409//GRMZM2G022837//GRMZM2G065585//GRMZM2G156174//GRMZM2G445575//GRMZM2G476538//GRMZM2G131961//GRMZM5G870932//GRMZM2G059083//GRMZM2G117942//GRMZM2G003682//GRMZM2G158835//GRMZM2G089106//GRMZM2G176472//GRMZM2G001696//GRMZM2G168143//GRMZM2G374971//GRMZM2G110277//GRMZM2G129246//GRMZM2G045192//GRMZM2G11…	GRMZM2G445575//GRMZM2G131961//GRMZM2G089106	bZIP//bZIP//C2C2-LSD	3
GO:0019748	P	secondary metabolic process	41	1853	302	25864	0.00023	0.018	AC214360.3_FG001//GRMZM5G899851//GRMZM2G170692//GRMZM2G140355//GRMZM2G413647//GRMZM2G131205//GRMZM2G377855//GRMZM2G097841//GRMZM5G874903//GRMZM2G046498//GRMZM2G049418//GRMZM2G390641//GRMZM2G164318//GRMZM2G006964//GRMZM2G137409//GRMZM2G149317//GRMZM2G065928//GRMZM2G106119//GRMZM2G071023//GRMZM2G092813//GRMZM5G849107//GRMZM2G018612//GRMZM2G044481//GRMZM2G104262//GRMZM2G329047//GRMZM2G137046//GRMZM2…	GRMZM2G140355//GRMZM2G390641//GRMZM2G137046//GRMZM2G449681	bZIP//ARF//bZIP//WRKY	4
GO:0009627	P	systemic acquired resistance	12	1853	43	25864	0.00023	0.018	GRMZM2G176472//GRMZM2G156174//GRMZM2G089106//GRMZM2G083716//GRMZM2G138248//GRMZM2G117971//GRMZM2G445575//GRMZM2G476538//GRMZM2G131961//GRMZM2G137409//GRMZM2G022837//GRMZM2G117942	GRMZM2G089106//GRMZM2G445575//GRMZM2G131961	C2C2-LSD//bZIP//bZIP	3
GO:0022857	F	transmembrane transporter activity	99	1853	951	25864	0.00034	0.019	GRMZM5G811095//GRMZM2G338809//GRMZM2G409771//GRMZM2G093254//GRMZM2G118821//GRMZM2G137409//GRMZM2G031177//GRMZM5G825759//GRMZM2G135877//GRMZM2G153920//GRMZM2G086258//GRMZM2G104325//GRMZM2G167658//GRMZM2G106921//GRMZM2G028325//GRMZM2G127138//GRMZM2G034061//GRMZM2G111300//GRMZM2G026391//GRMZM2G341499//GRMZM2G125495//GRMZM2G004694//GRMZM2G092780//GRMZM2G046681//GRMZM2G038365//GRMZM2G013695//GRMZM2G09…	-	-	0
GO:0009414	P	response to water deprivation	36	1853	254	25864	0.00026	0.02	GRMZM2G375675//GRMZM2G310569//GRMZM2G108147//GRMZM2G069713//GRMZM2G129357//GRMZM2G138248//GRMZM2G154735//GRMZM2G308615//AC208897.3_FG004//GRMZM2G441903//GRMZM2G082487//GRMZM2G069095//GRMZM2G152757//GRMZM2G139797//GRMZM2G063717//GRMZM2G121494//GRMZM2G077316//GRMZM2G178693//GRMZM2G130440//GRMZM2G017045//GRMZM2G311182//GRMZM5G872256//GRMZM2G104262//GRMZM2G308687//GRMZM2G149923//GRMZM2G087955//GRMZM2…	GRMZM2G375675//GRMZM2G108147//GRMZM2G069713//GRMZM2G308615//GRMZM2G082487//GRMZM2G087955//GRMZM2G177386//GRMZM2G449681//GRMZM2G301860	RWP-RK//DBP//Orphans//Orphans//Orphans//MYB//Orphans//WRKY//ERF	9
GO:0009415	P	response to water	37	1853	264	25864	0.00026	0.02	GRMZM2G375675//GRMZM2G310569//GRMZM2G108147//GRMZM2G069713//GRMZM2G129357//GRMZM2G138248//GRMZM2G154735//GRMZM2G308615//AC208897.3_FG004//GRMZM2G441903//GRMZM2G082487//GRMZM2G069095//GRMZM2G152757//GRMZM2G139797//GRMZM2G063717//GRMZM2G121494//GRMZM2G077316//GRMZM2G178693//GRMZM2G130440//GRMZM2G017045//GRMZM2G311182//GRMZM5G872256//GRMZM2G104262//GRMZM2G308687//GRMZM2G149923//GRMZM2G087955//GRMZM2…	GRMZM2G375675//GRMZM2G108147//GRMZM2G069713//GRMZM2G308615//GRMZM2G082487//GRMZM2G087955//GRMZM2G177386//GRMZM2G449681//GRMZM2G301860	RWP-RK//DBP//Orphans//Orphans//Orphans//MYB//Orphans//WRKY//ERF	9
GO:0045454	P	cell redox homeostasis	29	1853	189	25864	0.00031	0.023	GRMZM2G110286//GRMZM2G014076//GRMZM2G102382//GRMZM2G009804//GRMZM2G337706//GRMZM2G449160//GRMZM2G102365//GRMZM2G318213//GRMZM2G371063//GRMZM2G413315//GRMZM2G181258//GRMZM2G052796//GRMZM2G085000//GRMZM2G148387//GRMZM2G311898//GRMZM2G023711//GRMZM2G358009//GRMZM2G436199//GRMZM5G861800//GRMZM2G017419//GRMZM2G416388//GRMZM2G318180//GRMZM2G022866//GRMZM2G441144//GRMZM2G025954//GRMZM5G860607//GRMZM5G89…	-	-	0
GO:0009817	P	defense response to fungus, incompatible interaction	12	1853	45	25864	0.00032	0.024	GRMZM2G039639//GRMZM2G065585//GRMZM2G374971//GRMZM2G110277//GRMZM2G001696//GRMZM2G045192//GRMZM2G117971//GRMZM2G059191//GRMZM5G870932//GRMZM2G168143//GRMZM2G059083//GRMZM2G117942	-	-	0
GO:0009706	C	chloroplast inner membrane	10	1853	42	25864	0.0021	0.024	GRMZM2G077632//GRMZM2G327686//GRMZM2G038487//GRMZM2G016457//GRMZM5G873519//GRMZM2G164131//GRMZM2G133684//GRMZM2G138258//GRMZM2G423137//GRMZM2G171390	-	-	0
GO:0016702	F	oxidoreductase activity, acting on single donors with incorporation of molecular oxygen, incorporation of two atoms of oxygen	14	1853	62	25864	0.00046	0.025	GRMZM2G154093//GRMZM5G822593//GRMZM2G092817//GRMZM2G015419//GRMZM2G040095//GRMZM2G139797//GRMZM2G070092//GRMZM2G136347//GRMZM2G104843//GRMZM2G000423//GRMZM2G158657//GRMZM2G048616//GRMZM2G006964//GRMZM2G162158	-	-	0
GO:0071482	P	cellular response to light stimulus	13	1853	53	25864	0.00037	0.026	GRMZM2G077436//GRMZM2G033962//GRMZM2G006736//GRMZM2G104262//GRMZM2G080044//GRMZM2G137046//GRMZM2G425728//GRMZM2G144196//GRMZM2G169329//GRMZM2G003096//GRMZM2G136960//GRMZM2G121494//GRMZM2G032351	GRMZM2G033962//GRMZM2G137046	Orphans//bZIP	2
GO:0071478	P	cellular response to radiation	13	1853	53	25864	0.00037	0.026	GRMZM2G077436//GRMZM2G033962//GRMZM2G006736//GRMZM2G104262//GRMZM2G080044//GRMZM2G137046//GRMZM2G425728//GRMZM2G144196//GRMZM2G169329//GRMZM2G003096//GRMZM2G136960//GRMZM2G121494//GRMZM2G032351	GRMZM2G033962//GRMZM2G137046	Orphans//bZIP	2
GO:0005215	F	transporter activity	121	1853	1225	25864	0.00052	0.026	GRMZM5G811095//GRMZM2G338809//GRMZM2G472167//GRMZM2G409771//GRMZM2G093254//GRMZM2G118821//GRMZM2G137409//GRMZM2G031177//GRMZM5G825759//GRMZM2G108273//GRMZM2G135877//GRMZM2G153920//GRMZM2G086258//GRMZM2G414813//GRMZM2G064091//GRMZM2G104325//GRMZM2G167658//GRMZM2G106921//GRMZM2G028325//GRMZM2G127138//GRMZM2G136032//GRMZM2G034061//GRMZM2G001676//GRMZM2G341499//GRMZM2G125495//GRMZM2G043075//GRMZM2G09…	-	-	0
GO:0051213	F	dioxygenase activity	14	1853	63	25864	0.00053	0.026	GRMZM2G154093//GRMZM5G822593//GRMZM2G092817//GRMZM2G015419//GRMZM2G040095//GRMZM2G139797//GRMZM2G070092//GRMZM2G136347//GRMZM2G104843//GRMZM2G000423//GRMZM2G158657//GRMZM2G048616//GRMZM2G006964//GRMZM2G162158	-	-	0
GO:0031969	C	chloroplast membrane	14	1853	76	25864	0.0025	0.029	GRMZM2G077632//GRMZM2G327686//GRMZM2G038487//GRMZM2G016457//GRMZM5G873519//GRMZM2G070605//GRMZM2G139797//GRMZM2G133684//GRMZM2G138258//GRMZM2G164131//GRMZM2G102382//GRMZM2G171390//GRMZM2G062738//GRMZM2G423137	-	-	0
GO:0042170	C	plastid membrane	15	1853	85	25864	0.0026	0.029	GRMZM2G077632//GRMZM2G070605//GRMZM2G038487//GRMZM2G016457//GRMZM2G170013//GRMZM5G873519//GRMZM2G139797//GRMZM2G133684//GRMZM2G138258//GRMZM2G164131//GRMZM2G327686//GRMZM2G102382//GRMZM2G171390//GRMZM2G062738//GRMZM2G423137	-	-	0
GO:0009528	C	plastid inner membrane	10	1853	44	25864	0.0028	0.031	GRMZM2G077632//GRMZM2G327686//GRMZM2G038487//GRMZM2G016457//GRMZM5G873519//GRMZM2G164131//GRMZM2G133684//GRMZM2G138258//GRMZM2G423137//GRMZM2G171390	-	-	0
GO:0030246	F	carbohydrate binding	31	1853	220	25864	0.00073	0.035	GRMZM2G134205//GRMZM5G855776//GRMZM2G145045//GRMZM2G054023//GRMZM2G349243//GRMZM2G474153//GRMZM2G176225//GRMZM2G075884//GRMZM2G326465//GRMZM2G381766//GRMZM2G355233//GRMZM2G137861//GRMZM2G104655//GRMZM2G359986//GRMZM2G129189//GRMZM2G041356//GRMZM2G050536//GRMZM2G397889//GRMZM2G400720//GRMZM2G443829//GRMZM2G576752//GRMZM2G443843//GRMZM2G475948//GRMZM2G348125//GRMZM2G075958//GRMZM2G059012//GRMZM2G01…	-	-	0
GO:0019725	P	cellular homeostasis	34	1853	246	25864	0.00056	0.039	GRMZM2G110286//GRMZM2G102382//GRMZM2G009804//GRMZM2G337706//GRMZM2G449160//GRMZM2G057820//GRMZM2G118821//GRMZM2G318213//GRMZM2G371063//GRMZM2G413315//GRMZM2G181258//GRMZM2G052796//GRMZM2G085000//GRMZM2G148387//GRMZM2G318180//GRMZM2G311898//GRMZM2G023711//GRMZM2G358009//GRMZM2G436199//GRMZM2G104262//GRMZM5G861800//GRMZM2G017419//AC234152.1_FG002//GRMZM2G416388//GRMZM2G106921//GRMZM2G014076//GRMZM2…	-	-	0
GO:0002376	P	immune system process	30	1853	207	25864	0.00058	0.039	GRMZM2G039639//GRMZM2G346861//GRMZM2G083716//GRMZM2G040095//GRMZM2G138248//GRMZM2G349243//GRMZM2G137409//GRMZM2G022837//GRMZM2G065585//GRMZM2G156174//GRMZM2G445575//GRMZM2G476538//GRMZM2G131961//GRMZM5G870932//GRMZM2G085941//GRMZM2G059083//GRMZM2G117942//GRMZM2G003682//GRMZM2G158835//GRMZM2G089106//GRMZM2G176472//GRMZM2G001696//GRMZM2G168143//GRMZM2G374971//GRMZM2G110277//GRMZM2G129246//GRMZM2G04…	GRMZM2G445575//GRMZM2G131961//GRMZM2G089106	bZIP//bZIP//C2C2-LSD	3
GO:0006955	P	immune response	30	1853	207	25864	0.00058	0.039	GRMZM2G039639//GRMZM2G346861//GRMZM2G083716//GRMZM2G040095//GRMZM2G138248//GRMZM2G349243//GRMZM2G137409//GRMZM2G022837//GRMZM2G065585//GRMZM2G156174//GRMZM2G445575//GRMZM2G476538//GRMZM2G131961//GRMZM5G870932//GRMZM2G085941//GRMZM2G059083//GRMZM2G117942//GRMZM2G003682//GRMZM2G158835//GRMZM2G089106//GRMZM2G176472//GRMZM2G001696//GRMZM2G168143//GRMZM2G374971//GRMZM2G110277//GRMZM2G129246//GRMZM2G04…	GRMZM2G445575//GRMZM2G131961//GRMZM2G089106	bZIP//bZIP//C2C2-LSD	3
GO:0005509	F	calcium ion binding	46	1853	379	25864	0.0009	0.039	GRMZM2G033846//GRMZM2G113349//GRMZM2G478160//GRMZM2G134205//GRMZM2G088819//GRMZM2G047954//GRMZM2G048205//GRMZM2G145045//GRMZM5G870219//GRMZM2G028516//GRMZM2G306282//GRMZM2G176225//GRMZM2G053833//GRMZM2G459663//GRMZM2G172834//GRMZM2G016677//GRMZM2G139797//GRMZM2G436947//GRMZM2G381071//GRMZM2G063717//GRMZM2G355233//GRMZM2G149923//GRMZM2G132442//GRMZM2G035557//GRMZM2G176840//GRMZM2G048549//GRMZM2G11…	-	-	0
GO:0003727	F	single-stranded RNA binding	9	1853	30	25864	0.00089	0.039	GRMZM2G074282//GRMZM2G158835//GRMZM2G113349//GRMZM2G111216//GRMZM2G047954//GRMZM2G059191//GRMZM2G168143//GRMZM2G175562//GRMZM2G059083	-	-	0
GO:0008509	F	anion transmembrane transporter activity	16	1853	83	25864	0.00085	0.039	GRMZM2G046681//GRMZM2G344163//GRMZM5G873519//GRMZM2G082184//GRMZM2G106921//GRMZM2G326707//GRMZM2G057616//GRMZM2G154090//GRMZM2G066413//GRMZM2G395114//GRMZM2G045473//GRMZM2G092780//GRMZM2G085411//GRMZM2G446218//GRMZM2G028325//GRMZM2G342907	-	-	0
GO:0046148	P	pigment biosynthetic process	18	1853	97	25864	0.00062	0.041	GRMZM2G339699//GRMZM2G038487//GRMZM2G338465//GRMZM2G107402//GRMZM5G878607//AC213521.3_FG005//GRMZM5G849107//GRMZM2G043109//GRMZM2G425728//GRMZM2G390641//GRMZM2G161673//GRMZM2G164318//GRMZM2G323024//GRMZM2G171390//GRMZM2G177412//GRMZM2G149317//GRMZM2G105604//GRMZM5G837869	GRMZM2G390641	ARF	1
GO:0010196	P	nonphotochemical quenching	5	1853	7	25864	0.00071	0.043	GRMZM2G092427//GRMZM2G162748//GRMZM2G077333//GRMZM2G039996//GRMZM2G038365	-	-	0
GO:0006778	P	porphyrin metabolic process	16	1853	81	25864	0.00068	0.043	GRMZM2G038487//AC213521.3_FG005//GRMZM2G170013//GRMZM5G850015//GRMZM2G091837//GRMZM2G043109//GRMZM2G043277//GRMZM2G425728//GRMZM2G107402//GRMZM2G161673//GRMZM2G323024//GRMZM2G171390//GRMZM2G120652//GRMZM2G105604//GRMZM2G127421//GRMZM2G177412	-	-	0
GO:0042126	P	nitrate metabolic process	5	1853	7	25864	0.00071	0.043	GRMZM2G375675//GRMZM2G079381//GRMZM2G076723//GRMZM5G878558//GRMZM2G568636	GRMZM2G375675	RWP-RK	1
GO:0042128	P	nitrate assimilation	5	1853	7	25864	0.00071	0.043	GRMZM2G375675//GRMZM2G079381//GRMZM2G076723//GRMZM5G878558//GRMZM2G568636	GRMZM2G375675	RWP-RK	1
GO:0055085	P	transmembrane transport	87	1853	834	25864	0.00072	0.043	GRMZM5G811095//GRMZM2G024196//GRMZM2G025742//GRMZM2G331393//GRMZM2G118821//GRMZM2G031177//GRMZM5G825759//GRMZM2G135877//GRMZM2G153920//GRMZM2G086258//GRMZM2G414813//GRMZM2G110862//GRMZM2G167658//GRMZM2G106921//GRMZM2G127138//GRMZM2G034061//GRMZM2G111300//GRMZM2G026391//GRMZM2G125495//GRMZM2G004694//GRMZM2G046681//GRMZM2G096683//GRMZM2G093276//GRMZM2G072071//GRMZM2G170208//GRMZM2G015955//GRMZM2G06…	GRMZM2G082487	Orphans	1
GO:0051716	P	cellular response to stimulus	92	1853	893	25864	0.00073	0.044	GRMZM2G169329//GRMZM2G133966//GRMZM2G137409//GRMZM2G007795//GRMZM2G425728//GRMZM2G445575//GRMZM2G131961//GRMZM5G870932//GRMZM2G035042//GRMZM2G064657//GRMZM2G079348//GRMZM2G089308//GRMZM2G090568//GRMZM2G090963//GRMZM2G150024//GRMZM2G007249//GRMZM2G156026//GRMZM2G054050//GRMZM2G006736//GRMZM5G878607//GRMZM2G331720//GRMZM2G125495//GRMZM2G348956//GRMZM2G085854//GRMZM2G033962//GRMZM2G117153//GRMZM2G01…	GRMZM2G445575//GRMZM2G131961//GRMZM2G033962//GRMZM2G390641//GRMZM2G129954//GRMZM2G177386//GRMZM2G082487//GRMZM2G137046//GRMZM2G449681//GRMZM2G140355//GRMZM2G308615//GRMZM2G089106//GRMZM2G014653	bZIP//bZIP//Orphans//ARF//Orphans//Orphans//Orphans//bZIP//WRKY//bZIP//Orphans//C2C2-LSD//NAC	13
GO:0015103	F	inorganic anion transmembrane transporter activity	11	1853	45	25864	0.0011	0.044	GRMZM2G046681//GRMZM2G082184//GRMZM2G326707//GRMZM2G057616//GRMZM2G154090//GRMZM2G395114//GRMZM2G045473//GRMZM2G092780//GRMZM2G085411//GRMZM2G028325//GRMZM2G342907	-	-	0
GO:0044425	C	membrane part	235	1853	2755	25864	0.0042	0.046	GRMZM2G110408//GRMZM5G811095//GRMZM2G020957//GRMZM2G072909//GRMZM2G025742//GRMZM2G017290//GRMZM2G325477//GRMZM2G047954//GRMZM2G174984//GRMZM2G122843//GRMZM2G013617//GRMZM2G093254//GRMZM2G099984//GRMZM2G118821//GRMZM2G016622//GRMZM2G065030//GRMZM5G825759//GRMZM2G108273//GRMZM5G832229//GRMZM2G153920//GRMZM2G332562//GRMZM2G028325//GRMZM2G053315//GRMZM2G021706//GRMZM2G016066//GRMZM2G155216//GRMZM2G01…	GRMZM2G013617	HB	1

## Sheet: M4
GO enrichment analysis of genes in M4.
GO_acc	Term_type	Term	Queryitem	Querytotal	Bgitem	Bgtotal	Pvalue	FDR	Entries	TF_IDs	TF_families	TF_number
GO:0030599	F	pectinesterase activity	23	619	103	25864	2e-14	1.4e-11	GRMZM2G321870//GRMZM2G323558//GRMZM2G112984//GRMZM2G012328//GRMZM2G078804//GRMZM2G482245//GRMZM2G458349//GRMZM2G066950//GRMZM2G431856//GRMZM2G122230//GRMZM2G125356//GRMZM2G309944//GRMZM2G382557//GRMZM2G138999//GRMZM2G128549//GRMZM2G380284//GRMZM2G096897//GRMZM2G462635//GRMZM2G003838//GRMZM2G314663//GRMZM2G174263//GRMZM2G062996//GRMZM2G043415	-	-	0
GO:0030234	F	enzyme regulator activity	38	619	368	25864	4.8e-13	1.6e-10	GRMZM2G321870//GRMZM2G323558//GRMZM2G112984//GRMZM2G028393//GRMZM2G012328//GRMZM2G005652//GRMZM2G343769//GRMZM2G359664//GRMZM2G062996//GRMZM2G078804//GRMZM2G482245//GRMZM2G458349//GRMZM2G066950//GRMZM2G122230//GRMZM2G382413//GRMZM5G840538//GRMZM2G003838//GRMZM2G309944//GRMZM2G084440//GRMZM2G031370//GRMZM2G138999//GRMZM2G128549//GRMZM2G442148//GRMZM2G134045//GRMZM2G380284//GRMZM2G096897//GRMZM2G46…	-	-	0
GO:0004857	F	enzyme inhibitor activity	24	619	180	25864	9.5e-11	2.2e-08	GRMZM2G321870//GRMZM2G323558//GRMZM2G112984//GRMZM2G028393//GRMZM2G012328//GRMZM2G343769//GRMZM2G078804//GRMZM2G482245//GRMZM2G458349//GRMZM2G066950//GRMZM2G122230//GRMZM2G116885//GRMZM2G003838//GRMZM2G309944//GRMZM2G138999//GRMZM2G128549//GRMZM2G380284//GRMZM2G096897//GRMZM2G462635//GRMZM2G125356//GRMZM2G314663//GRMZM2G174263//GRMZM2G062996//GRMZM2G043415	-	-	0
GO:0004091	F	carboxylesterase activity	24	619	210	25864	1.6e-09	2.8e-07	GRMZM2G321870//GRMZM2G323558//GRMZM2G112984//GRMZM2G045294//GRMZM2G012328//GRMZM2G078804//GRMZM2G482245//GRMZM2G458349//GRMZM2G066950//GRMZM2G431856//GRMZM2G122230//GRMZM2G125356//GRMZM2G309944//GRMZM2G382557//GRMZM2G138999//GRMZM2G128549//GRMZM2G380284//GRMZM2G096897//GRMZM2G462635//GRMZM2G003838//GRMZM2G314663//GRMZM2G174263//GRMZM2G062996//GRMZM2G043415	-	-	0
GO:0043086	P	negative regulation of catalytic activity	20	619	139	25864	1.1e-09	2.1e-06	GRMZM2G078804//GRMZM2G482245//GRMZM2G134219//GRMZM2G138999//GRMZM2G122230//GRMZM2G128549//GRMZM2G519210//GRMZM2G137550//GRMZM2G066950//GRMZM2G314663//GRMZM2G112984//AC209208.3_FG003//GRMZM2G125356//GRMZM2G112100//GRMZM2G323558//GRMZM2G096897//GRMZM2G462635//GRMZM2G458349//GRMZM2G003838//GRMZM2G309944	-	-	0
GO:0044092	P	negative regulation of molecular function	20	619	147	25864	2.6e-09	2.5e-06	GRMZM2G078804//GRMZM2G482245//GRMZM2G134219//GRMZM2G138999//GRMZM2G122230//GRMZM2G128549//GRMZM2G519210//GRMZM2G137550//GRMZM2G066950//GRMZM2G314663//GRMZM2G112984//AC209208.3_FG003//GRMZM2G125356//GRMZM2G112100//GRMZM2G323558//GRMZM2G096897//GRMZM2G462635//GRMZM2G458349//GRMZM2G003838//GRMZM2G309944	-	-	0
GO:0003779	F	actin binding	16	619	109	25864	3.9e-08	5.3e-06	GRMZM2G010937//GRMZM2G153268//GRMZM2G445423//GRMZM2G157812//GRMZM2G074361//GRMZM2G170034//GRMZM2G024887//GRMZM2G048475//GRMZM2G114162//GRMZM2G463471//GRMZM5G876285//GRMZM2G071327//GRMZM2G117603//GRMZM2G081322//GRMZM2G109842//GRMZM5G864498	-	-	0
GO:0048588	P	developmental cell growth	17	619	125	25864	4e-08	1.4e-05	GRMZM2G010937//GRMZM2G133282//GRMZM2G162461//GRMZM2G442148//GRMZM2G045294//GRMZM2G359664//GRMZM2G097533//GRMZM2G416733//GRMZM2G163242//GRMZM5G869779//GRMZM2G006765//GRMZM2G070961//GRMZM2G059052//GRMZM2G365815//GRMZM2G167276//GRMZM2G138198//GRMZM2G043353	-	-	0
GO:0009932	P	cell tip growth	16	619	107	25864	3.1e-08	1.4e-05	GRMZM2G010937//GRMZM2G133282//GRMZM2G162461//GRMZM2G335930//GRMZM2G442148//GRMZM2G045294//GRMZM2G359664//GRMZM2G097533//GRMZM2G416733//GRMZM2G163242//GRMZM2G043353//GRMZM2G070961//GRMZM2G059052//GRMZM2G365815//GRMZM2G167276//GRMZM2G138198	-	-	0
GO:0030036	P	actin cytoskeleton organization	16	619	110	25864	4.3e-08	1.4e-05	GRMZM2G010937//GRMZM2G133282//GRMZM2G163242//GRMZM2G153268//GRMZM2G117603//GRMZM2G157812//GRMZM2G074361//GRMZM2G170034//GRMZM2G024887//AC233954.1_FG004//GRMZM2G463471//GRMZM5G876285//GRMZM2G043353//GRMZM5G864498//GRMZM2G109842//GRMZM2G071327	-	-	0
GO:0030029	P	actin filament-based process	16	619	110	25864	4.3e-08	1.4e-05	GRMZM2G010937//GRMZM2G133282//GRMZM2G163242//GRMZM2G153268//GRMZM2G117603//GRMZM2G157812//GRMZM2G074361//GRMZM2G170034//GRMZM2G024887//AC233954.1_FG004//GRMZM2G463471//GRMZM5G876285//GRMZM2G043353//GRMZM5G864498//GRMZM2G109842//GRMZM2G071327	-	-	0
GO:0009860	P	pollen tube growth	14	619	85	25864	7.7e-08	2.1e-05	GRMZM2G010937//GRMZM2G133282//GRMZM2G163242//GRMZM2G442148//GRMZM2G045294//GRMZM2G359664//GRMZM2G097533//GRMZM2G416733//GRMZM2G043353//GRMZM2G070961//GRMZM2G059052//GRMZM2G365815//GRMZM2G167276//GRMZM2G138198	-	-	0
GO:0005509	F	calcium ion binding	28	619	379	25864	4.4e-07	5e-05	GRMZM2G353957//GRMZM2G158721//GRMZM2G031329//GRMZM2G045294//GRMZM2G097533//GRMZM2G563190//GRMZM2G419452//GRMZM2G140811//GRMZM2G103055//GRMZM2G003059//GRMZM2G349655//GRMZM2G320506//GRMZM5G881387//GRMZM2G090505//GRMZM2G115518//GRMZM2G167276//GRMZM2G340807//GRMZM2G155822//GRMZM2G474755//AC203294.3_FG001//GRMZM5G863596//GRMZM5G827398//GRMZM2G441541//GRMZM2G365815//GRMZM2G340224//GRMZM2G472311//GRMZM2…	-	-	0
GO:0048610	P	reproductive cellular process	14	619	96	25864	2.9e-07	7e-05	GRMZM2G010937//GRMZM2G133282//GRMZM2G163242//GRMZM2G442148//GRMZM2G045294//GRMZM2G359664//GRMZM2G097533//GRMZM2G416733//GRMZM2G043353//GRMZM2G070961//GRMZM2G059052//GRMZM2G365815//GRMZM2G167276//GRMZM2G138198	-	-	0
GO:0005083	F	small GTPase regulator activity	14	619	108	25864	1.1e-06	0.0001	GRMZM2G359664//GRMZM2G031370//GRMZM2G150724//GRMZM2G134045//GRMZM2G365185//GRMZM2G442148//GRMZM2G005652//GRMZM2G382413//GRMZM2G010941//GRMZM2G059052//GRMZM5G840538//GRMZM2G072089//GRMZM2G173729//GRMZM2G084440	-	-	0
GO:0048868	P	pollen tube development	15	619	118	25864	5.5e-07	0.00011	GRMZM2G010937//GRMZM2G133282//GRMZM2G163242//GRMZM2G416733//GRMZM2G442148//GRMZM2G045294//GRMZM2G359664//GRMZM2G097533//GRMZM2G335046//GRMZM2G043353//GRMZM2G070961//GRMZM2G059052//GRMZM2G365815//GRMZM2G167276//GRMZM2G138198	-	-	0
GO:0035295	P	tube development	15	619	118	25864	5.5e-07	0.00011	GRMZM2G010937//GRMZM2G133282//GRMZM2G163242//GRMZM2G416733//GRMZM2G442148//GRMZM2G045294//GRMZM2G359664//GRMZM2G097533//GRMZM2G335046//GRMZM2G043353//GRMZM2G070961//GRMZM2G059052//GRMZM2G365815//GRMZM2G167276//GRMZM2G138198	-	-	0
GO:0050790	P	regulation of catalytic activity	25	619	326	25864	9.6e-07	0.00017	GRMZM2G323558//GRMZM2G112984//GRMZM2G005652//GRMZM2G078804//GRMZM2G482245//GRMZM2G458349//GRMZM2G066950//AC209208.3_FG003//GRMZM2G122230//GRMZM2G382413//GRMZM2G003838//GRMZM2G309944//GRMZM2G031370//GRMZM2G134219//GRMZM2G138999//GRMZM2G128549//GRMZM2G519210//GRMZM2G137550//GRMZM2G134045//GRMZM2G112100//GRMZM2G096897//GRMZM2G462635//GRMZM2G125356//GRMZM2G314663//GRMZM2G010941	-	-	0
GO:0030695	F	GTPase regulator activity	14	619	118	25864	2.7e-06	0.00024	GRMZM2G359664//GRMZM2G031370//GRMZM2G150724//GRMZM2G134045//GRMZM2G365185//GRMZM2G442148//GRMZM2G005652//GRMZM2G382413//GRMZM2G010941//GRMZM2G059052//GRMZM5G840538//GRMZM2G072089//GRMZM2G173729//GRMZM2G084440	-	-	0
GO:0004674	F	protein serine/threonine kinase activity	54	619	1139	25864	3.1e-06	0.00024	GRMZM2G139223//GRMZM2G378547//GRMZM2G442215//GRMZM2G072292//GRMZM5G836990//GRMZM2G390896//GRMZM2G414899//GRMZM2G353957//GRMZM2G096115//GRMZM2G004330//GRMZM2G070961//GRMZM2G365815//GRMZM2G091338//GRMZM2G155836//GRMZM2G341379//GRMZM2G012966//GRMZM2G114093//GRMZM2G320506//GRMZM2G146305//GRMZM2G104384//GRMZM2G087655//GRMZM2G165433//GRMZM2G301647//GRMZM2G136400//GRMZM2G335046//GRMZM2G301513//GRMZM2G16…	-	-	0
GO:0015299	F	solute:hydrogen antiporter activity	9	619	44	25864	3.5e-06	0.00024	GRMZM2G020610//GRMZM2G105219//AC216731.3_FG002//GRMZM2G090149//GRMZM2G130049//GRMZM2G439306//GRMZM2G457523//GRMZM2G037343//GRMZM2G138817	-	-	0
GO:0015298	F	solute:cation antiporter activity	9	619	46	25864	4.8e-06	0.0003	GRMZM2G020610//GRMZM2G105219//AC216731.3_FG002//GRMZM2G090149//GRMZM2G130049//GRMZM2G439306//GRMZM2G457523//GRMZM2G037343//GRMZM2G138817	-	-	0
GO:0008092	F	cytoskeletal protein binding	16	619	164	25864	5.6e-06	0.00032	GRMZM2G010937//GRMZM2G153268//GRMZM2G445423//GRMZM2G157812//GRMZM2G074361//GRMZM2G170034//GRMZM2G024887//GRMZM2G048475//GRMZM2G114162//GRMZM2G463471//GRMZM5G876285//GRMZM2G071327//GRMZM2G117603//GRMZM2G081322//GRMZM2G109842//GRMZM5G864498	-	-	0
GO:0060589	F	nucleoside-triphosphatase regulator activity	14	619	127	25864	5.9e-06	0.00032	GRMZM2G359664//GRMZM2G031370//GRMZM2G150724//GRMZM2G134045//GRMZM2G365185//GRMZM2G442148//GRMZM2G005652//GRMZM2G382413//GRMZM2G010941//GRMZM2G059052//GRMZM5G840538//GRMZM2G072089//GRMZM2G173729//GRMZM2G084440	-	-	0
GO:0065009	P	regulation of molecular function	25	619	345	25864	2.5e-06	0.0004	GRMZM2G323558//GRMZM2G112984//GRMZM2G005652//GRMZM2G078804//GRMZM2G482245//GRMZM2G458349//GRMZM2G066950//AC209208.3_FG003//GRMZM2G122230//GRMZM2G382413//GRMZM2G003838//GRMZM2G309944//GRMZM2G031370//GRMZM2G134219//GRMZM2G138999//GRMZM2G128549//GRMZM2G519210//GRMZM2G137550//GRMZM2G134045//GRMZM2G112100//GRMZM2G096897//GRMZM2G462635//GRMZM2G125356//GRMZM2G314663//GRMZM2G010941	-	-	0
GO:0000904	P	cell morphogenesis involved in differentiation	15	619	139	25864	3.5e-06	0.00052	GRMZM2G010937//GRMZM2G133282//GRMZM2G163242//GRMZM2G442148//GRMZM2G349655//GRMZM2G359664//GRMZM2G097533//GRMZM2G416733//GRMZM2G043353//GRMZM2G070961//GRMZM2G045294//GRMZM2G059052//GRMZM2G365815//GRMZM2G167276//GRMZM2G138198	-	-	0
GO:0007010	P	cytoskeleton organization	18	619	199	25864	3.9e-06	0.00054	GRMZM2G010937//GRMZM2G133282//GRMZM2G163242//GRMZM2G153268//GRMZM2G117603//GRMZM2G157812//GRMZM2G074361//GRMZM2G170034//GRMZM2G024887//AC233954.1_FG004//GRMZM2G048475//GRMZM2G463471//GRMZM5G876285//GRMZM2G043353//GRMZM2G081322//GRMZM5G864498//GRMZM2G109842//GRMZM2G071327	-	-	0
GO:0060560	P	developmental growth involved in morphogenesis	17	619	185	25864	6e-06	0.00072	GRMZM2G010937//GRMZM2G133282//GRMZM2G162461//GRMZM2G335930//GRMZM2G048475//GRMZM2G442148//GRMZM2G045294//GRMZM2G359664//GRMZM2G097533//GRMZM2G416733//GRMZM2G163242//GRMZM2G043353//GRMZM2G070961//GRMZM2G059052//GRMZM2G365815//GRMZM2G167276//GRMZM2G138198	-	-	0
GO:0009826	P	unidimensional cell growth	17	619	185	25864	6e-06	0.00072	GRMZM2G010937//GRMZM2G133282//GRMZM2G162461//GRMZM2G335930//GRMZM2G048475//GRMZM2G442148//GRMZM2G045294//GRMZM2G359664//GRMZM2G097533//GRMZM2G416733//GRMZM2G163242//GRMZM2G043353//GRMZM2G070961//GRMZM2G059052//GRMZM2G365815//GRMZM2G167276//GRMZM2G138198	-	-	0
GO:0048468	P	cell development	19	619	229	25864	6.8e-06	0.00077	GRMZM2G010937//GRMZM2G133282//GRMZM2G162461//GRMZM2G335930//GRMZM2G442148//GRMZM2G349655//GRMZM2G359664//GRMZM2G097533//GRMZM2G416733//GRMZM2G163242//GRMZM5G869779//GRMZM2G006765//GRMZM2G070961//GRMZM2G045294//GRMZM2G059052//GRMZM2G365815//GRMZM2G167276//GRMZM2G138198//GRMZM2G043353	-	-	0
GO:0005576	C	extracellular region	34	619	575	25864	3.2e-06	0.00082	GRMZM2G053749//GRMZM2G148064//GRMZM2G170829//GRMZM2G040638//GRMZM2G146551//GRMZM2G401848//GRMZM2G072886//GRMZM2G333861//GRMZM2G118610//GRMZM2G060937//GRMZM2G139517//GRMZM5G886257//GRMZM2G094328//GRMZM2G139513//GRMZM2G103055//GRMZM2G163099//GRMZM2G134708//GRMZM2G044194//GRMZM2G084440//GRMZM2G117603//GRMZM2G139695//GRMZM2G005643//GRMZM2G164785//GRMZM5G840582//GRMZM5G871013//GRMZM2G317406//GRMZM2G12…	-	-	0
GO:0009856	P	pollination	18	619	219	25864	1.3e-05	0.0014	GRMZM2G010937//GRMZM2G133282//GRMZM2G163242//GRMZM2G416733//GRMZM2G442148//GRMZM2G099324//GRMZM2G359664//GRMZM2G000376//GRMZM2G134054//GRMZM2G097533//GRMZM2G335046//GRMZM2G043353//GRMZM2G070961//GRMZM2G045294//GRMZM2G059052//GRMZM2G365815//GRMZM2G167276//GRMZM2G138198	-	-	0
GO:0030154	P	cell differentiation	23	619	336	25864	1.5e-05	0.0015	GRMZM2G163242//GRMZM2G070961//GRMZM2G045294//GRMZM2G097533//GRMZM2G006765//GRMZM2G335930//GRMZM2G359664//GRMZM2G138198//GRMZM2G133282//GRMZM2G349655//GRMZM2G167276//GRMZM2G010937//GRMZM2G162461//GRMZM2G442148//GRMZM2G441541//GRMZM2G059052//GRMZM2G365815//GRMZM2G058491//GRMZM2G080907//GRMZM2G416733//GRMZM2G043353//GRMZM2G301647//GRMZM5G869779	-	-	0
GO:0015300	F	solute:solute antiporter activity	9	619	60	25864	3.2e-05	0.0016	GRMZM2G020610//GRMZM2G105219//AC216731.3_FG002//GRMZM2G090149//GRMZM2G130049//GRMZM2G439306//GRMZM2G457523//GRMZM2G037343//GRMZM2G138817	-	-	0
GO:0055085	P	transmembrane transport	41	619	834	25864	2.2e-05	0.0021	GRMZM2G400570//GRMZM2G347174//GRMZM2G336448//GRMZM2G130049//GRMZM2G081774//GRMZM2G105219//GRMZM2G102683//GRMZM2G141034//GRMZM2G020610//GRMZM2G420004//GRMZM2G031938//GRMZM2G450488//AC194457.3_FG001//GRMZM5G843192//GRMZM2G156599//GRMZM2G155021//GRMZM2G439306//GRMZM2G049238//GRMZM6G654251//GRMZM2G165530//GRMZM5G870170//GRMZM2G138817//AC209050.3_FG001//GRMZM2G340578//GRMZM2G159632//GRMZM2G113203//AC2…	-	-	0
GO:0048589	P	developmental growth	19	619	250	25864	2.1e-05	0.0021	GRMZM2G010937//GRMZM2G133282//GRMZM2G162461//GRMZM2G335930//GRMZM2G048475//GRMZM2G442148//GRMZM2G045294//GRMZM2G359664//GRMZM2G097533//GRMZM2G416733//GRMZM2G163242//GRMZM5G869779//GRMZM2G006765//GRMZM2G070961//GRMZM2G059052//GRMZM2G365815//GRMZM2G167276//GRMZM2G138198//GRMZM2G043353	-	-	0
GO:0022804	F	active transmembrane transporter activity	26	619	456	25864	7.9e-05	0.0036	GRMZM2G135236//GRMZM2G130049//GRMZM2G105219//GRMZM2G455557//GRMZM2G141034//GRMZM2G020610//GRMZM2G420004//GRMZM2G031938//AC216731.3_FG002//GRMZM2G439306//GRMZM5G870170//GRMZM2G138817//AC209050.3_FG001//GRMZM2G159632//GRMZM2G113203//GRMZM2G112377//GRMZM2G069458//GRMZM2G457523//AC205008.4_FG002//GRMZM2G055209//GRMZM2G032218//GRMZM2G090149//GRMZM5G843192//GRMZM2G037343//GRMZM2G455491//GRMZM2G072029	-	-	0
GO:0080092	P	regulation of pollen tube growth	5	619	13	25864	4.6e-05	0.0037	GRMZM2G442148//GRMZM2G365815//GRMZM2G167276//GRMZM2G138198//GRMZM2G097533	-	-	0
GO:0060284	P	regulation of cell development	5	619	13	25864	4.6e-05	0.0037	GRMZM2G442148//GRMZM2G365815//GRMZM2G167276//GRMZM2G138198//GRMZM2G097533	-	-	0
GO:0010769	P	regulation of cell morphogenesis involved in differentiation	5	619	13	25864	4.6e-05	0.0037	GRMZM2G442148//GRMZM2G365815//GRMZM2G167276//GRMZM2G138198//GRMZM2G097533	-	-	0
GO:0071555	P	cell wall organization	13	619	137	25864	5.4e-05	0.0041	GRMZM2G139695//GRMZM2G382557//GRMZM2G321870//GRMZM2G314663//GRMZM2G112984//GRMZM2G128549//GRMZM2G012328//GRMZM2G431856//GRMZM2G062996//GRMZM2G043415//GRMZM2G106899//GRMZM5G871013//GRMZM2G125356	-	-	0
GO:0000902	P	cell morphogenesis	18	619	247	25864	5.8e-05	0.0043	GRMZM2G010937//GRMZM2G133282//GRMZM2G162461//GRMZM2G335930//GRMZM2G048475//GRMZM2G442148//GRMZM2G349655//GRMZM2G359664//GRMZM2G097533//GRMZM2G416733//GRMZM2G163242//GRMZM2G043353//GRMZM2G070961//GRMZM2G045294//GRMZM2G059052//GRMZM2G365815//GRMZM2G167276//GRMZM2G138198	-	-	0
GO:0015291	F	secondary active transmembrane transporter activity	15	619	192	25864	0.00012	0.005	GRMZM2G020610//GRMZM2G420004//AC216731.3_FG002//GRMZM2G159632//GRMZM2G457523//GRMZM2G130049//GRMZM2G090149//GRMZM2G112377//GRMZM2G031938//GRMZM2G439306//GRMZM2G105219//GRMZM2G037343//GRMZM5G870170//GRMZM2G141034//GRMZM2G138817	-	-	0
GO:0042545	P	cell wall modification	10	619	85	25864	7.7e-05	0.0053	GRMZM2G382557//GRMZM2G321870//GRMZM2G314663//GRMZM2G112984//GRMZM2G128549//GRMZM2G012328//GRMZM2G431856//GRMZM2G062996//GRMZM2G043415//GRMZM2G125356	-	-	0
GO:0006468	P	protein amino acid phosphorylation	65	619	1642	25864	7.5e-05	0.0053	GRMZM2G096115//GRMZM2G139223//GRMZM2G158721//GRMZM2G072292//GRMZM2G114162//GRMZM5G836990//GRMZM2G112229//GRMZM2G414899//GRMZM2G353957//GRMZM2G066432//GRMZM2G004330//GRMZM2G070961//GRMZM2G365815//GRMZM2G390896//GRMZM2G378547//GRMZM2G138198//GRMZM2G442215//GRMZM2G061257//GRMZM2G341379//GRMZM2G012966//GRMZM2G114093//GRMZM2G320506//GRMZM2G146305//GRMZM2G104384//GRMZM2G087655//GRMZM2G165433//GRMZM2G30…	-	-	0
GO:0090066	P	regulation of anatomical structure size	20	619	304	25864	8.8e-05	0.0054	GRMZM2G010937//GRMZM2G133282//GRMZM2G162461//GRMZM2G335930//AC233954.1_FG004//GRMZM2G442148//GRMZM2G045294//GRMZM2G359664//GRMZM2G048475//GRMZM2G097533//GRMZM2G416733//GRMZM2G163242//GRMZM5G869779//GRMZM2G006765//GRMZM2G070961//GRMZM2G059052//GRMZM2G365815//GRMZM2G167276//GRMZM2G138198//GRMZM2G043353	-	-	0
GO:0032535	P	regulation of cellular component size	20	619	304	25864	8.8e-05	0.0054	GRMZM2G010937//GRMZM2G133282//GRMZM2G162461//GRMZM2G335930//AC233954.1_FG004//GRMZM2G442148//GRMZM2G045294//GRMZM2G359664//GRMZM2G048475//GRMZM2G097533//GRMZM2G416733//GRMZM2G163242//GRMZM5G869779//GRMZM2G006765//GRMZM2G070961//GRMZM2G059052//GRMZM2G365815//GRMZM2G167276//GRMZM2G138198//GRMZM2G043353	-	-	0
GO:0016049	P	cell growth	19	619	279	25864	8.5e-05	0.0054	GRMZM2G010937//GRMZM2G133282//GRMZM2G162461//GRMZM2G335930//GRMZM2G048475//GRMZM2G442148//GRMZM2G045294//GRMZM2G359664//GRMZM2G097533//GRMZM2G416733//GRMZM2G163242//GRMZM5G869779//GRMZM2G006765//GRMZM2G070961//GRMZM2G059052//GRMZM2G365815//GRMZM2G167276//GRMZM2G138198//GRMZM2G043353	-	-	0
GO:0019953	P	sexual reproduction	11	619	106	25864	9.6e-05	0.0058	GRMZM2G058491//GRMZM2G139517//GRMZM2G139513//GRMZM2G121631//GRMZM2G005643//GRMZM2G146551//GRMZM2G164785//GRMZM2G007708//GRMZM2G072886//GRMZM2G060937//GRMZM2G053749	-	-	0
GO:0045330	F	aspartyl esterase activity	6	619	29	25864	0.00015	0.0059	GRMZM2G314663//GRMZM2G128549//GRMZM2G112984//GRMZM2G431856//GRMZM2G043415//GRMZM2G125356	-	-	0
GO:0043900	P	regulation of multi-organism process	6	619	27	25864	0.0001	0.006	GRMZM2G442148//GRMZM2G134708//GRMZM2G097533//GRMZM2G365815//GRMZM2G167276//GRMZM2G138198	-	-	0
GO:0008361	P	regulation of cell size	19	619	286	25864	0.00012	0.0065	GRMZM2G010937//GRMZM2G133282//GRMZM2G162461//GRMZM2G335930//GRMZM2G048475//GRMZM2G442148//GRMZM2G045294//GRMZM2G359664//GRMZM2G097533//GRMZM2G416733//GRMZM2G163242//GRMZM5G869779//GRMZM2G006765//GRMZM2G070961//GRMZM2G059052//GRMZM2G365815//GRMZM2G167276//GRMZM2G138198//GRMZM2G043353	-	-	0
GO:0004672	F	protein kinase activity	64	619	1661	25864	0.00018	0.0068	GRMZM2G096115//GRMZM2G139223//GRMZM2G158721//GRMZM2G072292//AC235547.1_FG005//GRMZM5G836990//GRMZM2G112229//GRMZM2G414899//GRMZM2G353957//GRMZM2G066432//GRMZM2G004330//GRMZM2G070961//GRMZM2G365815//GRMZM2G390896//GRMZM2G378547//GRMZM2G138198//GRMZM2G442215//GRMZM2G061257//GRMZM2G341379//GRMZM2G012966//GRMZM2G114093//GRMZM2G320506//GRMZM2G146305//GRMZM2G104384//GRMZM2G087655//GRMZM2G165433//GRMZM2…	-	-	0
GO:0051015	F	actin filament binding	5	619	20	25864	0.00025	0.0085	GRMZM2G170034//GRMZM2G010937//GRMZM2G153268//GRMZM2G114162//GRMZM2G024887	-	-	0
GO:0015297	F	antiporter activity	11	619	119	25864	0.00025	0.0085	GRMZM2G020610//GRMZM2G031938//GRMZM2G105219//AC216731.3_FG002//GRMZM2G090149//GRMZM2G130049//GRMZM2G439306//GRMZM2G457523//GRMZM2G037343//GRMZM5G870170//GRMZM2G138817	-	-	0
GO:0005215	F	transporter activity	50	619	1225	25864	0.00027	0.0087	AC216731.3_FG002//GRMZM2G132531//GRMZM2G137421//GRMZM2G135236//GRMZM2G130049//GRMZM2G081774//GRMZM2G105219//GRMZM2G120163//GRMZM2G019209//GRMZM2G102683//GRMZM2G455557//GRMZM2G141034//GRMZM2G020610//GRMZM2G420004//GRMZM2G031938//GRMZM2G450488//GRMZM5G843192//GRMZM2G156599//GRMZM2G477457//GRMZM2G155021//GRMZM2G439306//GRMZM2G072029//GRMZM6G654251//GRMZM2G165530//GRMZM5G821252//GRMZM5G870170//GRMZM2…	-	-	0
GO:0016301	F	kinase activity	74	619	2034	25864	0.00029	0.0092	GRMZM2G096115//GRMZM2G139223//GRMZM2G158721//GRMZM2G072292//GRMZM2G335052//AC235547.1_FG005//GRMZM5G836990//GRMZM2G112229//GRMZM2G414899//GRMZM2G353957//GRMZM2G066432//GRMZM2G004330//GRMZM2G070961//GRMZM2G365815//GRMZM2G359664//GRMZM2G301513//GRMZM2G390896//GRMZM2G091338//GRMZM2G138198//GRMZM2G097533//GRMZM2G442215//GRMZM2G061257//GRMZM2G341379//GRMZM2G012966//GRMZM2G003059//GRMZM2G114093//GRMZM2…	-	-	0
GO:0016788	F	hydrolase activity, acting on ester bonds	41	619	951	25864	0.00033	0.01	GRMZM2G321870//GRMZM2G323558//GRMZM2G112984//GRMZM2G135256//GRMZM2G045294//GRMZM2G134054//GRMZM2G070323//GRMZM2G449163//GRMZM2G344476//GRMZM2G138999//GRMZM2G078804//GRMZM2G482245//GRMZM2G458349//GRMZM2G140811//GRMZM2G066950//GRMZM2G108624//GRMZM2G431856//GRMZM2G122230//GRMZM2G003838//GRMZM2G309944//GRMZM2G382557//GRMZM2G390678//GRMZM2G032977//GRMZM2G128549//GRMZM2G012328//GRMZM2G406603//GRMZM2G00…	GRMZM2G006416//GRMZM2G057907	Orphans//Orphans	2
GO:0016773	F	phosphotransferase activity, alcohol group as acceptor	69	619	1884	25864	0.0004	0.011	GRMZM2G096115//GRMZM2G139223//GRMZM2G158721//GRMZM2G072292//GRMZM2G114162//GRMZM5G836990//GRMZM2G112229//GRMZM2G414899//GRMZM2G353957//GRMZM2G066432//GRMZM2G004330//GRMZM2G070961//GRMZM2G365815//GRMZM2G390896//GRMZM2G378547//GRMZM2G138198//GRMZM2G097533//GRMZM2G442215//GRMZM2G061257//GRMZM2G341379//GRMZM2G012966//GRMZM2G114093//GRMZM2G111208//GRMZM2G320506//GRMZM2G146305//GRMZM2G104384//GRMZM2G08…	-	-	0
GO:0032989	P	cellular component morphogenesis	18	619	276	25864	0.00021	0.012	GRMZM2G010937//GRMZM2G133282//GRMZM2G162461//GRMZM2G335930//GRMZM2G048475//GRMZM2G442148//GRMZM2G349655//GRMZM2G359664//GRMZM2G097533//GRMZM2G416733//GRMZM2G163242//GRMZM2G043353//GRMZM2G070961//GRMZM2G045294//GRMZM2G059052//GRMZM2G365815//GRMZM2G167276//GRMZM2G138198	-	-	0
GO:0051510	P	regulation of unidimensional cell growth	5	619	20	25864	0.00025	0.013	GRMZM2G442148//GRMZM2G365815//GRMZM2G167276//GRMZM2G138198//GRMZM2G097533	-	-	0
GO:0022892	F	substrate-specific transporter activity	37	619	842	25864	0.00046	0.013	GRMZM2G132531//GRMZM2G135236//GRMZM2G130049//GRMZM2G105219//GRMZM2G019209//GRMZM2G102683//GRMZM2G455557//GRMZM2G141034//GRMZM2G020610//GRMZM2G420004//GRMZM2G120163//GRMZM2G450488//AC216731.3_FG002//GRMZM2G156599//GRMZM2G477457//GRMZM2G155021//GRMZM2G439306//GRMZM5G870170//GRMZM2G138817//AC209050.3_FG001//GRMZM2G162461//GRMZM2G021725//GRMZM2G159632//GRMZM2G083248//GRMZM2G112377//GRMZM2G069458//GRM…	-	-	0
GO:0005089	F	Rho guanyl-nucleotide exchange factor activity	5	619	24	25864	0.00051	0.013	GRMZM2G059052//GRMZM2G442148//GRMZM5G840538//GRMZM2G173729//GRMZM2G359664	-	-	0
GO:0005088	F	Ras guanyl-nucleotide exchange factor activity	5	619	24	25864	0.00051	0.013	GRMZM2G059052//GRMZM2G442148//GRMZM5G840538//GRMZM2G173729//GRMZM2G359664	-	-	0
GO:0005085	F	guanyl-nucleotide exchange factor activity	6	619	38	25864	0.00053	0.013	GRMZM2G442148//GRMZM2G365185//GRMZM2G359664//GRMZM2G059052//GRMZM5G840538//GRMZM2G173729	-	-	0
GO:0016160	F	amylase activity	5	619	25	25864	0.0006	0.014	GRMZM2G450125//GRMZM2G025833//GRMZM2G103055//GRMZM5G863596//GRMZM2G181284	-	-	0
GO:0006464	P	protein modification process	80	619	2263	25864	0.00039	0.02	GRMZM2G006416//GRMZM2G096115//GRMZM2G139223//GRMZM2G131329//GRMZM2G158721//GRMZM2G475702//GRMZM2G072292//GRMZM2G114162//GRMZM5G836990//GRMZM2G112229//GRMZM2G414899//GRMZM2G353957//GRMZM2G066432//GRMZM2G004330//GRMZM2G070961//GRMZM2G365815//GRMZM2G390896//GRMZM2G378547//GRMZM2G138198//GRMZM2G442215//GRMZM2G061257//GRMZM2G341379//GRMZM2G151204//GRMZM2G012966//GRMZM2G135629//GRMZM2G401848//GRMZM2G10…	GRMZM2G006416//GRMZM2G057907	Orphans//Orphans	2
GO:0022604	P	regulation of cell morphogenesis	5	619	23	25864	0.00043	0.022	GRMZM2G442148//GRMZM2G365815//GRMZM2G167276//GRMZM2G138198//GRMZM2G097533	-	-	0
GO:0048869	P	cellular developmental process	24	619	458	25864	0.00047	0.022	GRMZM2G163242//GRMZM2G070961//GRMZM2G048475//GRMZM2G045294//GRMZM2G097533//GRMZM2G006765//GRMZM2G335930//GRMZM2G359664//GRMZM2G138198//GRMZM2G133282//GRMZM2G349655//GRMZM2G167276//GRMZM2G010937//GRMZM2G162461//GRMZM2G442148//GRMZM2G441541//GRMZM2G059052//GRMZM2G365815//GRMZM2G058491//GRMZM2G080907//GRMZM2G416733//GRMZM2G043353//GRMZM2G301647//GRMZM5G869779	-	-	0
GO:0005982	P	starch metabolic process	7	619	53	25864	0.00049	0.022	GRMZM2G103055//GRMZM2G024993//GRMZM2G412611//GRMZM2G158043//GRMZM2G025833//GRMZM2G450125//GRMZM2G119689	-	-	0
GO:0043687	P	post-translational protein modification	75	619	2107	25864	0.00049	0.022	GRMZM2G006416//GRMZM2G096115//GRMZM2G139223//GRMZM2G158721//GRMZM2G475702//GRMZM2G072292//GRMZM2G114162//GRMZM5G836990//GRMZM2G112229//GRMZM2G414899//GRMZM2G353957//GRMZM2G066432//GRMZM2G004330//GRMZM2G070961//GRMZM2G365815//GRMZM2G390896//GRMZM2G378547//GRMZM2G138198//GRMZM2G442215//GRMZM2G061257//GRMZM2G341379//GRMZM2G151204//GRMZM2G012966//GRMZM2G135629//GRMZM2G401848//GRMZM2G320506//GRMZM2G14…	GRMZM2G006416//GRMZM2G057907	Orphans//Orphans	2
GO:0006796	P	phosphate metabolic process	80	619	2278	25864	0.00047	0.022	GRMZM2G006416//GRMZM2G096115//GRMZM2G139223//GRMZM2G070961//GRMZM2G072292//GRMZM2G335052//GRMZM2G114162//GRMZM5G836990//GRMZM2G112229//GRMZM2G414899//GRMZM2G353957//GRMZM2G066432//GRMZM2G004330//GRMZM2G335930//GRMZM2G365815//GRMZM2G359664//GRMZM2G301513//GRMZM2G390896//GRMZM2G378547//GRMZM2G138198//GRMZM2G158721//GRMZM2G061257//GRMZM2G341379//GRMZM2G021889//GRMZM2G012966//GRMZM2G157267//GRMZM2G00…	GRMZM2G006416//GRMZM2G057907	Orphans//Orphans	2
GO:0006793	P	phosphorus metabolic process	80	619	2279	25864	0.00048	0.022	GRMZM2G006416//GRMZM2G096115//GRMZM2G139223//GRMZM2G070961//GRMZM2G072292//GRMZM2G335052//GRMZM2G114162//GRMZM5G836990//GRMZM2G112229//GRMZM2G414899//GRMZM2G353957//GRMZM2G066432//GRMZM2G004330//GRMZM2G335930//GRMZM2G365815//GRMZM2G359664//GRMZM2G301513//GRMZM2G390896//GRMZM2G378547//GRMZM2G138198//GRMZM2G158721//GRMZM2G061257//GRMZM2G341379//GRMZM2G021889//GRMZM2G012966//GRMZM2G157267//GRMZM2G00…	GRMZM2G006416//GRMZM2G057907	Orphans//Orphans	2
GO:0022891	F	substrate-specific transmembrane transporter activity	33	619	758	25864	0.0011	0.024	GRMZM2G135236//GRMZM2G130049//GRMZM2G105219//GRMZM2G102683//GRMZM2G455557//GRMZM2G141034//GRMZM2G020610//GRMZM2G420004//GRMZM2G120163//GRMZM2G450488//AC216731.3_FG002//GRMZM2G156599//GRMZM2G477457//GRMZM2G155021//GRMZM2G439306//GRMZM5G870170//GRMZM2G138817//AC209050.3_FG001//GRMZM2G021725//GRMZM2G159632//GRMZM2G083248//GRMZM2G112377//GRMZM2G069458//GRMZM2G457523//GRMZM2G302604//AC194457.3_FG001//…	-	-	0
GO:0016310	P	phosphorylation	75	619	2119	25864	0.00058	0.025	GRMZM2G096115//GRMZM2G139223//GRMZM2G070961//GRMZM2G072292//GRMZM2G335052//GRMZM2G114162//GRMZM5G836990//GRMZM2G112229//GRMZM2G414899//GRMZM2G353957//GRMZM2G066432//GRMZM2G004330//GRMZM2G335930//GRMZM2G365815//GRMZM2G359664//GRMZM2G301513//GRMZM2G390896//GRMZM2G378547//GRMZM2G138198//GRMZM2G158721//GRMZM2G061257//GRMZM2G341379//GRMZM2G021889//GRMZM2G012966//GRMZM2G157267//GRMZM2G003059//GRMZM2G11…	-	-	0
GO:0022857	F	transmembrane transporter activity	39	619	951	25864	0.0011	0.025	AC216731.3_FG002//GRMZM2G135236//GRMZM2G130049//GRMZM2G081774//GRMZM2G105219//GRMZM2G120163//GRMZM2G102683//GRMZM2G455557//GRMZM2G141034//GRMZM2G020610//GRMZM2G420004//GRMZM2G031938//GRMZM2G450488//GRMZM5G843192//GRMZM2G156599//GRMZM2G477457//GRMZM2G155021//GRMZM2G439306//GRMZM5G870170//GRMZM2G138817//AC209050.3_FG001//GRMZM2G021725//GRMZM2G159632//GRMZM2G113203//GRMZM2G083248//GRMZM2G112377//GRM…	-	-	0
GO:0007015	P	actin filament organization	7	619	56	25864	0.00066	0.028	GRMZM2G153268//GRMZM2G117603//AC233954.1_FG004//GRMZM2G170034//GRMZM2G463471//GRMZM2G071327//GRMZM2G024887	-	-	0
GO:0006810	P	transport	80	619	2313	25864	0.00072	0.03	GRMZM2G113203//GRMZM2G400570//GRMZM2G132531//GRMZM2G135256//GRMZM2G156599//GRMZM2G347174//GRMZM2G153138//GRMZM2G135236//GRMZM2G032218//GRMZM2G067508//GRMZM2G348151//GRMZM2G154960//GRMZM2G081774//GRMZM2G105219//GRMZM2G019209//GRMZM2G102683//GRMZM2G455557//AC216731.3_FG002//GRMZM2G141034//GRMZM2G020610//GRMZM2G420004//GRMZM2G031938//GRMZM2G450488//GRMZM2G330361//GRMZM2G075588//GRMZM5G843192//GRMZM2…	-	-	0
GO:0005319	F	lipid transporter activity	5	619	31	25864	0.0014	0.031	GRMZM2G055209//GRMZM2G162461//GRMZM2G132531//GRMZM2G135236//GRMZM2G100650	-	-	0
GO:0051234	P	establishment of localization	80	619	2322	25864	0.00081	0.033	GRMZM2G113203//GRMZM2G400570//GRMZM2G132531//GRMZM2G135256//GRMZM2G156599//GRMZM2G347174//GRMZM2G153138//GRMZM2G135236//GRMZM2G032218//GRMZM2G067508//GRMZM2G348151//GRMZM2G154960//GRMZM2G081774//GRMZM2G105219//GRMZM2G019209//GRMZM2G102683//GRMZM2G455557//AC216731.3_FG002//GRMZM2G141034//GRMZM2G020610//GRMZM2G420004//GRMZM2G031938//GRMZM2G450488//GRMZM2G330361//GRMZM2G075588//GRMZM5G843192//GRMZM2…	-	-	0
GO:0016021	C	integral to membrane	65	619	1723	25864	0.00028	0.036	GRMZM2G138817//GRMZM2G000376//GRMZM2G131329//GRMZM2G100889//GRMZM2G410152//GRMZM2G156599//GRMZM2G347174//GRMZM2G135236//GRMZM2G336448//GRMZM5G836378//GRMZM2G130049//GRMZM2G081774//GRMZM2G105219//GRMZM2G102683//GRMZM2G455557//GRMZM2G141034//GRMZM2G102605//GRMZM2G020610//GRMZM2G420004//GRMZM2G074356//GRMZM2G450488//GRMZM2G075588//GRMZM5G843192//GRMZM2G177213//GRMZM2G006219//GRMZM5G830545//GRMZM2G17…	-	-	0
GO:0031224	C	intrinsic to membrane	66	619	1790	25864	0.00045	0.039	GRMZM2G138817//GRMZM2G000376//GRMZM2G131329//GRMZM2G100889//GRMZM2G410152//GRMZM2G135256//GRMZM2G156599//GRMZM2G347174//GRMZM2G135236//GRMZM2G336448//GRMZM5G836378//GRMZM2G130049//GRMZM2G081774//GRMZM2G105219//GRMZM2G102683//GRMZM2G455557//GRMZM2G141034//GRMZM2G102605//GRMZM2G020610//GRMZM2G420004//GRMZM2G074356//GRMZM2G450488//GRMZM2G075588//GRMZM5G843192//GRMZM2G177213//GRMZM2G006219//GRMZM5G83…	-	-	0
GO:0051179	P	localization	81	619	2376	25864	0.001	0.04	GRMZM2G070323//GRMZM2G400570//GRMZM2G132531//GRMZM2G135256//GRMZM2G156599//GRMZM2G347174//GRMZM2G153138//GRMZM2G135236//GRMZM2G032218//GRMZM2G067508//GRMZM2G348151//GRMZM2G154960//GRMZM2G081774//GRMZM2G105219//GRMZM2G019209//GRMZM2G102683//GRMZM2G455557//AC216731.3_FG002//GRMZM2G141034//GRMZM2G020610//GRMZM2G420004//GRMZM2G031938//GRMZM2G450488//GRMZM2G330361//GRMZM2G075588//GRMZM5G843192//GRMZM2…	-	-	0
GO:0008324	F	cation transmembrane transporter activity	22	619	454	25864	0.0021	0.043	GRMZM2G135236//GRMZM2G130049//GRMZM2G105219//GRMZM2G455557//GRMZM2G141034//GRMZM2G020610//GRMZM2G420004//GRMZM2G120163//AC216731.3_FG002//GRMZM2G156599//GRMZM2G477457//GRMZM2G021725//GRMZM2G138817//AC209050.3_FG001//GRMZM2G439306//GRMZM2G069458//GRMZM2G457523//AC205008.4_FG002//GRMZM2G055209//GRMZM2G090149//GRMZM2G037343//GRMZM2G455491	-	-	0
GO:0005856	C	cytoskeleton	18	619	308	25864	0.00073	0.047	GRMZM2G318681//GRMZM2G062034//GRMZM2G047055//GRMZM2G445423//AC233954.1_FG004//GRMZM2G074361//GRMZM2G056799//GRMZM2G152328//GRMZM2G164950//GRMZM2G338928//GRMZM2G463471//GRMZM2G015395//GRMZM5G876285//GRMZM2G006765//GRMZM2G066191//GRMZM2G117603//GRMZM2G109842//GRMZM2G071327	-	-	0

## Sheet: M5
GO enrichment analysis of genes in M5.
GO_acc	Term_type	Term	Queryitem	Querytotal	Bgitem	Bgtotal	Pvalue	FDR	Entries	TF_IDs	TF_families	TF_number
GO:0009408	P	response to heat	21	69	163	25864	4.6e-29	1.4e-26	GRMZM2G437100//GRMZM2G149647//GRMZM2G162968//GRMZM2G141624//GRMZM2G361605//GRMZM2G333635//GRMZM2G459811//GRMZM2G366532//GRMZM2G422240//GRMZM2G306679//GRMZM5G804658//GRMZM5G833699//GRMZM2G158232//GRMZM2G335242//GRMZM2G479260//GRMZM2G051135//GRMZM2G070863//GRMZM2G024718//GRMZM5G898471//GRMZM2G063676//GRMZM2G111475	-	-	0
GO:0006950	P	response to stress	38	69	2243	25864	1.5e-22	2.3e-20	GRMZM2G481605//GRMZM2G361605//GRMZM2G366532//GRMZM2G422240//GRMZM2G437100//GRMZM2G162282//GRMZM2G070863//GRMZM5G898471//AC152495.1_FG017//GRMZM5G813217//GRMZM2G162968//GRMZM2G059799//GRMZM2G459811//GRMZM2G028218//GRMZM2G306679//GRMZM2G158232//GRMZM2G063676//GRMZM2G031033//GRMZM2G149647//GRMZM2G375517//GRMZM2G024718//GRMZM2G141624//GRMZM5G833699//GRMZM2G051135//GRMZM2G049767//GRMZM2G346839//GRMZM2…	GRMZM2G173090	HSF	1
GO:0009266	P	response to temperature stimulus	22	69	464	25864	1.6e-21	1.7e-19	GRMZM5G898471//GRMZM2G366532//GRMZM2G437100//GRMZM2G051135//GRMZM2G070863//GRMZM2G141624//GRMZM2G162968//GRMZM2G459811//GRMZM2G361605//GRMZM2G306679//GRMZM2G158232//GRMZM2G063676//GRMZM2G149647//GRMZM2G024718//GRMZM5G833699//GRMZM2G162282//GRMZM2G111475//GRMZM2G333635//GRMZM2G422240//GRMZM2G335242//GRMZM5G804658//GRMZM2G479260	-	-	0
GO:0050896	P	response to stimulus	41	69	3551	25864	1.6e-18	1.2e-16	GRMZM2G481605//GRMZM2G361605//GRMZM2G366532//GRMZM2G422240//GRMZM2G437100//GRMZM2G162282//GRMZM2G070863//GRMZM5G898471//AC152495.1_FG017//GRMZM5G813217//GRMZM2G162968//GRMZM2G059799//GRMZM2G459811//GRMZM2G028218//GRMZM2G306679//GRMZM2G158232//GRMZM2G063676//GRMZM2G128617//GRMZM2G031033//GRMZM2G149647//GRMZM2G375517//GRMZM2G024718//GRMZM2G141624//GRMZM5G833699//GRMZM2G133023//GRMZM2G051135//GRMZM2…	GRMZM2G173090	HSF	1
GO:0009628	P	response to abiotic stimulus	25	69	1397	25864	9.8e-15	6.1e-13	GRMZM5G898471//GRMZM2G361605//GRMZM2G366532//GRMZM2G422240//GRMZM2G437100//GRMZM2G051135//GRMZM2G070863//GRMZM2G141624//GRMZM2G162968//GRMZM2G459811//GRMZM2G028218//GRMZM2G306679//GRMZM2G158232//GRMZM2G063676//GRMZM2G149647//GRMZM2G024718//GRMZM5G833699//GRMZM2G162282//GRMZM2G111475//GRMZM2G333635//GRMZM2G079440//GRMZM2G154628//GRMZM2G335242//GRMZM5G804658//GRMZM2G479260	-	-	0
GO:0000302	P	response to reactive oxygen species	9	69	91	25864	6.1e-12	3.1e-10	GRMZM2G149647//GRMZM2G024718//GRMZM2G333635//GRMZM2G422240//GRMZM2G306679//GRMZM2G437100//GRMZM2G158232//GRMZM2G335242//GRMZM2G070863	-	-	0
GO:0009644	P	response to high light intensity	8	69	64	25864	1.7e-11	7.6e-10	GRMZM2G149647//GRMZM2G024718//GRMZM2G333635//GRMZM2G422240//GRMZM2G306679//GRMZM2G437100//GRMZM2G158232//GRMZM2G070863	-	-	0
GO:0042542	P	response to hydrogen peroxide	8	69	69	25864	3e-11	1.2e-09	GRMZM2G149647//GRMZM2G024718//GRMZM2G333635//GRMZM2G422240//GRMZM2G306679//GRMZM2G437100//GRMZM2G158232//GRMZM2G070863	-	-	0
GO:0010286	P	heat acclimation	6	69	23	25864	1.3e-10	4.4e-09	GRMZM2G437100//GRMZM2G333635//GRMZM2G422240//GRMZM5G833699//GRMZM2G158232//GRMZM2G141624	-	-	0
GO:0009642	P	response to light intensity	8	69	101	25864	5.1e-10	1.6e-08	GRMZM2G149647//GRMZM2G024718//GRMZM2G333635//GRMZM2G422240//GRMZM2G306679//GRMZM2G437100//GRMZM2G158232//GRMZM2G070863	-	-	0
GO:0010035	P	response to inorganic substance	14	69	645	25864	1.7e-09	4.5e-08	GRMZM2G437100//GRMZM2G149647//GRMZM2G361605//GRMZM2G333635//GRMZM2G366532//GRMZM2G422240//GRMZM2G306679//GRMZM5G833699//GRMZM2G158232//GRMZM2G335242//GRMZM2G024718//GRMZM2G070863//GRMZM2G063676//GRMZM2G111475	-	-	0
GO:0042221	P	response to chemical stimulus	23	69	2052	25864	1.7e-09	4.5e-08	GRMZM2G366532//GRMZM2G422240//GRMZM2G437100//GRMZM2G051135//GRMZM2G070863//GRMZM2G133023//GRMZM2G361605//GRMZM2G306679//GRMZM2G158232//GRMZM2G063676//GRMZM2G128617//GRMZM2G031033//GRMZM2G149647//GRMZM2G024718//GRMZM5G833699//GRMZM2G162282//GRMZM2G111475//GRMZM2G046382//GRMZM2G333635//GRMZM2G079440//GRMZM2G154628//GRMZM2G335242//GRMZM2G014672	-	-	0
GO:0006979	P	response to oxidative stress	11	69	391	25864	8.8e-09	2.1e-07	GRMZM2G031033//GRMZM2G149647//GRMZM2G046382//GRMZM2G024718//GRMZM2G333635//GRMZM2G422240//GRMZM2G306679//GRMZM2G437100//GRMZM2G158232//GRMZM2G335242//GRMZM2G070863	-	-	0
GO:0009416	P	response to light stimulus	10	69	498	25864	9.2e-07	2e-05	GRMZM2G149647//GRMZM2G024718//GRMZM2G333635//GRMZM2G028218//GRMZM2G422240//GRMZM2G306679//GRMZM2G437100//GRMZM2G158232//GRMZM2G162282//GRMZM2G070863	-	-	0
GO:0009314	P	response to radiation	10	69	512	25864	1.2e-06	2.4e-05	GRMZM2G149647//GRMZM2G024718//GRMZM2G333635//GRMZM2G028218//GRMZM2G422240//GRMZM2G306679//GRMZM2G437100//GRMZM2G158232//GRMZM2G162282//GRMZM2G070863	-	-	0
GO:0006457	P	protein folding	7	69	261	25864	7.3e-06	0.00014	GRMZM5G813217//GRMZM2G028218//GRMZM2G335242//GRMZM5G833699//GRMZM2G154685//GRMZM2G479260//GRMZM2G111475	-	-	0

## Sheet: M6
GO enrichment analysis of genes in M6.
GO_acc	Term_type	Term	Queryitem	Querytotal	Bgitem	Bgtotal	Pvalue	FDR	Entries	TF_IDs	TF_families	TF_number
GO:0044425	C	membrane part	71	353	2755	25864	1.6e-07	5.8e-05	GRMZM2G081239//GRMZM2G138589//GRMZM2G130558//GRMZM2G326677//GRMZM2G081573//GRMZM2G075680//AC182482.3_FG003//GRMZM2G149406//GRMZM2G075870//GRMZM2G165631//GRMZM2G173341//GRMZM5G854613//GRMZM2G553532//GRMZM2G117146//GRMZM2G151905//GRMZM2G004748//GRMZM2G176307//AC196426.3_FG007//GRMZM2G103119//GRMZM2G149201//GRMZM2G080767//GRMZM2G044175//GRMZM2G179985//GRMZM2G010054//GRMZM2G420310//GRMZM2G020484//GRM…	GRMZM2G148074	HB	1
GO:0006810	P	transport	59	353	2313	25864	3e-06	0.0011	GRMZM2G081239//GRMZM2G326677//GRMZM2G081573//GRMZM2G075680//GRMZM2G137984//GRMZM2G149406//GRMZM2G075870//GRMZM2G117146//GRMZM2G001895//GRMZM2G151905//GRMZM2G091995//GRMZM2G004748//GRMZM2G040247//AC196426.3_FG007//GRMZM2G122532//GRMZM2G080767//GRMZM2G010054//GRMZM2G140832//AC231747.1_FG001//GRMZM2G020484//AC155622.2_FG001//AC207890.3_FG002//GRMZM2G000812//GRMZM2G107839//GRMZM2G064473//GRMZM2G17532…	-	-	0
GO:0051234	P	establishment of localization	59	353	2322	25864	3.4e-06	0.0011	GRMZM2G081239//GRMZM2G326677//GRMZM2G081573//GRMZM2G075680//GRMZM2G137984//GRMZM2G149406//GRMZM2G075870//GRMZM2G117146//GRMZM2G001895//GRMZM2G151905//GRMZM2G091995//GRMZM2G004748//GRMZM2G040247//AC196426.3_FG007//GRMZM2G122532//GRMZM2G080767//GRMZM2G010054//GRMZM2G140832//AC231747.1_FG001//GRMZM2G020484//AC155622.2_FG001//AC207890.3_FG002//GRMZM2G000812//GRMZM2G107839//GRMZM2G064473//GRMZM2G17532…	-	-	0
GO:0046907	P	intracellular transport	21	353	467	25864	3.5e-06	0.0011	AC196426.3_FG007//GRMZM2G122532//GRMZM2G011315//GRMZM2G003022//GRMZM2G326677//GRMZM2G075680//GRMZM2G094699//GRMZM2G137984//GRMZM2G001895//GRMZM2G149406//GRMZM2G373341//GRMZM5G865579//GRMZM2G369047//AC231747.1_FG001//GRMZM2G151905//GRMZM2G010054//GRMZM2G367023//GRMZM2G542497//AC155622.2_FG001//GRMZM2G124886//GRMZM2G040247	-	-	0
GO:0051179	P	localization	60	353	2376	25864	3.3e-06	0.0011	GRMZM2G081239//GRMZM2G326677//GRMZM2G081573//GRMZM2G075680//GRMZM2G137984//GRMZM2G149406//GRMZM2G075870//GRMZM2G117146//GRMZM2G001895//GRMZM2G151905//GRMZM2G091995//GRMZM2G004748//GRMZM2G040247//AC196426.3_FG007//GRMZM2G122532//GRMZM2G080767//GRMZM2G010054//GRMZM2G140832//AC231747.1_FG001//GRMZM2G020484//AC155622.2_FG001//AC207890.3_FG002//GRMZM2G000812//GRMZM2G107839//GRMZM2G113319//GRMZM2G06447…	-	-	0
GO:0044433	C	cytoplasmic vesicle part	7	353	55	25864	2e-05	0.0016	GRMZM2G003022//GRMZM2G075680//GRMZM2G149406//AC155622.2_FG001//GRMZM2G094699//GRMZM2G010054//GRMZM5G879240	-	-	0
GO:0030662	C	coated vesicle membrane	7	353	53	25864	1.6e-05	0.0016	GRMZM2G003022//GRMZM2G075680//GRMZM2G149406//AC155622.2_FG001//GRMZM2G094699//GRMZM2G010054//GRMZM5G879240	-	-	0
GO:0012506	C	vesicle membrane	7	353	56	25864	2.2e-05	0.0016	GRMZM2G003022//GRMZM2G075680//GRMZM2G149406//AC155622.2_FG001//GRMZM2G094699//GRMZM2G010054//GRMZM5G879240	-	-	0
GO:0030659	C	cytoplasmic vesicle membrane	7	353	55	25864	2e-05	0.0016	GRMZM2G003022//GRMZM2G075680//GRMZM2G149406//AC155622.2_FG001//GRMZM2G094699//GRMZM2G010054//GRMZM5G879240	-	-	0
GO:0030135	C	coated vesicle	7	353	61	25864	3.6e-05	0.0022	GRMZM2G003022//GRMZM2G075680//GRMZM2G149406//AC155622.2_FG001//GRMZM2G094699//GRMZM2G010054//GRMZM5G879240	-	-	0
GO:0051649	P	establishment of localization in cell	23	353	587	25864	1e-05	0.0026	GRMZM2G326677//GRMZM2G075680//GRMZM2G137984//GRMZM2G149406//GRMZM2G373341//GRMZM2G151905//GRMZM2G040247//AC196426.3_FG007//GRMZM2G122532//GRMZM2G010054//GRMZM2G140832//AC231747.1_FG001//AC155622.2_FG001//AC207890.3_FG002//GRMZM2G369047//GRMZM2G094699//GRMZM2G367023//GRMZM2G124886//GRMZM2G011315//GRMZM2G542497//GRMZM2G003022//GRMZM2G001895//GRMZM5G865579	-	-	0
GO:0051641	P	cellular localization	24	353	638	25864	1.3e-05	0.0026	GRMZM2G326677//GRMZM2G075680//GRMZM2G137984//GRMZM2G149406//GRMZM2G373341//GRMZM2G151905//GRMZM2G040247//AC196426.3_FG007//GRMZM2G122532//GRMZM2G010054//GRMZM2G140832//AC231747.1_FG001//AC155622.2_FG001//AC207890.3_FG002//GRMZM2G113319//GRMZM2G369047//GRMZM2G094699//GRMZM2G367023//GRMZM2G124886//GRMZM2G011315//GRMZM2G542497//GRMZM2G003022//GRMZM2G001895//GRMZM5G865579	-	-	0
GO:0016020	C	membrane	109	353	5709	25864	8.8e-05	0.0046	GRMZM2G081239//GRMZM2G092704//GRMZM2G553532//GRMZM5G879240//GRMZM2G103119//GRMZM2G179985//GRMZM2G319130//AC207890.3_FG002//GRMZM2G113319//GRMZM2G064473//GRMZM2G157675//GRMZM2G428096//GRMZM2G117146//GRMZM2G023884//GRMZM5G820122//GRMZM2G427014//GRMZM2G451483//AC182482.3_FG003//GRMZM2G108912//GRMZM2G308193//GRMZM2G094490//GRMZM2G148167//GRMZM2G326677//GRMZM2G013349//GRMZM2G025579//GRMZM5G854613//GRM…	GRMZM2G025579//GRMZM2G148074	Orphans//HB	2
GO:0030120	C	vesicle coat	6	353	52	25864	0.00013	0.0059	GRMZM2G003022//GRMZM2G075680//GRMZM2G149406//AC155622.2_FG001//GRMZM2G094699//GRMZM2G010054	-	-	0
GO:0012505	C	endomembrane system	14	353	314	25864	0.00016	0.0066	GRMZM2G428096//GRMZM2G023884//GRMZM2G542497//GRMZM2G003022//GRMZM2G075680//GRMZM2G149406//GRMZM2G094699//AC207890.3_FG002//GRMZM2G151905//GRMZM2G010054//GRMZM2G119186//AC155622.2_FG001//GRMZM5G879240//GRMZM5G865579	-	-	0
GO:0030660	C	Golgi-associated vesicle membrane	5	353	36	25864	0.00022	0.008	GRMZM2G010054//AC155622.2_FG001//GRMZM5G879240//GRMZM2G149406//GRMZM2G094699	-	-	0
GO:0044431	C	Golgi apparatus part	13	353	290	25864	0.00026	0.0087	GRMZM2G143102//GRMZM2G326677//GRMZM2G003022//GRMZM2G075680//GRMZM2G149406//GRMZM2G001895//GRMZM2G165631//AC155622.2_FG001//GRMZM2G094699//GRMZM2G010054//GRMZM2G367023//GRMZM2G137348//GRMZM5G879240	-	-	0
GO:0016192	P	vesicle-mediated transport	16	353	367	25864	7.2e-05	0.01	AC196426.3_FG007//GRMZM2G122532//GRMZM2G137984//GRMZM2G124886//GRMZM2G003022//GRMZM2G326677//GRMZM2G075680//GRMZM2G092704//GRMZM2G149406//AC231747.1_FG001//AC155622.2_FG001//GRMZM2G094699//GRMZM2G010054//GRMZM2G367023//GRMZM2G140832//GRMZM2G040247	-	-	0
GO:0006886	P	intracellular protein transport	16	353	361	25864	6e-05	0.01	GRMZM2G011315//GRMZM2G094699//GRMZM2G003022//GRMZM2G075680//GRMZM2G149406//AC231747.1_FG001//GRMZM5G865579//GRMZM2G369047//GRMZM2G373341//GRMZM2G151905//GRMZM2G010054//GRMZM2G367023//GRMZM2G001895//AC155622.2_FG001//GRMZM2G124886//GRMZM2G040247	-	-	0
GO:0009084	P	glutamine family amino acid biosynthetic process	5	353	28	25864	7.5e-05	0.01	GRMZM2G028535//GRMZM2G077054//GRMZM2G061777//GRMZM2G085078//AC203754.4_FG008	-	-	0
GO:0034613	P	cellular protein localization	16	353	373	25864	8.6e-05	0.011	GRMZM2G011315//GRMZM2G094699//GRMZM2G003022//GRMZM2G075680//GRMZM2G149406//AC231747.1_FG001//GRMZM5G865579//GRMZM2G369047//GRMZM2G373341//GRMZM2G151905//GRMZM2G010054//GRMZM2G367023//GRMZM2G001895//AC155622.2_FG001//GRMZM2G124886//GRMZM2G040247	-	-	0
GO:0009064	P	glutamine family amino acid metabolic process	6	353	52	25864	0.00013	0.014	GRMZM2G374302//AC203754.4_FG008//GRMZM2G085078//GRMZM2G077054//GRMZM2G061777//GRMZM2G028535	-	-	0
GO:0016021	C	integral to membrane	41	353	1723	25864	0.00047	0.014	GRMZM2G081239//GRMZM2G138589//GRMZM2G130558//GRMZM2G326677//GRMZM2G081573//GRMZM2G013349//AC182482.3_FG003//GRMZM2G075870//GRMZM2G165631//GRMZM2G151905//GRMZM2G004748//AC196426.3_FG007//GRMZM2G080767//GRMZM2G044175//GRMZM2G179985//GRMZM2G476069//GRMZM2G420310//GRMZM2G000812//GRMZM2G020484//GRMZM2G064473//GRMZM2G175321//GRMZM2G157675//GRMZM2G428096//GRMZM2G117146//GRMZM5G820122//GRMZM2G118950//GRM…	-	-	0
GO:0005798	C	Golgi-associated vesicle	5	353	44	25864	0.0005	0.014	GRMZM2G010054//AC155622.2_FG001//GRMZM5G879240//GRMZM2G149406//GRMZM2G094699	-	-	0
GO:0070727	P	cellular macromolecule localization	16	353	391	25864	0.00014	0.015	GRMZM2G011315//GRMZM2G094699//GRMZM2G003022//GRMZM2G075680//GRMZM2G149406//AC231747.1_FG001//GRMZM5G865579//GRMZM2G369047//GRMZM2G373341//GRMZM2G151905//GRMZM2G010054//GRMZM2G367023//GRMZM2G001895//AC155622.2_FG001//GRMZM2G124886//GRMZM2G040247	-	-	0
GO:0055044	C	symplast	18	353	547	25864	0.00072	0.016	GRMZM2G148074//GRMZM2G103119//GRMZM2G104542//GRMZM2G427014//GRMZM2G109405//GRMZM2G173341//GRMZM2G135337//GRMZM2G422670//GRMZM5G854613//GRMZM2G132227//GRMZM2G061777//AC207890.3_FG002//GRMZM2G479018//GRMZM2G113319//GRMZM2G008122//GRMZM2G149201//GRMZM2G176307//AC199526.5_FG002	GRMZM2G148074	HB	1
GO:0005911	C	cell-cell junction	18	353	547	25864	0.00072	0.016	GRMZM2G148074//GRMZM2G103119//GRMZM2G104542//GRMZM2G427014//GRMZM2G109405//GRMZM2G173341//GRMZM2G135337//GRMZM2G422670//GRMZM5G854613//GRMZM2G132227//GRMZM2G061777//AC207890.3_FG002//GRMZM2G479018//GRMZM2G113319//GRMZM2G008122//GRMZM2G149201//GRMZM2G176307//AC199526.5_FG002	GRMZM2G148074	HB	1
GO:0030054	C	cell junction	18	353	547	25864	0.00072	0.016	GRMZM2G148074//GRMZM2G103119//GRMZM2G104542//GRMZM2G427014//GRMZM2G109405//GRMZM2G173341//GRMZM2G135337//GRMZM2G422670//GRMZM5G854613//GRMZM2G132227//GRMZM2G061777//AC207890.3_FG002//GRMZM2G479018//GRMZM2G113319//GRMZM2G008122//GRMZM2G149201//GRMZM2G176307//AC199526.5_FG002	GRMZM2G148074	HB	1
GO:0009506	C	plasmodesma	18	353	547	25864	0.00072	0.016	GRMZM2G148074//GRMZM2G103119//GRMZM2G104542//GRMZM2G427014//GRMZM2G109405//GRMZM2G173341//GRMZM2G135337//GRMZM2G422670//GRMZM5G854613//GRMZM2G132227//GRMZM2G061777//AC207890.3_FG002//GRMZM2G479018//GRMZM2G113319//GRMZM2G008122//GRMZM2G149201//GRMZM2G176307//AC199526.5_FG002	GRMZM2G148074	HB	1
GO:0031224	C	intrinsic to membrane	41	353	1790	25864	0.00097	0.02	GRMZM2G081239//GRMZM2G138589//GRMZM2G130558//GRMZM2G326677//GRMZM2G081573//GRMZM2G013349//AC182482.3_FG003//GRMZM2G075870//GRMZM2G165631//GRMZM2G151905//GRMZM2G004748//AC196426.3_FG007//GRMZM2G080767//GRMZM2G044175//GRMZM2G179985//GRMZM2G476069//GRMZM2G420310//GRMZM2G000812//GRMZM2G020484//GRMZM2G064473//GRMZM2G175321//GRMZM2G157675//GRMZM2G428096//GRMZM2G117146//GRMZM5G820122//GRMZM2G118950//GRM…	-	-	0
GO:0044459	C	plasma membrane part	20	353	663	25864	0.0011	0.02	GRMZM2G148074//GRMZM2G103119//GRMZM2G180951//GRMZM2G109405//GRMZM2G104542//GRMZM2G427014//GRMZM2G553532//GRMZM2G173341//GRMZM2G135337//GRMZM2G422670//GRMZM5G854613//GRMZM2G132227//GRMZM2G061777//AC207890.3_FG002//GRMZM2G479018//GRMZM2G113319//GRMZM2G008122//GRMZM2G149201//GRMZM2G176307//AC199526.5_FG002	GRMZM2G148074	HB	1
GO:0016023	C	cytoplasmic membrane-bounded vesicle	7	353	115	25864	0.0013	0.024	GRMZM2G003022//GRMZM2G075680//GRMZM2G149406//AC155622.2_FG001//GRMZM2G094699//GRMZM2G010054//GRMZM5G879240	-	-	0
GO:0031410	C	cytoplasmic vesicle	7	353	115	25864	0.0013	0.024	GRMZM2G003022//GRMZM2G075680//GRMZM2G149406//AC155622.2_FG001//GRMZM2G094699//GRMZM2G010054//GRMZM5G879240	-	-	0
GO:0032501	P	multicellular organismal process	41	353	1674	25864	0.00027	0.025	GRMZM2G391794//GRMZM2G326677//AC203754.4_FG008//GRMZM2G020484//GRMZM2G025579//GRMZM2G376595//GRMZM2G176307//GRMZM2G031827//AC196426.3_FG007//GRMZM2G051943//GRMZM2G179662//GRMZM2G056645//GRMZM2G118243//GRMZM2G040247//AC207890.3_FG002//GRMZM2G114793//GRMZM5G854613//GRMZM2G113319//GRMZM2G145242//GRMZM2G148074//GRMZM2G049141//GRMZM2G113506//GRMZM2G065388//GRMZM2G364851//GRMZM2G115914//GRMZM2G074572//…	GRMZM2G025579//GRMZM2G031827//GRMZM2G148074//GRMZM2G364851	Orphans//C3H//HB//Orphans	4
GO:0031988	C	membrane-bounded vesicle	7	353	119	25864	0.0016	0.027	GRMZM2G003022//GRMZM2G075680//GRMZM2G149406//AC155622.2_FG001//GRMZM2G094699//GRMZM2G010054//GRMZM5G879240	-	-	0
GO:0048475	C	coated membrane	7	353	126	25864	0.0022	0.033	GRMZM2G124886//GRMZM2G003022//GRMZM2G075680//GRMZM2G149406//AC155622.2_FG001//GRMZM2G094699//GRMZM2G010054	-	-	0
GO:0030117	C	membrane coat	7	353	126	25864	0.0022	0.033	GRMZM2G124886//GRMZM2G003022//GRMZM2G075680//GRMZM2G149406//AC155622.2_FG001//GRMZM2G094699//GRMZM2G010054	-	-	0
GO:0031982	C	vesicle	7	353	125	25864	0.0021	0.033	GRMZM2G003022//GRMZM2G075680//GRMZM2G149406//AC155622.2_FG001//GRMZM2G094699//GRMZM2G010054//GRMZM5G879240	-	-	0
GO:0005794	C	Golgi apparatus	18	353	620	25864	0.0028	0.039	GRMZM2G143102//GRMZM2G326677//GRMZM2G003022//GRMZM2G149406//GRMZM2G075680//GRMZM2G420310//GRMZM2G001895//GRMZM2G165631//GRMZM2G006117//GRMZM2G126865//AC155622.2_FG001//GRMZM2G146951//GRMZM2G094699//GRMZM2G010054//GRMZM2G367023//GRMZM2G137348//GRMZM2G072406//GRMZM5G879240	-	-	0
GO:0005215	F	transporter activity	34	353	1225	25864	0.0001	0.044	GRMZM2G000047//GRMZM2G081239//GRMZM2G326677//GRMZM2G081573//GRMZM2G020484//AC182482.3_FG003//GRMZM2G075870//GRMZM2G104542//GRMZM2G151905//GRMZM2G093826//GRMZM2G004748//GRMZM2G080767//GRMZM2G476069//AC210023.3_FG014//GRMZM2G065388//GRMZM2G064473//GRMZM2G175321//GRMZM5G879240//GRMZM2G428096//GRMZM2G117146//GRMZM5G820122//GRMZM2G074483//GRMZM2G084779//GRMZM2G143400//GRMZM2G118950//GRMZM2G014240//GRM…	-	-	0
GO:0007275	P	multicellular organismal development	38	353	1563	25864	0.00051	0.045	GRMZM2G391794//GRMZM2G326677//AC203754.4_FG008//GRMZM2G020484//GRMZM2G025579//GRMZM2G376595//GRMZM2G176307//GRMZM2G031827//AC196426.3_FG007//GRMZM2G051943//GRMZM2G179662//GRMZM2G056645//GRMZM2G118243//AC207890.3_FG002//GRMZM2G114793//GRMZM5G854613//GRMZM2G113319//GRMZM2G145242//GRMZM2G148074//GRMZM2G049141//GRMZM2G113506//GRMZM2G364851//GRMZM2G115914//GRMZM2G074572//GRMZM2G367023//GRMZM2G153722//…	GRMZM2G025579//GRMZM2G031827//GRMZM2G148074//GRMZM2G364851	Orphans//C3H//HB//Orphans	4
GO:0005886	C	plasma membrane	49	353	2404	25864	0.0034	0.047	GRMZM2G391794//GRMZM2G326677//GRMZM2G020484//GRMZM2G344967//GRMZM2G180951//GRMZM2G149406//GRMZM2G075870//GRMZM2G173341//GRMZM5G854613//GRMZM2G553532//GRMZM2G104542//GRMZM2G176307//GRMZM2G457534//AC196426.3_FG007//GRMZM2G319130//GRMZM2G103119//GRMZM2G051943//GRMZM2G053500//GRMZM2G010054//GRMZM2G118243//GRMZM2G126865//AC155622.2_FG001//AC207890.3_FG002//GRMZM2G114793//GRMZM2G479018//GRMZM2G113319//…	GRMZM2G148074	HB	1

## Sheet: M7
GO enrichment analysis of genes in M7.
GO_acc	Term_type	Term	Queryitem	Querytotal	Bgitem	Bgtotal	Pvalue	FDR	Entries	TF_IDs	TF_families	TF_number
GO:0009699	P	phenylpropanoid biosynthetic process	20	577	86	25864	1.5e-13	2.6e-10	GRMZM2G127948//GRMZM5G844562//GRMZM2G074604//GRMZM2G075333//GRMZM2G166176//GRMZM2G031311//GRMZM2G099363//GRMZM2G151227//GRMZM2G350020//GRMZM2G075140//GRMZM2G160541//GRMZM2G175076//GRMZM2G166767//GRMZM2G083574//GRMZM2G092465//GRMZM2G081582//AC196475.3_FG004//GRMZM2G165390//GRMZM2G152801//GRMZM2G034360	GRMZM2G092465	NAC	1
GO:0005975	P	carbohydrate metabolic process	70	577	1246	25864	5.7e-12	5e-09	GRMZM2G429118//GRMZM2G170388//GRMZM2G059845//GRMZM2G080231//GRMZM2G424832//GRMZM2G553687//GRMZM2G059825//GRMZM2G083812//GRMZM2G178025//GRMZM2G147849//GRMZM2G154678//GRMZM2G003794//GRMZM2G431006//GRMZM2G119783//AC234152.1_FG005//GRMZM2G012140//GRMZM2G166767//GRMZM2G122277//GRMZM2G162238//GRMZM2G079928//GRMZM2G142898//GRMZM2G413044//GRMZM2G028353//GRMZM2G110145//GRMZM5G862540//GRMZM2G007736//GRMZM2…	-	-	0
GO:0009698	P	phenylpropanoid metabolic process	21	577	125	25864	8.8e-12	5.1e-09	GRMZM2G127948//GRMZM5G844562//GRMZM2G074604//GRMZM2G075333//GRMZM2G166176//GRMZM2G031311//GRMZM2G099363//GRMZM2G151227//GRMZM2G072808//GRMZM2G350020//GRMZM2G075140//GRMZM2G160541//GRMZM2G175076//GRMZM2G166767//GRMZM2G083574//GRMZM2G092465//GRMZM2G081582//AC196475.3_FG004//GRMZM2G165390//GRMZM2G152801//GRMZM2G034360	GRMZM2G092465	NAC	1
GO:0019438	P	aromatic compound biosynthetic process	25	577	201	25864	3.5e-11	1.5e-08	GRMZM2G092465//GRMZM2G166767//GRMZM2G127948//GRMZM2G075333//GRMZM2G036861//GRMZM2G081582//GRMZM2G151227//GRMZM2G175076//GRMZM5G830329//GRMZM2G091822//GRMZM2G031311//GRMZM5G844562//GRMZM2G075140//GRMZM2G350020//GRMZM2G083574//GRMZM2G165390//GRMZM2G166176//GRMZM2G074604//GRMZM2G116087//GRMZM2G160541//GRMZM2G034360//GRMZM2G124365//GRMZM2G099363//AC196475.3_FG004//GRMZM2G152801	GRMZM2G092465	NAC	1
GO:0009832	P	plant-type cell wall biogenesis	15	577	67	25864	2.6e-10	9.2e-08	GRMZM2G059845//GRMZM2G027723//GRMZM2G088783//GRMZM2G167520//GRMZM2G424832//GRMZM2G071970//GRMZM2G142898//GRMZM2G059825//GRMZM2G112336//GRMZM5G898668//GRMZM2G034360//GRMZM2G092465//GRMZM2G001079//GRMZM2G052606//GRMZM5G826714	GRMZM2G088783//GRMZM2G092465//GRMZM2G052606	MYB//NAC//MYB	3
GO:0044264	P	cellular polysaccharide metabolic process	26	577	250	25864	4.9e-10	1.1e-07	GRMZM2G059845//GRMZM2G424832//GRMZM2G553687//GRMZM2G059825//GRMZM2G119783//GRMZM2G110145//GRMZM2G166767//GRMZM2G122277//GRMZM2G142898//GRMZM2G413044//GRMZM2G028353//GRMZM5G803981//GRMZM2G018241//GRMZM2G110299//GRMZM2G001079//GRMZM2G128876//GRMZM2G045287//GRMZM2G031311//GRMZM2G112336//GRMZM2G149189//GRMZM2G044281//GRMZM2G025231//GRMZM2G027723//GRMZM2G429899//GRMZM5G898668//GRMZM2G034360	-	-	0
GO:0042398	P	cellular amino acid derivative biosynthetic process	22	577	176	25864	4.8e-10	1.1e-07	GRMZM2G092465//GRMZM2G166767//GRMZM2G127948//GRMZM2G075333//GRMZM2G081582//GRMZM2G151227//GRMZM2G175076//GRMZM2G031311//GRMZM5G844562//GRMZM2G075140//GRMZM2G118082//GRMZM2G350020//GRMZM2G083574//GRMZM2G165390//GRMZM2G166176//GRMZM2G074604//GRMZM2G160541//GRMZM2G034360//GRMZM2G124365//GRMZM2G099363//AC196475.3_FG004//GRMZM2G152801	GRMZM2G092465	NAC	1
GO:0005976	P	polysaccharide metabolic process	29	577	311	25864	5.2e-10	1.1e-07	GRMZM2G059845//GRMZM2G424832//GRMZM2G553687//GRMZM2G059825//GRMZM2G119783//GRMZM2G110145//GRMZM2G166767//GRMZM2G122277//GRMZM2G142898//GRMZM2G413044//GRMZM2G028353//GRMZM5G862540//GRMZM5G803981//GRMZM2G018241//GRMZM2G110299//GRMZM2G001079//GRMZM2G128876//GRMZM2G045287//GRMZM2G031311//GRMZM2G112336//GRMZM2G003794//GRMZM2G149189//GRMZM2G044281//GRMZM2G025231//GRMZM2G027723//GRMZM2G429899//GRMZM5G89…	-	-	0
GO:0016757	F	transferase activity, transferring glycosyl groups	47	577	729	25864	3.6e-10	1.1e-07	GRMZM2G162755//GRMZM2G059845//GRMZM2G424832//GRMZM2G059825//AC177908.3_FG002//GRMZM2G431006//GRMZM2G410916//GRMZM2G040630//GRMZM5G897546//GRMZM2G119783//GRMZM2G110145//GRMZM2G136580//GRMZM2G122277//GRMZM2G462555//GRMZM2G142898//GRMZM2G413044//GRMZM2G028353//GRMZM2G051683//GRMZM5G898668//GRMZM2G098793//GRMZM2G030165//GRMZM2G089713//GRMZM2G001079//GRMZM2G074896//GRMZM2G399048//GRMZM2G037469//GRMZM2…	-	-	0
GO:0003824	F	catalytic activity	332	577	11519	25864	3.9e-10	1.1e-07	GRMZM2G008792//GRMZM2G132903//GRMZM2G059845//GRMZM6G859365//GRMZM2G018241//GRMZM2G158205//GRMZM2G469898//GRMZM2G135108//GRMZM2G375904//GRMZM5G860241//GRMZM2G154678//GRMZM2G149295//GRMZM2G129889//AC191551.3_FG003//GRMZM2G040630//GRMZM2G104504//GRMZM2G079949//GRMZM2G093316//GRMZM2G337242//GRMZM2G355906//GRMZM2G460383//GRMZM2G141214//GRMZM2G084958//GRMZM2G075333//GRMZM2G162238//GRMZM2G017593//GRMZM2…	GRMZM2G135444//GRMZM2G460396	Orphans//Orphans	2
GO:0071669	P	plant-type cell wall organization or biogenesis	18	577	115	25864	7.5e-10	1.5e-07	GRMZM2G149189//GRMZM2G339122//GRMZM2G059845//GRMZM2G027723//GRMZM2G088783//GRMZM2G052606//GRMZM2G424832//GRMZM2G071970//GRMZM2G142898//GRMZM2G059825//GRMZM2G112336//GRMZM5G862540//GRMZM5G898668//GRMZM2G034360//GRMZM2G092465//GRMZM2G001079//GRMZM2G167520//GRMZM5G826714	GRMZM2G088783//GRMZM2G052606//GRMZM2G092465	MYB//MYB//NAC	3
GO:0019748	P	secondary metabolic process	28	577	302	25864	1.2e-09	2e-07	GRMZM2G072808//GRMZM2G092465//GRMZM2G366146//GRMZM2G166767//GRMZM2G139689//GRMZM2G127948//GRMZM2G166176//GRMZM2G081582//GRMZM2G151227//GRMZM2G175076//GRMZM2G092174//GRMZM2G031311//GRMZM5G844562//GRMZM2G075140//GRMZM2G046583//GRMZM2G130230//GRMZM2G350020//GRMZM2G083574//GRMZM2G074309//GRMZM2G165390//GRMZM2G075333//GRMZM2G074604//GRMZM2G160541//GRMZM2G034360//GRMZM2G179147//GRMZM2G099363//AC196475.…	GRMZM2G092465	NAC	1
GO:0008194	F	UDP-glycosyltransferase activity	24	577	222	25864	1.1e-09	2.2e-07	GRMZM2G059845//GRMZM2G424832//GRMZM2G059825//GRMZM2G040630//GRMZM2G110145//GRMZM2G122277//GRMZM2G462555//GRMZM2G142898//GRMZM2G028353//GRMZM2G051683//GRMZM2G018241//GRMZM2G030165//GRMZM2G089713//GRMZM2G001079//GRMZM2G037469//GRMZM2G118959//GRMZM2G112336//GRMZM2G149189//GRMZM2G025231//GRMZM2G165390//GRMZM2G012874//GRMZM2G027723//GRMZM5G898668//GRMZM2G160585	-	-	0
GO:0016758	F	transferase activity, transferring hexosyl groups	39	577	566	25864	2.1e-09	3.1e-07	GRMZM2G162755//GRMZM2G059845//GRMZM2G424832//GRMZM2G059825//GRMZM2G431006//GRMZM2G040630//GRMZM5G897546//GRMZM2G119783//GRMZM2G110145//GRMZM2G122277//GRMZM2G462555//GRMZM2G142898//GRMZM2G413044//GRMZM2G028353//GRMZM2G051683//GRMZM2G383404//GRMZM2G018241//GRMZM2G030165//GRMZM2G089713//GRMZM2G001079//GRMZM2G128876//GRMZM2G399048//GRMZM2G037469//GRMZM2G060993//GRMZM2G080231//GRMZM2G015709//GRMZM2G11…	-	-	0
GO:0006725	P	cellular aromatic compound metabolic process	30	577	359	25864	2.8e-09	4.5e-07	GRMZM2G008792//GRMZM2G072808//GRMZM2G092465//GRMZM2G366146//GRMZM2G166767//GRMZM2G127948//GRMZM2G166176//GRMZM2G036861//GRMZM2G081582//GRMZM2G151227//GRMZM2G175076//GRMZM5G830329//GRMZM2G091822//GRMZM2G031311//GRMZM5G844562//GRMZM2G075140//GRMZM2G416386//GRMZM2G083574//GRMZM2G060760//GRMZM2G165390//GRMZM2G075333//GRMZM2G074604//GRMZM2G116087//GRMZM2G160541//GRMZM2G034360//GRMZM2G124365//GRMZM2G09…	GRMZM2G092465	NAC	1
GO:0033692	P	cellular polysaccharide biosynthetic process	21	577	180	25864	3.7e-09	5.3e-07	GRMZM2G122277//GRMZM2G059845//GRMZM2G027723//GRMZM2G045287//GRMZM2G031311//GRMZM2G429899//GRMZM2G553687//GRMZM2G059825//GRMZM2G112336//GRMZM2G110145//GRMZM2G001079//GRMZM5G898668//GRMZM2G034360//GRMZM2G018241//GRMZM2G149189//GRMZM2G044281//GRMZM2G142898//GRMZM2G025231//GRMZM2G424832//GRMZM2G166767//GRMZM2G028353	-	-	0
GO:0000271	P	polysaccharide biosynthetic process	21	577	184	25864	5.2e-09	7e-07	GRMZM2G122277//GRMZM2G059845//GRMZM2G027723//GRMZM2G045287//GRMZM2G031311//GRMZM2G429899//GRMZM2G553687//GRMZM2G059825//GRMZM2G112336//GRMZM2G110145//GRMZM2G001079//GRMZM5G898668//GRMZM2G034360//GRMZM2G018241//GRMZM2G149189//GRMZM2G044281//GRMZM2G142898//GRMZM2G025231//GRMZM2G424832//GRMZM2G166767//GRMZM2G028353	-	-	0
GO:0070882	P	cellular cell wall organization or biogenesis	16	577	110	25864	1.7e-08	2.1e-06	GRMZM2G149189//GRMZM2G059845//GRMZM2G027723//GRMZM2G088783//GRMZM2G052606//GRMZM2G424832//GRMZM2G071970//GRMZM2G142898//GRMZM2G059825//GRMZM2G112336//GRMZM5G898668//GRMZM2G034360//GRMZM2G092465//GRMZM2G001079//GRMZM2G167520//GRMZM5G826714	GRMZM2G088783//GRMZM2G052606//GRMZM2G092465	MYB//MYB//NAC	3
GO:0044262	P	cellular carbohydrate metabolic process	44	577	762	25864	3e-08	3.4e-06	GRMZM2G059845//GRMZM2G424832//GRMZM2G553687//GRMZM2G059825//GRMZM5G803981//GRMZM2G431006//GRMZM2G119783//GRMZM2G110145//GRMZM2G166767//GRMZM2G122277//GRMZM2G079928//GRMZM2G142898//GRMZM2G413044//GRMZM2G028353//GRMZM2G366146//GRMZM2G007736//GRMZM2G051806//GRMZM2G018241//GRMZM2G089713//GRMZM2G001079//GRMZM2G128876//GRMZM2G165357//GRMZM2G370048//GRMZM2G080231//GRMZM2G045287//GRMZM2G031311//GRMZM2G00…	-	-	0
GO:0042546	P	cell wall biogenesis	15	577	100	25864	3.3e-08	3.6e-06	GRMZM2G059845//GRMZM2G027723//GRMZM2G088783//GRMZM2G167520//GRMZM2G424832//GRMZM2G071970//GRMZM2G142898//GRMZM2G059825//GRMZM2G112336//GRMZM5G898668//GRMZM2G034360//GRMZM2G092465//GRMZM2G001079//GRMZM2G052606//GRMZM5G826714	GRMZM2G088783//GRMZM2G092465//GRMZM2G052606	MYB//NAC//MYB	3
GO:0006575	P	cellular amino acid derivative metabolic process	24	577	269	25864	3.5e-08	3.6e-06	GRMZM2G072808//GRMZM2G092465//GRMZM2G166767//GRMZM2G127948//GRMZM2G075333//GRMZM2G081582//GRMZM2G151227//GRMZM2G139600//GRMZM2G175076//GRMZM2G031311//GRMZM5G844562//GRMZM2G075140//GRMZM2G118082//GRMZM2G350020//GRMZM2G083574//GRMZM2G165390//GRMZM2G166176//GRMZM2G074604//GRMZM2G160541//GRMZM2G034360//GRMZM2G124365//GRMZM2G099363//AC196475.3_FG004//GRMZM2G152801	GRMZM2G092465	NAC	1
GO:0015020	F	glucuronosyltransferase activity	9	577	26	25864	4.5e-08	5.2e-06	GRMZM2G012874//GRMZM2G059845//GRMZM2G118959//GRMZM2G037469//GRMZM2G059825//GRMZM2G001079//GRMZM5G898668//GRMZM2G040630//GRMZM2G160585	-	-	0
GO:0032787	P	monocarboxylic acid metabolic process	31	577	439	25864	5.9e-08	5.7e-06	GRMZM2G091643//GRMZM2G132903//GRMZM2G066578//GRMZM5G894016//GRMZM2G141214//GRMZM2G166176//GRMZM2G081582//GRMZM2G160541//GRMZM2G164974//GRMZM2G350020//GRMZM5G883417//GRMZM2G092174//GRMZM5G830329//GRMZM2G143625//GRMZM2G149636//GRMZM2G075140//GRMZM2G416386//GRMZM2G083574//GRMZM2G060760//GRMZM2G057086//GRMZM2G027726//GRMZM5G858094//GRMZM5G864319//GRMZM2G074604//AC205703.4_FG006//GRMZM2G377341//GRMZM2…	-	-	0
GO:0006631	P	fatty acid metabolic process	24	577	283	25864	8.5e-08	7.8e-06	GRMZM2G091643//GRMZM2G132903//GRMZM2G066578//GRMZM5G894016//GRMZM2G141214//GRMZM2G166176//GRMZM2G164974//GRMZM5G883417//GRMZM5G830329//GRMZM2G143625//GRMZM2G075140//GRMZM2G350020//GRMZM2G083574//GRMZM2G057086//GRMZM2G027726//GRMZM5G858094//GRMZM5G864319//AC205703.4_FG006//GRMZM2G377341//GRMZM2G034360//GRMZM2G149636//GRMZM2G104626//GRMZM2G029912//GRMZM2G085678	-	-	0
GO:0071554	P	cell wall organization or biogenesis	24	577	289	25864	1.2e-07	1.1e-05	GRMZM2G059845//GRMZM2G424832//GRMZM2G003794//GRMZM2G046618//GRMZM2G092465//GRMZM2G052606//GRMZM2G366146//GRMZM2G339122//GRMZM2G142898//GRMZM5G862540//GRMZM2G001079//GRMZM2G037411//GRMZM5G826714//GRMZM2G381782//GRMZM2G088783//GRMZM2G071970//GRMZM2G112336//GRMZM2G059825//GRMZM2G149189//GRMZM2G027723//GRMZM5G898668//GRMZM2G034360//GRMZM2G031004//GRMZM2G167520	GRMZM2G092465//GRMZM2G052606//GRMZM2G088783	NAC//MYB//MYB	3
GO:0044283	P	small molecule biosynthetic process	43	577	792	25864	2.1e-07	1.8e-05	GRMZM2G091643//GRMZM2G029912//GRMZM2G075140//GRMZM2G377341//GRMZM2G092465//GRMZM2G066578//GRMZM2G166767//GRMZM2G139689//GRMZM2G127948//GRMZM2G166176//GRMZM2G036861//GRMZM2G081582//GRMZM2G151227//GRMZM2G164974//GRMZM2G175076//GRMZM2G086365//GRMZM2G160541//GRMZM2G031311//GRMZM5G844562//GRMZM5G894016//GRMZM2G118082//GRMZM2G046583//GRMZM2G350020//GRMZM2G083574//GRMZM2G112149//GRMZM2G124365//GRMZM2G16…	GRMZM2G092465	NAC	1
GO:0016798	F	hydrolase activity, acting on glycosyl bonds	33	577	526	25864	2.9e-07	2.8e-05	GRMZM2G170388//GRMZM2G110735//GRMZM2G165633//GRMZM2G003794//GRMZM2G083812//GRMZM2G178025//GRMZM2G154678//GRMZM2G119783//GRMZM2G012140//GRMZM2G162238//GRMZM2G413044//AC234152.1_FG005//GRMZM2G164062//GRMZM5G803981//GRMZM2G128876//GRMZM2G111998//GRMZM5G845736//GRMZM2G479746//GRMZM2G098397//GRMZM2G125991//GRMZM2G110299//GRMZM2G117405//GRMZM2G337242//GRMZM2G147849//GRMZM2G047414//GRMZM2G076584//GRMZM2…	-	-	0
GO:0010383	P	cell wall polysaccharide metabolic process	10	577	47	25864	3.9e-07	3.1e-05	GRMZM2G059845//GRMZM2G142898//GRMZM2G003794//GRMZM5G862540//GRMZM5G898668//GRMZM2G034360//GRMZM2G059825//GRMZM2G149189//GRMZM2G001079//GRMZM2G031004	-	-	0
GO:0006629	P	lipid metabolic process	49	577	993	25864	4.5e-07	3.4e-05	GRMZM2G091643//GRMZM2G132903//GRMZM2G156126//GRMZM2G478414//GRMZM2G469898//GRMZM5G814389//GRMZM2G066578//GRMZM2G700208//GRMZM2G070178//GRMZM2G141214//GRMZM2G012498//GRMZM2G166176//GRMZM2G166330//GRMZM2G132373//GRMZM2G164974//GRMZM2G159759//GRMZM2G099481//GRMZM5G883417//GRMZM2G092174//GRMZM2G052562//GRMZM2G174782//GRMZM5G830329//GRMZM2G145814//GRMZM2G047129//GRMZM2G479746//GRMZM2G009435//GRMZM2G14…	-	-	0
GO:0034637	P	cellular carbohydrate biosynthetic process	23	577	300	25864	8.2e-07	6e-05	GRMZM2G059845//GRMZM2G424832//GRMZM2G553687//GRMZM2G059825//GRMZM2G110145//GRMZM2G166767//GRMZM2G122277//GRMZM2G079928//GRMZM2G142898//GRMZM2G028353//GRMZM2G007736//GRMZM2G018241//GRMZM2G001079//GRMZM2G045287//GRMZM2G031311//GRMZM2G112336//GRMZM2G149189//GRMZM2G044281//GRMZM2G025231//GRMZM2G027723//GRMZM2G429899//GRMZM5G898668//GRMZM2G034360	-	-	0
GO:0044281	P	small molecule metabolic process	89	577	2372	25864	1.4e-06	0.0001	GRMZM2G132903//GRMZM2G104504//GRMZM2G355906//GRMZM2G075140//GRMZM2G075333//GRMZM2G151227//GRMZM2G051806//GRMZM5G883417//GRMZM5G830329//GRMZM2G165357//GRMZM2G144155//GRMZM5G844562//GRMZM2G007404//GRMZM5G824405//GRMZM5G874955//GRMZM2G429899//GRMZM2G116087//GRMZM2G383404//GRMZM2G370048//AC196475.3_FG004//GRMZM2G046686//GRMZM2G152801//GRMZM2G085678//GRMZM2G091643//GRMZM2G159724//GRMZM2G141214//GRMZM2…	GRMZM2G085678//GRMZM2G092465	ERF//NAC	2
GO:0009834	P	secondary cell wall biogenesis	8	577	32	25864	2e-06	0.00014	GRMZM2G059845//GRMZM2G088783//GRMZM2G142898//GRMZM2G059825//GRMZM5G898668//GRMZM2G092465//GRMZM2G001079//GRMZM2G052606	GRMZM2G088783//GRMZM2G092465	MYB//NAC	2
GO:0016051	P	carbohydrate biosynthetic process	23	577	319	25864	2.2e-06	0.00014	GRMZM2G059845//GRMZM2G424832//GRMZM2G553687//GRMZM2G059825//GRMZM2G110145//GRMZM2G166767//GRMZM2G122277//GRMZM2G079928//GRMZM2G142898//GRMZM2G028353//GRMZM2G007736//GRMZM2G018241//GRMZM2G001079//GRMZM2G045287//GRMZM2G031311//GRMZM2G112336//GRMZM2G149189//GRMZM2G044281//GRMZM2G025231//GRMZM2G027723//GRMZM2G429899//GRMZM5G898668//GRMZM2G034360	-	-	0
GO:0004553	F	hydrolase activity, hydrolyzing O-glycosyl compounds	29	577	477	25864	2.7e-06	0.00023	GRMZM2G170388//GRMZM2G110735//GRMZM2G165633//GRMZM2G003794//GRMZM2G178025//GRMZM2G154678//GRMZM2G119783//GRMZM2G012140//GRMZM2G162238//GRMZM2G413044//AC234152.1_FG005//GRMZM5G803981//GRMZM2G128876//GRMZM2G111998//GRMZM5G845736//GRMZM2G479746//GRMZM2G125991//GRMZM2G110299//GRMZM2G117405//GRMZM2G337242//GRMZM2G147849//GRMZM2G047414//GRMZM2G076584//GRMZM2G482256//GRMZM2G310739//GRMZM2G127117//GRMZM2…	-	-	0
GO:0048040	F	UDP-glucuronate decarboxylase activity	5	577	7	25864	3.4e-06	0.00024	GRMZM2G044027//GRMZM2G359234//GRMZM2G007404//GRMZM2G165357//GRMZM2G370048	-	-	0
GO:0030244	P	cellulose biosynthetic process	11	577	81	25864	5.3e-06	0.00033	GRMZM2G122277//GRMZM2G027723//GRMZM2G045287//GRMZM2G424832//GRMZM2G553687//GRMZM2G028353//GRMZM2G112336//GRMZM2G018241//GRMZM2G142898//GRMZM2G025231//GRMZM2G110145	-	-	0
GO:0042732	P	D-xylose metabolic process	5	577	9	25864	8.3e-06	0.00048	GRMZM2G044027//GRMZM2G359234//GRMZM2G007404//GRMZM2G165357//GRMZM2G370048	-	-	0
GO:0030243	P	cellulose metabolic process	11	577	85	25864	8e-06	0.00048	GRMZM2G122277//GRMZM2G027723//GRMZM2G045287//GRMZM2G424832//GRMZM2G553687//GRMZM2G028353//GRMZM2G112336//GRMZM2G018241//GRMZM2G142898//GRMZM2G025231//GRMZM2G110145	-	-	0
GO:0016759	F	cellulose synthase activity	9	577	54	25864	8.7e-06	0.0005	GRMZM2G122277//GRMZM2G027723//GRMZM2G142898//GRMZM2G424832//GRMZM2G028353//GRMZM2G112336//GRMZM2G018241//GRMZM2G025231//GRMZM2G110145	-	-	0
GO:0016760	F	cellulose synthase (UDP-forming) activity	9	577	54	25864	8.7e-06	0.0005	GRMZM2G122277//GRMZM2G027723//GRMZM2G142898//GRMZM2G424832//GRMZM2G028353//GRMZM2G112336//GRMZM2G018241//GRMZM2G025231//GRMZM2G110145	-	-	0
GO:0015018	F	galactosylgalactosylxylosylprotein 3-beta-glucuronosyltransferase activity	6	577	18	25864	1e-05	0.00053	GRMZM2G012874//GRMZM2G118959//GRMZM2G037469//GRMZM2G001079//GRMZM2G040630//GRMZM2G160585	-	-	0
GO:0006073	P	cellular glucan metabolic process	17	577	210	25864	1.1e-05	0.00064	GRMZM2G122277//GRMZM2G027723//GRMZM2G045287//GRMZM2G424832//GRMZM2G413044//GRMZM2G429899//GRMZM2G553687//GRMZM2G028353//GRMZM2G112336//GRMZM5G803981//GRMZM2G018241//GRMZM2G142898//GRMZM2G128876//GRMZM2G119783//GRMZM2G025231//GRMZM2G110145//GRMZM2G110299	-	-	0
GO:0005618	C	cell wall	35	577	659	25864	4.7e-06	0.00068	GRMZM2G132903//GRMZM2G478414//GRMZM2G469898//GRMZM5G826714//AC211390.3_FG001//GRMZM2G083812//GRMZM2G046618//GRMZM2G119783//GRMZM2G163998//GRMZM2G127123//GRMZM2G413044//GRMZM5G862540//GRMZM2G116846//GRMZM2G099483//GRMZM2G150893//GRMZM2G128876//GRMZM2G037411//GRMZM2G085967//GRMZM2G047319//GRMZM5G800014//GRMZM2G098397//GRMZM2G110299//GRMZM2G071970//GRMZM2G059706//GRMZM2G320023//GRMZM2G328500//GRMZM2…	-	-	0
GO:0009505	C	plant-type cell wall	19	577	229	25864	2.5e-06	0.00068	GRMZM5G800014//GRMZM2G098397//GRMZM5G826714//GRMZM2G085967//GRMZM2G406119//GRMZM2G071970//AC211390.3_FG001//GRMZM2G083812//GRMZM2G117405//GRMZM2G116846//GRMZM2G099483//GRMZM2G150893//GRMZM2G017991//GRMZM2G358540//GRMZM2G163749//GRMZM2G167520//GRMZM2G163998//GRMZM2G161696//GRMZM2G047319	-	-	0
GO:0044042	P	glucan metabolic process	17	577	214	25864	1.4e-05	0.00078	GRMZM2G122277//GRMZM2G027723//GRMZM2G045287//GRMZM2G424832//GRMZM2G413044//GRMZM2G429899//GRMZM2G553687//GRMZM2G028353//GRMZM2G112336//GRMZM5G803981//GRMZM2G018241//GRMZM2G142898//GRMZM2G128876//GRMZM2G119783//GRMZM2G025231//GRMZM2G110145//GRMZM2G110299	-	-	0
GO:0030312	C	external encapsulating structure	35	577	680	25864	8.9e-06	0.00087	GRMZM2G132903//GRMZM2G478414//GRMZM2G469898//GRMZM5G826714//AC211390.3_FG001//GRMZM2G083812//GRMZM2G046618//GRMZM2G119783//GRMZM2G163998//GRMZM2G127123//GRMZM2G413044//GRMZM5G862540//GRMZM2G116846//GRMZM2G099483//GRMZM2G150893//GRMZM2G128876//GRMZM2G037411//GRMZM2G085967//GRMZM2G047319//GRMZM5G800014//GRMZM2G098397//GRMZM2G110299//GRMZM2G071970//GRMZM2G059706//GRMZM2G320023//GRMZM2G328500//GRMZM2…	-	-	0
GO:0046906	F	tetrapyrrole binding	31	577	591	25864	2e-05	0.00098	GRMZM2G150893//GRMZM2G135108//GRMZM2G017593//GRMZM2G013082//GRMZM2G091822//GRMZM2G120619//GRMZM2G140915//GRMZM2G116846//GRMZM2G085967//GRMZM5G830329//GRMZM2G061230//GRMZM2G147245//GRMZM5G844562//GRMZM2G095404//GRMZM2G022996//GRMZM2G122853//GRMZM2G350020//GRMZM2G083574//GRMZM5G847159//GRMZM2G057086//GRMZM2G394500//GRMZM2G015542//GRMZM5G822100//GRMZM2G405459//GRMZM2G085812//GRMZM2G142011//GRMZM2G02…	-	-	0
GO:0044036	P	cell wall macromolecule metabolic process	11	577	95	25864	2.1e-05	0.0011	GRMZM2G381782//GRMZM2G059845//GRMZM2G142898//GRMZM2G003794//GRMZM5G862540//GRMZM5G898668//GRMZM2G059825//GRMZM2G149189//GRMZM2G001079//GRMZM2G031004//GRMZM2G034360	-	-	0
GO:0010345	P	suberin biosynthetic process	5	577	12	25864	2.4e-05	0.0012	GRMZM2G075140//GRMZM2G166176//GRMZM2G034360//GRMZM2G083574//GRMZM2G350020	-	-	0
GO:0020037	F	heme binding	30	577	575	25864	3.1e-05	0.0012	GRMZM2G150893//GRMZM2G135108//GRMZM2G017593//GRMZM2G013082//GRMZM2G091822//GRMZM2G394500//GRMZM2G140915//GRMZM2G116846//GRMZM2G085967//GRMZM5G830329//GRMZM2G061230//GRMZM2G147245//GRMZM5G844562//GRMZM2G095404//GRMZM2G022996//GRMZM2G122853//GRMZM2G350020//GRMZM2G083574//GRMZM5G847159//GRMZM2G057086//GRMZM2G015542//GRMZM5G822100//GRMZM2G405459//GRMZM2G085812//GRMZM2G142011//GRMZM2G020523//GRMZM2G17…	-	-	0
GO:0035251	F	UDP-glucosyltransferase activity	12	577	119	25864	3.1e-05	0.0012	GRMZM2G122277//GRMZM2G027723//GRMZM2G142898//GRMZM2G424832//GRMZM2G028353//GRMZM2G110145//GRMZM2G051683//GRMZM2G018241//GRMZM2G089713//GRMZM2G112336//GRMZM2G025231//GRMZM2G165390	-	-	0
GO:0003682	F	chromatin binding	25	577	434	25864	3.1e-05	0.0012	GRMZM5G803355//GRMZM2G064744//GRMZM2G052606//GRMZM5G833253//GRMZM2G097638//GRMZM2G089244//GRMZM2G308034//GRMZM2G055158//GRMZM2G063203//GRMZM2G048910//GRMZM2G088783//GRMZM2G414159//GRMZM2G003406//GRMZM2G700011//GRMZM2G169580//GRMZM2G074908//GRMZM2G127490//GRMZM2G016649//GRMZM2G314660//GRMZM2G150841//GRMZM2G069325//GRMZM2G177220//GRMZM2G106558//AC213884.3_FG002//GRMZM2G171781	GRMZM5G803355//GRMZM2G064744//GRMZM2G052606//GRMZM5G833253//GRMZM2G097638//GRMZM2G089244//GRMZM2G308034//GRMZM2G055158//GRMZM2G063203//GRMZM2G048910//GRMZM2G088783//GRMZM2G414159//GRMZM2G003406//GRMZM2G700011//GRMZM2G169580//GRMZM2G074908//GRMZM2G127490//GRMZM2G016649//GRMZM2G314660//GRMZM2G150841//GRMZM2G069325//GRMZM2G177220//GRMZM2G106558//AC213884.3_FG002	MYB//MYB//MYB//MYB//MYB//MYB//MYB//MYB//Trihelix//MYB//MYB//Trihelix//MYB//MYB_related//Trihelix//G2-like//MYB//Trihelix//Trihelix//MYB//MYB//ARR-B//MYB_related//MYB	24
GO:0010382	P	cellular cell wall macromolecule metabolic process	7	577	34	25864	2.7e-05	0.0013	GRMZM2G059845//GRMZM2G142898//GRMZM2G059825//GRMZM5G898668//GRMZM2G034360//GRMZM2G149189//GRMZM2G001079	-	-	0
GO:0016614	F	oxidoreductase activity, acting on CH-OH group of donors	18	577	255	25864	3.5e-05	0.0013	GRMZM2G008792//GRMZM2G141214//GRMZM2G132903//GRMZM2G328500//GRMZM2G086210//GRMZM2G031311//GRMZM2G078906//GRMZM2G159724//AC205703.4_FG006//GRMZM5G844562//GRMZM5G862540//GRMZM2G130230//GRMZM2G033515//GRMZM2G044281//GRMZM2G009435//GRMZM2G461332//GRMZM2G166906//GRMZM2G166767	-	-	0
GO:0042180	P	cellular ketone metabolic process	44	577	1008	25864	3.3e-05	0.0016	GRMZM2G091643//GRMZM2G132903//GRMZM2G377341//GRMZM2G159724//GRMZM2G149636//GRMZM2G066578//GRMZM2G355906//GRMZM2G141214//GRMZM2G166176//GRMZM2G036861//GRMZM2G081582//GRMZM2G151227//GRMZM2G164974//GRMZM2G350020//GRMZM5G883417//GRMZM2G092174//GRMZM5G830329//GRMZM2G143625//GRMZM2G033515//GRMZM2G325143//GRMZM2G160541//GRMZM5G894016//GRMZM2G118082//GRMZM2G075140//GRMZM2G416386//GRMZM2G083574//GRMZM2G11…	-	-	0
GO:0009813	P	flavonoid biosynthetic process	7	577	36	25864	3.7e-05	0.0017	GRMZM2G031311//GRMZM2G151227//GRMZM2G175076//GRMZM2G152801//AC196475.3_FG004//GRMZM2G165390//GRMZM2G166767	-	-	0
GO:0016684	F	oxidoreductase activity, acting on peroxide as acceptor	16	577	216	25864	5.6e-05	0.0017	GRMZM2G061230//GRMZM2G394500//GRMZM2G150893//GRMZM2G405459//GRMZM2G017593//GRMZM2G095404//GRMZM2G135108//GRMZM2G142011//GRMZM2G020523//GRMZM2G122853//GRMZM2G116846//GRMZM2G043435//GRMZM2G147966//GRMZM2G448185//GRMZM2G085967//GRMZM2G089982	-	-	0
GO:0005506	F	iron ion binding	34	577	712	25864	5e-05	0.0017	GRMZM2G029912//GRMZM2G150893//GRMZM2G135108//GRMZM2G062396//GRMZM2G017593//GRMZM2G066578//GRMZM2G013082//GRMZM2G091822//GRMZM2G394500//GRMZM2G140915//GRMZM2G116846//GRMZM2G085967//GRMZM5G830329//GRMZM2G061230//GRMZM2G147245//GRMZM5G844562//GRMZM2G095404//GRMZM2G022996//GRMZM2G122853//GRMZM2G350020//GRMZM2G083574//GRMZM6G859365//GRMZM5G847159//GRMZM2G057086//GRMZM2G015542//GRMZM5G822100//GRMZM2G40…	-	-	0
GO:0004601	F	peroxidase activity	16	577	216	25864	5.6e-05	0.0017	GRMZM2G061230//GRMZM2G394500//GRMZM2G150893//GRMZM2G405459//GRMZM2G017593//GRMZM2G095404//GRMZM2G135108//GRMZM2G142011//GRMZM2G020523//GRMZM2G122853//GRMZM2G116846//GRMZM2G043435//GRMZM2G147966//GRMZM2G448185//GRMZM2G085967//GRMZM2G089982	-	-	0
GO:0046527	F	glucosyltransferase activity	12	577	131	25864	7.4e-05	0.0021	GRMZM2G122277//GRMZM2G027723//GRMZM2G142898//GRMZM2G424832//GRMZM2G028353//GRMZM2G110145//GRMZM2G051683//GRMZM2G018241//GRMZM2G089713//GRMZM2G112336//GRMZM2G025231//GRMZM2G165390	-	-	0
GO:0016746	F	transferase activity, transferring acyl groups	23	577	412	25864	9.9e-05	0.0027	GRMZM2G091643//GRMZM2G038243//AC191551.3_FG003//GRMZM2G035584//GRMZM2G375159//GRMZM5G894016//GRMZM2G166176//GRMZM2G179170//GRMZM2G151227//GRMZM2G139600//GRMZM2G164974//GRMZM2G075513//GRMZM2G094428//GRMZM2G131378//GRMZM5G844562//GRMZM2G075140//GRMZM2G131529//GRMZM2G156004//GRMZM2G108714//GRMZM2G034360//GRMZM2G149636//GRMZM2G104626//GRMZM2G032276	-	-	0
GO:0050662	F	coenzyme binding	25	577	477	25864	0.00013	0.0034	GRMZM2G429118//GRMZM2G008792//GRMZM2G132903//GRMZM2G159724//GRMZM2G166767//GRMZM2G141214//GRMZM2G078906//GRMZM2G086210//GRMZM5G862540//GRMZM2G165357//GRMZM5G860241//GRMZM2G328500//AC234526.1_FG005//GRMZM2G007195//GRMZM2G031311//GRMZM2G007404//GRMZM2G168893//GRMZM2G130230//GRMZM2G044281//GRMZM2G166906//GRMZM2G044027//GRMZM5G864319//GRMZM2G370048//GRMZM2G033515//GRMZM2G359234	-	-	0
GO:0031226	C	intrinsic to plasma membrane	9	577	69	25864	5e-05	0.0037	GRMZM2G076584//GRMZM2G168365//GRMZM2G322618//GRMZM2G127117//GRMZM2G071970//GRMZM5G805609//GRMZM2G043435//GRMZM2G167520//GRMZM5G826714	-	-	0
GO:0043436	P	oxoacid metabolic process	42	577	987	25864	8.5e-05	0.0038	GRMZM2G091643//GRMZM2G132903//GRMZM2G159724//GRMZM2G149636//GRMZM2G066578//GRMZM2G355906//GRMZM2G141214//GRMZM2G166176//GRMZM2G036861//GRMZM2G081582//GRMZM2G377341//GRMZM2G164974//GRMZM2G350020//GRMZM5G883417//GRMZM2G092174//GRMZM5G830329//GRMZM2G143625//GRMZM2G033515//GRMZM2G325143//GRMZM2G160541//GRMZM5G894016//GRMZM2G118082//GRMZM2G075140//GRMZM2G416386//GRMZM2G083574//GRMZM2G112149//GRMZM2G12…	-	-	0
GO:0019321	P	pentose metabolic process	7	577	42	25864	8.8e-05	0.0038	GRMZM2G044027//GRMZM2G045287//GRMZM2G007404//GRMZM2G130230//GRMZM2G370048//GRMZM2G165357//GRMZM2G359234	-	-	0
GO:0006082	P	organic acid metabolic process	42	577	989	25864	8.9e-05	0.0038	GRMZM2G091643//GRMZM2G132903//GRMZM2G159724//GRMZM2G149636//GRMZM2G066578//GRMZM2G355906//GRMZM2G141214//GRMZM2G166176//GRMZM2G036861//GRMZM2G081582//GRMZM2G377341//GRMZM2G164974//GRMZM2G350020//GRMZM5G883417//GRMZM2G092174//GRMZM5G830329//GRMZM2G143625//GRMZM2G033515//GRMZM2G325143//GRMZM2G160541//GRMZM5G894016//GRMZM2G118082//GRMZM2G075140//GRMZM2G416386//GRMZM2G083574//GRMZM2G112149//GRMZM2G12…	-	-	0
GO:0019752	P	carboxylic acid metabolic process	42	577	987	25864	8.5e-05	0.0038	GRMZM2G091643//GRMZM2G132903//GRMZM2G159724//GRMZM2G149636//GRMZM2G066578//GRMZM2G355906//GRMZM2G141214//GRMZM2G166176//GRMZM2G036861//GRMZM2G081582//GRMZM2G377341//GRMZM2G164974//GRMZM2G350020//GRMZM5G883417//GRMZM2G092174//GRMZM5G830329//GRMZM2G143625//GRMZM2G033515//GRMZM2G325143//GRMZM2G160541//GRMZM5G894016//GRMZM2G118082//GRMZM2G075140//GRMZM2G416386//GRMZM2G083574//GRMZM2G112149//GRMZM2G12…	-	-	0
GO:0009664	P	plant-type cell wall organization	8	577	58	25864	9.3e-05	0.0038	GRMZM2G339122//GRMZM2G142898//GRMZM5G826714//GRMZM2G071970//GRMZM5G862540//GRMZM2G034360//GRMZM2G149189//GRMZM2G167520	-	-	0
GO:0045491	P	xylan metabolic process	6	577	29	25864	0.0001	0.004	GRMZM2G059845//GRMZM2G003794//GRMZM5G898668//GRMZM2G059825//GRMZM2G001079//GRMZM2G031004	-	-	0
GO:0005576	C	extracellular region	29	577	575	25864	7.3e-05	0.0043	GRMZM2G103512//GRMZM2G478414//GRMZM2G094990//GRMZM2G150893//GRMZM2G072808//GRMZM2G119783//GRMZM2G066578//GRMZM2G339122//GRMZM2G120619//GRMZM2G413044//GRMZM2G116846//GRMZM2G327266//GRMZM2G128876//GRMZM2G047319//GRMZM2G170388//GRMZM2G328500//GRMZM2G008406//GRMZM2G159724//GRMZM2G176595//GRMZM2G164781//GRMZM2G140455//GRMZM2G112149//GRMZM2G047414//GRMZM2G154178//GRMZM2G163749//GRMZM2G073377//GRMZM2G11…	-	-	0
GO:0009250	P	glucan biosynthetic process	12	577	141	25864	0.00014	0.0056	GRMZM2G122277//GRMZM2G027723//GRMZM2G045287//GRMZM2G424832//GRMZM2G429899//GRMZM2G553687//GRMZM2G028353//GRMZM2G112336//GRMZM2G018241//GRMZM2G142898//GRMZM2G025231//GRMZM2G110145	-	-	0
GO:0016209	F	antioxidant activity	16	577	250	25864	0.00027	0.0068	GRMZM2G061230//GRMZM2G394500//GRMZM2G150893//GRMZM2G405459//GRMZM2G017593//GRMZM2G095404//GRMZM2G135108//GRMZM2G142011//GRMZM2G020523//GRMZM2G122853//GRMZM2G116846//GRMZM2G043435//GRMZM2G147966//GRMZM2G448185//GRMZM2G085967//GRMZM2G089982	-	-	0
GO:0016616	F	oxidoreductase activity, acting on the CH-OH group of donors, NAD or NADP as acceptor	15	577	229	25864	0.00033	0.0079	GRMZM2G008792//GRMZM2G132903//GRMZM2G328500//GRMZM2G031311//GRMZM2G078906//GRMZM2G159724//AC205703.4_FG006//GRMZM5G844562//GRMZM5G862540//GRMZM2G130230//GRMZM2G033515//GRMZM2G044281//GRMZM2G009435//GRMZM2G461332//GRMZM2G166767	-	-	0
GO:0070592	P	cell wall polysaccharide biosynthetic process	5	577	21	25864	0.00022	0.0083	GRMZM2G001079//GRMZM5G898668//GRMZM2G059845//GRMZM2G034360//GRMZM2G059825	-	-	0
GO:0010166	P	wax metabolic process	5	577	21	25864	0.00022	0.0083	GRMZM2G104626//GRMZM2G066578//GRMZM2G164974//GRMZM2G029912//GRMZM2G085678	-	-	0
GO:0010410	P	hemicellulose metabolic process	6	577	35	25864	0.00025	0.0092	GRMZM2G059845//GRMZM2G003794//GRMZM5G898668//GRMZM2G059825//GRMZM2G001079//GRMZM2G031004	-	-	0
GO:0009812	P	flavonoid metabolic process	7	577	51	25864	0.00026	0.0095	GRMZM2G031311//GRMZM2G151227//GRMZM2G175076//GRMZM2G152801//AC196475.3_FG004//GRMZM2G165390//GRMZM2G166767	-	-	0
GO:0016747	F	transferase activity, transferring acyl groups other than amino-acyl groups	19	577	344	25864	0.00044	0.01	GRMZM2G094428//GRMZM2G091643//GRMZM5G894016//AC191551.3_FG003//GRMZM2G166176//GRMZM2G156004//GRMZM2G075513//GRMZM5G844562//GRMZM2G151227//GRMZM2G108714//GRMZM2G164974//GRMZM2G075140//GRMZM2G034360//GRMZM2G035584//GRMZM2G149636//GRMZM2G104626//GRMZM2G032276//GRMZM2G375159//GRMZM2G038243	-	-	0
GO:0070589	P	cellular component macromolecule biosynthetic process	5	577	23	25864	0.00032	0.011	GRMZM2G001079//GRMZM5G898668//GRMZM2G059845//GRMZM2G034360//GRMZM2G059825	-	-	0
GO:0044038	P	cell wall macromolecule biosynthetic process	5	577	23	25864	0.00032	0.011	GRMZM2G001079//GRMZM5G898668//GRMZM2G059845//GRMZM2G034360//GRMZM2G059825	-	-	0
GO:0006633	P	fatty acid biosynthetic process	14	577	203	25864	0.00032	0.011	GRMZM2G091643//GRMZM2G057086//GRMZM5G894016//GRMZM2G377341//GRMZM5G858094//GRMZM5G864319//GRMZM2G075140//AC205703.4_FG006//GRMZM2G164974//GRMZM2G149636//GRMZM2G104626//GRMZM2G066578//GRMZM2G029912//GRMZM2G085678	-	-	0
GO:0016491	F	oxidoreductase activity	69	577	2055	25864	0.00059	0.013	GRMZM2G008792//GRMZM2G132903//GRMZM2G159724//GRMZM2G147966//GRMZM2G150893//GRMZM2G035268//GRMZM2G089291//GRMZM2G135108//GRMZM2G072808//GRMZM2G062396//GRMZM2G149295//GRMZM2G017593//GRMZM2G461332//GRMZM2G066578//GRMZM2G013082//GRMZM2G166767//GRMZM2G139689//GRMZM2G141214//GRMZM2G394500//GRMZM2G169201//GRMZM2G078906//GRMZM2G086210//GRMZM2G140915//GRMZM5G862540//GRMZM2G009435//GRMZM2G116846//GRMZM5G88…	-	-	0
GO:0048037	F	cofactor binding	30	577	691	25864	0.00063	0.013	GRMZM2G429118//GRMZM2G008792//GRMZM2G132903//GRMZM2G159724//GRMZM2G088018//GRMZM2G166767//GRMZM2G355906//GRMZM2G141214//GRMZM2G078906//GRMZM2G086210//GRMZM5G862540//GRMZM2G165357//GRMZM5G860241//GRMZM2G328500//AC234526.1_FG005//GRMZM2G007195//GRMZM2G031311//GRMZM2G007404//GRMZM2G168893//GRMZM2G130230//GRMZM2G044281//GRMZM2G166906//GRMZM2G044027//GRMZM2G033226//GRMZM5G864319//GRMZM2G088028//GRMZM2…	-	-	0
GO:0046658	C	anchored to plasma membrane	7	577	53	25864	0.00032	0.013	GRMZM2G076584//GRMZM2G322618//GRMZM2G127117//GRMZM2G071970//GRMZM5G805609//GRMZM2G167520//GRMZM5G826714	-	-	0
GO:0031225	C	anchored to membrane	7	577	53	25864	0.00032	0.013	GRMZM2G076584//GRMZM2G322618//GRMZM2G127117//GRMZM2G071970//GRMZM5G805609//GRMZM2G167520//GRMZM5G826714	-	-	0
GO:0071555	P	cell wall organization	11	577	137	25864	0.00042	0.014	GRMZM2G339122//GRMZM2G142898//GRMZM5G826714//GRMZM2G071970//GRMZM5G862540//GRMZM2G046618//GRMZM2G034360//GRMZM2G149189//GRMZM2G037411//GRMZM2G167520//GRMZM2G366146	-	-	0
GO:0006519	P	cellular amino acid and derivative metabolic process	31	577	706	25864	0.00043	0.014	GRMZM2G072808//GRMZM2G092465//GRMZM2G166767//GRMZM2G355906//GRMZM2G127948//GRMZM2G166176//GRMZM2G036861//GRMZM2G081582//GRMZM2G151227//GRMZM2G139600//GRMZM2G175076//GRMZM2G160541//GRMZM2G031311//GRMZM5G844562//GRMZM2G075140//GRMZM2G118082//GRMZM2G350020//GRMZM2G083574//GRMZM2G112149//GRMZM2G165390//GRMZM2G325143//GRMZM2G075333//GRMZM2G074604//GRMZM2G116087//GRMZM2G093175//GRMZM2G383404//GRMZM2G03…	GRMZM2G092465	NAC	1
GO:0009809	P	lignin biosynthetic process	5	577	28	25864	0.0007	0.023	AC196475.3_FG004//GRMZM2G127948//GRMZM2G099363//GRMZM5G844562//GRMZM2G092465	-	-	0
GO:0055114	P	oxidation reduction	65	577	1931	25864	0.0008	0.025	GRMZM2G008792//GRMZM2G132903//GRMZM2G159724//GRMZM2G147966//GRMZM2G150893//GRMZM2G035268//GRMZM2G089291//GRMZM2G135108//GRMZM2G072808//GRMZM2G062396//GRMZM2G149295//GRMZM2G017593//GRMZM2G461332//GRMZM2G066578//GRMZM2G013082//GRMZM2G139689//GRMZM2G141214//GRMZM2G394500//GRMZM2G169201//GRMZM2G078906//GRMZM2G086210//GRMZM2G140915//GRMZM5G862540//GRMZM2G009435//GRMZM2G116846//GRMZM5G883417//GRMZM2G11…	-	-	0
GO:0016020	C	membrane	161	577	5709	25864	0.00068	0.025	GRMZM2G132903//GRMZM2G059845//GRMZM2G018241//GRMZM2G313529//GRMZM2G150893//GRMZM2G112782//GRMZM2G069618//GRMZM2G406108//GRMZM2G028353//GRMZM2G086496//GRMZM2G075140//GRMZM2G097089//GRMZM2G151227//GRMZM2G398807//GRMZM2G051806//GRMZM2G030165//GRMZM5G883417//GRMZM2G424832//GRMZM2G165357//GRMZM2G047319//GRMZM2G080231//GRMZM2G086730//GRMZM2G159724//GRMZM2G044027//GRMZM2G079342//GRMZM2G128641//GRMZM2G05…	GRMZM2G475263//GRMZM2G092465	ARF//NAC	2
GO:0031224	C	intrinsic to membrane	61	577	1790	25864	0.00087	0.028	GRMZM2G116514//GRMZM2G080231//GRMZM2G143512//GRMZM2G424832//GRMZM2G089291//GRMZM2G055279//GRMZM2G406108//GRMZM2G068714//GRMZM2G086496//GRMZM2G066578//GRMZM2G110145//GRMZM2G122277//GRMZM2G084806//GRMZM5G825226//GRMZM2G120619//GRMZM2G142898//GRMZM2G028353//GRMZM2G050159//GRMZM2G051806//GRMZM2G018241//GRMZM2G022642//GRMZM2G135044//GRMZM2G126586//GRMZM2G024708//GRMZM2G004572//GRMZM2G086730//GRMZM2G05…	-	-	0
GO:0044255	P	cellular lipid metabolic process	28	577	645	25864	0.00095	0.03	GRMZM2G091643//GRMZM2G132903//GRMZM2G066578//GRMZM5G894016//GRMZM2G141214//GRMZM2G166176//GRMZM2G132373//GRMZM2G164974//GRMZM5G883417//GRMZM2G092174//GRMZM5G830329//GRMZM2G143625//GRMZM2G149636//GRMZM2G075140//GRMZM2G350020//GRMZM2G083574//GRMZM2G074309//GRMZM2G057086//GRMZM2G027726//GRMZM5G858094//GRMZM5G864319//AC205703.4_FG006//GRMZM2G377341//GRMZM2G034360//GRMZM2G179147//GRMZM2G104626//GRMZM2…	-	-	0
GO:0048046	C	apoplast	19	577	376	25864	0.0012	0.035	GRMZM2G328500//GRMZM2G103512//GRMZM2G120619//GRMZM2G478414//GRMZM2G150893//GRMZM2G413044//GRMZM2G159724//GRMZM2G072808//GRMZM2G164781//GRMZM2G140455//GRMZM2G115491//GRMZM2G116846//GRMZM2G158205//GRMZM2G112149//GRMZM2G128876//GRMZM2G119783//GRMZM2G163749//GRMZM2G110299//GRMZM2G047319	-	-	0
GO:0009808	P	lignin metabolic process	6	577	49	25864	0.0012	0.038	GRMZM2G127948//GRMZM5G844562//GRMZM2G072808//GRMZM2G092465//GRMZM2G099363//AC196475.3_FG004	GRMZM2G092465	NAC	1
GO:0016740	F	transferase activity	125	577	4374	25864	0.0021	0.042	GRMZM2G059845//GRMZM2G038243//GRMZM2G375904//GRMZM2G129889//AC191551.3_FG003//GRMZM2G040630//GRMZM2G104504//GRMZM2G093316//GRMZM2G075140//GRMZM2G151227//GRMZM2G132373//GRMZM2G051806//GRMZM2G098793//GRMZM2G030165//GRMZM2G128876//GRMZM2G037469//GRMZM2G018241//GRMZM2G357873//GRMZM2G080231//GRMZM2G144155//GRMZM2G110412//GRMZM2G131378//GRMZM5G844562//GRMZM2G075002//GRMZM5G824405//GRMZM2G178025//GRMZM2…	-	-	0
GO:0019439	P	aromatic compound catabolic process	5	577	34	25864	0.0015	0.046	GRMZM2G160541//GRMZM2G074604//GRMZM2G081582//GRMZM2G366146//GRMZM2G072808	-	-	0

## Sheet: M8
GO enrichment analysis of genes in M8.
GO_acc	Term_type	Term	Queryitem	Querytotal	Bgitem	Bgtotal	Pvalue	FDR	Entries	TF_IDs	TF_families	TF_number
GO:0009408	P	response to heat	13	131	163	25864	5.8e-12	3.4e-09	GRMZM2G042756 // GRMZM2G012455 // GRMZM5G803365 // GRMZM2G404249 // GRMZM2G035063 // GRMZM2G043147 // GRMZM2G024668 // GRMZM2G083810 // GRMZM2G360681 // GRMZM2G300965 // GRMZM2G034157 // GRMZM2G410812 // GRMZM2G013652	GRMZM2G042756	ERF	1
GO:0010468	P	regulation of gene expression	32	131	1863	25864	8.8e-10	2.5e-07	GRMZM2G160687 // GRMZM2G094067 // GRMZM2G169382 // GRMZM2G024668 // GRMZM2G360681 // GRMZM2G068672 // GRMZM2G179827 // GRMZM2G089850 // GRMZM2G116063 // GRMZM2G118047 // GRMZM2G042756 // GRMZM2G098696 // GRMZM2G056600 // GRMZM2G115357 // GRMZM2G054361 // GRMZM2G010669 // GRMZM2G460594 // GRMZM2G105348 // GRMZM2G353553 // GRMZM2G167794 // GRMZM2G128421 // GRMZM2G170079 // GRMZM2G301485 // GRMZM2G1…	GRMZM2G160687//GRMZM2G094067//GRMZM2G169382//GRMZM2G068672//GRMZM2G179827//GRMZM2G089850//GRMZM2G116063//GRMZM2G118047//GRMZM2G042756//GRMZM2G098696//GRMZM2G056600//GRMZM2G010669//GRMZM2G460594//GRMZM2G105348//GRMZM2G353553//GRMZM2G170079//GRMZM2G301485//GRMZM2G165272//GRMZM2G177046//GRMZM2G124037//GRMZM2G164909//GRMZM2G044322	MIKC//NAC//ERF//HB//Orphans//C2C2-Dof//HB//HSF//ERF//HSF//HB//MIKC//Orphans//HSF//bZIP//bZIP//HSF//HSF//bZIP//ERF//HSF//EIL	22
GO:0060255	P	regulation of macromolecule metabolic process	32	131	1909	25864	1.6e-09	3e-07	GRMZM2G160687 // GRMZM2G094067 // GRMZM2G169382 // GRMZM2G024668 // GRMZM2G360681 // GRMZM2G068672 // GRMZM2G179827 // GRMZM2G089850 // GRMZM2G116063 // GRMZM2G118047 // GRMZM2G042756 // GRMZM2G098696 // GRMZM2G056600 // GRMZM2G115357 // GRMZM2G054361 // GRMZM2G010669 // GRMZM2G460594 // GRMZM2G105348 // GRMZM2G353553 // GRMZM2G167794 // GRMZM2G128421 // GRMZM2G170079 // GRMZM2G301485 // GRMZM2G1…	GRMZM2G160687//GRMZM2G094067//GRMZM2G169382//GRMZM2G068672//GRMZM2G179827//GRMZM2G089850//GRMZM2G116063//GRMZM2G118047//GRMZM2G042756//GRMZM2G098696//GRMZM2G056600//GRMZM2G010669//GRMZM2G460594//GRMZM2G105348//GRMZM2G353553//GRMZM2G170079//GRMZM2G301485//GRMZM2G165272//GRMZM2G177046//GRMZM2G124037//GRMZM2G164909//GRMZM2G044322	MIKC//NAC//ERF//HB//Orphans//C2C2-Dof//HB//HSF//ERF//HSF//HB//MIKC//Orphans//HSF//bZIP//bZIP//HSF//HSF//bZIP//ERF//HSF//EIL	22
GO:0065007	P	biological regulation	45	131	3697	25864	7.9e-09	9e-07	GRMZM2G160687 // GRMZM2G021816 // GRMZM2G169382 // GRMZM2G024668 // GRMZM2G343236 // GRMZM2G360681 // GRMZM2G068672 // GRMZM2G179827 // GRMZM2G089850 // GRMZM2G038108 // GRMZM2G116063 // GRMZM2G462760 // GRMZM2G094067 // GRMZM2G118047 // GRMZM2G042756 // GRMZM2G098696 // GRMZM2G056600 // GRMZM2G115357 // GRMZM2G020054 // GRMZM2G054361 // GRMZM2G010669 // GRMZM2G351347 // GRMZM2G460594 // GRMZM2G1…	GRMZM2G160687//GRMZM2G169382//GRMZM2G068672//GRMZM2G179827//GRMZM2G089850//GRMZM2G116063//GRMZM2G094067//GRMZM2G118047//GRMZM2G042756//GRMZM2G098696//GRMZM2G056600//GRMZM2G020054//GRMZM2G010669//GRMZM2G460594//GRMZM2G105348//GRMZM2G353553//GRMZM2G170079//GRMZM2G301485//GRMZM2G165272//GRMZM2G177046//GRMZM2G124037//GRMZM2G164909//GRMZM2G044322	MIKC//ERF//HB//Orphans//C2C2-Dof//HB//NAC//HSF//ERF//HSF//HB//ERF//MIKC//Orphans//HSF//bZIP//bZIP//HSF//HSF//bZIP//ERF//HSF//EIL	23
GO:0050896	P	response to stimulus	44	131	3551	25864	7.3e-09	9e-07	GRMZM2G012455 // GRMZM2G021816 // GRMZM2G024668 // GRMZM2G083810 // GRMZM2G360681 // GRMZM2G069651 // AC190933.3_FG004 // GRMZM2G038108 // GRMZM2G042756 // GRMZM2G013652 // GRMZM2G462760 // GRMZM2G059314 // GRMZM2G034157 // GRMZM2G118047 // GRMZM2G088064 // GRMZM2G300965 // GRMZM2G046532 // GRMZM2G098696 // GRMZM2G098167 // GRMZM2G115357 // GRMZM2G054361 // GRMZM2G105348 // GRMZM2G108153 // GRMZM…	GRMZM2G042756//GRMZM2G118047//GRMZM2G098696//GRMZM2G105348//GRMZM2G056600//GRMZM2G164909	ERF//HSF//HSF//HSF//HB//HSF	6
GO:0019222	P	regulation of metabolic process	32	131	2085	25864	1.3e-08	1.2e-06	GRMZM2G160687 // GRMZM2G094067 // GRMZM2G169382 // GRMZM2G024668 // GRMZM2G360681 // GRMZM2G068672 // GRMZM2G179827 // GRMZM2G089850 // GRMZM2G116063 // GRMZM2G118047 // GRMZM2G042756 // GRMZM2G098696 // GRMZM2G056600 // GRMZM2G115357 // GRMZM2G054361 // GRMZM2G010669 // GRMZM2G460594 // GRMZM2G105348 // GRMZM2G353553 // GRMZM2G167794 // GRMZM2G128421 // GRMZM2G170079 // GRMZM2G301485 // GRMZM2G1…	GRMZM2G160687//GRMZM2G094067//GRMZM2G169382//GRMZM2G068672//GRMZM2G179827//GRMZM2G089850//GRMZM2G116063//GRMZM2G118047//GRMZM2G042756//GRMZM2G098696//GRMZM2G056600//GRMZM2G010669//GRMZM2G460594//GRMZM2G105348//GRMZM2G353553//GRMZM2G170079//GRMZM2G301485//GRMZM2G165272//GRMZM2G177046//GRMZM2G124037//GRMZM2G164909//GRMZM2G044322	MIKC//NAC//ERF//HB//Orphans//C2C2-Dof//HB//HSF//ERF//HSF//HB//MIKC//Orphans//HSF//bZIP//bZIP//HSF//HSF//bZIP//ERF//HSF//EIL	22
GO:0010556	P	regulation of macromolecule biosynthetic process	29	131	1783	25864	2.1e-08	1.7e-06	GRMZM2G160687 // GRMZM2G094067 // GRMZM2G169382 // GRMZM2G115357 // GRMZM2G360681 // GRMZM2G068672 // GRMZM2G179827 // GRMZM2G089850 // GRMZM2G116063 // GRMZM2G118047 // GRMZM2G042756 // GRMZM2G098696 // GRMZM2G056600 // GRMZM2G054361 // GRMZM2G010669 // GRMZM2G460594 // GRMZM2G105348 // GRMZM2G353553 // GRMZM2G167794 // GRMZM2G128421 // GRMZM2G170079 // GRMZM2G301485 // GRMZM2G165272 // GRMZM2G1…	GRMZM2G160687//GRMZM2G094067//GRMZM2G169382//GRMZM2G068672//GRMZM2G179827//GRMZM2G089850//GRMZM2G116063//GRMZM2G118047//GRMZM2G042756//GRMZM2G098696//GRMZM2G056600//GRMZM2G010669//GRMZM2G460594//GRMZM2G105348//GRMZM2G353553//GRMZM2G170079//GRMZM2G301485//GRMZM2G165272//GRMZM2G177046//GRMZM2G124037//GRMZM2G164909//GRMZM2G044322	MIKC//NAC//ERF//HB//Orphans//C2C2-Dof//HB//HSF//ERF//HSF//HB//MIKC//Orphans//HSF//bZIP//bZIP//HSF//HSF//bZIP//ERF//HSF//EIL	22
GO:0050789	P	regulation of biological process	40	131	3207	25864	3.9e-08	2.3e-06	GRMZM2G160687 // GRMZM2G094067 // GRMZM2G169382 // GRMZM2G024668 // GRMZM2G360681 // GRMZM2G068672 // GRMZM2G179827 // GRMZM2G089850 // GRMZM2G116063 // GRMZM2G462760 // GRMZM2G118047 // GRMZM2G042756 // GRMZM2G098696 // GRMZM2G056600 // GRMZM2G115357 // GRMZM2G020054 // GRMZM2G054361 // GRMZM2G010669 // GRMZM2G351347 // GRMZM2G460594 // GRMZM2G105348 // GRMZM2G353553 // GRMZM2G167794 // GRMZM2G1…	GRMZM2G160687//GRMZM2G094067//GRMZM2G169382//GRMZM2G068672//GRMZM2G179827//GRMZM2G089850//GRMZM2G116063//GRMZM2G118047//GRMZM2G042756//GRMZM2G098696//GRMZM2G056600//GRMZM2G020054//GRMZM2G010669//GRMZM2G460594//GRMZM2G105348//GRMZM2G353553//GRMZM2G170079//GRMZM2G301485//GRMZM2G165272//GRMZM2G177046//GRMZM2G124037//GRMZM2G164909//GRMZM2G044322	MIKC//NAC//ERF//HB//Orphans//C2C2-Dof//HB//HSF//ERF//HSF//HB//ERF//MIKC//Orphans//HSF//bZIP//bZIP//HSF//HSF//bZIP//ERF//HSF//EIL	23
GO:0009889	P	regulation of biosynthetic process	29	131	1828	25864	3.6e-08	2.3e-06	GRMZM2G160687 // GRMZM2G094067 // GRMZM2G169382 // GRMZM2G115357 // GRMZM2G360681 // GRMZM2G068672 // GRMZM2G179827 // GRMZM2G089850 // GRMZM2G116063 // GRMZM2G118047 // GRMZM2G042756 // GRMZM2G098696 // GRMZM2G056600 // GRMZM2G054361 // GRMZM2G010669 // GRMZM2G460594 // GRMZM2G105348 // GRMZM2G353553 // GRMZM2G167794 // GRMZM2G128421 // GRMZM2G170079 // GRMZM2G301485 // GRMZM2G165272 // GRMZM2G1…	GRMZM2G160687//GRMZM2G094067//GRMZM2G169382//GRMZM2G068672//GRMZM2G179827//GRMZM2G089850//GRMZM2G116063//GRMZM2G118047//GRMZM2G042756//GRMZM2G098696//GRMZM2G056600//GRMZM2G010669//GRMZM2G460594//GRMZM2G105348//GRMZM2G353553//GRMZM2G170079//GRMZM2G301485//GRMZM2G165272//GRMZM2G177046//GRMZM2G124037//GRMZM2G164909//GRMZM2G044322	MIKC//NAC//ERF//HB//Orphans//C2C2-Dof//HB//HSF//ERF//HSF//HB//MIKC//Orphans//HSF//bZIP//bZIP//HSF//HSF//bZIP//ERF//HSF//EIL	22
GO:0031326	P	regulation of cellular biosynthetic process	29	131	1823	25864	3.4e-08	2.3e-06	GRMZM2G160687 // GRMZM2G094067 // GRMZM2G169382 // GRMZM2G115357 // GRMZM2G360681 // GRMZM2G068672 // GRMZM2G179827 // GRMZM2G089850 // GRMZM2G116063 // GRMZM2G118047 // GRMZM2G042756 // GRMZM2G098696 // GRMZM2G056600 // GRMZM2G054361 // GRMZM2G010669 // GRMZM2G460594 // GRMZM2G105348 // GRMZM2G353553 // GRMZM2G167794 // GRMZM2G128421 // GRMZM2G170079 // GRMZM2G301485 // GRMZM2G165272 // GRMZM2G1…	GRMZM2G160687//GRMZM2G094067//GRMZM2G169382//GRMZM2G068672//GRMZM2G179827//GRMZM2G089850//GRMZM2G116063//GRMZM2G118047//GRMZM2G042756//GRMZM2G098696//GRMZM2G056600//GRMZM2G010669//GRMZM2G460594//GRMZM2G105348//GRMZM2G353553//GRMZM2G170079//GRMZM2G301485//GRMZM2G165272//GRMZM2G177046//GRMZM2G124037//GRMZM2G164909//GRMZM2G044322	MIKC//NAC//ERF//HB//Orphans//C2C2-Dof//HB//HSF//ERF//HSF//HB//MIKC//Orphans//HSF//bZIP//bZIP//HSF//HSF//bZIP//ERF//HSF//EIL	22
GO:0080090	P	regulation of primary metabolic process	29	131	1868	25864	5.8e-08	3e-06	GRMZM2G160687 // GRMZM2G094067 // GRMZM2G169382 // GRMZM2G115357 // GRMZM2G360681 // GRMZM2G068672 // GRMZM2G179827 // GRMZM2G089850 // GRMZM2G116063 // GRMZM2G118047 // GRMZM2G042756 // GRMZM2G098696 // GRMZM2G056600 // GRMZM2G054361 // GRMZM2G010669 // GRMZM2G460594 // GRMZM2G105348 // GRMZM2G353553 // GRMZM2G167794 // GRMZM2G128421 // GRMZM2G170079 // GRMZM2G301485 // GRMZM2G165272 // GRMZM2G1…	GRMZM2G160687//GRMZM2G094067//GRMZM2G169382//GRMZM2G068672//GRMZM2G179827//GRMZM2G089850//GRMZM2G116063//GRMZM2G118047//GRMZM2G042756//GRMZM2G098696//GRMZM2G056600//GRMZM2G010669//GRMZM2G460594//GRMZM2G105348//GRMZM2G353553//GRMZM2G170079//GRMZM2G301485//GRMZM2G165272//GRMZM2G177046//GRMZM2G124037//GRMZM2G164909//GRMZM2G044322	MIKC//NAC//ERF//HB//Orphans//C2C2-Dof//HB//HSF//ERF//HSF//HB//MIKC//Orphans//HSF//bZIP//bZIP//HSF//HSF//bZIP//ERF//HSF//EIL	22
GO:0006950	P	response to stress	32	131	2243	25864	7.1e-08	3.2e-06	GRMZM2G012455 // GRMZM2G021816 // GRMZM2G024668 // GRMZM2G035063 // GRMZM2G360681 // GRMZM2G069651 // AC190933.3_FG004 // GRMZM2G038108 // GRMZM2G013652 // GRMZM2G129018 // GRMZM2G034157 // GRMZM2G118047 // GRMZM2G042756 // GRMZM2G300965 // GRMZM2G046532 // GRMZM2G098696 // GRMZM2G098167 // GRMZM2G361475 // GRMZM2G105348 // GRMZM2G108153 // GRMZM2G098750 // GRMZM5G803365 // GRMZM2G056600 // GRMZM…	GRMZM2G118047//GRMZM2G042756//GRMZM2G098696//GRMZM2G105348//GRMZM2G056600//GRMZM2G164909	HSF//ERF//HSF//HSF//HB//HSF	6
GO:0009644	P	response to high light intensity	7	131	64	25864	7.1e-08	3.2e-06	GRMZM2G012455 // GRMZM5G803365 // GRMZM2G404249 // GRMZM2G034157 // GRMZM2G083810 // GRMZM2G098167 // GRMZM2G360681	-	-	0
GO:0009642	P	response to light intensity	8	131	101	25864	8.3e-08	3.4e-06	GRMZM2G012455 // GRMZM5G803365 // GRMZM2G404249 // GRMZM2G083810 // GRMZM2G360681 // GRMZM2G098167 // GRMZM2G034157 // GRMZM2G025992	-	-	0
GO:0030528	F	transcription regulator activity	21	131	974	25864	2.7e-08	3.8e-06	GRMZM2G105348 // GRMZM2G177046 // GRMZM2G353553 // GRMZM2G124037 // GRMZM2G164909 // GRMZM2G170079 // GRMZM2G118047 // GRMZM2G042756 // GRMZM2G068672 // GRMZM2G179827 // GRMZM2G169382 // GRMZM2G160687 // GRMZM2G301485 // GRMZM2G098696 // GRMZM2G056600 // GRMZM2G020054 // GRMZM2G010669 // GRMZM2G165272 // GRMZM2G044322 // GRMZM2G116063 // GRMZM2G460594	GRMZM2G105348//GRMZM2G177046//GRMZM2G353553//GRMZM2G124037//GRMZM2G164909//GRMZM2G170079//GRMZM2G118047//GRMZM2G042756//GRMZM2G068672//GRMZM2G179827//GRMZM2G169382//GRMZM2G160687//GRMZM2G301485//GRMZM2G098696//GRMZM2G056600//GRMZM2G020054//GRMZM2G010669//GRMZM2G165272//GRMZM2G044322//GRMZM2G116063	HSF//bZIP//bZIP//ERF//HSF//bZIP//HSF//ERF//HB//Orphans//ERF//MIKC//HSF//HSF//HB//ERF//MIKC//HSF//EIL//HB	20
GO:0042542	P	response to hydrogen peroxide	7	131	69	25864	1.1e-07	4.4e-06	GRMZM2G012455 // GRMZM5G803365 // GRMZM2G404249 // GRMZM2G034157 // GRMZM2G083810 // GRMZM2G098167 // GRMZM2G360681	-	-	0
GO:0031323	P	regulation of cellular metabolic process	29	131	1976	25864	1.9e-07	6.7e-06	GRMZM2G160687 // GRMZM2G094067 // GRMZM2G169382 // GRMZM2G115357 // GRMZM2G360681 // GRMZM2G068672 // GRMZM2G179827 // GRMZM2G089850 // GRMZM2G116063 // GRMZM2G118047 // GRMZM2G042756 // GRMZM2G098696 // GRMZM2G056600 // GRMZM2G054361 // GRMZM2G010669 // GRMZM2G460594 // GRMZM2G105348 // GRMZM2G353553 // GRMZM2G167794 // GRMZM2G128421 // GRMZM2G170079 // GRMZM2G301485 // GRMZM2G165272 // GRMZM2G1…	GRMZM2G160687//GRMZM2G094067//GRMZM2G169382//GRMZM2G068672//GRMZM2G179827//GRMZM2G089850//GRMZM2G116063//GRMZM2G118047//GRMZM2G042756//GRMZM2G098696//GRMZM2G056600//GRMZM2G010669//GRMZM2G460594//GRMZM2G105348//GRMZM2G353553//GRMZM2G170079//GRMZM2G301485//GRMZM2G165272//GRMZM2G177046//GRMZM2G124037//GRMZM2G164909//GRMZM2G044322	MIKC//NAC//ERF//HB//Orphans//C2C2-Dof//HB//HSF//ERF//HSF//HB//MIKC//Orphans//HSF//bZIP//bZIP//HSF//HSF//bZIP//ERF//HSF//EIL	22
GO:0050794	P	regulation of cellular process	36	131	2928	25864	3.4e-07	1.1e-05	GRMZM2G160687 // GRMZM2G094067 // GRMZM2G169382 // GRMZM2G115357 // GRMZM2G360681 // GRMZM2G068672 // GRMZM2G179827 // GRMZM2G089850 // GRMZM2G116063 // GRMZM2G462760 // GRMZM2G118047 // GRMZM2G042756 // GRMZM2G098696 // GRMZM2G056600 // GRMZM2G054361 // GRMZM2G010669 // GRMZM2G351347 // GRMZM2G460594 // GRMZM2G105348 // GRMZM2G353553 // GRMZM2G167794 // GRMZM2G128421 // GRMZM2G170079 // GRMZM2G3…	GRMZM2G160687//GRMZM2G094067//GRMZM2G169382//GRMZM2G068672//GRMZM2G179827//GRMZM2G089850//GRMZM2G116063//GRMZM2G118047//GRMZM2G042756//GRMZM2G098696//GRMZM2G056600//GRMZM2G010669//GRMZM2G460594//GRMZM2G105348//GRMZM2G353553//GRMZM2G170079//GRMZM2G301485//GRMZM2G165272//GRMZM2G177046//GRMZM2G124037//GRMZM2G164909//GRMZM2G044322//GRMZM2G020054	MIKC//NAC//ERF//HB//Orphans//C2C2-Dof//HB//HSF//ERF//HSF//HB//MIKC//Orphans//HSF//bZIP//bZIP//HSF//HSF//bZIP//ERF//HSF//EIL//ERF	23
GO:0006350	P	transcription	28	131	1916	25864	3.5e-07	1.1e-05	GRMZM2G160687 // GRMZM2G094067 // GRMZM2G169382 // GRMZM2G115357 // GRMZM2G068672 // GRMZM2G179827 // GRMZM2G089850 // GRMZM2G116063 // GRMZM2G118047 // GRMZM2G042756 // GRMZM2G098696 // GRMZM2G056600 // GRMZM2G010669 // GRMZM2G460594 // GRMZM2G105348 // GRMZM2G353553 // GRMZM2G167794 // GRMZM2G128421 // GRMZM2G170079 // GRMZM2G119393 // GRMZM2G301485 // GRMZM2G165272 // GRMZM2G177046 // GRMZM2G1…	GRMZM2G160687//GRMZM2G094067//GRMZM2G169382//GRMZM2G068672//GRMZM2G179827//GRMZM2G089850//GRMZM2G116063//GRMZM2G118047//GRMZM2G042756//GRMZM2G098696//GRMZM2G056600//GRMZM2G010669//GRMZM2G460594//GRMZM2G105348//GRMZM2G353553//GRMZM2G170079//GRMZM2G301485//GRMZM2G165272//GRMZM2G177046//GRMZM2G124037//GRMZM2G164909//GRMZM2G044322	MIKC//NAC//ERF//HB//Orphans//C2C2-Dof//HB//HSF//ERF//HSF//HB//MIKC//Orphans//HSF//bZIP//bZIP//HSF//HSF//bZIP//ERF//HSF//EIL	22
GO:0006351	P	transcription, DNA-dependent	28	131	1915	25864	3.5e-07	1.1e-05	GRMZM2G160687 // GRMZM2G094067 // GRMZM2G169382 // GRMZM2G115357 // GRMZM2G068672 // GRMZM2G179827 // GRMZM2G089850 // GRMZM2G116063 // GRMZM2G118047 // GRMZM2G042756 // GRMZM2G098696 // GRMZM2G056600 // GRMZM2G010669 // GRMZM2G460594 // GRMZM2G105348 // GRMZM2G353553 // GRMZM2G167794 // GRMZM2G128421 // GRMZM2G170079 // GRMZM2G119393 // GRMZM2G301485 // GRMZM2G165272 // GRMZM2G177046 // GRMZM2G1…	GRMZM2G160687//GRMZM2G094067//GRMZM2G169382//GRMZM2G068672//GRMZM2G179827//GRMZM2G089850//GRMZM2G116063//GRMZM2G118047//GRMZM2G042756//GRMZM2G098696//GRMZM2G056600//GRMZM2G010669//GRMZM2G460594//GRMZM2G105348//GRMZM2G353553//GRMZM2G170079//GRMZM2G301485//GRMZM2G165272//GRMZM2G177046//GRMZM2G124037//GRMZM2G164909//GRMZM2G044322	MIKC//NAC//ERF//HB//Orphans//C2C2-Dof//HB//HSF//ERF//HSF//HB//MIKC//Orphans//HSF//bZIP//bZIP//HSF//HSF//bZIP//ERF//HSF//EIL	22
GO:0032774	P	RNA biosynthetic process	28	131	1922	25864	3.7e-07	1.1e-05	GRMZM2G160687 // GRMZM2G094067 // GRMZM2G169382 // GRMZM2G115357 // GRMZM2G068672 // GRMZM2G179827 // GRMZM2G089850 // GRMZM2G116063 // GRMZM2G118047 // GRMZM2G042756 // GRMZM2G098696 // GRMZM2G056600 // GRMZM2G010669 // GRMZM2G460594 // GRMZM2G105348 // GRMZM2G353553 // GRMZM2G167794 // GRMZM2G128421 // GRMZM2G170079 // GRMZM2G119393 // GRMZM2G301485 // GRMZM2G165272 // GRMZM2G177046 // GRMZM2G1…	GRMZM2G160687//GRMZM2G094067//GRMZM2G169382//GRMZM2G068672//GRMZM2G179827//GRMZM2G089850//GRMZM2G116063//GRMZM2G118047//GRMZM2G042756//GRMZM2G098696//GRMZM2G056600//GRMZM2G010669//GRMZM2G460594//GRMZM2G105348//GRMZM2G353553//GRMZM2G170079//GRMZM2G301485//GRMZM2G165272//GRMZM2G177046//GRMZM2G124037//GRMZM2G164909//GRMZM2G044322	MIKC//NAC//ERF//HB//Orphans//C2C2-Dof//HB//HSF//ERF//HSF//HB//MIKC//Orphans//HSF//bZIP//bZIP//HSF//HSF//bZIP//ERF//HSF//EIL	22
GO:0003700	F	transcription factor activity	19	131	891	25864	1.6e-07	1.1e-05	GRMZM2G105348 // GRMZM2G177046 // GRMZM2G353553 // GRMZM2G124037 // GRMZM2G164909 // GRMZM2G170079 // GRMZM2G118047 // GRMZM2G042756 // GRMZM2G068672 // GRMZM2G169382 // GRMZM2G160687 // GRMZM2G301485 // GRMZM2G098696 // GRMZM2G056600 // GRMZM2G020054 // GRMZM2G010669 // GRMZM2G165272 // GRMZM2G044322 // GRMZM2G116063	GRMZM2G105348//GRMZM2G177046//GRMZM2G353553//GRMZM2G124037//GRMZM2G164909//GRMZM2G170079//GRMZM2G118047//GRMZM2G042756//GRMZM2G068672//GRMZM2G169382//GRMZM2G160687//GRMZM2G301485//GRMZM2G098696//GRMZM2G056600//GRMZM2G020054//GRMZM2G010669//GRMZM2G165272//GRMZM2G044322	HSF//bZIP//bZIP//ERF//HSF//bZIP//HSF//ERF//HB//ERF//MIKC//HSF//HSF//HB//ERF//MIKC//HSF//EIL	18
GO:0006355	P	regulation of transcription, DNA-dependent	26	131	1706	25864	4.6e-07	1.2e-05	GRMZM2G160687 // GRMZM2G094067 // GRMZM2G169382 // GRMZM2G115357 // GRMZM2G068672 // GRMZM2G179827 // GRMZM2G089850 // GRMZM2G116063 // GRMZM2G118047 // GRMZM2G042756 // GRMZM2G098696 // GRMZM2G056600 // GRMZM2G010669 // GRMZM2G460594 // GRMZM2G105348 // GRMZM2G353553 // GRMZM2G167794 // GRMZM2G128421 // GRMZM2G170079 // GRMZM2G301485 // GRMZM2G165272 // GRMZM2G177046 // GRMZM2G124037 // GRMZM2G1…	GRMZM2G160687//GRMZM2G094067//GRMZM2G169382//GRMZM2G068672//GRMZM2G179827//GRMZM2G089850//GRMZM2G116063//GRMZM2G118047//GRMZM2G042756//GRMZM2G098696//GRMZM2G056600//GRMZM2G010669//GRMZM2G460594//GRMZM2G105348//GRMZM2G353553//GRMZM2G170079//GRMZM2G301485//GRMZM2G165272//GRMZM2G177046//GRMZM2G124037//GRMZM2G164909//GRMZM2G044322	MIKC//NAC//ERF//HB//Orphans//C2C2-Dof//HB//HSF//ERF//HSF//HB//MIKC//Orphans//HSF//bZIP//bZIP//HSF//HSF//bZIP//ERF//HSF//EIL	22
GO:0045449	P	regulation of transcription	26	131	1708	25864	4.7e-07	1.2e-05	GRMZM2G160687 // GRMZM2G094067 // GRMZM2G169382 // GRMZM2G115357 // GRMZM2G068672 // GRMZM2G179827 // GRMZM2G089850 // GRMZM2G116063 // GRMZM2G118047 // GRMZM2G042756 // GRMZM2G098696 // GRMZM2G056600 // GRMZM2G010669 // GRMZM2G460594 // GRMZM2G105348 // GRMZM2G353553 // GRMZM2G167794 // GRMZM2G128421 // GRMZM2G170079 // GRMZM2G301485 // GRMZM2G165272 // GRMZM2G177046 // GRMZM2G124037 // GRMZM2G1…	GRMZM2G160687//GRMZM2G094067//GRMZM2G169382//GRMZM2G068672//GRMZM2G179827//GRMZM2G089850//GRMZM2G116063//GRMZM2G118047//GRMZM2G042756//GRMZM2G098696//GRMZM2G056600//GRMZM2G010669//GRMZM2G460594//GRMZM2G105348//GRMZM2G353553//GRMZM2G170079//GRMZM2G301485//GRMZM2G165272//GRMZM2G177046//GRMZM2G124037//GRMZM2G164909//GRMZM2G044322	MIKC//NAC//ERF//HB//Orphans//C2C2-Dof//HB//HSF//ERF//HSF//HB//MIKC//Orphans//HSF//bZIP//bZIP//HSF//HSF//bZIP//ERF//HSF//EIL	22
GO:0051252	P	regulation of RNA metabolic process	26	131	1719	25864	5.3e-07	1.3e-05	GRMZM2G160687 // GRMZM2G094067 // GRMZM2G169382 // GRMZM2G115357 // GRMZM2G068672 // GRMZM2G179827 // GRMZM2G089850 // GRMZM2G116063 // GRMZM2G118047 // GRMZM2G042756 // GRMZM2G098696 // GRMZM2G056600 // GRMZM2G010669 // GRMZM2G460594 // GRMZM2G105348 // GRMZM2G353553 // GRMZM2G167794 // GRMZM2G128421 // GRMZM2G170079 // GRMZM2G301485 // GRMZM2G165272 // GRMZM2G177046 // GRMZM2G124037 // GRMZM2G1…	GRMZM2G160687//GRMZM2G094067//GRMZM2G169382//GRMZM2G068672//GRMZM2G179827//GRMZM2G089850//GRMZM2G116063//GRMZM2G118047//GRMZM2G042756//GRMZM2G098696//GRMZM2G056600//GRMZM2G010669//GRMZM2G460594//GRMZM2G105348//GRMZM2G353553//GRMZM2G170079//GRMZM2G301485//GRMZM2G165272//GRMZM2G177046//GRMZM2G124037//GRMZM2G164909//GRMZM2G044322	MIKC//NAC//ERF//HB//Orphans//C2C2-Dof//HB//HSF//ERF//HSF//HB//MIKC//Orphans//HSF//bZIP//bZIP//HSF//HSF//bZIP//ERF//HSF//EIL	22
GO:0010608	P	posttranscriptional regulation of gene expression	8	131	135	25864	6.7e-07	1.5e-05	GRMZM2G043147 // GRMZM2G115357 // GRMZM2G128421 // GRMZM2G360681 // GRMZM2G024668 // GRMZM2G025992 // GRMZM2G046576 // GRMZM2G054361	-	-	0
GO:0000302	P	response to reactive oxygen species	7	131	91	25864	6.6e-07	1.5e-05	GRMZM2G012455 // GRMZM5G803365 // GRMZM2G404249 // GRMZM2G034157 // GRMZM2G083810 // GRMZM2G098167 // GRMZM2G360681	-	-	0
GO:0019219	P	regulation of nucleobase, nucleoside, nucleotide and nucleic acid metabolic process	26	131	1755	25864	7.7e-07	1.7e-05	GRMZM2G160687 // GRMZM2G094067 // GRMZM2G169382 // GRMZM2G115357 // GRMZM2G068672 // GRMZM2G179827 // GRMZM2G089850 // GRMZM2G116063 // GRMZM2G118047 // GRMZM2G042756 // GRMZM2G098696 // GRMZM2G056600 // GRMZM2G010669 // GRMZM2G460594 // GRMZM2G105348 // GRMZM2G353553 // GRMZM2G167794 // GRMZM2G128421 // GRMZM2G170079 // GRMZM2G301485 // GRMZM2G165272 // GRMZM2G177046 // GRMZM2G124037 // GRMZM2G1…	GRMZM2G160687//GRMZM2G094067//GRMZM2G169382//GRMZM2G068672//GRMZM2G179827//GRMZM2G089850//GRMZM2G116063//GRMZM2G118047//GRMZM2G042756//GRMZM2G098696//GRMZM2G056600//GRMZM2G010669//GRMZM2G460594//GRMZM2G105348//GRMZM2G353553//GRMZM2G170079//GRMZM2G301485//GRMZM2G165272//GRMZM2G177046//GRMZM2G124037//GRMZM2G164909//GRMZM2G044322	MIKC//NAC//ERF//HB//Orphans//C2C2-Dof//HB//HSF//ERF//HSF//HB//MIKC//Orphans//HSF//bZIP//bZIP//HSF//HSF//bZIP//ERF//HSF//EIL	22
GO:0009266	P	response to temperature stimulus	13	131	464	25864	9.2e-07	1.9e-05	GRMZM2G042756 // GRMZM2G012455 // GRMZM5G803365 // GRMZM2G404249 // GRMZM2G035063 // GRMZM2G043147 // GRMZM2G024668 // GRMZM2G083810 // GRMZM2G360681 // GRMZM2G300965 // GRMZM2G034157 // GRMZM2G410812 // GRMZM2G013652	GRMZM2G042756	ERF	1
GO:0051171	P	regulation of nitrogen compound metabolic process	26	131	1773	25864	9.3e-07	1.9e-05	GRMZM2G160687//GRMZM2G094067//GRMZM2G169382//GRMZM2G115357//GRMZM2G068672//GRMZM2G179827//GRMZM2G089850//GRMZM2G116063//GRMZM2G118047//GRMZM2G042756//GRMZM2G098696//GRMZM2G056600//GRMZM2G010669//GRMZM2G460594//GRMZM2G105348//GRMZM2G353553//GRMZM2G167794//GRMZM2G128421//GRMZM2G170079//GRMZM2G301485//GRMZM2G165272//GRMZM2G177046//GRMZM2G124037//GRMZM2G164909//GRMZM2G044322//GRMZM2G020054	GRMZM2G160687//GRMZM2G094067//GRMZM2G169382//GRMZM2G068672//GRMZM2G179827//GRMZM2G089850//GRMZM2G116063//GRMZM2G118047//GRMZM2G042756//GRMZM2G098696//GRMZM2G056600//GRMZM2G010669//GRMZM2G460594//GRMZM2G105348//GRMZM2G353553//GRMZM2G170079//GRMZM2G301485//GRMZM2G165272//GRMZM2G177046//GRMZM2G124037//GRMZM2G164909//GRMZM2G044322	MIKC//NAC//ERF//HB//Orphans//C2C2-Dof//HB//HSF//ERF//HSF//HB//MIKC//Orphans//HSF//bZIP//bZIP//HSF//HSF//bZIP//ERF//HSF//EIL	22
GO:0010467	P	gene expression	38	131	3342	25864	1e-06	2e-05	GRMZM2G160687//GRMZM2G094067//GRMZM2G169382//GRMZM2G024668//GRMZM2G360681//GRMZM2G068672//GRMZM2G179827//GRMZM2G089850//GRMZM2G116063//GRMZM2G118047//GRMZM2G042756//GRMZM2G098696//GRMZM2G056600//GRMZM2G115357//GRMZM2G177098//GRMZM2G054361//GRMZM2G010669//GRMZM2G460594//GRMZM2G105348//GRMZM2G353553//GRMZM2G167794//GRMZM2G128421//GRMZM2G170079//GRMZM2G119393//GRMZM2G301485//GRMZM2G134107//GRMZM2G16…	GRMZM2G160687//GRMZM2G094067//GRMZM2G169382//GRMZM2G068672//GRMZM2G179827//GRMZM2G089850//GRMZM2G116063//GRMZM2G118047//GRMZM2G042756//GRMZM2G098696//GRMZM2G056600//GRMZM2G010669//GRMZM2G460594//GRMZM2G105348//GRMZM2G353553//GRMZM2G170079//GRMZM2G301485//GRMZM2G165272//GRMZM2G177046//GRMZM2G124037//GRMZM2G164909//GRMZM2G044322	MIKC//NAC//ERF//HB//Orphans//C2C2-Dof//HB//HSF//ERF//HSF//HB//MIKC//Orphans//HSF//bZIP//bZIP//HSF//HSF//bZIP//ERF//HSF//EIL	22
GO:0006457	P	protein folding	10	131	261	25864	1.2e-06	2.3e-05	GRMZM2G035063//GRMZM2G012455//GRMZM2G404249//GRMZM2G024668//GRMZM2G083810//GRMZM2G410812//GRMZM2G039886//GRMZM2G069651//GRMZM2G034157//GRMZM2G013652	-	-	0
GO:0034645	P	cellular macromolecule biosynthetic process	36	131	3306	25864	5.9e-06	0.00011	GRMZM2G160687//GRMZM2G094067//GRMZM2G169382//GRMZM2G115357//GRMZM2G360681//GRMZM2G068672//GRMZM2G179827//GRMZM2G089850//GRMZM2G116063//GRMZM2G118047//GRMZM2G042756//GRMZM2G098696//GRMZM2G056600//GRMZM2G177098//GRMZM2G054361//GRMZM2G010669//GRMZM2G460594//GRMZM2G105348//GRMZM2G353553//GRMZM2G167794//GRMZM2G128421//GRMZM2G170079//GRMZM2G119393//GRMZM2G301485//GRMZM2G134107//GRMZM2G165272//GRMZM2G17…	GRMZM2G160687//GRMZM2G094067//GRMZM2G169382//GRMZM2G068672//GRMZM2G179827//GRMZM2G089850//GRMZM2G116063//GRMZM2G118047//GRMZM2G042756//GRMZM2G098696//GRMZM2G056600//GRMZM2G010669//GRMZM2G460594//GRMZM2G105348//GRMZM2G353553//GRMZM2G170079//GRMZM2G301485//GRMZM2G165272//GRMZM2G177046//GRMZM2G124037//GRMZM2G164909//GRMZM2G044322//GRMZM2G020054	MIKC//NAC//ERF//HB//Orphans//C2C2-Dof//HB//HSF//ERF//HSF//HB//MIKC//Orphans//HSF//bZIP//bZIP//HSF//HSF//bZIP//ERF//HSF//EIL//ERF	23
GO:0009059	P	macromolecule biosynthetic process	36	131	3314	25864	6.2e-06	0.00011	GRMZM2G160687//GRMZM2G094067//GRMZM2G169382//GRMZM2G115357//GRMZM2G360681//GRMZM2G068672//GRMZM2G179827//GRMZM2G089850//GRMZM2G116063//GRMZM2G118047//GRMZM2G042756//GRMZM2G098696//GRMZM2G056600//GRMZM2G177098//GRMZM2G054361//GRMZM2G010669//GRMZM2G460594//GRMZM2G105348//GRMZM2G353553//GRMZM2G167794//GRMZM2G128421//GRMZM2G170079//GRMZM2G119393//GRMZM2G301485//GRMZM2G134107//GRMZM2G165272//GRMZM2G17…	GRMZM2G160687//GRMZM2G094067//GRMZM2G169382//GRMZM2G068672//GRMZM2G179827//GRMZM2G089850//GRMZM2G116063//GRMZM2G118047//GRMZM2G042756//GRMZM2G098696//GRMZM2G056600//GRMZM2G010669//GRMZM2G460594//GRMZM2G105348//GRMZM2G353553//GRMZM2G170079//GRMZM2G301485//GRMZM2G165272//GRMZM2G177046//GRMZM2G124037//GRMZM2G164909//GRMZM2G044322//GRMZM2G020054	MIKC//NAC//ERF//HB//Orphans//C2C2-Dof//HB//HSF//ERF//HSF//HB//MIKC//Orphans//HSF//bZIP//bZIP//HSF//HSF//bZIP//ERF//HSF//EIL//ERF	23
GO:0009416	P	response to light stimulus	12	131	498	25864	1.1e-05	0.00019	GRMZM2G012455//GRMZM5G803365//GRMZM2G404249//GRMZM2G056600//GRMZM2G022206//GRMZM2G083810//GRMZM2G360681//GRMZM2G098167//GRMZM2G052344//GRMZM2G034157//GRMZM2G025992//GRMZM2G177229	GRMZM2G056600	HB	1
GO:0042221	P	response to chemical stimulus	26	131	2052	25864	1.3e-05	0.00022	GRMZM2G012455//GRMZM2G115357//GRMZM2G083810//GRMZM2G360681//GRMZM2G088064//GRMZM2G462760//GRMZM2G059314//GRMZM2G034157//GRMZM2G042756//GRMZM2G098696//GRMZM2G098167//GRMZM2G024668//GRMZM2G054361//GRMZM2G108153//GRMZM2G098750//GRMZM5G803365//GRMZM2G056600//GRMZM2G446858//GRMZM2G167794//GRMZM2G128421//GRMZM2G361475//GRMZM2G012636//GRMZM2G404249//GRMZM2G011463//GRMZM2G052344//GRMZM2G025992	GRMZM2G042756//GRMZM2G098696//GRMZM2G056600	ERF//HSF//HB	3
GO:0009314	P	response to radiation	12	131	512	25864	1.4e-05	0.00024	GRMZM2G012455//GRMZM5G803365//GRMZM2G404249//GRMZM2G056600//GRMZM2G022206//GRMZM2G083810//GRMZM2G360681//GRMZM2G098167//GRMZM2G052344//GRMZM2G034157//GRMZM2G025992//GRMZM2G177229	GRMZM2G056600	HB	1
GO:0043565	F	sequence-specific DNA binding	13	131	571	25864	8.4e-06	0.00039	GRMZM2G105348//GRMZM2G177046//GRMZM2G353553//GRMZM2G164909//GRMZM2G170079//GRMZM2G118047//GRMZM2G042756//GRMZM2G068672//GRMZM2G301485//GRMZM2G098696//GRMZM2G056600//GRMZM2G165272//GRMZM2G116063	GRMZM2G105348//GRMZM2G177046//GRMZM2G353553//GRMZM2G164909//GRMZM2G170079//GRMZM2G118047//GRMZM2G042756//GRMZM2G068672//GRMZM2G301485//GRMZM2G098696//GRMZM2G056600//GRMZM2G165272	HSF//bZIP//bZIP//HSF//bZIP//HSF//ERF//HB//HSF//HSF//HB//HSF	12
GO:0009628	P	response to abiotic stimulus	20	131	1397	25864	2.8e-05	0.00045	GRMZM2G042756//GRMZM2G012455//GRMZM5G803365//GRMZM2G404249//GRMZM2G056600//GRMZM2G035063//GRMZM2G098750//GRMZM2G024668//GRMZM2G022206//GRMZM2G083810//GRMZM2G177229//GRMZM2G360681//GRMZM2G300965//GRMZM2G043147//GRMZM2G098167//GRMZM2G052344//GRMZM2G034157//GRMZM2G025992//GRMZM2G410812//GRMZM2G013652	GRMZM2G042756//GRMZM2G056600//GRMZM2G177229	ERF//HB//C3H	3
GO:0006979	P	response to oxidative stress	10	131	391	25864	3.8e-05	0.00058	GRMZM2G108153//GRMZM2G012455//GRMZM5G803365//GRMZM2G404249//GRMZM2G083810//GRMZM2G360681//GRMZM2G098167//GRMZM2G361475//GRMZM2G034157//GRMZM2G025992	-	-	0
GO:0051082	F	unfolded protein binding	7	131	153	25864	1.7e-05	0.0006	GRMZM2G012455//GRMZM2G404249//GRMZM2G024668//GRMZM2G083810//GRMZM2G034157//GRMZM2G039886//GRMZM2G069651	-	-	0
GO:0009733	P	response to auxin stimulus	8	131	244	25864	4.3e-05	0.00065	GRMZM2G462760//GRMZM2G446858//GRMZM2G167794//GRMZM2G115357//GRMZM2G011463//GRMZM2G128421//GRMZM2G054361//GRMZM2G012636	-	-	0
GO:0006417	P	regulation of translation	5	131	74	25864	5e-05	0.00074	GRMZM2G115357//GRMZM2G054361//GRMZM2G360681//GRMZM2G046576//GRMZM2G128421	-	-	0
GO:0016070	P	RNA metabolic process	28	131	2504	25864	5.3e-05	0.00076	GRMZM2G160687//GRMZM2G094067//GRMZM2G169382//GRMZM2G115357//GRMZM2G068672//GRMZM2G179827//GRMZM2G089850//GRMZM2G116063//GRMZM2G118047//GRMZM2G042756//GRMZM2G098696//GRMZM2G056600//GRMZM2G010669//GRMZM2G460594//GRMZM2G105348//GRMZM2G353553//GRMZM2G167794//GRMZM2G128421//GRMZM2G170079//GRMZM2G119393//GRMZM2G301485//GRMZM2G165272//GRMZM2G177046//GRMZM2G124037//GRMZM2G164909//GRMZM2G044322//GRMZM2G05…	GRMZM2G160687//GRMZM2G094067//GRMZM2G169382//GRMZM2G068672//GRMZM2G179827//GRMZM2G089850//GRMZM2G116063//GRMZM2G118047//GRMZM2G042756//GRMZM2G098696//GRMZM2G056600//GRMZM2G010669//GRMZM2G460594//GRMZM2G105348//GRMZM2G353553//GRMZM2G170079//GRMZM2G301485//GRMZM2G165272//GRMZM2G177046//GRMZM2G124037//GRMZM2G164909//GRMZM2G044322	MIKC//NAC//ERF//HB//Orphans//C2C2-Dof//HB//HSF//ERF//HSF//HB//MIKC//Orphans//HSF//bZIP//bZIP//HSF//HSF//bZIP//ERF//HSF//EIL	22
GO:0009734	P	auxin mediated signaling pathway	6	131	125	25864	5.5e-05	0.00076	GRMZM2G462760//GRMZM2G167794//GRMZM2G115357//GRMZM2G011463//GRMZM2G128421//GRMZM2G012636	-	-	0
GO:0009058	P	biosynthetic process	43	131	4789	25864	6.8e-05	0.00093	GRMZM2G160687//GRMZM2G094067//GRMZM2G169382//GRMZM2G115357//GRMZM2G108285//GRMZM2G360681//GRMZM2G068672//GRMZM2G179827//GRMZM2G164909//GRMZM2G089850//GRMZM2G116063//GRMZM2G118047//GRMZM2G042756//GRMZM2G382534//GRMZM2G098696//GRMZM2G409312//GRMZM2G177098//GRMZM2G054361//GRMZM2G010669//GRMZM2G460594//GRMZM2G105348//GRMZM2G353553//GRMZM2G056600//GRMZM2G167794//GRMZM2G128421//GRMZM2G170079//GRMZM2G11…	GRMZM2G160687//GRMZM2G094067//GRMZM2G169382//GRMZM2G068672//GRMZM2G179827//GRMZM2G164909//GRMZM2G089850//GRMZM2G116063//GRMZM2G118047//GRMZM2G042756//GRMZM2G098696//GRMZM2G010669//GRMZM2G460594//GRMZM2G105348//GRMZM2G353553//GRMZM2G056600//GRMZM2G170079//GRMZM2G301485//GRMZM2G165272//GRMZM2G177046//GRMZM2G124037//GRMZM2G044322//GRMZM2G020054	MIKC//NAC//ERF//HB//Orphans//HSF//C2C2-Dof//HB//HSF//ERF//HSF//MIKC//Orphans//HSF//bZIP//HB//bZIP//HSF//HSF//bZIP//ERF//EIL//ERF	23
GO:0071365	P	cellular response to auxin stimulus	6	131	131	25864	7e-05	0.00093	GRMZM2G462760//GRMZM2G167794//GRMZM2G115357//GRMZM2G011463//GRMZM2G128421//GRMZM2G012636	-	-	0
GO:0032268	P	regulation of cellular protein metabolic process	5	131	85	25864	9.4e-05	0.0012	GRMZM2G115357//GRMZM2G054361//GRMZM2G360681//GRMZM2G046576//GRMZM2G128421	-	-	0
GO:0010035	P	response to inorganic substance	12	131	645	25864	0.00013	0.0016	GRMZM2G012455//GRMZM5G803365//GRMZM2G404249//GRMZM2G054361//GRMZM2G024668//GRMZM2G083810//GRMZM2G360681//GRMZM2G098167//GRMZM2G059314//GRMZM2G034157//GRMZM2G025992//GRMZM2G088064	-	-	0
GO:0044249	P	cellular biosynthetic process	41	131	4603	25864	0.00013	0.0016	GRMZM2G160687//GRMZM2G094067//GRMZM2G169382//GRMZM2G115357//GRMZM2G108285//GRMZM2G360681//GRMZM2G068672//GRMZM2G179827//GRMZM2G164909//GRMZM2G089850//GRMZM2G116063//GRMZM2G118047//GRMZM2G042756//GRMZM2G382534//GRMZM2G098696//GRMZM2G409312//GRMZM2G177098//GRMZM2G054361//GRMZM2G010669//GRMZM2G460594//GRMZM2G105348//GRMZM2G353553//GRMZM2G056600//GRMZM2G167794//GRMZM2G128421//GRMZM2G170079//GRMZM2G11…	GRMZM2G160687//GRMZM2G094067//GRMZM2G169382//GRMZM2G068672//GRMZM2G179827//GRMZM2G164909//GRMZM2G089850//GRMZM2G116063//GRMZM2G118047//GRMZM2G042756//GRMZM2G098696//GRMZM2G010669//GRMZM2G460594//GRMZM2G105348//GRMZM2G353553//GRMZM2G056600//GRMZM2G170079//GRMZM2G301485//GRMZM2G165272//GRMZM2G177046//GRMZM2G124037//GRMZM2G044322//GRMZM2G020054	MIKC//NAC//ERF//HB//Orphans//HSF//C2C2-Dof//HB//HSF//ERF//HSF//MIKC//Orphans//HSF//bZIP//HB//bZIP//HSF//HSF//bZIP//ERF//EIL//ERF	23
GO:0051246	P	regulation of protein metabolic process	5	131	96	25864	0.00016	0.002	GRMZM2G115357//GRMZM2G054361//GRMZM2G360681//GRMZM2G046576//GRMZM2G128421	-	-	0
GO:0070887	P	cellular response to chemical stimulus	10	131	488	25864	0.00022	0.0027	GRMZM2G462760//GRMZM2G167794//GRMZM2G115357//GRMZM2G011463//GRMZM2G128421//GRMZM2G012636//GRMZM2G056600//GRMZM2G024668//GRMZM2G025992//GRMZM2G054361	GRMZM2G056600	HB	1
GO:0048366	P	leaf development	6	131	189	25864	0.00047	0.0056	GRMZM2G160687//GRMZM2G446858//GRMZM2G024668//GRMZM2G022206//GRMZM2G149024//GRMZM2G010669	GRMZM2G160687	MIKC	1
GO:0022621	P	shoot system development	7	131	276	25864	0.0006	0.0066	GRMZM2G160687//GRMZM2G446858//GRMZM2G094067//GRMZM2G024668//GRMZM2G022206//GRMZM2G149024//GRMZM2G010669	GRMZM2G160687//GRMZM2G094067	MIKC//NAC	2
GO:0009755	P	hormone-mediated signaling pathway	7	131	275	25864	0.00058	0.0066	GRMZM2G462760//GRMZM2G167794//GRMZM2G115357//GRMZM2G011463//GRMZM2G056600//GRMZM2G128421//GRMZM2G012636	GRMZM2G056600	HB	1
GO:0048367	P	shoot development	7	131	276	25864	0.0006	0.0066	GRMZM2G160687//GRMZM2G446858//GRMZM2G094067//GRMZM2G024668//GRMZM2G022206//GRMZM2G149024//GRMZM2G010669	GRMZM2G160687//GRMZM2G094067	MIKC//NAC	2
GO:0048827	P	phyllome development	6	131	204	25864	0.0007	0.0076	GRMZM2G160687//GRMZM2G446858//GRMZM2G024668//GRMZM2G022206//GRMZM2G149024//GRMZM2G010669	GRMZM2G160687	MIKC	1
GO:0023033	P	signaling pathway	6	131	214	25864	0.00089	0.0095	GRMZM2G462760//GRMZM2G167794//GRMZM2G115357//GRMZM2G011463//GRMZM2G128421//GRMZM2G012636	-	-	0
GO:0032870	P	cellular response to hormone stimulus	7	131	306	25864	0.0011	0.011	GRMZM2G462760//GRMZM2G167794//GRMZM2G115357//GRMZM2G011463//GRMZM2G056600//GRMZM2G128421//GRMZM2G012636	GRMZM2G056600	HB	1
GO:0071310	P	cellular response to organic substance	8	131	414	25864	0.0014	0.014	GRMZM2G462760//GRMZM2G167794//GRMZM2G115357//GRMZM2G011463//GRMZM2G056600//GRMZM2G128421//GRMZM2G025992//GRMZM2G012636	GRMZM2G056600	HB	1
GO:0071495	P	cellular response to endogenous stimulus	7	131	335	25864	0.0018	0.018	GRMZM2G462760//GRMZM2G167794//GRMZM2G115357//GRMZM2G011463//GRMZM2G056600//GRMZM2G128421//GRMZM2G012636	GRMZM2G056600	HB	1
GO:0044260	P	cellular macromolecule metabolic process	50	131	6785	25864	0.0019	0.019	GRMZM2G012455//GRMZM2G160687//GRMZM2G094067//GRMZM2G169382//GRMZM2G024668//GRMZM2G083810//GRMZM2G360681//GRMZM2G068672//GRMZM2G179827//GRMZM2G069651//GRMZM2G089850//GRMZM2G174855//GRMZM2G126928//GRMZM2G013652//GRMZM2G116063//GRMZM2G129018//GRMZM2G034157//GRMZM2G118047//GRMZM2G042756//GRMZM2G098696//GRMZM2G056600//GRMZM2G115357//GRMZM2G177098//GRMZM2G054361//GRMZM2G010669//GRMZM2G476477//GRMZM2G46…	GRMZM2G160687//GRMZM2G094067//GRMZM2G169382//GRMZM2G068672//GRMZM2G179827//GRMZM2G089850//GRMZM2G116063//GRMZM2G118047//GRMZM2G042756//GRMZM2G098696//GRMZM2G056600//GRMZM2G010669//GRMZM2G460594//GRMZM2G105348//GRMZM2G353553//GRMZM2G170079//GRMZM2G301485//GRMZM2G165272//GRMZM2G177046//GRMZM2G124037//GRMZM2G164909//GRMZM2G044322//GRMZM2G020054	MIKC//NAC//ERF//HB//Orphans//C2C2-Dof//HB//HSF//ERF//HSF//HB//MIKC//Orphans//HSF//bZIP//bZIP//HSF//HSF//bZIP//ERF//HSF//EIL//ERF	23
GO:0023046	P	signaling process	11	131	806	25864	0.0029	0.028	GRMZM2G462760//GRMZM2G473906//GRMZM2G167794//GRMZM2G115357//GRMZM2G011463//GRMZM2G129018//GRMZM2G179827//GRMZM2G056600//GRMZM2G128421//GRMZM2G012636//GRMZM2G460594	GRMZM2G179827//GRMZM2G056600	Orphans//HB	2
GO:0023060	P	signal transmission	11	131	805	25864	0.0029	0.028	GRMZM2G462760//GRMZM2G473906//GRMZM2G167794//GRMZM2G115357//GRMZM2G011463//GRMZM2G129018//GRMZM2G179827//GRMZM2G056600//GRMZM2G128421//GRMZM2G012636//GRMZM2G460594	GRMZM2G179827//GRMZM2G056600	Orphans//HB	2
GO:0005507	F	copper ion binding	7	131	304	25864	0.001	0.029	GRMZM2G035063//GRMZM2G008106//GRMZM2G042660//GRMZM2G410812//GRMZM2G013652//GRMZM2G088064//GRMZM2G070199	-	-	0
GO:0048519	P	negative regulation of biological process	7	131	372	25864	0.0032	0.03	GRMZM2G160687//GRMZM2G010669//GRMZM2G022206//GRMZM2G098696//GRMZM2G056600//GRMZM2G025992//GRMZM2G046576	GRMZM2G160687//GRMZM2G010669//GRMZM2G098696//GRMZM2G056600	MIKC//MIKC//HSF//HB	4
GO:0048513	P	organ development	10	131	739	25864	0.0047	0.043	GRMZM2G034985//GRMZM2G160687//GRMZM2G446858//GRMZM2G094067//GRMZM2G024668//GRMZM2G022206//GRMZM2G042756//GRMZM2G149024//GRMZM2G056600//GRMZM2G010669	GRMZM2G160687//GRMZM2G094067//GRMZM2G042756//GRMZM2G056600	MIKC//NAC//ERF//HB	4
GO:0048731	P	system development	10	131	739	25864	0.0047	0.043	GRMZM2G034985//GRMZM2G160687//GRMZM2G446858//GRMZM2G094067//GRMZM2G024668//GRMZM2G022206//GRMZM2G042756//GRMZM2G149024//GRMZM2G056600//GRMZM2G010669	GRMZM2G160687//GRMZM2G094067//GRMZM2G042756//GRMZM2G056600	MIKC//NAC//ERF//HB	4
GO:0050793	P	regulation of developmental process	6	131	311	25864	0.0055	0.049	GRMZM2G160687//GRMZM2G022206//GRMZM2G042756//GRMZM2G056600//GRMZM2G010669//GRMZM2G351347	GRMZM2G160687//GRMZM2G042756//GRMZM2G056600//GRMZM2G010669	MIKC//ERF//HB//MIKC	4

## Sheet: M9
GO enrichment analysis of genes in M9.
GO_acc	Term_type	Term	Queryitem	Querytotal	Bgitem	Bgtotal	Pvalue	FDR	Entries	TF_IDs	TF_families	TF_number
GO:0005576	C	extracellular region	8	66	575	25864	0.00011	0.0061	GRMZM2G074585//GRMZM2G029780//GRMZM2G113761//GRMZM2G118873//GRMZM2G002034//GRMZM2G121308//GRMZM2G392125//GRMZM2G005633	-	-	0
GO:0016798	F	hydrolase activity, acting on glycosyl bonds	7	66	526	25864	0.00041	0.025	GRMZM2G055585//GRMZM2G113761//GRMZM2G430942//GRMZM2G002034//GRMZM2G392125//GRMZM2G005633//GRMZM2G000566	-	-	0
GO:0004553	F	hydrolase activity, hydrolyzing O-glycosyl compounds	7	66	477	25864	0.00023	0.025	GRMZM2G055585//GRMZM2G113761//GRMZM2G430942//GRMZM2G002034//GRMZM2G392125//GRMZM2G005633//GRMZM2G000566	-	-	0

## Sheet: M10
GO enrichment analysis of genes in M10.
GO_acc	Term_type	Term	Queryitem	Querytotal	Bgitem	Bgtotal	Pvalue	FDR	Entries	TF_IDs	TF_families	TF_number
GO:0046914	F	transition metal ion binding	14	39	3109	25864	0.00011	0.0024	GRMZM2G090245//GRMZM2G023840//GRMZM2G067225//GRMZM2G171078//GRMZM2G139193//GRMZM2G011357//GRMZM2G166192//GRMZM2G085392//GRMZM2G101916//GRMZM2G316007//AC210013.4_FG002//GRMZM2G404676//GRMZM2G004211//GRMZM2G438386	GRMZM2G011357	C2H2	1
GO:0005507	F	copper ion binding	5	39	304	25864	9.7e-05	0.0024	GRMZM2G438386//GRMZM2G101916//AC210013.4_FG002//GRMZM2G085392//GRMZM2G139193	-	-	0
GO:0043169	F	cation binding	14	39	4135	25864	0.002	0.013	GRMZM2G090245//GRMZM2G023840//GRMZM2G067225//GRMZM2G171078//GRMZM2G139193//GRMZM2G011357//GRMZM2G166192//GRMZM2G085392//GRMZM2G101916//GRMZM2G316007//AC210013.4_FG002//GRMZM2G404676//GRMZM2G004211//GRMZM2G438386	GRMZM2G011357	C2H2	1
GO:0043167	F	ion binding	14	39	4136	25864	0.002	0.013	GRMZM2G090245//GRMZM2G023840//GRMZM2G067225//GRMZM2G171078//GRMZM2G139193//GRMZM2G011357//GRMZM2G166192//GRMZM2G085392//GRMZM2G101916//GRMZM2G316007//AC210013.4_FG002//GRMZM2G404676//GRMZM2G004211//GRMZM2G438386	GRMZM2G011357	C2H2	1
GO:0020037	F	heme binding	5	39	575	25864	0.0017	0.013	GRMZM2G171078//GRMZM2G023840//GRMZM2G067225//GRMZM2G404676//GRMZM2G004211	-	-	0
GO:0046872	F	metal ion binding	14	39	4124	25864	0.002	0.013	GRMZM2G090245//GRMZM2G023840//GRMZM2G067225//GRMZM2G171078//GRMZM2G139193//GRMZM2G011357//GRMZM2G166192//GRMZM2G085392//GRMZM2G101916//GRMZM2G316007//AC210013.4_FG002//GRMZM2G404676//GRMZM2G004211//GRMZM2G438386	GRMZM2G011357	C2H2	1
GO:0046906	F	tetrapyrrole binding	5	39	591	25864	0.0019	0.013	GRMZM2G171078//GRMZM2G023840//GRMZM2G067225//GRMZM2G404676//GRMZM2G004211	-	-	0
GO:0009055	F	electron carrier activity	5	39	628	25864	0.0025	0.014	GRMZM2G139193//GRMZM2G101916//GRMZM2G067225//GRMZM2G085392//AC210013.4_FG002	-	-	0
GO:0005506	F	iron ion binding	5	39	712	25864	0.0042	0.021	GRMZM2G171078//GRMZM2G023840//GRMZM2G067225//GRMZM2G404676//GRMZM2G004211	-	-	0
