# Supplementary material for: A systems approach to a spatio-temporal understanding of the drought stress response in maize
Source: Sci Rep. 2017 Jul 26;7:6590. doi: 10.1038/s41598-017-06929-y (PMC5529502; doi:10.1038/s41598-017-06929-y)
Supplement: Supplementary file 7 — Table S6 [file 41598_2017_6929_MOESM7_ESM.xls]

## Sheet: Sheet
Table_S6_Alternative splicing (AS) types distributing among the 10 network modules.
Type (Top 10)	Structure	Total				M1				M2				M3				M4				M5				M6				M7				M8				M9				M10
		AS Events No.	AS Event Freq.(%)	AS Gene No.	AS Gene Freq.(%)	AS Events No.	AS Event Freq.(%)	AS Gene No.	AS Gene Freq.(%)	AS Events No.	AS Event Freq.(%)	AS Gene No.	AS Gene Freq.(%)	AS Events No.	AS Event Freq.(%)	AS Gene No.	AS Gene Freq.(%)	AS Events No.	AS Event Freq.(%)	AS Gene No.	AS Gene Freq.(%)	AS Events No.	AS Event Freq.(%)	AS Gene No.	AS Gene Freq.(%)	AS Events No.	AS Event Freq.(%)	AS Gene No.	AS Gene Freq.(%)	AS Events No.	AS Event Freq.(%)	AS Gene No.	AS Gene Freq.(%)	AS Events No.	AS Event Freq.(%)	AS Gene No.	AS Gene Freq.(%)	AS Events No.	AS Event Freq.(%)	AS Gene No.	AS Gene Freq.(%)	AS Events No.	AS Event Freq.(%)	AS Gene No.	AS Gene Freq.(%)
Intron retention(IR)		2577	42.4687	1689	19.8123	849	41.4956	521	25.3281	235	34.6608	172	15.035	745	44.6108	502	19.2706	205	47.1264	136	15.9624	30	46.875	20	18.5185	129	42.7152	85	16.0377	248	43.739	167	20.2916	90	39.6476	51	20.9877	32	59.2593	22	25.2874	14	56	13	17.1053
Alt acceptor(AA)		936	15.4252	692	8.1173	311	15.2004	238	11.5702	118	17.4041	85	7.43007	248	14.8503	178	6.83301	67	15.4023	53	6.22066	14	21.875	8	7.40741	53	17.5497	42	7.92453	79	13.933	61	7.41191	32	14.0969	18	7.40741	10	18.5185	5	5.74713	4	16	4	5.26316
Alt donor(AD)		643	10.5966	538	6.31085	219	10.7038	186	9.04229	88	12.9794	71	6.20629	168	10.0599	144	5.52783	43	9.88506	36	4.22535	4	6.25	4	3.7037	43	14.2384	32	6.03774	46	8.11287	41	4.98177	27	11.8943	19	7.81893	2	3.7037	2	2.29885	3	12	3	3.94737
Exon skipping(ES)		423	6.971	330	3.87097	164	8.01564	127	6.17404	79	11.6519	64	5.59441	89	5.32934	70	2.68714	35	8.04598	26	3.05164	2	3.125	2	1.85185	14	4.63576	12	2.26415	34	5.99647	24	2.91616	5	2.20264	4	1.64609	1	1.85185	1	1.14943	0	0	0	0
IR1+IR2		401	6.60844	285	3.34311	134	6.54936	88	4.27807	32	4.71976	20	1.74825	115	6.88623	87	3.33973	29	6.66667	25	2.93427	2	3.125	2	1.85185	24	7.94702	18	3.39623	35	6.17284	25	3.03767	24	10.5727	14	5.76132	5	9.25926	5	5.74713	1	4	1	1.31579
AA+AD		153	2.52142	132	1.54839	61	2.98143	46	2.23627	14	2.0649	14	1.22378	40	2.39521	36	1.38196	8	1.83908	8	0.938967	3	4.6875	3	2.77778	9	2.98013	8	1.50943	14	2.46914	14	1.70109	4	1.76211	3	1.23457	0	0	0	0	0	0	0	0
IR1 or IR2		142	2.34015	103	1.20821	61	2.98143	39	1.89596	9	1.32743	8	0.699301	38	2.27545	27	1.03647	8	1.83908	7	0.821596	0	0	0	0	5	1.65563	4	0.754717	16	2.82187	13	1.57959	4	1.76211	4	1.64609	1	1.85185	1	1.14943	0	0	0	0
AA or AD		100	1.64799	79	0.926686	31	1.51515	25	1.21536	7	1.03245	5	0.437063	34	2.03593	28	1.07486	5	1.14943	5	0.586854	4	6.25	3	2.77778	3	0.993377	3	0.566038	13	2.29277	8	0.972053	3	1.32159	2	0.823045	0	0	0	0	0	0	0	0
IR1+IR2+IR3		78	1.28543	59	0.692082	23	1.12414	17	0.826446	8	1.17994	4	0.34965	25	1.49701	20	0.767754	5	1.14943	4	0.469484	1	1.5625	1	0.925926	1	0.331126	1	0.188679	11	1.94004	9	1.09356	4	1.76211	3	1.23457	0	0	0	0	0	0	0	0
ES1+ES2		66	1.08767	54	0.633431	20	0.977517	15	0.729217	14	2.0649	12	1.04895	14	0.838323	12	0.460653	4	0.91954	3	0.352113	1	1.5625	1	0.925926	3	0.993377	3	0.566038	7	1.23457	6	0.72904	3	1.32159	2	0.823045	0	0	0	0	0	0	0	0
