# Supplementary material for: A systems approach to a spatio-temporal understanding of the drought stress response in maize
Source: Sci Rep. 2017 Jul 26;7:6590. doi: 10.1038/s41598-017-06929-y (PMC5529502; doi:10.1038/s41598-017-06929-y)
Supplement: Supplementary file 8 — Table S7 [file 41598_2017_6929_MOESM8_ESM.xls]

## Sheet: Sheet1
Table_S7_Summary of hub genes in 10 modules
GeneID	Degree	Hub_score	Module	Annotation	TFFamily
AC149475.2_FG005	456	0.764674	M2	Uncharacterized protein	C2H2
AC149818.2_FG004	904	0.87722	M1	Cyclin-dependent kinases regulatory subunit%3B Uncharacterized protein	-
AC155434.2_FG004	292	0.65473	M2	Uncharacterized protein	-
AC155622.2_FG001	174	0.928698	M6	Uncharacterized protein	-
AC155622.2_FG004	196	0.991619	M6	Uncharacterized protein	-
AC189771.3_FG001	711	0.970342	M4	Uncharacterized protein	-
AC190623.3_FG001	2016	0.983682	M3	photosystem II reaction center W	-
AC194158.3_FG005	62	0.982318	M8	-	-
AC194965.4_FG004	2003	0.98402	M3	Uncharacterized protein	C2C2-GATA
AC196465.3_FG006	361	0.749354	M2	Uncharacterized protein	-
AC196726.2_FG001	49	0.83795	M8	Putative uncharacterized protein	-
AC197246.3_FG001	917	0.874852	M1	Ras-related protein ARA-4%3B Uncharacterized protein	-
AC198481.3_FG004	394	0.684383	M2	-	-
AC203366.4_FG001	186	0.975305	M6	-	-
AC203535.4_FG004	2090	0.99684	M3	Rieske domain containing protein	-
AC203985.4_FG005	775	0.805918	M1	Prefoldin subunit 2%3B Uncharacterized protein	-
AC204712.3_FG002	501	0.612586	M1	-	-
AC205703.4_FG010	173	0.934557	M6	-	-
AC206788.3_FG015	2029	0.984568	M3	Uncharacterized protein	-
AC208897.3_FG004	1990	0.967766	M3	Major facilitator superfamily protein	-
AC209705.3_FG004	339	0.700408	M2	Uncharacterized protein	-
AC210013.4_FG006	1897	0.951522	M3	Uncharacterized protein	-
AC210173.4_FG002	278	0.668389	M2	-	-
AC211152.4_FG007	425	0.957345	M7	Uncharacterized protein	-
AC212769.3_FG004	693	0.989583	M4	-	-
AC217050.4_FG007	1891	0.957974	M3	Terpene synthase 7	-
AC217499.3_FG003	1997	0.97949	M3	Putative peptidase C48 domain family protein	-
AC218457.2_FG013	169	0.931687	M6	Uncharacterized protein	-
AC230013.2_FG007	594	0.575327	M1	60S ribosomal protein L18a	-
AC231747.1_FG001	142	0.809215	M6	vacuolar protein sorting 11	-
AC233865.1_FG001	991	0.959981	M1	Histone H4	-
AC233922.1_FG008	1931	0.967044	M3	ubiquitin-conjugating enzyme 29	-
AC233959.1_FG006	665	0.975929	M4	-	-
AC234152.1_FG005	452	0.977115	M7	Beta-galactosidase	-
GRMZM2G000254	863	0.87752	M1	Uncharacterized protein	-
GRMZM2G000288	340	0.697005	M2	-	-
GRMZM2G000339	464	0.612071	M1	Uncharacterized protein	-
GRMZM2G001114	765	0.682653	M1	Protein binding protein%3B Uncharacterized protein	-
GRMZM2G001160	585	0.61568	M1	RECQ helicase l1	-
GRMZM2G001853	58	0.952221	M8	Uncharacterized protein	-
GRMZM2G001895	151	0.847788	M6	Uncharacterized protein	-
GRMZM2G001956	1884	0.956878	M3	Peptidyl-prolyl cis-trans isomerase	-
GRMZM2G002002	594	1	M2	-	-
GRMZM2G002147	919	0.836741	M1	ARM repeat superfamily protein	-
GRMZM2G002756	1935	0.958685	M3	ATP-dependent Clp protease adaptor protein ClpS containing protein%3B Uncharacterized protein	-
GRMZM2G002830	640	0.736511	M1	Uncharacterized protein	-
GRMZM2G003406	447	0.979017	M7	Putative MYB DNA-binding domain superfamily protein	MYB
GRMZM2G003794	515	0.95759	M7	Uncharacterized protein	-
GRMZM2G004006	2005	0.97867	M3	thylakoid lumenal 17.9 kDa protein%2C chloroplast	-
GRMZM2G004057	506	0.569436	M1	Uncharacterized protein	-
GRMZM2G004087	141	0.823981	M6	-	-
GRMZM2G004128	1870	0.955834	M3	FscO	-
GRMZM2G004180	788	0.801743	M1	Uncharacterized protein	-
GRMZM2G004211	46	0.981426	M10	APx3-Peroxisomal Ascorbate Peroxidase	-
GRMZM2G004349	693	0.765207	M1	Seed maturation protein%3B Uncharacterized protein	-
GRMZM2G005163	673	0.980185	M4	Adenosine 3-phospho 5-phosphosulfate transporter 1%3B Uncharacterized protein	-
GRMZM2G005304	333	0.717706	M2	Autophagy 7%3B Autophagy-related 7	-
GRMZM2G005456	395	0.831999	M2	Uncharacterized protein	-
GRMZM2G005715	587	0.660206	M1	Uncharacterized protein	-
GRMZM2G005788	436	0.58893	M1	Ribosomal protein L23/L15e family protein	-
GRMZM2G006197	453	0.980021	M7	Uncharacterized protein	-
GRMZM2G006293	941	0.841575	M1	40S ribosomal protein S27a	-
GRMZM2G006601	49	0.877644	M8	Uncharacterized protein	-
GRMZM2G006871	839	0.837452	M1	Uncharacterized protein	GeBP
GRMZM2G007057	820	0.82608	M1	Putative ubiquitin-conjugating enzyme family%3B Ubiquitin-conjugating enzyme X%3B Uncharacterized protein	-
GRMZM2G007899	673	0.785464	M1	Uncharacterized protein	-
GRMZM2G007922	196	0.942167	M6	Uncharacterized protein	-
GRMZM2G008287	643	0.750614	M1	Protein arginine N-methyltransferase 6%3B Uncharacterized protein	-
GRMZM2G008309	782	0.787152	M1	Fiber expressed protein	-
GRMZM2G008657	773	0.783851	M1	CONTAINS InterPro DOMAIN/s: Chromosome transmission fidelity protein 8 (InterPro:IPR018607)%3B Has 127 Blast hits to 127 proteins in 63 species: Archae - 0%3B Bacteria - 0%3B Metazoa - 70%3B Fungi - 17%3B Plants - 31%3B Viruses - 0%3B Other Eukaryotes - 9 (source /.../ BLink).	-
GRMZM2G009320	2084	0.99618	M3	Putative uncharacterized protein	-
GRMZM2G009465	481	0.99182	M7	Proline-rich protein%3B Uncharacterized protein	-
GRMZM2G009598	740	0.750711	M1	Uncharacterized protein	ERF
GRMZM2G009633	434	0.966089	M7	Uncharacterized protein	-
GRMZM2G010257	612	0.60255	M1	60S acidic ribosomal protein P2A%3B Uncharacterized protein	-
GRMZM2G010884	2052	0.987839	M3	photosystem I light harvesting complex gene 3	-
GRMZM2G011615	695	0.774298	M1	Esterase/lipase/thioesterase family protein	-
GRMZM2G012064	699	0.990282	M4	-	-
GRMZM2G012102	2036	0.98947	M3	-	-
GRMZM2G012209	830	0.789036	M1	Uncharacterized protein	-
GRMZM2G012224	824	0.773822	M1	Putative uncharacterized protein	-
GRMZM2G012262	705	0.617724	M1	DNA binding protein isoform 1%3B DNA binding protein isoform 2	Whirly
GRMZM2G012324	1973	0.975694	M3	Putative uncharacterized protein	-
GRMZM2G012397	2015	0.983056	M3	Photosystem I reaction center subunit psaK	-
GRMZM2G012546	1929	0.957569	M3	-	-
GRMZM2G012611	669	0.979626	M4	Uncharacterized protein	-
GRMZM2G012758	2029	0.987272	M3	Glucan endo-1%2C3-beta-glucosidase 7%3B Uncharacterized protein	-
GRMZM2G012904	48	0.900704	M9	Uncharacterized protein	-
GRMZM2G013342	2038	0.988058	M3	Photosystem I reaction center subunit II%3B Uncharacterized protein	-
GRMZM2G013463	583	0.600595	M1	Putative uncharacterized protein	-
GRMZM2G013821	1062	0.99441	M1	HMGc1 protein%3B Uncharacterized protein	-
GRMZM2G013970	1970	0.970878	M3	Uncharacterized protein	-
GRMZM2G014300	1032	0.956681	M1	SAD1%3B SAD1 isoform 1%3B SAD1 isoform 2%3B Uncharacterized protein	-
GRMZM2G014356	838	0.726156	M1	Uncharacterized protein	-
GRMZM2G014580	2088	0.995238	M3	Putative cytochrome P450 superfamily protein	-
GRMZM2G015285	2060	0.993471	M3	Plastid-lipid associated protein PAP / fibrillin family protein	-
GRMZM2G016066	1909	0.955354	M3	Photosystem I reaction center subunit IV A	-
GRMZM2G016088	2013	0.981623	M3	Protein of unknown function (DUF1997)	-
GRMZM2G016236	1940	0.957887	M3	Uncharacterized protein	-
GRMZM2G016655	390	0.779445	M2	Uncharacterized protein	-
GRMZM2G017368	490	0.878861	M2	-	-
GRMZM2G017419	2036	0.985227	M3	Putative thioredoxin superfamily protein	-
GRMZM2G017643	814	0.807196	M1	Uncharacterized protein	-
GRMZM2G017654	200	0.978444	M6	Uncharacterized protein	-
GRMZM2G018612	1941	0.957013	M3	Putative cytochrome P450 superfamily protein%3B Uncharacterized protein	-
GRMZM2G018873	424	0.958181	M7	Uncharacterized protein	-
GRMZM2G018876	1939	0.969796	M3	Salt tolerance-like protein	DBB
GRMZM2G019056	1857	0.949811	M3	Drought-induced protein 1	-
GRMZM2G019807	2002	0.976572	M3	OHP2	-
GRMZM2G020054	45	0.830344	M8	Putative AP2/EREBP transcription factor superfamily protein	ERF
GRMZM2G020610	642	0.963031	M4	Uncharacterized protein	-
GRMZM2G020865	363	0.734202	M2	-	-
GRMZM2G020974	828	0.767278	M1	Shugoshin-1	-
GRMZM2G021439	684	0.736484	M1	damaged DNA binding%3Bexodeoxyribonuclease IIIs	-
GRMZM2G021725	705	0.995322	M4	Uncharacterized protein	-
GRMZM2G022253	681	0.751608	M1	Putative uncharacterized protein	-
GRMZM2G022413	2012	0.984844	M3	Peptide methionine sulfoxide reductase	-
GRMZM2G022866	1892	0.959814	M3	Uncharacterized protein	-
GRMZM2G022996	461	0.980924	M7	Putative cytochrome P450 superfamily protein%3B Uncharacterized protein	-
GRMZM2G023059	1951	0.961287	M3	-	-
GRMZM2G023444	702	0.994308	M4	Protein kinase superfamily protein	-
GRMZM2G023528	1882	0.958508	M3	pyridoxine biosynthesis 2	-
GRMZM2G024354	522	0.596751	M1	Ribosomal protein L15	-
GRMZM2G024444	560	0.608234	M1	Uncharacterized protein	-
GRMZM2G024887	680	0.983279	M4	Putative LIM-type zinc finger domain family protein%3B Uncharacterized protein	-
GRMZM2G025171	2084	0.994984	M3	ATP synthase delta-subunit gene	-
GRMZM2G025227	701	0.706923	M1	-	-
GRMZM2G025648	2071	0.994948	M3	Uncharacterized protein	-
GRMZM2G025659	1950	0.968503	M3	alpha/beta-Hydrolases superfamily protein	-
GRMZM2G025833	698	0.992336	M4	Beta-amylase	-
GRMZM2G025954	1916	0.956491	M3	Putative thioredoxin superfamily protein%3B Uncharacterized protein	-
GRMZM2G026015	2015	0.982254	M3	Photosystem I reaction center subunit XI isoform 1%3B Photosystem I reaction center subunit XI isoform 2%3B Uncharacterized protein	-
GRMZM2G026020	621	0.681282	M1	Uncharacterized protein	-
GRMZM2G026558	931	0.875538	M1	-	-
GRMZM2G026833	2028	0.98623	M3	Putative MYB DNA-binding domain superfamily protein	G2-like
GRMZM2G026930	54	0.932699	M9	Dihydroflavonol-4-reductase	-
GRMZM2G026976	441	0.97095	M7	Uncharacterized protein	-
GRMZM2G027478	2043	0.986265	M3	Putative uncharacterized protein	-
GRMZM2G027804	1901	0.954222	M3	Putative S-locus-like receptor protein kinase family protein	-
GRMZM2G027932	333	0.668089	M2	Uncharacterized protein	-
GRMZM2G028302	1947	0.958133	M3	Uncharacterized protein	-
GRMZM2G029824	2021	0.985496	M3	Peroxisomal membrane protein PEX11-1%3B Uncharacterized protein	-
GRMZM2G030173	572	0.645381	M1	Xyloglucan endotransglucosylase/hydrolase protein 5	-
GRMZM2G030444	65	0.998933	M8	-	-
GRMZM2G030529	565	0.996884	M2	LSD1-like 3	-
GRMZM2G031210	695	0.722998	M1	Uncharacterized protein	-
GRMZM2G031278	661	0.975066	M4	Uncharacterized protein	-
GRMZM2G032253	1971	0.968285	M3	Electron carrier/ electron transporter/ iron ion binding protein%3B Uncharacterized protein	-
GRMZM2G032350	1004	0.969265	M1	Uncharacterized protein	-
GRMZM2G032419	783	0.854817	M1	Putative H/ACA ribonucleoprotein complex subunit family protein%3B Uncharacterized protein	-
GRMZM2G033135	485	0.927445	M2	-	-
GRMZM2G033199	670	0.693803	M1	Uncharacterized protein	-
GRMZM2G033489	741	0.713637	M1	Uncharacterized protein	-
GRMZM2G034360	408	0.941351	M7	Transferase%3B Uncharacterized protein	-
GRMZM2G034647	566	0.631278	M1	Cyclin1	-
GRMZM2G034804	900	0.870906	M1	Nuclear cap-binding protein subunit 2%3B Uncharacterized protein	-
GRMZM2G035202	2066	0.994541	M3	Protein tyrosine phosphatase-like protein PTPLB	-
GRMZM2G035256	2095	0.997518	M3	-	-
GRMZM2G035557	1956	0.961342	M3	Uncharacterized protein	-
GRMZM2G035701	673	0.980432	M4	Putative B3 DNA binding domain family protein	B3
GRMZM2G036708	1882	0.954144	M3	Cysteine synthase	-
GRMZM2G036991	621	0.739918	M1	Uncharacterized protein%3B tRNA-splicing endonuclease subunit Sen2	-
GRMZM2G037012	553	0.62894	M1	Uncharacterized protein	-
GRMZM2G037146	39	0.842104	M10	Uncharacterized protein	-
GRMZM2G037865	521	0.630374	M1	NF-180	-
GRMZM2G038243	413	0.946016	M7	Uncharacterized protein	-
GRMZM2G038365	2091	0.994632	M3	Cytochrome b6-f complex iron-sulfur subunit	-
GRMZM2G038512	2105	0.999347	M3	Uncharacterized protein	-
GRMZM2G038783	1908	0.955083	M3	Uncharacterized protein	C2C2-CO-like
GRMZM2G039113	928	0.919014	M1	Microtubule-binding protein TANGLED1	-
GRMZM2G039586	1960	0.963259	M3	GATA transcription factor 20	GATA
GRMZM2G039841	1996	0.973276	M3	-	-
GRMZM2G039919	844	0.822804	M1	Uncharacterized protein	-
GRMZM2G040905	437	0.972034	M7	Uncharacterized protein	-
GRMZM2G040965	763	0.737299	M1	Uncharacterized protein	-
GRMZM2G041022	2040	0.979843	M3	Uncharacterized protein	-
GRMZM2G041238	531	0.607007	M1	60S ribosomal protein L26-1%3B Uncharacterized protein	-
GRMZM2G041697	446	0.85318	M2	Uncharacterized protein	-
GRMZM2G042032	1075	0.964359	M1	Uncharacterized protein	-
GRMZM2G043075	2080	0.994638	M3	Putative MATE efflux family protein%3B Uncharacterized protein	-
GRMZM2G043737	498	0.632509	M1	Uncharacterized protein	-
GRMZM2G044044	443	0.877978	M2	Uncharacterized protein	-
GRMZM2G044143	166	0.919415	M6	-	-
GRMZM2G044198	688	0.722004	M1	Uncharacterized protein	-
GRMZM2G044963	563	0.679895	M1	Calmodulin%3B Uncharacterized protein	-
GRMZM2G045030	658	0.972816	M4	-	-
GRMZM2G045278	643	0.96321	M4	Adenine nucleotide alpha hydrolases-like superfamily protein	-
GRMZM2G045435	645	0.964999	M4	beta-1%2C4-N-acetylglucosaminyltransferase family protein	-
GRMZM2G045883	684	0.723661	M1	Uncharacterized protein	bHLH
GRMZM2G046284	2066	0.991751	M3	Fructose-bisphosphate aldolase	-
GRMZM2G046676	986	0.967703	M1	Charged multivesicular body protein 2a	-
GRMZM2G046686	430	0.965535	M7	Hexokinase-1%3B Uncharacterized protein	-
GRMZM2G047143	723	0.717135	M1	Mitotic spindle checkpoint protein MAD2	-
GRMZM2G047577	1907	0.96337	M3	Uncharacterized protein	-
GRMZM2G047720	1971	0.96582	M3	Threonine endopeptidase	-
GRMZM2G047954	1958	0.968939	M3	-	-
GRMZM2G047969	651	0.726225	M1	Uncharacterized protein	-
GRMZM2G048366	685	0.697676	M1	Uncharacterized protein	-
GRMZM2G048591	2067	0.992097	M3	Peptidase S16%2C lon	-
GRMZM2G048907	2096	0.998016	M3	ATP synthase subunit gamma%2C chloroplastic Inceptin	-
GRMZM2G049141	180	0.950205	M6	-	-
GRMZM2G049342	298	0.678286	M2	Uncharacterized protein	-
GRMZM2G049351	382	0.688068	M2	-	-
GRMZM2G049487	890	0.829647	M1	Putative uncharacterized protein	-
GRMZM2G049675	481	0.993876	M7	Gibberellin receptor GID1L2	-
GRMZM2G050108	2002	0.980833	M3	Nicotianamine synthase 3	-
GRMZM2G050434	435	0.967836	M7	Putative uncharacterized protein	-
GRMZM2G051491	663	0.975662	M4	-	-
GRMZM2G051866	496	0.942614	M2	Uncharacterized protein	Orphans
GRMZM2G051898	61	0.939057	M9	-	-
GRMZM2G052606	455	0.983156	M7	Putative MYB DNA-binding domain superfamily protein%3B Secondary wall MYB46 transcription factor	MYB
GRMZM2G053396	294	0.674917	M2	pentatricopeptide (PPR) repeat-containing protein	-
GRMZM2G053588	310	0.702101	M2	Uncharacterized protein	-
GRMZM2G054125	2032	0.985014	M3	Putative WRKY DNA-binding domain superfamily protein	WRKY
GRMZM2G054152	707	0.996028	M4	-	-
GRMZM2G054267	2003	0.979855	M3	Putative uncharacterized protein	-
GRMZM2G054387	2100	0.99858	M3	Thiol-disulphide oxidoreductase DCC	-
GRMZM2G055154	1945	0.956695	M3	-	-
GRMZM2G055279	450	0.980456	M7	Copper transporter 1	-
GRMZM2G055467	1921	0.956386	M3	Strictosidine synthase 3%3B Uncharacterized protein	-
GRMZM2G056867	882	0.81247	M1	Uncharacterized protein	-
GRMZM2G056914	435	0.968676	M7	-	-
GRMZM2G057374	2050	0.992227	M3	Peptidyl-prolyl cis-trans isomerase	-
GRMZM2G057608	671	0.744243	M1	Uncharacterized protein	-
GRMZM2G057865	669	0.593955	M1	Small nuclear ribonucleoprotein G%3B Uncharacterized protein	-
GRMZM2G058087	783	0.767947	M1	Uncharacterized protein	-
GRMZM2G058447	1887	0.957206	M3	stress enhanced protein 1	-
GRMZM2G058870	162	0.893899	M6	Guanine-nucleotide-exchange protein	-
GRMZM2G058970	145	0.833963	M6	-	-
GRMZM2G059083	1953	0.95997	M3	Ferredoxin	-
GRMZM2G059134	1926	0.956073	M3	Uncharacterized protein	-
GRMZM2G059445	647	0.964776	M4	Uncharacterized protein	-
GRMZM2G059689	641	0.962107	M4	-	-
GRMZM2G059799	93	0.989931	M5	Ethylene-responsive protein	-
GRMZM2G060106	687	0.763962	M1	Uncharacterized protein	-
GRMZM2G060481	2023	0.98164	M3	3-ketoacyl-CoA synthase	-
GRMZM2G060583	706	0.995502	M4	Pollen signalling protein with adenylyl cyclase activity	-
GRMZM2G060611	273	0.653765	M2	Uncharacterized protein	-
GRMZM2G060669	544	0.577444	M1	Histone deacetylase complex subunit SAP18%3B Uncharacterized protein	-
GRMZM2G063055	436	0.971282	M7	Uncharacterized protein	-
GRMZM2G063435	675	0.981533	M4	Uncharacterized protein	-
GRMZM2G063896	841	0.863311	M1	Histone H4	-
GRMZM2G064197	606	0.649445	M1	Uncharacterized protein	G2-like
GRMZM2G064744	438	0.967162	M7	MYB transcription factor%3B Uncharacterized protein	MYB
GRMZM2G064988	856	0.840446	M1	Histone deacetylase complex subunit SAP18%3B Uncharacterized protein	-
GRMZM2G065928	1974	0.974819	M3	Uncharacterized protein	-
GRMZM2G066426	2045	0.984005	M3	Putative AMP-dependent synthetase and ligase superfamily protein	-
GRMZM2G067908	2076	0.995516	M3	Uncharacterized protein	-
GRMZM2G068011	1958	0.972698	M3	-	-
GRMZM2G068193	953	0.841103	M1	Cell division control protein 2%3B Uncharacterized protein	-
GRMZM2G068316	1951	0.963877	M3	Chaperone DnaJ-domain superfamily protein	-
GRMZM2G069389	498	0.593277	M1	Uncharacterized protein	-
GRMZM2G069722	2085	0.996191	M3	-	-
GRMZM2G069886	171	0.930949	M6	-	-
GRMZM2G070315	1926	0.95829	M3	Putative Tyrosine specific protein phosphatase family protein%3B Tyrosine specific protein phosphatase family protein%3B Uncharacterized protein	-
GRMZM2G070603	1993	0.976346	M3	Peroxidase 1	-
GRMZM2G070605	2056	0.990937	M3	Triose phosphate/phosphate translocator%2C chloroplastic	-
GRMZM2G071034	678	0.750921	M1	Uncharacterized protein%3B Zinc finger C-x8-C-x5-C-x3-H type family protein	C3H
GRMZM2G071166	2077	0.996473	M3	Uncharacterized protein	-
GRMZM2G071327	673	0.980959	M4	Actin-depolymerizing factor	-
GRMZM2G071441	443	0.877756	M2	-	-
GRMZM2G071450	2106	0.999612	M3	Plastocyanin%3B Plastocyanin isoform 1%3B Plastocyanin isoform 2	-
GRMZM2G072448	666	0.976852	M4	Cysteine protease	-
GRMZM2G073155	725	0.999398	M4	-	-
GRMZM2G073197	1116	0.980435	M1	Putative uncharacterized protein	-
GRMZM2G073373	56	0.915871	M8	-	-
GRMZM2G073377	435	0.970246	M7	Anther-specific protein MZm3-3	-
GRMZM2G073401	739	0.771557	M1	Chaperonin	-
GRMZM2G073508	92	0.987782	M5	Putative uncharacterized protein	-
GRMZM2G073581	363	0.742514	M2	Uncharacterized protein	-
GRMZM2G074040	1912	0.955488	M3	Uncharacterized protein	-
GRMZM2G074393	1977	0.975852	M3	Protein of unknown function (DUF1118)	-
GRMZM2G074395	658	0.972788	M4	Cytokinin-O-glucosyltransferase 1	-
GRMZM2G074454	363	0.725933	M2	Uncharacterized protein	-
GRMZM2G074908	425	0.953343	M7	-	G2-like
GRMZM2G075058	1918	0.959452	M3	Uncharacterized protein	-
GRMZM2G075459	58	0.952221	M8	-	-
GRMZM2G075628	413	0.813978	M2	Uncharacterized protein	-
GRMZM2G075680	227	0.915813	M6	-	-
GRMZM2G075958	1995	0.974684	M3	Uncharacterized protein	-
GRMZM2G076017	1098	1	M1	Threonine endopeptidase	-
GRMZM2G076049	710	0.643394	M1	Uncharacterized protein	-
GRMZM2G076399	429	0.584915	M1	Small nuclear ribonucleoprotein Sm D2%3B Small nuclear ribonucleoprotein Sm D2 isoform 1%3B Small nuclear ribonucleoprotein Sm D2 isoform 2%3B Small nuclear ribonucleoprotein Sm D2 isoform 3%3B Uncharacterized protein	-
GRMZM2G076631	2062	0.992677	M3	alpha/beta-Hydrolases superfamily protein	-
GRMZM2G076730	453	0.902956	M2	-	-
GRMZM2G076771	1896	0.95892	M3	Putative uncharacterized protein	-
GRMZM2G077206	2031	0.979864	M3	Glutathione S-transferase GST 27%3B Uncharacterized protein	-
GRMZM2G077227	786	0.696174	M1	Uncharacterized protein	-
GRMZM2G077845	589	0.649094	M1	GIR1	-
GRMZM2G078264	412	0.946246	M7	Uncharacterized protein	-
GRMZM2G078279	676	0.728385	M1	Putative uncharacterized protein	-
GRMZM2G078324	1962	0.972574	M3	homolog of Synechocystis YCF37	-
GRMZM2G078368	1862	0.955586	M3	-	-
GRMZM2G078509	414	0.944782	M7	Putative uncharacterized protein	-
GRMZM2G078954	606	0.581019	M1	Putative NAC domain transcription factor superfamily protein	NAC
GRMZM2G078959	449	0.961419	M7	Putative uncharacterized protein	-
GRMZM2G078985	728	0.702415	M1	40S ribosomal protein S5%3B Uncharacterized protein	-
GRMZM2G079050	427	0.961373	M7	Uncharacterized protein	-
GRMZM2G079381	1897	0.961404	M3	Ferredoxin--nitrite reductase%2C chloroplastic	-
GRMZM2G079499	672	0.980823	M4	-	-
GRMZM2G079574	713	0.996644	M4	Pollen allergen Phl p 2	-
GRMZM2G079625	666	0.731983	M1	scarecrow-like transcription factor 11 (SCL11)	-
GRMZM2G080724	100	0.99885	M5	Uncharacterized protein	-
GRMZM2G080907	725	0.997709	M4	Putative FAD-binding Berberine family protein	-
GRMZM2G080917	929	0.86242	M1	PHD finger protein	Alfin-like
GRMZM2G081322	718	0.992323	M4	-	-
GRMZM2G081429	343	0.726646	M2	Uncharacterized protein	-
GRMZM2G081822	36	0.870934	M10	Uncharacterized protein	-
GRMZM2G081955	2004	0.971094	M3	RNA binding	-
GRMZM2G082362	92	0.989112	M5	Uncharacterized protein	-
GRMZM2G082633	1956	0.972105	M3	-	-
GRMZM2G083253	927	0.901918	M1	60S ribosomal protein L23a%3B Uncharacterized protein	-
GRMZM2G084195	560	0.591052	M1	Histone H4	-
GRMZM2G084609	1971	0.977832	M3	-	-
GRMZM2G084783	1910	0.962901	M3	NFU domain protein 1	-
GRMZM2G084859	1937	0.96899	M3	Putative phytosulfokine peptide	-
GRMZM2G085000	2042	0.991697	M3	Uncharacterized protein	-
GRMZM2G085336	723	0.73573	M1	Uncharacterized protein	-
GRMZM2G085646	1994	0.975494	M3	-	-
GRMZM2G085941	1909	0.962804	M3	MAC/Perforin domain-containing protein	-
GRMZM2G086210	436	0.971282	M7	Uncharacterized protein	-
GRMZM2G086464	1873	0.955184	M3	Uncharacterized protein	-
GRMZM2G086835	2079	0.996342	M3	Zinc finger protein 7	-
GRMZM2G086920	685	0.642692	M1	Uncharacterized protein	Tify
GRMZM2G087069	449	0.973075	M7	Putative uncharacterized protein	-
GRMZM2G087079	1986	0.972868	M3	Uncharacterized protein	-
GRMZM2G087081	1953	0.962422	M3	Uncharacterized protein	-
GRMZM2G087918	1946	0.969567	M3	Putative uncharacterized protein	-
GRMZM2G087924	743	0.763421	M1	Uncharacterized protein	-
GRMZM2G088320	1947	0.959122	M3	Uncharacterized protein	-
GRMZM2G088371	677	0.982478	M4	Putative uncharacterized protein	-
GRMZM2G088930	403	0.768575	M2	Uncharacterized protein	-
GRMZM2G089102	704	0.973723	M4	-	-
GRMZM2G089119	2002	0.977891	M3	Uncharacterized protein	-
GRMZM2G089136	2032	0.981869	M3	Phosphoglycerate kinase	-
GRMZM2G089288	668	0.978311	M4	Uncharacterized protein	-
GRMZM2G089528	1947	0.96336	M3	Flavonoid 3-monooxygenase%3B Uncharacterized protein	-
GRMZM2G090018	1969	0.965653	M3	Uncharacterized protein	-
GRMZM2G090887	200	0.955587	M6	-	-
GRMZM2G091232	44	0.95968	M10	Putative uncharacterized protein	-
GRMZM2G091449	560	0.948103	M2	Cleavage and polyadenylation specificity factor (CPSF) A subunit protein	-
GRMZM2G091503	819	0.840908	M1	Signal recognition particle receptor beta subunit%3B Signal recognition particle receptor beta subunit isoform 1%3B Signal recognition particle receptor beta subunit isoform 2%3B Signal recognition particle receptor beta subunit isoform 3	-
GRMZM2G091696	385	0.790616	M2	Disease resistance gene analog PIC11-1	-
GRMZM2G091822	426	0.961825	M7	cytochrome P450%2C family 704%2C subfamily B%2C polypeptide 1	-
GRMZM2G091825	1911	0.955533	M3	Uncharacterized protein	-
GRMZM2G092261	423	0.801102	M2	Uncharacterized protein	-
GRMZM2G092311	2017	0.981766	M3	Chlorophyll a-b binding protein 6A%3B Uncharacterized protein	-
GRMZM2G094090	319	0.71843	M2	Tetratricopeptide repeat (TPR)-like superfamily protein	-
GRMZM2G094224	1957	0.965166	M3	Photosystem I reaction center subunit XI%3B Uncharacterized protein	-
GRMZM2G094353	702	0.64531	M1	Uncharacterized protein	-
GRMZM2G094978	1954	0.963497	M3	Haloacid dehalogenase-like hydrolase (HAD) superfamily protein	-
GRMZM2G095144	1857	0.952069	M3	Putative uncharacterized protein	-
GRMZM2G095326	439	0.863002	M2	ARM repeat superfamily protein	-
GRMZM2G095333	1995	0.973436	M3	Peptidyl-prolyl cis-trans isomerase	-
GRMZM2G095598	2069	0.986301	M3	-	CO-like
GRMZM2G095724	196	0.981983	M6	-	-
GRMZM2G095798	51	0.856001	M8	-	-
GRMZM2G095895	696	0.991133	M4	Uncharacterized protein	-
GRMZM2G095905	476	0.914025	M2	Putative PWWP domain family protein	-
GRMZM2G096234	439	0.970903	M7	Non-specific lipid-transfer protein	-
GRMZM2G096370	396	0.844561	M2	Uncharacterized protein	-
GRMZM2G096683	2000	0.984445	M3	-	-
GRMZM2G098460	2043	0.984667	M3	Drought-induced protein 1%3B Uncharacterized protein	-
GRMZM2G098750	63	0.99177	M8	Uncharacterized protein	-
GRMZM2G099109	673	0.98085	M4	Elicitor-responsive protein 3%3B Uncharacterized protein	-
GRMZM2G099352	585	0.629208	M1	40S ribosomal protein S3%3B Uncharacterized protein	-
GRMZM2G099461	630	0.743712	M1	Histone-like transcription factor and archaeal histone family protein	NF-YC
GRMZM2G099984	2096	0.997422	M3	Hydrophobic protein LTI6B	-
GRMZM2G100076	416	0.947101	M7	Uncharacterized protein	-
GRMZM2G100467	868	0.836743	M1	60S ribosomal protein L39	-
GRMZM2G100475	734	0.825935	M1	Uncharacterized protein	-
GRMZM2G100478	847	0.782077	M1	syntaxin of plants 111	-
GRMZM2G100524	449	0.975801	M7	Uncharacterized protein	-
GRMZM2G100976	2106	0.999005	M3	PhotosystemI1	-
GRMZM2G101130	1942	0.961883	M3	Putative uncharacterized protein	-
GRMZM2G101142	1936	0.969487	M3	Strictosidine synthase 1%3B Uncharacterized protein	-
GRMZM2G101350	57	0.978633	M9	Uncharacterized protein	bHLH
GRMZM2G102664	475	0.870835	M2	-	-
GRMZM2G102737	2002	0.982008	M3	Uncharacterized protein	-
GRMZM2G103101	2021	0.986617	M3	Chlorophyll a-b binding protein 4	-
GRMZM2G104603	431	0.966647	M7	Uncharacterized protein	-
GRMZM2G104747	437	0.968544	M7	Uncharacterized protein	-
GRMZM2G106061	1907	0.954296	M3	Elongation factor Tu	-
GRMZM2G106265	344	0.739363	M2	Uncharacterized protein	-
GRMZM2G106511	54	0.891025	M8	Uncharacterized protein%3B Wound-induced protein	-
GRMZM2G106899	641	0.962114	M4	Alpha-expansin 3	-
GRMZM2G107142	772	0.698773	M1	PHI-1	-
GRMZM2G108057	437	0.890123	M2	Uncharacterized protein	-
GRMZM2G108103	1940	0.963425	M3	Putative polyphenol oxidase family protein	-
GRMZM2G108135	2008	0.98266	M3	Uncharacterized protein	-
GRMZM2G108265	424	0.955629	M7	Uncharacterized protein	-
GRMZM2G108609	1877	0.955648	M3	Uncharacterized protein	-
GRMZM2G108777	711	0.997799	M4	-	-
GRMZM2G109244	2031	0.98246	M3	subunit NDH-M of NAD(P)H:plastoquinone dehydrogenase complex	-
GRMZM2G109582	1959	0.971876	M3	Uncharacterized protein	-
GRMZM2G110116	528	0.58317	M1	Transcription factor BTF3%3B Uncharacterized protein	-
GRMZM2G110277	2023	0.983023	M3	oxidoreductases%2C acting on NADH or NADPH%2C quinone or similar compound as acceptor	-
GRMZM2G110294	2103	0.999205	M3	Putative uncharacterized protein	-
GRMZM2G110299	421	0.957609	M7	Xyloglucan endotransglucosylase/hydrolase protein 1	-
GRMZM2G111123	585	0.614449	M1	Uncharacterized protein	B3
GRMZM2G111475	94	0.987717	M5	-	-
GRMZM2G111954	427	0.954779	M7	Uncharacterized protein	-
GRMZM2G112100	695	0.990683	M4	Putative subtilase family protein	-
GRMZM2G112483	732	0.667557	M1	BZIP transcription factor%3B Uncharacterized protein	bZIP
GRMZM2G112728	1991	0.978905	M3	Uncharacterized protein	-
GRMZM2G113039	624	0.722237	M1	Ubiquitin-protein ligase/ zinc ion binding protein%3B Uncharacterized protein	-
GRMZM2G113205	2064	0.992184	M3	Uncharacterized protein	-
GRMZM2G114503	1860	0.950864	M3	Putative MYB DNA-binding domain superfamily protein%3B RADIALIS	-
GRMZM2G114775	844	0.861248	M1	Putative uncharacterized protein	GATA
GRMZM2G114801	1912	0.951692	M3	Uncharacterized protein	-
GRMZM2G115357	66	0.999127	M8	IAA24-auxin-responsive Aux/IAA family member	-
GRMZM2G116079	676	0.723176	M1	Uncharacterized protein	-
GRMZM2G116292	641	0.585895	M1	Ubiquitin fusion protein%3B Uncharacterized protein	-
GRMZM2G116846	450	0.978677	M7	Uncharacterized protein	-
GRMZM2G116981	157	0.877201	M6	-	-
GRMZM2G117060	348	0.75631	M2	SNF2 domain-containing protein / helicase domain-containing protein	-
GRMZM2G117405	428	0.963504	M7	Uncharacterized protein	-
GRMZM2G117558	1978	0.977639	M3	Uncharacterized protein	-
GRMZM2G117564	678	0.982989	M4	-	-
GRMZM2G117603	726	1	M4	Actin-depolymerizing factor 1	-
GRMZM2G118619	434	0.967557	M7	Uncharacterized protein	-
GRMZM2G118641	387	0.76563	M2	protein serine/threonine kinases%3Bprotein tyrosine kinases%3BATP binding%3Bprotein kinases	-
GRMZM2G118657	58	0.987212	M9	Uncharacterized protein	-
GRMZM2G119483	656	0.629087	M1	DnaJ subfamily B member 13	-
GRMZM2G119523	430	0.964497	M7	Uncharacterized protein	-
GRMZM2G119783	451	0.980831	M7	Xyloglucan endo-transglycosylase/hydrolase	-
GRMZM2G120079	2063	0.990958	M3	Uncharacterized protein	-
GRMZM2G120587	2026	0.978181	M3	Uncharacterized protein	-
GRMZM2G121308	50	0.909172	M9	Uncharacterized protein	-
GRMZM2G121494	1947	0.966797	M3	Uncharacterized protein	-
GRMZM2G121663	435	0.969531	M7	-	-
GRMZM2G121843	778	0.740966	M1	Putative uncharacterized protein	-
GRMZM2G122230	715	0.998773	M4	Uncharacterized protein	-
GRMZM2G122284	474	0.983064	M7	Uncharacterized protein	-
GRMZM2G122327	2111	1	M3	Ferredoxin-5%2C chloroplastic	-
GRMZM2G122337	2015	0.982249	M3	Ferredoxin-1%2C chloroplastic	-
GRMZM2G122750	380	0.755091	M2	Putative homeodomain-like transcription factor superfamily protein	HB
GRMZM2G122811	968	0.945318	M1	Ribosomal protein L7Ae/L30e/S12e/Gadd45 family protein	-
GRMZM2G122816	712	0.974886	M4	-	-
GRMZM2G123014	480	0.738806	M2	Tetratricopeptide repeat (TPR)-like superfamily protein	-
GRMZM2G123143	2050	0.991573	M3	Uncharacterized protein	-
GRMZM2G123587	323	0.654629	M2	-	-
GRMZM2G123901	755	0.769985	M1	B-cell receptor-associated protein 31-like containing protein	-
GRMZM2G124644	1904	0.958689	M3	Heat shock protein binding protein	-
GRMZM2G124739	655	0.971101	M4	Uncharacterized protein	-
GRMZM2G124886	168	0.905849	M6	Uncharacterized protein	-
GRMZM2G125271	689	0.684028	M1	40S ribosomal protein S4	-
GRMZM2G125300	668	0.768772	M1	40S ribosomal protein S21	-
GRMZM2G125649	69	0.990403	M8	-	-
GRMZM2G126468	288	0.643943	M2	-	-
GRMZM2G126552	771	0.814846	M1	Transducin/WD40 repeat-like superfamily protein	-
GRMZM2G127490	481	0.988525	M7	MYB transcription factor%3B Putative MYB DNA-binding domain superfamily protein%3B Uncharacterized protein	MYB
GRMZM2G128072	2021	0.986872	M3	Uncharacterized protein	-
GRMZM2G128617	96	0.996393	M5	-	-
GRMZM2G128865	442	0.86646	M2	-	-
GRMZM2G129015	865	0.838996	M1	40S ribosomal protein S26	-
GRMZM2G129064	707	0.973477	M4	Pollen-specific protein NTP303%3B Uncharacterized protein	-
GRMZM2G129246	2033	0.983443	M3	Uncharacterized protein	-
GRMZM2G129399	47	0.828901	M8	Copper ion binding protein	-
GRMZM2G130314	656	0.96652	M4	Uncharacterized protein	-
GRMZM2G130379	2089	0.996483	M3	Uncharacterized protein	-
GRMZM2G130739	328	0.718562	M2	Uncharacterized protein	-
GRMZM2G130764	655	0.971537	M4	Uncharacterized protein	-
GRMZM2G131525	773	0.83621	M1	Syntaxin-related protein KNOLLE	-
GRMZM2G132577	2092	0.997469	M3	Uncharacterized protein	-
GRMZM2G132623	826	0.816717	M1	Uncharacterized protein	-
GRMZM2G133249	359	0.714067	M2	Uncharacterized protein	-
GRMZM2G133716	703	0.745611	M1	Uncharacterized protein	-
GRMZM2G133838	500	0.645136	M1	H/ACA ribonucleoprotein complex subunit 3-like protein%3B Uncharacterized protein	-
GRMZM2G134130	2018	0.98034	M3	Photosystem II core complex protein psbY%3B Photosystem II core complex proteins psbY	-
GRMZM2G134351	442	0.973289	M7	Uncharacterized protein	-
GRMZM2G135029	1958	0.97249	M3	Uncharacterized protein	-
GRMZM2G136960	1902	0.954636	M3	2016-09-02	-
GRMZM2G137037	684	0.98486	M4	Uncharacterized protein	-
GRMZM2G137046	1967	0.976614	M3	Transcription factor HY5%3B Uncharacterized protein	bZIP
GRMZM2G137236	306	0.670938	M2	Uncharacterized protein	-
GRMZM2G137375	895	0.890346	M1	Putative uncharacterized protein	-
GRMZM2G137673	1971	0.974133	M3	Groundhog protein 7%3B Uncharacterized protein	-
GRMZM2G137816	2070	0.994681	M3	Protein of unknown function (DUF1230)	-
GRMZM2G137984	200	0.875792	M6	-	-
GRMZM2G138230	454	0.856912	M2	Uncharacterized protein	-
GRMZM2G138258	1870	0.957316	M3	Putative uncharacterized protein	-
GRMZM2G138572	977	0.954133	M1	ATPase E1	-
GRMZM2G139123	1974	0.969229	M3	Transcriptional coactivator/pterin dehydratase	-
GRMZM2G139372	511	0.994217	M7	Putative HLH DNA-binding domain superfamily protein%3B Uncharacterized protein	bHLH
GRMZM2G139803	1902	0.953935	M3	Ferredoxin-thioredoxin reductase%2C variable chain	-
GRMZM2G140156	178	0.895502	M6	Uncharacterized protein	ARID
GRMZM2G140355	1945	0.971798	M3	Putative bZIP transcription factor superfamily protein	bZIP
GRMZM2G141551	996	0.974338	M1	P-loop containing nucleoside triphosphate hydrolases superfamily protein	-
GRMZM2G142093	2072	0.993112	M3	Uncharacterized protein	-
GRMZM2G142507	669	0.975565	M4	Uncharacterized protein	-
GRMZM2G142584	707	0.981178	M4	Pollen-specific protein NTP303%3B Uncharacterized protein	-
GRMZM2G143328	53	0.939318	M9	R2R3MYB-domain protein	MYB
GRMZM2G143469	2043	0.988728	M3	OHP2	-
GRMZM2G143599	685	0.985645	M4	Mps one binder kinase activator-like 1A	-
GRMZM2G143780	649	0.7086	M1	Histone H4	-
GRMZM2G143782	944	0.900761	M1	Speckle-type POZ protein	-
GRMZM2G145158	438	0.947933	M7	Uncharacterized protein	-
GRMZM2G145313	1947	0.961587	M3	Uncharacterized protein	-
GRMZM2G145962	2053	0.98657	M3	Ribosome-like protein	-
GRMZM2G146015	933	0.892558	M1	Uncharacterized protein	-
GRMZM2G146140	443	0.973342	M7	potassium transporter 1	-
GRMZM2G146267	353	0.710794	M2	-	-
GRMZM2G146614	2011	0.984341	M3	B-box zinc finger family protein	-
GRMZM2G147503	492	0.993524	M7	Uncharacterized protein	-
GRMZM2G149153	174	0.914176	M6	Uncharacterized protein	-
GRMZM2G149647	93	0.990316	M5	Heat shock protein 26%3B Small heat shock protein	-
GRMZM2G150408	823	0.783342	M1	Uncharacterized protein	-
GRMZM2G151717	777	0.787694	M1	-	-
GRMZM2G152801	433	0.968037	M7	Uncharacterized protein	-
GRMZM2G153268	710	0.995526	M4	Uncharacterized protein	-
GRMZM2G153368	713	0.996644	M4	Low-molecular-weight cysteine-rich protein LCR69	-
GRMZM2G154437	451	0.606862	M1	Uncharacterized protein	Orphans
GRMZM2G154487	630	0.6849	M1	Ribosomal L18p/L5e family protein	-
GRMZM2G154896	638	0.691527	M1	Pollen-specific protein like%3B Pollen-specific protein like protein	-
GRMZM2G154936	801	0.808493	M1	Uncharacterized protein	-
GRMZM2G155216	1905	0.957957	M3	Chlorophyll a-b binding protein M9%2C chloroplastic	-
GRMZM2G155699	427	0.962782	M7	DNA-binding protein	-
GRMZM2G156910	389	0.776421	M2	Uncharacterized protein	-
GRMZM2G157329	655	0.771478	M1	THO complex subunit 4%3B Uncharacterized protein	-
GRMZM2G157456	583	0.668876	M1	-	-
GRMZM2G158103	604	0.647993	M1	Uncharacterized protein	-
GRMZM2G158131	2044	0.984029	M3	Putative uncharacterized protein	-
GRMZM2G158232	96	1	M5	16.9 kDa class I heat shock protein 1%3B Uncharacterized protein	-
GRMZM2G158526	756	0.785787	M1	Histone superfamily protein	-
GRMZM2G158835	2003	0.980161	M3	Uncharacterized protein	-
GRMZM2G159160	1936	0.968533	M3	Uncharacterized protein	-
GRMZM2G159357	396	0.827895	M2	-	HB
GRMZM2G159908	1968	0.966394	M3	Uncharacterized protein	-
GRMZM2G160113	646	0.965904	M4	Uncharacterized protein	-
GRMZM2G160458	812	0.860678	M1	Brix domain-containing protein 2%3B Uncharacterized protein	-
GRMZM2G160683	435	0.969808	M7	-	-
GRMZM2G161263	615	0.685782	M1	Putative uncharacterized protein	-
GRMZM2G161295	2024	0.983836	M3	NAD(P)H dehydrogenase 18	-
GRMZM2G162086	694	0.981088	M4	-	-
GRMZM2G162233	1983	0.974772	M3	Putative uncharacterized protein	-
GRMZM2G162356	1015	0.972579	M1	Anaphase-promoting complex subunit 11	-
GRMZM2G162420	457	0.979767	M7	Uncharacterized protein	-
GRMZM2G162451	1950	0.965847	M3	Uncharacterized protein	-
GRMZM2G162461	705	0.995571	M4	Uncharacterized protein	-
GRMZM2G162529	2036	0.98818	M3	Phosphoribulokinase	-
GRMZM2G162748	2063	0.992967	M3	Cytochrome b6-f complex iron-sulfur subunit	-
GRMZM2G163809	2066	0.993031	M3	Uncharacterized protein	-
GRMZM2G163849	283	0.664492	M2	Uncharacterized protein	-
GRMZM2G163905	1896	0.958676	M3	Uncharacterized protein	-
GRMZM2G164325	547	0.610844	M1	Uncharacterized protein	-
GRMZM2G164378	1946	0.971121	M3	Uncharacterized protein	-
GRMZM2G164558	2083	0.995273	M3	Plastoquinol-plastocyanin reductase	-
GRMZM2G164580	298	0.691394	M2	-	-
GRMZM2G164674	684	0.98559	M4	Uncharacterized protein	-
GRMZM2G165521	328	0.665753	M2	-	-
GRMZM2G165695	510	0.56586	M1	Uncharacterized protein	-
GRMZM2G165966	1883	0.955185	M3	molybdopterin biosynthesis MoaE family protein	-
GRMZM2G166044	714	0.997005	M4	Uncharacterized protein	-
GRMZM2G166877	2038	0.981878	M3	Uncharacterized conserved protein (DUF2358)	-
GRMZM2G166963	969	0.941966	M1	60S ribosomal protein L34%3B Uncharacterized protein	-
GRMZM2G166985	1006	0.971788	M1	Small nuclear ribonucleoprotein Sm D2%3B Small nuclear ribonucleoprotein Sm D2 isoform 1%3B Small nuclear ribonucleoprotein Sm D2 isoform 2%3B Uncharacterized protein	-
GRMZM2G167758	2065	0.99031	M3	Nuclear transport factor 2 (NTF2) family protein	-
GRMZM2G167794	50	0.865399	M8	Uncharacterized protein	-
GRMZM2G168143	1949	0.962197	M3	Uncharacterized protein	-
GRMZM2G168149	1018	0.97966	M1	40S ribosomal protein S2	-
GRMZM2G168269	746	0.782057	M1	Putative methyl-binding domain protein MBD108%3B Uncharacterized protein	-
GRMZM2G168365	431	0.961327	M7	MTN3 isoform 1%3B MTN3 isoform 2	-
GRMZM2G168441	462	0.570067	M1	Uncharacterized protein	-
GRMZM2G168552	1998	0.976784	M3	Bundle sheath cell specific protein 1	-
GRMZM2G168674	588	0.606086	M1	Ribosomal protein L37	-
GRMZM2G168721	2074	0.993614	M3	Uncharacterized protein	-
GRMZM2G168744	473	0.963836	M7	bifunctional nuclease i	-
GRMZM2G168893	425	0.960712	M7	Uncharacterized protein	-
GRMZM2G169005	2023	0.978266	M3	Uncharacterized protein	-
GRMZM2G169405	1984	0.976691	M3	Uncharacterized protein	-
GRMZM2G170034	715	0.996066	M4	LIM transcription factor%3B Uncharacterized protein	-
GRMZM2G170338	1866	0.9542	M3	Defense-related protein	-
GRMZM2G170412	326	0.709073	M2	Uncharacterized protein	-
GRMZM2G170812	1999	0.981547	M3	Uncharacterized protein	-
GRMZM2G171068	188	0.962197	M6	-	-
GRMZM2G171248	634	0.646627	M1	Putative uncharacterized protein	-
GRMZM2G171333	1960	0.971756	M3	Putative uncharacterized protein	-
GRMZM2G171372	606	0.690729	M1	Uncharacterized protein	-
GRMZM2G171781	447	0.943001	M7	Putative MYB DNA-binding domain superfamily protein	MYB
GRMZM2G171852	657	0.713324	M1	Putative uncharacterized protein	Dof
GRMZM2G172427	544	0.988531	M2	Putative SET-domain containing family protein	-
GRMZM2G172664	701	0.993883	M4	Uncharacterized protein	-
GRMZM2G172723	2034	0.988929	M3	Thylakoid lumen protein%3B Uncharacterized protein	-
GRMZM2G174310	55	0.920766	M8	-	-
GRMZM2G174638	672	0.659504	M1	-	-
GRMZM2G174782	415	0.947866	M7	Uncharacterized protein	-
GRMZM2G174799	480	0.967023	M7	Fasciclin-like arabinogalactan protein 7	-
GRMZM2G174984	1973	0.965602	M3	Photosystem II 10 kDa polypeptide%3B Photosystem II polypeptide	-
GRMZM2G175243	725	0.999398	M4	Uncharacterized protein	-
GRMZM2G175513	425	0.957345	M7	Uncharacterized protein	-
GRMZM2G175562	1988	0.973664	M3	Uncharacterized protein	-
GRMZM2G176056	48	0.980093	M10	Uncharacterized protein	-
GRMZM2G176085	2107	0.996676	M3	Uncharacterized protein	-
GRMZM2G176217	475	0.595017	M1	Uncharacterized protein	-
GRMZM2G176595	460	0.985816	M7	Beta-expansin 1a%3B Beta-expansin 6%3B Uncharacterized protein	-
GRMZM2G176759	517	0.584012	M1	-	-
GRMZM2G177076	47	1	M10	GPI-anchored protein%3B Uncharacterized protein	-
GRMZM2G177596	789	0.787995	M1	Uncharacterized protein	-
GRMZM2G177720	756	0.717724	M1	Putative ribosomal protein S8 family protein%3B Uncharacterized protein	-
GRMZM2G178192	1991	0.972824	M3	adenosine monophosphate kinase	-
GRMZM2G178775	2087	0.99333	M3	NAD(P)-linked oxidoreductase superfamily protein	-
GRMZM2G178852	625	0.703961	M1	Putative uncharacterized protein	-
GRMZM2G180659	2020	0.986148	M3	LHT1%3B Uncharacterized protein	-
GRMZM2G181158	166	0.92515	M6	-	-
GRMZM2G181258	1969	0.97449	M3	Thioredoxin M-type%2C chloroplastic	-
GRMZM2G300788	708	0.668804	M1	Uncharacterized protein	-
GRMZM2G300969	698	0.992259	M4	Leucine-rich repeat (LRR) family protein	-
GRMZM2G305046	639	0.68967	M1	Histone H2A	-
GRMZM2G306282	1948	0.969139	M3	Putative wall-associated receptor protein kinase family protein	-
GRMZM2G306345	2020	0.977908	M3	Uncharacterized protein	-
GRMZM2G306732	1988	0.979703	M3	Fructose-1%2C6-bisphosphatase	-
GRMZM2G307368	2095	0.998432	M3	Drought-induced protein 1%3B Uncharacterized protein	-
GRMZM2G309995	437	0.971468	M7	Aspartic acid-rich protein%3B Uncharacterized protein	-
GRMZM2G310031	519	0.56544	M1	Putative uncharacterized protein	-
GRMZM2G312026	368	0.695041	M2	Uncharacterized protein	-
GRMZM2G312110	145	0.844029	M6	-	-
GRMZM2G312910	1963	0.965277	M3	protein containing PDZ domain%2C a K-box domain%2C and a TPR region	-
GRMZM2G312974	484	0.947002	M2	-	-
GRMZM2G314233	473	0.931065	M2	-	-
GRMZM2G314661	336	0.719534	M2	Uncharacterized protein	-
GRMZM2G316191	346	0.73353	M2	chromatin remodeling 4	-
GRMZM2G316362	53	0.89697	M8	Acyl-desaturase%3B Uncharacterized protein	-
GRMZM2G317386	2013	0.976331	M3	-	-
GRMZM2G317406	724	0.997495	M4	Pollen-specific protein C13	-
GRMZM2G319281	962	0.942708	M1	Uncharacterized protein	-
GRMZM2G319747	736	0.715463	M1	Proteasome maturation factor UMP1 family protein%3B Putative proteasome maturation factor UMP1 family protein%3B Uncharacterized protein	-
GRMZM2G319878	541	0.631184	M1	Mitochondrial import inner membrane translocase subunit Tim8	-
GRMZM2G321420	214	1	M6	Uncharacterized protein	-
GRMZM2G323418	667	0.977446	M4	Pectate lyase homolog%3B Uncharacterized protein	-
GRMZM2G323558	720	0.996341	M4	Pectinesterase inhibitor domain containing protein	-
GRMZM2G323830	450	0.94153	M7	-	-
GRMZM2G323844	1912	0.962673	M3	Putative uncharacterized protein	-
GRMZM2G324478	1948	0.969107	M3	Uncharacterized protein	-
GRMZM2G325650	1892	0.95594	M3	Protein kinase Kelch repeat:Kelch	-
GRMZM2G326643	514	0.927519	M2	glucan synthase-like 8	-
GRMZM2G326677	164	0.91047	M6	-	-
GRMZM2G327266	445	0.978483	M7	Uncharacterized protein	-
GRMZM2G327311	158	0.895891	M6	-	-
GRMZM2G327686	2054	0.990774	M3	Uncharacterized protein	-
GRMZM2G329177	492	0.910424	M2	-	-
GRMZM2G329944	167	0.810076	M6	-	-
GRMZM2G331088	179	0.95234	M6	Uncharacterized protein	-
GRMZM2G331368	180	0.947428	M6	Uncharacterized protein	-
GRMZM2G335126	478	0.863507	M2	Uncharacterized protein	-
GRMZM2G337113	2098	0.998406	M3	Glyceraldehyde-3-phosphate dehydrogenase A%2C chloroplastic	-
GRMZM2G338131	1895	0.958573	M3	IN2-1 protein	-
GRMZM2G338702	763	0.761979	M1	Putative uncharacterized protein	-
GRMZM2G339435	708	0.708566	M1	Uncharacterized protein	-
GRMZM2G339545	456	0.693842	M2	Uncharacterized protein	-
GRMZM2G340342	660	0.973253	M4	-	-
GRMZM2G342515	651	0.69379	M1	Histone H2B.5	-
GRMZM2G343157	499	1	M7	ZIM motif family protein	Tify
GRMZM2G346839	96	1	M5	Class IV heat shock protein	-
GRMZM2G347174	681	0.966419	M4	-	-
GRMZM2G348863	2036	0.982717	M3	-	-
GRMZM2G349407	441	0.972208	M7	Wax synthase isoform 3	-
GRMZM2G349554	356	0.7671	M2	Uncharacterized protein	-
GRMZM2G350447	514	0.922681	M2	Uncharacterized protein	-
GRMZM2G351259	1951	0.965981	M3	Uncharacterized protein	-
GRMZM2G352627	45	0.977015	M10	Small heat shock-like protein	-
GRMZM2G354338	47	0.844996	M8	Auxin regulated gene involved in organ size 8%3B Uncharacterized protein	-
GRMZM2G354558	680	0.983581	M4	Omega-3 fatty acid desaturase	-
GRMZM2G355233	2045	0.984833	M3	-	-
GRMZM2G356423	400	0.8307	M2	Uncharacterized protein	-
GRMZM2G358009	1966	0.976672	M3	-	-
GRMZM2G359127	2039	0.989853	M3	Ferredoxin%3B Putative ferredoxin	-
GRMZM2G359237	336	0.700611	M2	Uncharacterized protein	-
GRMZM2G359521	606	0.660266	M1	-	-
GRMZM2G360626	132	0.813862	M6	-	-
GRMZM2G360677	597	0.721452	M1	40S ribosomal protein S8	-
GRMZM2G361659	796	0.681844	M1	Uncharacterized protein	E2F-DP
GRMZM2G363038	339	0.756057	M2	Uncharacterized protein	-
GRMZM2G363535	341	0.700809	M2	-	-
GRMZM2G363820	420	0.951796	M7	Uncharacterized protein	-
GRMZM2G364349	707	0.996186	M4	Pectate lyase%3B Uncharacterized protein	-
GRMZM2G365319	459	0.968836	M7	Protein kinase superfamily protein	-
GRMZM2G365423	554	0.908842	M2	Aspartokinase	-
GRMZM2G365983	198	0.988989	M6	Uncharacterized protein	-
GRMZM2G367023	174	0.933973	M6	-	-
GRMZM2G368388	541	0.644145	M1	-	-
GRMZM2G368662	724	0.997495	M4	-	-
GRMZM2G368678	374	0.781251	M2	Uncharacterized protein	-
GRMZM2G368755	1876	0.954778	M3	-	-
GRMZM2G369260	900	0.84381	M1	Delta DNA polymerase%3B Uncharacterized protein	-
GRMZM2G377168	2048	0.991614	M3	Uncharacterized protein	-
GRMZM2G378547	664	0.97518	M4	Uncharacterized protein	-
GRMZM2G379575	53	0.904423	M8	-	-
GRMZM2G380456	152	0.878885	M6	Uncharacterized protein	-
GRMZM2G380457	2065	0.989233	M3	Uncharacterized protein	-
GRMZM2G380955	341	0.702057	M2	-	-
GRMZM2G381071	1956	0.971925	M3	EF hand family protein%3B Uncharacterized protein	-
GRMZM2G382413	675	0.981375	M4	TBC domain containing protein	-
GRMZM2G383303	656	0.971837	M4	Putative uncharacterized protein	-
GRMZM2G383540	836	0.857464	M1	DAG protein%3B Uncharacterized protein	-
GRMZM2G385182	360	0.696083	M2	Uncharacterized protein	-
GRMZM2G386113	436	0.971254	M7	-	-
GRMZM2G387341	53	0.839186	M8	-	-
GRMZM2G387890	151	0.8836	M6	Uncharacterized protein	-
GRMZM2G388420	1991	0.980236	M3	-	-
GRMZM2G389881	568	0.677199	M1	Uncharacterized protein	-
GRMZM2G390896	712	0.981614	M4	CBL-interacting protein kinase 20	-
GRMZM2G393150	430	0.966826	M7	Nonspecific lipid-transfer protein AKCS9%3B Uncharacterized protein	-
GRMZM2G397242	703	0.991084	M4	-	-
GRMZM2G399921	720	0.995445	M4	-	-
GRMZM2G400238	154	0.87047	M6	Uncharacterized protein	-
GRMZM2G401040	2030	0.988585	M3	ATP synthase F1%2C delta subunit family protein	-
GRMZM2G401869	168	0.904736	M6	Uncharacterized protein	-
GRMZM2G402088	317	0.698165	M2	-	-
GRMZM2G402092	1938	0.955314	M3	Uncharacterized protein	-
GRMZM2G402936	2069	0.992925	M3	Light harvesting complex mesophyll7	-
GRMZM2G403562	194	0.978584	M6	-	-
GRMZM2G405684	444	0.976729	M7	Uncharacterized protein	-
GRMZM2G406043	485	0.939635	M2	-	-
GRMZM2G406165	363	0.731774	M2	-	-
GRMZM2G409839	190	0.979792	M6	-	-
GRMZM2G410152	640	0.961805	M4	Oleosin Zm-II	-
GRMZM2G412150	342	0.708849	M2	-	-
GRMZM2G413162	488	0.957011	M7	Uncharacterized protein	-
GRMZM2G415215	385	0.801201	M2	-	-
GRMZM2G417945	692	0.976505	M4	Limonoid UDP-glucosyltransferase	-
GRMZM2G418263	140	0.842299	M6	-	-
GRMZM2G419085	645	0.593608	M1	modifier of snc1%2C4	-
GRMZM2G419606	2047	0.987691	M3	Putative uncharacterized protein	-
GRMZM2G420789	508	0.807802	M2	Uncharacterized protein	-
GRMZM2G422464	403	0.838084	M2	Uncharacterized protein	-
GRMZM2G423137	2077	0.993412	M3	Uncharacterized protein	-
GRMZM2G424582	505	0.924042	M2	Uncharacterized protein	-
GRMZM2G425719	808	0.839309	M1	Uncharacterized protein	-
GRMZM2G426888	2025	0.984999	M3	Uncharacterized protein	-
GRMZM2G428242	546	0.995124	M2	SNF2 domain-containing protein / helicase domain-containing protein	-
GRMZM2G431856	658	0.972974	M4	Pectinesterase	-
GRMZM2G433333	518	0.945105	M2	Uncharacterized protein	-
GRMZM2G436199	2058	0.989601	M3	Uncharacterized protein	-
GRMZM2G436947	1921	0.966961	M3	EF hand family protein	-
GRMZM2G436986	2017	0.985332	M3	PsbQ-like 1	-
GRMZM2G438602	426	0.881436	M2	Uncharacterized protein	-
GRMZM2G438938	180	0.957576	M6	-	-
GRMZM2G439049	136	0.819285	M6	-	-
GRMZM2G440943	428	0.83309	M2	-	-
GRMZM2G441903	1980	0.976972	M3	Uncharacterized protein	-
GRMZM2G446050	133	0.815186	M6	-	-
GRMZM2G447745	375	0.790274	M2	Putative MYB DNA-binding domain superfamily protein	MYB_related
GRMZM2G448511	677	0.982478	M4	Dehydrin 13	-
GRMZM2G449160	1870	0.951916	M3	Glutaredoxin family protein	-
GRMZM2G450498	660	0.974489	M4	O-succinylhomoserine sulfhydrylase	-
GRMZM2G451443	354	0.731321	M2	Uncharacterized protein	-
GRMZM2G452807	1917	0.96082	M3	Putative uncharacterized protein	-
GRMZM2G454889	429	0.963671	M7	-	-
GRMZM2G456570	444	0.686114	M2	Structural maintenance of chromosomes (SMC) family protein	-
GRMZM2G457309	427	0.964798	M7	Mucin-2%3B Uncharacterized protein	-
GRMZM2G457467	399	0.834082	M2	-	-
GRMZM2G457562	62	1	M9	Putative AP2/EREBP transcription factor superfamily protein%3B Uncharacterized protein	ERF
GRMZM2G458164	736	0.700055	M1	Glucan endo-1%2C3-beta-glucosidase A6	-
GRMZM2G459104	325	0.75303	M2	-	-
GRMZM2G462537	830	0.81059	M1	Uncharacterized protein	-
GRMZM2G462555	439	0.972905	M7	Putative uncharacterized protein	-
GRMZM2G463280	1915	0.965121	M3	Phosphoribulokinase	-
GRMZM2G463471	700	0.991828	M4	Actin-depolymerizing factor%3B Uncharacterized protein	-
GRMZM2G464754	153	0.893881	M6	transducin family protein / WD-40 repeat family protein	-
GRMZM2G465208	803	0.686059	M1	Uncharacterized protein	-
GRMZM2G466139	437	0.866343	M2	-	-
GRMZM2G466292	337	0.707488	M2	-	ARID
GRMZM2G467576	2074	0.991241	M3	Putative RING zinc finger domain superfamily protein	-
GRMZM2G467799	141	0.836772	M6	Uncharacterized protein	-
GRMZM2G468132	493	0.941456	M2	Uncharacterized protein	-
GRMZM2G469162	448	0.867935	M2	-	-
GRMZM2G470438	788	0.74762	M1	topoisomerase 3alpha	-
GRMZM2G472852	2096	0.998372	M3	Ultraviolet-B-repressible protein	-
GRMZM2G473138	431	0.820146	M2	Putative SET-domain containing protein family	-
GRMZM2G473385	170	0.924651	M6	Uncharacterized protein	-
GRMZM2G474153	1977	0.963886	M3	-	-
GRMZM2G475362	397	0.790261	M2	-	-
GRMZM2G475505	420	0.951507	M7	Putative thaumatin domain family protein	-
GRMZM2G476523	813	0.753644	M1	Thaumatin-like protein%3B Uncharacterized protein	-
GRMZM2G477837	54	0.895397	M8	-	-
GRMZM2G477879	330	0.716322	M2	-	-
GRMZM2G478568	1988	0.979831	M3	Nicotianamine synthase 3	-
GRMZM2G478876	999	0.959464	M1	Uncharacterized protein	-
GRMZM2G479684	718	0.771794	M1	Histone H4	-
GRMZM2G481261	1910	0.96094	M3	Electron carrier/ electron transporter/ iron ion binding protein	-
GRMZM2G481605	94	0.995654	M5	17.4 kDa class I heat shock protein 3	-
GRMZM2G482245	715	0.979516	M4	Uncharacterized protein	-
GRMZM2G484653	932	0.895471	M1	-	-
GRMZM2G496319	645	0.682412	M1	Uncharacterized protein	-
GRMZM2G499182	144	0.825689	M6	Uncharacterized protein	-
GRMZM2G527028	676	0.67324	M1	Uncharacterized protein	-
GRMZM2G553532	139	0.816933	M6	-	-
GRMZM2G563190	681	0.984107	M4	Uncharacterized protein	-
GRMZM2G700148	330	0.658157	M2	Uncharacterized protein	-
GRMZM2G701201	2045	0.990597	M3	Uncharacterized protein	-
GRMZM5G804893	662	0.733375	M1	Nuclear transcription factor Y subunit B	NF-YB
GRMZM5G818058	1907	0.962483	M3	Uncharacterized protein	-
GRMZM5G819965	66	1	M8	Long cell-linked locus protein	-
GRMZM5G823826	2091	0.997764	M3	Uncharacterized protein	-
GRMZM5G824439	477	0.886059	M2	-	-
GRMZM5G825759	2082	0.994583	M3	ATP synthase B chain	-
GRMZM5G826666	446	0.878392	M2	Uncharacterized protein	-
GRMZM5G827026	171	0.932558	M6	Uncharacterized protein	-
GRMZM5G828278	464	0.893256	M2	Uncharacterized protein	-
GRMZM5G830329	426	0.961825	M7	Flavonoid 3-monooxygenase%3B Putative cytochrome P450 superfamily protein	-
GRMZM5G834758	705	0.771865	M1	DNA-binding protein MNB1B	-
GRMZM5G834952	1967	0.975947	M3	Uncharacterized protein	-
GRMZM5G835794	401	0.801428	M2	Uncharacterized protein	-
GRMZM5G836567	466	0.902002	M2	Uncharacterized protein	-
GRMZM5G841101	1932	0.96115	M3	RNA-binding (RRM/RBD/RNP motifs) family protein	-
GRMZM5G841900	575	0.573179	M1	Nucleic acid-binding%2C OB-fold-like protein	-
GRMZM5G843972	1888	0.957666	M3	Uncharacterized protein	-
GRMZM5G845611	2033	0.985436	M3	Glyceraldehyde-3-phosphate dehydrogenase B%3B Uncharacterized protein	-
GRMZM5G846082	1984	0.978114	M3	-	-
GRMZM5G849107	2095	0.994863	M3	lycopene cyclase	-
GRMZM5G850607	342	0.742305	M2	Putative translation elongation/initiation factor family protein	-
GRMZM5G851051	2029	0.983891	M3	Uncharacterized protein	-
GRMZM5G852185	795	0.840515	M1	Uncharacterized protein	-
GRMZM5G852968	1951	0.957001	M3	Triosephosphate isomerase	-
GRMZM5G856929	1936	0.967649	M3	Putative uncharacterized protein	-
GRMZM5G857351	337	0.72039	M2	-	-
GRMZM5G861269	767	0.764705	M1	-	-
GRMZM5G862663	2008	0.981286	M3	-	-
GRMZM5G865579	149	0.855292	M6	Uncharacterized protein	-
GRMZM5G866024	454	0.960929	M7	Membrane protein	-
GRMZM5G867767	313	0.707665	M2	Uncharacterized protein	-
GRMZM5G868222	1876	0.951066	M3	Uncharacterized protein	-
GRMZM5G870219	1968	0.976437	M3	-	-
GRMZM5G871013	710	0.99678	M4	Uncharacterized protein	-
GRMZM5G873455	592	0.636608	M1	-	-
GRMZM5G878754	576	0.599419	M1	Protein mago nashi%3B Uncharacterized protein	-
GRMZM5G883764	889	0.909471	M1	Histone H2A	-
GRMZM5G884137	1933	0.97136	M3	Uncharacterized protein	C2H2
GRMZM5G888620	2010	0.983418	M3	-	-
GRMZM5G890561	645	0.652321	M1	60S ribosomal protein L33-B%3B Uncharacterized protein	-
GRMZM5G892879	548	0.575797	M1	Calmodulin binding protein%3B Uncharacterized protein	Orphans
GRMZM5G893848	310	0.654951	M2	-	-
GRMZM5G895313	813	0.77839	M1	Glycine-rich protein 2b	CSD
GRMZM5G896082	2006	0.9787	M3	Uncharacterized protein	-
GRMZM5G898768	703	0.68027	M1	DNA-directed RNA polymerase subunit	-
GRMZM6G007923	525	0.626525	M1	homologue of bacterial MinE 1	-
GRMZM6G295344	456	0.589684	M1	Uncharacterized protein	-
GRMZM6G522911	1009	0.953787	M1	bonsai	-
GRMZM6G534004	703	0.994452	M4	-	-
GRMZM6G847892	656	0.727235	M1	Uncharacterized protein	-
GRMZM6G859365	417	0.953067	M7	Cytochrome P450 CYP87A15	-
GRMZM6G910222	719	0.684385	M1	Uncharacterized protein	-
GRMZM6G933659	367	0.793834	M2	-	-
