# Supplementary material for: A systems approach to a spatio-temporal understanding of the drought stress response in maize
Source: Sci Rep. 2017 Jul 26;7:6590. doi: 10.1038/s41598-017-06929-y (PMC5529502; doi:10.1038/s41598-017-06929-y)
Supplement: Supplementary file 9 — Table S8 [file 41598_2017_6929_MOESM9_ESM.xls]

## Sheet: Sheet1
Table_S8_Significant hub gene expression changes during development. Genes were considered significant if they changed by at least threefold and fit a linear or exponential regression curve at r2 > 0.65
	TFFamily	Significant results of regression						Leaf_V12_C	Leaf_V14_C	Leaf_V18_C	Leaf_R1_C	Leaf_V12_D	Leaf_V14_D	Leaf_V18_D	Leaf_R1_D	Ear_V12_C	Ear_V14_C	Ear_V18_C	Ear_R1_C	Ear_V12_D	Ear_V14_D	Ear_V18_D	Ear_R1_D	Tassel_V12_C	Tassel_V14_C	Tassel_V18_C	Tassel_R1_C	Tassel_V12_D	Tassel_V14_D	Tassel_V18_D	Tassel_R1_D
		Leaf_C	Leaf_D	Ear_C	Ear_D	Tassel_C	Tassel_D
GRMZM2G054125	WRKY	-	-	-	-	-	Yes	6.59388	9.28242	8.54595	8.88978	5.53136	6.54193	5.29737	4.12453	0	0.0616186	0	0	0.0383681	0	0	0.110859	0.297093	0.14387	0.674411	0.599381	0	0.149068	0.790734	0.774825
GRMZM2G012262	Whirly	-	-	-	-	Yes	Yes	16.4943	11.0682	9.6363	7.1998	13.7609	13.2354	10.7222	15.5803	137.172	152.327	141.755	72.4041	115.326	127.062	134.894	103.163	80.9401	18.3197	10.8895	5.23828	68.191	14.7058	9.95493	6.12799
GRMZM2G086920	Tify	-	-	-	-	Yes	Yes	39.3088	46.5325	45.7947	56.6318	40.3001	42.9006	45.9377	43.1602	188.458	243.131	291.28	166.477	253.367	239.868	326.32	450.717	122.805	93.0503	58.8012	40.9154	129.334	80.2526	64.7476	38.1537
GRMZM2G343157	Tify	-	Yes	-	-	-	-	1.02589	1.0277	0.378075	1.116	2.19713	1.21003	1.44679	0.28643	1.61826	1.867	1.79744	0.854992	3.05828	2.2053	0.568781	1.70197	6.3063	84.6382	13.9923	7.80318	9.15078	85.1178	13.3494	9.76278
GRMZM2G051866	Orphans	-	-	-	Yes	-	-	0.510216	0.531834	0.55744	0.628909	0.650894	0.682796	0.992457	1.33348	2.82525	1.72372	1.03331	1.29741	1.82146	2.06882	1.20578	0.467796	3.2154	2.92557	2.2547	1.4952	3.70004	3.11558	2.4987	1.51384
GRMZM2G154437	Orphans	-	-	-	-	-	-	2.19697	2.10898	0.719227	1.59892	1.73028	2.89079	2.14152	2.3289	36.2882	40.1469	36.1264	21.4412	30.7231	35.2073	36.0594	46.5833	19.3393	3.61939	11.1101	6.42334	13.7628	3.29829	11.7286	8.49384
GRMZM5G892879	Orphans	-	-	-	-	-	-	0.0757628	0.189543	0.18535	0.148192	0.118037	0.059904	0.121428	0.0981207	40.2775	53.7215	47.8269	20.6952	40.7142	62.7992	55.3247	41.9125	17.454	1.87091	6.62419	3.25637	15.9804	2.40535	7.13095	2.87091
GRMZM2G099461	NF-YC	-	-	-	Yes	Yes	Yes	0.352031	0.302689	0.11397	0.482254	0.108819	0.148565	0.174173	0.275169	25.0017	37.8505	29.9147	9.95109	14.0181	32.3863	34.3113	44.9965	11.7331	1.59919	0.372938	0.387446	9.34174	2.95955	0.349815	0.328886
GRMZM5G804893	NF-YB	-	-	-	-	Yes	Yes	4.36247	4.02349	3.4607	4.06693	5.41011	4.52325	5.11989	9.66787	59.6386	69.4903	47.6429	30.3485	58.016	54.8266	68.3234	80.488	37.7224	10.2301	10.7377	5.94858	35.318	13.9192	12.4824	8.14049
GRMZM2G078954	NAC	-	-	-	-	Yes	Yes	0.68682	0.806425	0.735065	0.623326	0.693652	0.725056	0.556998	0.595529	3.84199	4.57193	3.61381	1.3964	3.30507	4.08988	4.85653	3.39035	2.39902	0.724885	0.702832	0.24637	2.16855	0.606987	0.44095	0.238543
GRMZM2G447745	MYB_related	-	-	-	Yes	-	-	6.70871	7.42038	7.57492	5.6951	6.88241	7.81444	7.929	10.0919	20.0903	13.692	9.98735	12.8849	13.7686	14.2835	8.95271	3.8097	31.2827	29.4271	17.4855	12.7017	30.5267	22.8048	17.0699	12.4989
GRMZM2G003406	MYB	-	Yes	Yes	-	-	-	0.283534	0.0688398	0.0622762	0.0888644	0.486253	0.494982	0.0892517	0.01355	0.775885	0.797148	1.42658	3.08235	7.10144	1.08454	1.33886	0.970318	0.9971	52.4668	6.52276	3.26449	1.13049	53.9365	8.93653	3.24517
GRMZM2G052606	MYB	-	-	Yes	-	-	-	0	0	0	0	0	0	0	0	0.383403	0.130532	0.688612	1.79529	0.232838	0.240194	0.434219	0.172716	0.887072	20.088	1.07966	0.206212	0.686124	22.1047	1.96574	0.321999
GRMZM2G064744	MYB	Yes	-	Yes	Yes	-	-	0.00818471	0	0.0159333	0.0292212	0	0	0	0.0103026	0.0567548	0.0266377	5.1429	6.3061	0.0389997	0.0230909	0.970346	2.2403	1.82848	39.0496	1.65177	0.366851	2.5355	41.9121	2.17022	0.515057
GRMZM2G127490	MYB	Yes	-	-	Yes	-	-	0.290211	0.143914	0.153848	0.0239964	0.200394	0.0804321	0.0560118	0.120778	0.608406	0.432381	0.434415	3.20479	0.92431	0.678855	0.331624	0.176009	7.20973	41.2962	1.94935	0.731584	7.0282	39.9012	4.11768	1.62588
GRMZM2G143328	MYB	-	-	Yes	Yes	Yes	Yes	0	0	0	0	0	0	0	0.0227129	0	0	2.78683	43.6658	0.0797933	0.029917	0.628056	11.4811	0.0402915	0.0400791	0.300831	2.3795	0	0.236872	0.625946	2.00746
GRMZM2G171781	MYB	-	-	-	-	-	-	0.378193	0.22842	0.221206	0.164632	0.208141	0.346602	0.302407	0.0771938	0.886158	0.735468	0.576767	3.20885	1.0667	0.639343	0.498266	0.483133	4.44906	19.2012	1.70269	0.915832	4.20793	16.0627	1.94108	1.06513
GRMZM2G122750	HB	-	-	-	Yes	-	-	2.13622	2.4705	3.33601	2.20453	2.16659	2.86055	3.47168	3.58093	10.7863	8.43501	4.114	5.22058	8.13132	9.04728	4.74527	1.61658	16.4915	14.5729	11.9432	7.99806	16.4423	14.1159	12.2754	9.12257
GRMZM2G159357	HB	-	Yes	Yes	Yes	Yes	Yes	1.39601	1.26102	2.08268	1.03823	1.59399	1.90024	3.32134	4.85533	10.1107	4.80505	1.96436	3.22604	8.37441	7.95957	1.94123	0.540145	14.584	12.5059	7.0804	4.23495	19.9936	13.3524	7.74877	5.38429
GRMZM2G006871	GeBP	-	-	-	-	Yes	Yes	0.0118291	0.0168597	0	0	0.131303	0.0315741	0.0360047	0.0270672	13.1696	18.1226	11.774	5.62785	15.2908	15.6657	17.124	19.0987	4.9663	0.843277	0.475743	0.117887	3.97858	1.29047	0.503655	0.0804787
GRMZM2G039586	GATA	-	-	-	Yes	-	-	74.0089	83.2591	82.0517	82.8184	65.3301	70.0954	75.2854	62.4596	0.120033	0.406079	0.116644	0.0552898	0.195966	0.151893	0.225395	0.614174	5.42413	5.03401	4.05168	8.45812	6.16247	4.98094	4.12559	4.62771
GRMZM2G114775	GATA	-	-	-	-	Yes	Yes	18.7448	20.4105	16.7404	16.9491	14.6128	16.8889	15.6546	10.5812	313.583	472.774	555.522	201.542	274.462	329.554	470.376	521.162	206.012	96.4056	47.6329	34.2276	184.037	82.7279	41.952	27.9683
GRMZM2G026833	G2-like	-	-	Yes	Yes	Yes	-	83.4656	100.899	111.61	110.773	63.2723	91.7632	91.5046	42.9447	0.117462	0.226007	0.343979	0.399108	0.066193	0.211093	0.135372	0.387339	1.09173	5.05668	7.08512	8.02239	0.906535	3.90117	5.54119	3.87839
GRMZM2G064197	G2-like	-	-	-	-	Yes	Yes	11.6305	12.1459	8.83317	12.9691	11.4743	12.5754	10.8168	10.7992	51.4652	75.7854	53.4774	32.6372	67.1007	78.5611	82.4806	75.4824	22.4433	13.2044	7.6291	5.53903	27.8357	16.2245	8.70019	5.90437
GRMZM2G074908	G2-like	-	-	-	-	-	-	0.0239131	0	0	0	0	0.0182068	0	0	0.568741	0.723593	0.399537	0.728777	0.725032	0.194226	0.211937	0.344633	2.22057	28.8656	2.27997	1.24537	5.81718	38.218	1.7051	0.782018
GRMZM2G009598	ERF	-	-	-	-	-	-	27.6342	36.7719	36.0794	38.6184	33.2255	35.7671	38.2046	32.1434	154.227	236.035	190.616	116.558	200.499	214.204	263.817	307.806	62.3053	31.3563	28.6243	22.1238	60.8527	30.0046	27.9052	22.2574
GRMZM2G020054	ERF	-	-	-	-	-	Yes	2.02288	0.787101	0.852731	0.681985	1.24094	1.23886	2.34725	2.49582	0.682657	0.270037	0.970767	6.88911	1.9316	0.229276	0.205194	30.8102	0.34722	0.559286	0.826911	0.447476	0.104371	0.58931	0.630588	0.753966
GRMZM2G457562	ERF	-	-	Yes	Yes	-	-	0.200262	0.209108	0.12767	0.176951	0.0299196	0.210929	0	0	0.0206375	0.226963	0.78784	6.39995	0.028811	0.0630765	0.205849	2.66001	0.236742	0.0575474	0.0944472	0.169816	0.277834	0.423266	0.0999873	0.17765
GRMZM2G361659	E2F-DP	-	-	-	-	Yes	Yes	0.00667223	0.0666886	0.0313681	0.0883425	0	0.023499	0	0.0366409	18.4513	24.733	19.6894	9.24674	17.0329	23.2494	23.9987	18.9461	13.5761	2.96719	0.237081	0.0507622	13.27	3.11075	0.214105	0.128445
GRMZM2G171852	Dof	-	-	-	-	Yes	Yes	5.73655	6.27286	6.26685	5.60505	4.26828	5.3618	5.2788	2.75554	19.3327	28.2816	25.5108	15.121	25.3378	26.6726	32.6243	25.9954	18.7023	6.07714	3.1714	2.82993	14.686	5.91585	3.5385	2.88573
GRMZM2G018876	DBB	-	-	Yes	-	-	-	366.055	435.996	510.183	366.31	289.783	304.396	250.07	210.676	3.20457	5.42028	12.2014	11.9709	5.55532	4.81005	5.1133	9.21367	8.7224	41.846	18.1925	10.3257	6.34826	18.0055	12.7195	6.88371
GRMZM5G895313	CSD	-	-	-	-	Yes	Yes	104.14	91.3232	66.1819	91.9454	90.0279	83.9946	84.856	117.692	2034.63	3247.93	2389.73	1061.6	1822.75	2804.95	2553.27	2485.74	1408.4	166.282	109.364	48.0413	1114.83	198.727	97.2264	55.0528
GRMZM2G095598	CO-like	-	-	Yes	-	Yes	Yes	300.02	362.688	330.689	357.962	203.082	272.484	231.114	107.386	3.62792	3.44241	7.62848	11.5445	4.80493	2.6414	2.78225	8.95553	4.01276	5.98901	16.9188	22.0845	2.42384	4.21202	11.5619	12.179
GRMZM2G071034	C3H	-	-	-	-	Yes	Yes	16.1192	18.8459	23.436	21.4932	19.709	17.9099	20.3451	17.4167	109.165	120.967	137.926	76.1816	138.962	89.9912	126.688	159.671	54.3457	25.3596	16.1723	10.401	49.7282	18.6404	15.7986	10.5566
AC149475.2_FG005	C2H2	-	-	-	Yes	Yes	Yes	2.70215	2.99841	3.62582	2.3124	2.98087	3.31592	4.05621	5.12939	12.187	8.44438	4.76058	5.03723	7.30009	10.0709	5.08596	1.82496	16.6803	12.6554	7.27937	5.24368	17.5044	12.417	6.90634	5.35325
GRMZM5G884137	C2H2	-	-	-	Yes	Yes	Yes	20.8043	22.3375	22.0821	21.9025	12.7436	21.7074	19.8227	9.68828	1.74711	1.02857	1.42004	1.2316	2.68553	2.56933	0.839746	0.287069	2.73081	1.68135	0.691262	1.01062	2.62986	1.15147	0.5821	0.621701
AC194965.4_FG004	C2C2-GATA	-	-	Yes	-	-	-	49.3847	55.028	59.4024	50.6571	45.1976	48.9045	45.0496	19.6591	1.23728	1.11914	0.32847	0.520274	1.40776	2.15367	0.926884	0.550837	0.684535	10.8229	5.18706	7.09187	0.732746	8.59962	5.7019	6.3609
GRMZM2G038783	C2C2-CO-like	-	-	Yes	-	Yes	Yes	700.977	901.574	1080.13	1042.41	530.493	653.301	727.395	382.467	10.3894	13.8451	21.8947	69.3504	17.6358	11.8967	12.4836	35.4232	8.16606	23.5198	97.1139	101.035	6.48835	16.5132	85.275	61.4433
GRMZM2G112483	bZIP	-	-	-	-	Yes	Yes	0.213397	0.298872	0.175171	0.210851	0.349052	0.0913897	0.176893	0.190776	35.4482	40.5352	35.1106	16.4826	34.9281	42.695	45.6312	41.849	24.505	8.83268	3.50045	1.91145	27.2012	11.0615	3.02769	1.7338
GRMZM2G137046	bZIP	-	-	-	-	Yes	Yes	86.5768	83.8897	88.5173	63.684	57.9363	69.1214	70.6354	49.1716	0.260545	0.251427	0.152178	1.08459	0.307507	0.123876	0.123214	0.130466	0.234164	0.711067	2.28781	10.8362	0	1.20912	2.77092	4.66622
GRMZM2G140355	bZIP	-	-	-	-	Yes	-	105.963	94.6508	92.8568	78.2735	64.618	83.2052	93.3774	45.2027	0.402903	0.353267	0	0.0707122	0	0.470566	0.190104	0.183886	0	0.17501	0.302923	5.09107	0	0.101623	0	1.55932
GRMZM2G045883	bHLH	-	-	-	-	Yes	Yes	0.12744	0.11311	0.0908318	0.103557	0.245245	0.0504903	0.07736	0.572105	25.0624	46.3231	57.8297	17.8156	52.8244	47.9412	60.5185	70.3925	11.0429	0.959681	0.114445	0.170986	8.21301	1.16436	0.159928	0.152279
GRMZM2G101350	bHLH	-	-	Yes	Yes	-	-	1.41729	1.44789	2.36103	1.68951	1.54635	1.21201	1.32766	1.12973	1.7375	1.9245	4.36671	25.2389	1.34304	0.852327	3.27464	8.00255	0.725719	3.9804	1.41097	1.26878	0.854506	2.08383	1.61061	1.17101
GRMZM2G139372	bHLH	-	Yes	-	-	-	-	0.585005	0.692951	0.6215	0.420411	0.331987	0.335672	0.212782	0.0198384	0.0115673	0.150743	3.03927	0.316813	0.0179831	0.127607	2.65917	0.86055	13.4954	437.886	74.8138	48.427	29.3759	388.425	75.5944	44.2082
GRMZM2G035701	B3	-	-	Yes	Yes	Yes	Yes	0	0.0691341	0	0	0.0148459	0	0	0.0564457	9.84451	1.72169	0.328458	0.47166	4.51599	1.04448	0.42954	0.317136	0.854773	2.06845	67.9151	210.275	1.10047	1.64361	86.9744	155.801
GRMZM2G111123	B3	-	-	Yes	-	Yes	Yes	0.252334	0.109522	0.182752	0.419953	0.5919	0.236342	0.293495	0.625085	35.6816	39.2294	32.7932	12.8595	44.3252	50.975	53.1522	50.006	13.6836	4.47874	2.28771	1.05779	14.3143	4.92473	2.8641	1.90488
GRMZM2G140156	ARID	-	-	-	Yes	-	-	7.5374	8.37897	9.71755	7.46316	8.06957	8.95322	10.266	11.1751	17.2574	13.0132	8.33411	12.1723	13.442	15.9787	9.72704	5.17149	23.7575	22.9768	23.0231	18.8262	25.3059	20.2327	23.0225	19.0417
GRMZM2G466292	ARID	-	Yes	Yes	Yes	-	-	0.505029	0.49787	0.879154	0.629068	0.85916	0.950176	1.57311	3.1025	7.37161	3.4063	1.09097	1.19425	4.61532	6.26754	1.0508	0.467369	10.2789	8.85783	8.01317	4.73636	14.3185	11.2671	7.82508	6.04826
GRMZM2G080917	Alfin-like	-	-	-	-	Yes	Yes	7.46616	8.74828	9.03708	7.4896	6.08657	7.0999	6.51261	6.22154	122.966	136.777	151.296	77.3731	159.417	130.001	150.357	161.694	73.9931	31.0531	16.2277	12.1196	73.4837	34.2863	14.4166	11.4489
AC149818.2_FG004	-	-	-	-	-	Yes	Yes	9.77115	2.89056	4.86286	3.47523	8.78595	4.80439	5.94475	9.81339	576.716	785.181	701.798	296.533	849.463	837.385	964.903	1006.38	279.553	77.5823	40.4065	27.2026	346.849	118.991	47.8868	29.2748
AC155434.2_FG004	-	-	-	Yes	Yes	Yes	Yes	3.20718	3.00615	2.60636	2.43463	4.41941	3.55616	4.05472	8.9258	20.2445	11.3122	6.96544	6.1066	15.4461	15.5749	9.4051	2.45099	26.5952	17.5017	20.5871	7.87292	33.1186	18.7598	18.7401	10.4865
AC155622.2_FG001	-	-	-	-	-	-	-	16.4866	18.842	17.1862	13.7633	17.6064	18.9381	15.5057	15.7423	43.074	28.3631	24.353	34.0246	26.7224	32.3436	22.2048	13.0981	63.3608	70.9977	57.4405	45.3005	66.0302	69.6793	57.6651	47.6907
AC155622.2_FG004	-	-	-	-	Yes	-	-	3.6135	5.03584	4.45819	5.03816	6.08188	4.91652	7.302	10.5827	28.4456	12.8368	5.99613	14.0762	10.4516	16.9599	4.12307	2.23028	47.8536	50.744	40.5315	37.2388	55.1693	53.3295	41.7139	34.0051
AC189771.3_FG001	-	-	Yes	-	-	Yes	Yes	0	0	0	0.334014	0	0	0.0617691	0.236049	0	0	0	0	0	0	0	0	0.373653	0.560158	1911.1	3757.12	3.71061	4.55949	2175.7	2943.61
AC190623.3_FG001	-	-	-	Yes	-	-	-	3061.14	3682.38	4060.58	4410.17	3330.32	3633.11	2990.58	1929.64	27.704	22.1784	40.6008	69.518	93.528	23.485	57.6648	111.167	40.0638	228.934	171.853	205.282	35.68	186.649	165.377	76.6316
AC194158.3_FG005	-	-	-	Yes	Yes	Yes	-	0.283252	0	0.058637	0	0	0	0	0	0.450723	0.701427	2.22083	4.59285	0.563445	1.23572	1.2446	16.6012	1.48669	0.650319	0.35359	0.318645	0	0.465768	0.297863	0
AC196465.3_FG006	-	-	-	Yes	Yes	-	-	1.49589	0.994215	1.47876	0.598873	1.59763	1.31997	2.50612	3.7791	7.95383	3.75717	1.41397	2.3431	6.43865	6.90761	1.8789	0.209507	10.546	8.80046	8.12166	4.63971	12.5318	8.65347	8.38454	5.29812
AC196726.2_FG001	-	Yes	-	Yes	Yes	-	-	8.64738	2.39022	2.26019	1.22757	1.41772	1.88185	0.560014	0.725135	0.195198	0.338795	11.1558	46.3393	0.420539	0	2.41093	117.655	1.75453	0.849832	0.275912	3.21871	0.939842	0	1.04895	1.66161
AC197246.3_FG001	-	-	-	-	-	Yes	Yes	4.24768	4.37553	4.09008	5.15161	5.84874	3.82796	5.48082	5.42958	204.216	292.299	327.099	158.94	265.591	278.495	301.777	464.023	100.328	47.7917	8.22427	5.69876	99.5229	48.104	10.976	7.23409
AC198481.3_FG004	-	-	-	-	Yes	Yes	-	13.0075	12.1414	12.8305	11.8219	16.3072	14.8357	15.6086	27.8614	54.044	39.118	31.227	24.4469	49.368	54.0516	36.8201	14.7446	78.9028	59.1457	45.154	24.7624	86.033	62.9176	45.5618	29.8396
AC203366.4_FG001	-	-	Yes	Yes	Yes	-	-	0.697692	0.617343	0.819415	0.909753	1.12614	1.29954	2.38939	5.53858	6.80482	3.38164	0.915961	2.32124	2.79622	4.53871	0.758939	0.223635	14.3082	13.0821	11.429	8.61998	14.7825	12.2612	11.0737	8.67049
AC203535.4_FG004	-	-	-	-	-	Yes	-	969.557	983.584	957.389	920.089	743.45	841.916	883.083	465.029	4.79546	5.11507	8.17454	8.04712	4.51394	5.19435	5.57761	9.7994	6.32232	6.19164	10.018	39.8105	6.72771	5.72946	9.78513	15.2425
AC203985.4_FG005	-	-	-	-	-	-	-	68.2922	63.3969	56.0111	81.8779	59.5058	63.4912	57.9431	58.2251	317.26	445.388	321.305	232.698	352.798	357.631	405.141	559.208	169.785	66.5656	92.9418	65.4484	149.201	66.692	79.6338	63.4459
AC204712.3_FG002	-	-	-	-	-	Yes	Yes	24.522	21.3394	10.2217	13.6869	20.7693	17.5929	11.839	14.614	71.4374	96.6205	104.918	30.0912	73.6869	63.843	88.1582	86.7677	46.1502	14.4303	16.2642	5.8424	30.053	13.874	7.96105	4.40331
AC205703.4_FG010	-	-	-	-	Yes	-	-	1.19692	1.17623	1.5957	0.952972	1.56734	1.43396	2.44131	3.73332	6.76804	3.71727	1.23542	3.03621	3.33075	4.69911	1.20926	0.185055	15.6519	17.9294	12.4999	8.7433	18.3984	17.5015	12.479	9.48054
AC206788.3_FG015	-	-	-	Yes	Yes	Yes	Yes	51.4513	47.0819	53.971	56.4145	29.6466	39.4649	40.1705	20.7638	0.397413	0.611073	1.36994	3.1684	0.364321	0.671497	0.769293	1.66292	1.12329	2.05686	4.51486	5.60556	1.00498	1.85293	4.93827	6.28484
AC208897.3_FG004	-	-	-	-	-	Yes	-	183.663	211.118	213.071	198.682	96.0767	142.814	135.269	73.294	5.78301	7.43166	9.33788	2.75793	4.95071	7.59325	5.9303	3.70148	3.6699	3.15188	5.59696	18.1418	5.07893	2.90996	4.76949	8.39787
AC209705.3_FG004	-	-	-	Yes	Yes	-	-	2.13856	1.97399	2.06731	1.5067	2.8995	2.4387	3.4536	7.2878	12.8468	7.20955	3.3004	4.99743	7.48044	10.466	2.71455	0.5395	20.7739	15.5485	17.4213	9.53498	24.556	17.1448	15.3102	10.6564
AC210013.4_FG006	-	-	-	Yes	-	-	Yes	34.2726	28.61	28.4782	25.0565	16.5646	20.8438	23.6046	9.33553	0.107817	0.56672	2.10494	1.30649	0.378874	0.220466	0.674705	0.85286	0.813216	0.337425	0.0178181	0.685979	0.724126	0.2466	0.206095	0.202779
AC210173.4_FG002	-	-	-	Yes	Yes	-	-	0.316745	0.180746	0.311563	0.415776	0.544895	0.538361	0.557333	1.12609	7.96655	3.56706	1.04539	1.72755	8.18558	6.7248	1.65224	0.547206	13.7228	10.1696	6.96046	5.18393	17.2242	11.2618	8.51917	7.05379
AC211152.4_FG007	-	-	-	-	-	-	-	0	0	0	0	0	0	0	0.0401999	0.0244159	0	0.170683	0.0662812	0	0.0497417	0.111428	0	0.338864	25.3941	0	0	3.34361	30.7539	0.0438084	0
AC212769.3_FG004	-	-	-	-	-	Yes	Yes	0	0	0	0	0	0	0	0	0	0	0	0	0	0	0	0	0	5.54611	90.2726	257.226	0.630729	13.3731	115.093	203.731
AC217050.4_FG007	-	-	Yes	-	-	Yes	Yes	11.3594	15.8475	15.323	11.6477	11.6965	13.2245	9.68532	3.63581	0.0216662	0.0518752	0.0480643	0.0285208	0.026239	0.0246017	0.0691911	0.0450808	0.0417045	0.0621176	0.577104	1.09695	0	0.0385437	0.332328	0.603904
AC217499.3_FG003	-	-	-	-	-	-	-	195.929	157.499	186.306	219.863	153.468	177.319	164.411	100.105	5.19255	5.38162	4.91233	5.3303	6.66052	6.62403	5.48716	6.56266	4.51608	5.96867	7.19177	9.25843	3.97558	5.09588	6.05639	5.03694
AC218457.2_FG013	-	-	-	-	Yes	-	-	3.88119	3.74498	4.09998	2.92962	4.23515	4.25998	5.02334	8.36323	13.2984	8.20256	5.23572	6.31419	8.21796	9.64412	5.85354	1.86744	25.2737	21.4415	22.3225	12.749	22.6672	18.0125	19.7456	13.8908
AC230013.2_FG007	-	-	-	-	-	Yes	Yes	201.488	160.57	138.064	176.031	211.664	177.743	146.921	192.289	548.484	614.72	746.774	409.944	622.726	540.734	694.552	1133.55	387.866	129.036	132.608	85.9923	364.357	131.023	123.018	88.0393
AC231747.1_FG001	-	-	-	-	Yes	-	-	4.98284	5.38672	5.58924	5.0913	6.26899	5.56306	5.92306	6.50583	11.0648	7.25807	4.72054	9.39488	10.4001	7.80444	6.41942	2.69193	16.8264	21.9999	20.2836	12.8552	19.236	19.8366	19.4006	13.7684
AC233865.1_FG001	-	-	-	-	-	Yes	Yes	121.76	149.48	167.615	164.592	176.936	146.877	155.154	101.78	4578	6243.72	6957.53	2100.48	3801.5	4648.82	6257.9	7527.88	2132	404.434	72.3012	53.4516	1599.83	594.013	82.719	48.8275
AC233922.1_FG008	-	-	-	Yes	Yes	-	-	86.1084	84.0231	82.7744	88.4514	47.4452	58.0554	55.2887	49.7281	1.52825	2.89327	2.88232	6.99167	1.48217	1.57041	4.81186	8.09703	6.68645	19.1481	8.09747	9.80394	1.85937	9.342	13.2658	10.6711
AC233959.1_FG006	-	-	Yes	Yes	Yes	Yes	Yes	0	0.080086	0.274871	0.136877	0	0.0400801	0.0777228	0.123985	0.299102	0.438753	0.20978	0.0250768	1.1107	0.587238	0.143057	0.0917205	0.416064	0.320185	706.999	2372.49	2.64268	1.57247	954.794	1714.7
AC234152.1_FG005	-	-	-	-	-	-	-	0.00944945	0	0.016068	0.0205538	0.0137604	0	0.00934795	0.0181973	0	0	0	0.828114	0	0	0	0.149939	0.155863	5.65101	0.505232	0.3552	1.1188	6.64791	0.463614	0.345503
GRMZM2G000254	-	-	-	-	-	Yes	Yes	0.358412	0.336149	0.114929	0.366624	0.332624	0.16866	0.0997045	0.294585	33.0149	42.9974	52.074	20.2251	32.9033	31.6698	46.6918	41.8091	13.162	0.927789	0.617187	0.176893	10.4253	1.63728	1.17028	0.382605
GRMZM2G000288	-	-	-	Yes	Yes	Yes	Yes	10.0052	9.26119	12.9622	7.47844	12.8662	10.418	17.4396	26.8118	53.2681	28.1231	11.7462	16.2775	40.6638	45.0834	16.19	2.25986	94.3424	91.6373	50.3193	29.0058	111.896	107.795	52.1465	36.3861
GRMZM2G000339	-	-	-	-	-	-	-	19.547	13.3244	9.20246	13.4426	14.6867	13.3818	10.3669	11.9157	38.4896	39.3403	48.7243	22.151	35.9836	41.14	45.4719	57.132	29.3651	9.58094	19.925	12.8447	24.7022	12.7576	17.8035	13.1116
GRMZM2G001114	-	-	-	-	-	Yes	Yes	0.0786786	0.32198	0.0711581	0.183862	0.145333	0.0304657	0.124792	0.172148	75.5992	108.905	73.7056	32.0643	69.7452	82.7711	95.57	72.9031	43.3232	13.9292	4.35672	2.08772	41.6189	13.6088	4.46857	2.0078
GRMZM2G001160	-	-	-	-	-	Yes	-	0.426579	0.474548	0.333627	0.274054	0.130087	0.333634	0.241793	0.329712	22.3899	23.3357	17.7677	8.57883	12.559	20.1518	22.8195	20.1465	11.1464	2.13769	2.71424	1.51949	8.95585	1.70365	2.3391	1.81227
GRMZM2G001853	-	-	-	Yes	Yes	-	-	0.0515696	0.0475589	0.085615	0	0	0.0539774	0.0269847	0	0.230952	0.164891	0.544154	1.53063	0.0401359	0.149468	0.555472	8.29473	0.155225	0.052681	0.110789	0.162657	0.0745341	0.141107	0.0538503	0.198235
GRMZM2G001895	-	-	-	-	Yes	-	-	3.81718	3.54967	3.84987	3.40608	5.48516	4.93785	5.31741	11.7079	10.0131	5.86408	3.97447	5.62646	7.97156	7.6142	4.4703	2.01112	18.8552	21.0273	18.4248	14.3988	22.077	23.7367	19.487	16.1427
GRMZM2G001956	-	-	-	-	-	-	-	173.086	145.832	144.407	194.383	156.048	154.619	111.005	72.2297	4.09797	4.95322	3.17959	3.60027	4.9433	6.14585	6.2345	6.53175	3.01462	2.29424	3.55702	6.8496	3.77631	3.39444	3.14615	2.37913
GRMZM2G002002	-	-	-	-	Yes	Yes	-	3.30319	3.3818	3.67784	3.175	3.36355	3.51958	4.51679	6.83162	12.3545	8.97637	5.17304	6.33655	9.60866	9.92624	6.40084	3.02814	17.5267	13.6019	10.0323	5.64968	17.5092	12.5446	10.3798	6.78063
GRMZM2G002147	-	-	-	-	-	Yes	Yes	0.0926889	0.511713	0.373721	0.457095	0.525908	0.42256	0.610895	0.361291	151.289	216.956	208.372	55.7256	157.719	183.433	217.631	165.863	88.4357	3.5091	0.791583	0.487651	80.2214	4.384	1.01856	0.671173
GRMZM2G002756	-	-	-	-	-	Yes	Yes	437.931	471.096	503.043	626.245	465.33	478.423	447.328	338.784	9.75829	12.4764	8.93679	10.7038	13.2707	11.3464	13.982	23.661	7.1097	10.3676	22.5088	66.2232	8.54379	12.1356	30.9494	44.4474
GRMZM2G002830	-	-	-	-	-	Yes	Yes	0.0888721	1.56418	0.639328	0.912496	0.620738	0.303255	0.615045	1.0233	296.782	614.784	535.291	161.252	307.183	584.819	627.535	719.357	98.8035	10.3268	0.390815	0.301887	86.5257	12.7495	0.431633	0.331866
GRMZM2G003794	-	-	-	Yes	Yes	-	-	0.268618	0.108404	0.205904	0.127589	0.218355	0.0611246	0.0938696	0.167463	0.622062	1.30129	2.52448	6.10814	0.164498	0.437117	0.886757	3.02328	4.9425	31.9807	7.39373	2.12696	3.33076	27.594	6.8958	3.41495
GRMZM2G004006	-	-	-	-	-	Yes	-	89.1795	78.524	92.8911	99.5544	82.6735	88.3357	83.3156	45.7872	0.320148	0.878416	0.511816	0.490244	0.760764	1.07939	0.534363	1.31094	0.405818	2.87299	5.23943	7.77236	0.2406	3.15785	4.17658	2.79372
GRMZM2G004057	-	-	-	-	-	Yes	-	200.19	162.764	123.748	164.33	155.264	152.562	126.067	114.416	447.984	548.777	724.498	342.481	376.839	472.938	519.43	777.38	394.972	203.021	145.935	103.214	334.43	203.808	139.323	115.821
GRMZM2G004087	-	-	Yes	Yes	Yes	-	-	2.61903	1.9977	3.08743	2.31096	3.21246	2.79223	5.06721	10.9183	16.0937	8.32738	3.31998	6.11905	8.91894	14.8859	2.68798	0.824372	24.3369	34.6548	24.7844	14.9382	37.7249	36.5292	24.0417	17.7769
GRMZM2G004128	-	-	-	-	-	-	-	20.3308	21.8497	23.011	24.4411	16.034	20.3252	20.8237	9.20882	2.30156	2.49005	3.36755	3.1097	2.70191	2.30222	2.27098	1.85835	3.39251	7.85478	4.33874	4.44499	3.13132	6.8534	3.624	2.68205
GRMZM2G004180	-	-	-	-	-	Yes	Yes	0.11427	0.0350236	0.183427	0	0.0709848	0.0233668	0.0132254	0.112868	21.0521	39.937	39.6316	15.0953	23.0647	29.6688	37.3268	34.7955	20.5634	2.80692	0.742581	0.134843	18.5319	2.468	0.436679	0.356259
GRMZM2G004211	-	-	-	Yes	-	Yes	Yes	0.751526	0.659228	0.692352	0.443353	0.639289	0.515198	0.477525	0.685929	3.49319	6.91347	8.29349	17.8564	4.033	3.47428	4.53477	8.31736	28.8116	9.66931	1.27965	0.515893	15.875	8.482	1.30864	0.745682
GRMZM2G004349	-	-	-	-	-	Yes	Yes	7.04911	7.51983	4.8726	5.40622	9.85593	9.24134	6.23421	4.25825	119.649	163.639	122.45	86.2948	140.788	162.19	173.423	213.965	62.4282	42.2288	20.9777	15.4076	66.391	42.3472	22.0787	15.3696
GRMZM2G005163	-	-	-	-	-	Yes	Yes	2.19163	1.90217	2.04383	1.56219	2.84718	2.1714	2.54182	4.06873	9.32731	10.041	8.54558	6.43101	9.24887	9.07074	8.16827	5.35016	10.0989	9.80262	39.9938	105.977	9.36088	9.79935	49.8653	78.5496
GRMZM2G005304	-	-	-	-	-	-	-	5.01338	4.73182	4.70744	4.21769	6.0528	5.98943	4.96645	9.38209	14.1178	9.93514	6.07731	6.73546	9.91255	13.3661	8.40398	4.30495	17.3312	16.3284	14.828	8.69155	19.3093	15.5403	14.6827	9.86306
GRMZM2G005456	-	-	-	Yes	Yes	-	-	3.95307	4.0927	4.39246	2.77729	4.79284	4.96268	7.78343	11.5503	32.1457	17.3593	4.73318	7.6816	15.5475	22.3712	4.91962	0.910604	46.077	29.418	29.0921	15.6206	53.416	29.3698	26.705	17.9013
GRMZM2G005715	-	-	-	-	-	Yes	Yes	0.0875564	0.183851	0.408671	0.217591	0.268566	0.332889	0.127439	0.18565	67.2833	123.336	161.328	64.4441	60.7085	107.303	134.999	135.147	33.1172	2.32042	0.233395	0.0377495	25.1579	2.88549	0.300105	0.0524282
GRMZM2G005788	-	-	-	-	-	-	-	36.8486	32.8285	27.3342	28.5885	37.2317	35.6748	31.2692	33.7298	95.7287	154.811	117.162	73.0379	87.4863	112.574	123.401	149.203	49.99	16.2038	33.3884	14.5018	44.3557	15.7471	29.72	16.8445
GRMZM2G006197	-	-	-	Yes	-	-	-	0.20398	0.384557	0.184711	0.0307999	0.288283	0.338626	0.459953	0.0715399	0.360358	1.03563	1.34978	1.17757	0.427937	0.853079	0.988961	0.68964	0.960615	24.205	3.28526	2.0128	4.76551	28.6503	2.8169	1.71249
GRMZM2G006293	-	-	-	-	-	Yes	Yes	10.483	6.11512	4.42551	5.74634	10.5911	8.01885	5.41848	11.8049	119.944	126.277	137.008	63.5394	122.231	115.872	121.915	136.822	78.7441	16.9773	16.118	8.40484	81.8521	21.0803	16.2146	10.2406
GRMZM2G006601	-	-	-	Yes	-	-	-	0	0.13324	0	0.432949	0	0	0.350437	0	0	0	0.280659	2.17813	0	0	0	9.99362	0	0.0874692	0	0	0.134798	0	0	0
GRMZM2G007057	-	-	-	-	-	Yes	Yes	0.733569	1.10625	0.758615	0.816215	0.787749	0.641561	0.60381	0.898628	159.652	282.608	288.043	96.875	150.817	265.351	332.794	392.918	74.3086	13.8679	0.719679	0.280944	64.879	19.1409	0.722198	0.459468
GRMZM2G007899	-	-	-	-	-	Yes	-	11.485	9.38926	6.42705	8.38719	9.64795	11.077	7.4426	5.72353	21.808	36.8068	30.2733	16.8972	26.7518	26.3032	30.9824	35.4824	16.347	8.38072	9.46784	5.02884	12.3609	8.1217	7.56266	5.40081
GRMZM2G007922	-	-	-	-	Yes	-	-	2.71681	3.01237	3.25029	2.44533	3.41223	3.8534	5.19394	7.96873	10.6164	6.93803	2.67047	5.3339	5.58398	7.6834	2.49252	0.636122	19.7244	22.7188	19.514	14.2106	18.9691	18.5521	20.2063	15.5753
GRMZM2G008287	-	-	-	-	-	Yes	Yes	14.255	7.33997	4.80339	5.67241	9.5771	9.60638	11.9563	7.62213	38.52	49.4671	59.5931	34.4937	51.0681	54.3781	72.6056	64.7929	25.6909	14.244	11.3778	4.86551	33.2782	11.6331	11.8218	7.05124
GRMZM2G008309	-	-	-	-	-	Yes	Yes	2.68086	2.28039	2.40451	2.16418	1.44024	1.98219	2.10853	0.920323	26.9353	39.2633	34.9877	17.0643	22.7066	34.4509	32.1009	30.2223	11.5331	3.63724	1.72906	1.08032	12.2949	3.49627	1.95497	1.18995
GRMZM2G008657	-	-	Yes	-	-	Yes	Yes	0.250349	0.253185	0.0756003	0.144566	0.135364	0.179405	0.101892	0	53.7702	69.5684	72.2473	28.5197	31.7563	60.2785	66.1922	61.8423	27.1873	4.97398	0.581343	0.637412	29.7693	7.90208	0.885533	0.517583
GRMZM2G009320	-	-	-	Yes	-	Yes	Yes	891.885	1120.29	1149.14	1113.14	689.789	970.973	861.237	475.928	1.61984	2.38729	3.40128	6.85077	1.75704	2.467	1.98302	6.68049	1.31357	10.9878	37.886	61.2606	1.34827	7.03318	29.907	26.4261
GRMZM2G009465	-	-	-	Yes	-	-	-	0.00687239	0.0402849	0.0075114	0.0173447	0.0130491	0.0214894	0.00670937	0.0160398	0.0642181	0.27478	0.571731	62.1689	0.274093	0.135711	0.181332	1.77568	86.3038	1005.95	71.9165	0.758567	84.6559	999.651	105.916	2.05651
GRMZM2G009633	-	-	-	-	-	-	-	1.12721	0.838874	1.46059	1.34474	0.281949	0.93278	1.74783	0.44928	0.158837	0	0.0954559	0.0317226	0	0.33179	0.0197298	0	0.376801	759.369	0.55876	0.469152	1.49932	670.802	0.623477	0.443293
GRMZM2G010257	-	-	-	-	-	Yes	Yes	32.9025	27.6838	19.4396	26.9924	23.6231	27.7015	22.8642	22.1291	147.79	188.385	161.2	126.401	123.61	166.035	191.33	299.432	82.1628	38.9016	37.3801	15.4141	61.4344	33.8386	34.392	18.6646
GRMZM2G010884	-	-	-	Yes	-	Yes	-	2936.79	3400.46	3816.46	3658.73	2853.77	3168.59	2809.71	2187.08	23.2006	18.9898	40.0631	81.7277	56.9355	23.9337	36.2652	80.4047	31.8897	194.738	208.709	235.189	48.555	144.353	172.526	105.651
GRMZM2G011615	-	-	-	-	-	-	-	0.222909	0.262809	0.0554858	0.960638	0.20316	0.267562	0.157673	0.35183	41.0557	39.9982	37.7113	17.1242	26.4807	42.3361	50.2001	46.2146	14.9093	1.80414	3.21956	3.90884	15.2749	2.46329	2.92842	2.61345
GRMZM2G012064	-	-	-	-	Yes	Yes	Yes	4.32558	3.69209	2.5389	3.02308	2.01752	3.54151	2.88178	1.3135	0.221966	0.0299372	0	0.160082	0.240209	0.195319	0.113054	0	0.29292	0.609421	36.5156	82.8957	0.558245	0.775487	43.8585	74.2328
GRMZM2G012102	-	-	-	-	-	-	-	181.05	223.756	248.492	208.735	142.413	186.158	186.59	108.128	8.4264	7.91382	11.142	6.36433	6.47242	6.2794	6.5053	13.9	9.65537	11.0545	7.39687	13.9735	8.47969	8.83501	6.59674	6.13969
GRMZM2G012209	-	-	-	-	-	Yes	Yes	33.956	27.7814	25.8283	32.076	30.8614	30.3087	28.1926	29.0184	101.264	128.171	134.116	86.8394	124.264	108.871	145.472	193.016	58.3219	31.7622	21.77	11.9429	53.5947	32.2687	21.7504	15.4778
GRMZM2G012224	-	-	-	-	-	Yes	Yes	2.0921	3.02266	2.94947	4.7447	2.59745	2.16482	1.95711	2.36178	1162.6	2047.62	2698.91	848.598	1374.44	1537.24	2386.78	3243.53	633.778	37.5277	1.69491	0.438772	649.844	62.7668	1.68481	0.386444
GRMZM2G012324	-	-	-	Yes	-	Yes	-	723.498	902.24	1073.09	1143.35	651.064	840.343	719.121	441.192	6.14885	8.36278	19.5037	30.2337	13.31	6.055	13.8611	32.5087	8.03126	22.5585	30.0534	39.4633	6.41166	14.3108	21.1858	14.0943
GRMZM2G012397	-	-	-	Yes	-	Yes	-	2838.1	3565.83	4275.76	4072.62	2752.98	2964.71	3126.81	1767.35	17.6462	17.1664	45.7994	70.211	41.0269	14.3572	29.7308	58.2131	37.2398	254.52	260.134	291.14	31.3631	145.768	194.293	103.385
GRMZM2G012546	-	-	Yes	Yes	-	Yes	Yes	72.9091	72.3286	54.6223	79.3254	46.5841	58.5699	40.4566	19.2271	0.0259636	0.0920377	0.176335	0.728488	0.217763	0.307497	0.241965	0.517751	0	0.0294298	0.341407	0.835016	0	0.038741	0.449022	0.726239
GRMZM2G012611	-	-	-	Yes	Yes	Yes	Yes	1.43109	1.08578	1.66541	0.845226	0.417593	0.97563	0.555481	0.421924	5.9484	0.936252	1.15445	0.645541	22.966	2.83197	1.16274	0.541368	0.619161	0.386623	174.84	554.214	1.74899	1.44131	236.628	427.569
GRMZM2G012758	-	-	-	-	Yes	Yes	Yes	66.5526	71.6773	81.085	71.57	46.9016	46.5999	60.9972	32.9328	0.284055	0.601882	1.09613	0.629944	0.0645958	0.252432	0.398248	0.567315	0.569634	2.05476	3.33742	6.01991	0.484215	0.994138	2.62983	2.89446
GRMZM2G012904	-	-	-	Yes	-	-	-	0.035065	0.022265	0	0.0335376	0.142785	0	0	0.014878	0.0733415	0.113749	0.225419	31.5272	0.277574	0.187329	0.158668	7.4965	1.20133	0.07016	1.18708	2.36985	1.14955	0.1827	0.985734	0.793402
GRMZM2G013342	-	-	-	-	-	-	-	1311.79	1557.69	1608.6	1521.37	1441.81	1415.8	1147.64	780.196	15.2189	10.4831	22.1616	23.5924	16.579	11.2114	13.9591	33.3769	25.4268	122.319	105.793	120.397	28.8477	96.2532	88.3648	55.409
GRMZM2G013463	-	-	-	-	-	Yes	Yes	0.0619199	0	0.0932309	0	0.312497	0.030384	0.133517	0	30.1162	41.9632	39.3846	9.62845	20.7983	27.4877	32.4897	27.1043	17.4066	1.7149	1.752	1.0127	11.2946	2.75383	1.64507	0.732692
GRMZM2G013821	-	-	-	-	-	Yes	Yes	22.6142	23.0429	27.9418	25.6007	38.0918	31.5923	42.7613	46.092	487.71	705.118	704.12	392.736	498.506	636.253	774.349	921.854	357.516	75.7707	47.9447	25.1408	332.46	86.73	44.1181	29.3227
GRMZM2G013970	-	-	-	Yes	Yes	-	-	96.2779	96.4971	116.624	117.615	78.0473	92.8364	104.156	72.3389	1.18173	2.66812	4.45844	4.12777	2.85476	1.67422	4.3785	8.42571	3.88193	4.89856	4.25214	6.06309	2.88885	3.6381	5.26385	5.29338
GRMZM2G014300	-	-	-	-	-	Yes	Yes	47.2104	39.2749	32.8335	41.184	41.2129	35.2198	29.6411	33.8148	124.879	155.16	162.835	81.3183	129.926	144.633	157.529	163.167	98.4573	35.3088	30.7389	20.3289	87.0766	39.7415	25.9306	18.6408
GRMZM2G014356	-	-	-	-	-	Yes	Yes	1.77341	0.962603	1.35773	1.5253	0.812156	1.16067	0.757155	0.386559	19.6797	21.564	22.3438	9.77441	22.6323	24.5775	22.1414	19.2875	11.7807	2.00205	1.12717	0.897049	10.8561	1.96235	0.953003	0.450752
GRMZM2G014580	-	-	-	Yes	Yes	Yes	Yes	68.6127	77.7748	72.7361	84.2268	47.3711	58.1449	57.9272	32.1606	0.183567	0.172873	0.10778	0.0147839	0.0693632	0.113812	0.14606	0.283564	0	0.541454	2.93583	3.16753	0	0.242862	2.53488	1.99707
GRMZM2G015285	-	-	-	Yes	-	-	Yes	435.441	483.151	398.965	402.416	313.775	328.862	305.594	241.691	11.5106	19.8908	3.37635	2.60391	5.23062	11.07	12.086	12.8015	5.27721	7.83267	4.80877	17.671	2.79559	6.15555	8.57246	8.32413
GRMZM2G016066	-	-	-	-	-	-	-	1434.14	1716.14	1912.52	2022.28	1817.21	1848.05	1494.84	1024.8	24.734	10.9527	22.4214	27.4275	66.6935	18.0601	35.2854	64.6198	27.8688	143.301	121.958	131.604	43.3314	131	113.184	56.5077
GRMZM2G016088	-	-	-	-	-	-	-	194.814	192.405	210.36	244.614	171.819	190.878	192.768	115.997	6.00415	8.1793	11.1656	9.54677	13.3761	9.17387	11.7754	19.0553	4.5195	7.01967	7.75919	9.91388	5.57602	7.51037	8.04002	5.80857
GRMZM2G016236	-	-	-	Yes	-	-	-	415.481	353.367	315.918	344.335	362.034	344.849	292.945	168.16	4.67711	3.52953	5.85991	13.0876	5.18632	4.00309	3.46903	8.29164	4.70463	18.7357	4.74589	9.82933	2.53161	18.2557	4.35544	3.82569
GRMZM2G016655	-	-	-	-	Yes	Yes	-	10.5476	12.1411	11.0199	9.57014	10.9606	11.0908	12.748	18.5304	49.3001	31.6481	17.092	33.8343	31.4771	37.6457	18.3752	7.14925	88.6702	73.7962	59.9191	25.4094	82.2993	68.9956	59.4041	30.3968
GRMZM2G017368	-	-	-	-	Yes	Yes	-	3.71552	4.30682	3.98167	3.76336	4.2289	4.38054	4.52832	5.56595	11.5425	8.41758	5.14274	6.46717	9.44668	8.89731	6.05776	2.59282	16.4699	13.2321	8.60696	5.23967	15.6279	11.5216	9.37464	6.31556
GRMZM2G017419	-	-	-	-	-	-	-	739.99	829.175	839.331	904.148	732.805	842.403	718.349	482.991	14.4581	17.0217	19.9565	19.1658	15.1081	15.3045	18.9468	26.8237	12.556	20.9865	24.4056	37.647	10.1985	17.9363	22.3756	17.6214
GRMZM2G017643	-	-	Yes	-	-	Yes	Yes	0.123016	0.0790272	0.172693	0.144204	0.0636851	0.0317855	0	0	34.0149	45.2052	51.0091	10.81	28.7611	39.4886	42.9225	40.5547	24.4608	1.09166	0.264572	0.278896	13.2839	2.45482	0.581072	0
GRMZM2G017654	-	-	-	-	Yes	-	-	3.6785	3.75999	3.87856	3.55654	4.89711	4.63913	5.79838	7.05328	15.2242	8.6003	4.64871	8.28767	10.8923	10.9064	5.0817	1.71404	23.8642	22.4639	20.3292	15.7032	24.5029	20.2962	21.4224	20.0625
GRMZM2G018612	-	-	-	Yes	-	-	Yes	12.9133	14.8362	11.9756	13.0033	6.50159	11.8289	10.0689	4.65619	0.150255	0.112063	0.388323	0.678599	0.999472	0.251978	0.345653	0.285416	0.408094	1.2917	1.38534	1.12709	0.372591	1.36045	1.73629	2.1483
GRMZM2G018873	-	-	Yes	-	-	-	-	1.29957	2.55919	4.21218	1.28441	1.87441	1.54755	1.37925	0.478639	0.291309	0.577142	0.663625	0.284155	0.464383	0.126464	0.444681	0.506137	0.519159	51.9737	0.408947	0.224567	4.33463	49.5006	0.71058	0.104016
GRMZM2G019056	-	-	-	-	-	Yes	Yes	159.246	163.326	178.625	232.424	120.913	125.381	140.901	99.1987	5.70393	14.471	9.04581	7.89931	9.2345	13.8616	10.1965	14.5413	1.25226	2.11307	8.51953	16.0804	1.07866	1.18685	9.66219	11.5119
GRMZM2G019807	-	-	-	-	-	-	-	200.848	205.256	221.758	253.267	196.226	217.909	205.517	132.499	6.29339	5.8337	8.66527	7.51161	8.43715	5.6604	8.11153	10.5681	5.50028	8.51041	8.17826	14.3832	7.29132	9.0728	8.93712	6.49545
GRMZM2G020610	-	-	-	-	-	Yes	Yes	0	0	0	0	0	0	0	0	0	0	0	0	0	0	0	0	0	0.0123848	1.79661	8.06454	0	0.014289	3.69259	6.4898
GRMZM2G020865	-	-	-	Yes	Yes	-	-	0.121795	0.210264	0.312082	0.21148	0.362718	0.293469	0.375762	0.964585	6.80725	3.38872	1.3546	2.61121	3.24346	4.52531	0.900278	0.147902	11.5481	9.31552	8.53587	4.93039	12.4035	9.00804	7.14539	5.18953
GRMZM2G020974	-	Yes	Yes	-	-	Yes	Yes	0.0152994	0.0482834	0.0375696	0.207501	0.115467	0.155616	0.0860694	0.0309961	65.9583	89.3278	62.4242	31.8778	57.1508	87.5552	79.528	75.8954	39.0265	2.02976	0.249055	0.0557306	37.7179	3.09768	0.180042	0.099955
GRMZM2G021439	-	-	-	-	-	Yes	Yes	2.53353	3.94329	2.54101	3.57248	2.06296	3.17922	1.89062	1.07869	24.3548	29.9532	37.46	19.2284	19.3623	22.5365	29.6259	32.375	13.4654	6.34255	3.99088	3.27078	10.7761	6.71796	3.69548	2.6197
GRMZM2G021725	-	-	Yes	-	-	Yes	Yes	1.388	1.66796	2.38972	2.01627	4.92745	3.2483	6.55932	9.94433	1.90295	1.37346	3.13082	2.99196	2.33671	1.61223	3.71226	2.48086	4.63813	2.42782	60.1646	151.114	5.01204	3.52382	71.6991	110.775
GRMZM2G022253	-	-	-	-	-	Yes	Yes	0.558675	1.76712	1.5655	1.69587	0.598929	0.636762	0.493257	0.855688	668.686	1245.87	1127.21	412.674	652.532	950.355	1159.18	1002.83	219.028	11.4519	1.85531	0.944796	155.15	11.4878	1.20366	0.413679
GRMZM2G022413	-	-	-	-	-	Yes	Yes	367.712	432.04	422.62	489.622	284.563	375.886	315.296	273.375	13.4741	24.5821	27.2404	12.9239	13.2081	16.3793	22.8442	26.3584	10.495	15.5048	56.1877	51.2207	10.2164	9.47899	58.0657	56.0647
GRMZM2G022866	-	-	-	-	-	-	-	30.4784	35.9026	46.6534	36.2301	25.901	31.9619	33.6041	22.3084	3.39188	3.35624	3.0287	1.63131	3.59261	3.24864	2.93276	1.44392	3.74506	5.69078	5.59247	5.08641	4.26509	5.6201	3.56854	2.49433
GRMZM2G022996	-	-	-	Yes	-	-	-	0.194196	0.234337	0.232894	0.338974	0.145575	0.12505	0.230489	0.0963658	0.0967252	0	0.278967	2.16553	0.470869	0.0114053	0.047382	0.203383	0.808221	94.6082	7.40684	7.85944	0.500009	79.5004	6.97377	4.54799
GRMZM2G023059	-	-	-	-	-	-	-	16.2457	16.8488	19.7912	20.3703	17.8693	18.106	15.7116	12.4766	0.615919	0.839984	1.33101	1.47504	1.28868	0.822543	1.41371	1.28366	0.945816	2.14044	1.67966	2.7944	1.08536	2.13192	1.81158	1.23945
GRMZM2G023444	-	-	-	Yes	-	Yes	Yes	1.79046	1.78991	1.99049	1.92071	1.46178	1.28227	2.07983	0.493808	2.68669	3.09732	5.76623	11.9302	3.70649	2.90502	4.77095	7.68697	4.85027	4.87169	67.35	182.145	4.52936	2.90908	86.4944	134.332
GRMZM2G023528	-	-	-	-	-	-	-	145.63	157.35	168.425	175.004	113.269	148.503	137.249	80.8009	29.5312	32.9486	43.399	34.8408	34.5175	25.4275	34.7872	50.2363	25.9381	22.1936	24.1235	17.4244	22.6752	20.1793	22.5502	16.7876
GRMZM2G024354	-	-	-	-	-	Yes	Yes	161.686	129.096	108.168	148.872	137.786	131.684	107.291	136.365	526.12	560.513	641.172	325.487	417.474	472.897	534.333	659.445	475.167	148.11	136.979	85.6733	377.497	147.902	126.764	93.0443
GRMZM2G024444	-	-	-	-	-	-	-	6.00489	8.99495	7.88562	9.64834	4.65873	7.38312	5.93934	5.57832	18.8753	22.8858	23.1701	15.9278	25.3865	23.3798	25.1544	33.6588	9.46973	7.06223	7.84816	5.48342	11.5491	6.94529	8.30718	5.24469
GRMZM2G024887	-	-	-	-	-	Yes	Yes	0	0	0	0.181026	0	0	0	0.0931959	0.306965	0.254183	0.598942	0.408005	0.494357	0.25275	0.524713	0.434609	0.158718	0.229665	370.624	1064.8	0.950927	1.12386	429.212	778.72
GRMZM2G025171	-	-	-	Yes	-	Yes	-	589.565	630.803	707.878	674.579	475.628	547.379	446.121	228.478	1.38417	1.71842	5.19574	4.13005	3.1699	2.8805	2.44576	5.12168	4.48267	19.6141	16.5194	35.5448	5.80331	19.9009	16.17	12.2632
GRMZM2G025227	-	-	-	-	-	Yes	Yes	19.7561	21.6044	23.2083	17.3958	15.1196	19.7514	16.6429	8.63667	108.438	132.182	159.553	62.147	100.738	103.369	129.469	118.933	75.3798	39.1068	21.5956	14.6473	68.5408	39.6994	19.1106	13.5553
GRMZM2G025648	-	-	-	-	-	-	-	438.403	522.689	463.61	494.124	351.181	469.994	416.73	262.689	8.24754	7.24092	7.35792	9.76021	7.40911	7.12338	7.85415	9.1895	6.10074	14.7834	11.3282	18.2506	6.34703	15.6046	9.51679	8.11239
GRMZM2G025659	-	-	-	Yes	-	Yes	-	118.842	120.748	129.578	125.162	128.872	122.977	111.636	53.1807	4.57849	2.33452	1.91576	1.13365	2.71178	3.39819	3.0954	2.15336	1.31691	0.902871	2.08338	4.55436	2.30994	0.938513	1.67145	0.816886
GRMZM2G025833	-	Yes	Yes	-	-	Yes	Yes	0.839579	1.9749	7.80106	11.0404	91.9497	24.5421	131.861	391.194	0.0517767	1.94704	0.0814358	0.146689	0.512507	0.448079	0.453891	2.31436	0.788648	0.500472	1610.27	4183.59	5.68492	4.40418	2075.52	3005.49
GRMZM2G025954	-	-	-	-	-	-	-	1073.28	1137.44	1212.94	1507.92	942.885	1203.78	1079.56	852.893	21.1534	27.3849	37.7909	35.3806	74.1863	27.1257	58.2151	132.437	20.6795	27.0318	26.4779	36.443	29.5873	30.484	29.2559	20.7161
GRMZM2G026015	-	-	-	-	-	-	-	1851.2	2141.91	2161.22	2141.96	2085.32	1911.21	1630.51	1084.11	5.54477	8.2282	6.72554	11.5949	11.8166	8.1824	5.59995	18.4351	17.3577	152.381	123	134.675	27.2237	150.242	110.487	59.2356
GRMZM2G026020	-	-	-	-	-	Yes	Yes	2.7317	1.56536	1.16921	2.08598	3.17903	2.3779	2.12609	2.96913	17.1903	15.0314	17.6659	6.6262	18.3717	15.4173	19.408	19.9886	5.67956	1.86931	2.12206	1.15186	6.0294	2.64384	2.65301	1.48697
GRMZM2G026558	-	Yes	-	-	-	Yes	Yes	0.208991	0.140467	0.121316	0.0312419	0.127718	0.193606	0.106508	0.155098	22.8978	34.1066	36.2185	10.4609	22.3345	33.0915	33.4654	29.4544	12.9841	1.21778	0.100368	0.0876309	12.8807	1.53365	0.1762	0.0401254
GRMZM2G026930	-	-	-	Yes	Yes	-	-	1.76026	0.1014	0.320523	0.430829	2.07045	0.484088	0.216367	0.58283	2.87483	2.10183	189.609	1276.43	5.30518	2.63609	11.5489	491.657	33.9227	213.794	36.2862	28.0952	41.8888	298.019	48.4686	30.0422
GRMZM2G026976	-	-	-	Yes	Yes	-	-	0	0.0228188	0	0	0	0.00744981	0.0085505	0	1.06713	0.462607	0.108205	0.0688693	0.824693	0.809039	0.414447	0.129128	2.63931	40.7479	7.24545	3.01542	8.30209	51.6991	6.02393	4.04601
GRMZM2G027478	-	-	-	-	-	Yes	Yes	1425.82	1744.23	1821.2	1587.32	968.723	1298.53	1348.15	592.301	7.68815	10.3016	12.8926	8.9748	9.73082	12.951	12.2011	17.2543	2.24202	4.47576	8.50537	108.67	2.20027	4.83589	16.6722	26.9336
GRMZM2G027804	-	-	-	-	-	Yes	Yes	5.65388	6.57665	6.59369	7.0185	2.79512	4.33033	5.56742	2.47243	0.100569	0.0170249	0.04605	0.165396	0.214263	0	0.0400892	0.0452934	0.016781	0.0634746	0.156333	0.408345	0.073397	0.104908	0.240857	0.344204
GRMZM2G027932	-	-	-	-	-	-	-	3.95136	3.81329	4.58651	3.85559	4.92897	4.74289	5.61648	7.11077	14.2564	9.55827	7.53744	9.00155	8.77454	10.1926	6.86448	3.80864	20.785	20.9923	15.3261	9.21118	19.2241	17.6392	14.7731	10.6748
GRMZM2G028302	-	-	-	-	-	-	-	351.731	312.347	305.298	308.484	296.073	326.778	327.252	194.703	4.68483	5.24655	11.3786	13.0104	10.5019	4.22711	8.97277	13.4082	8.50811	14.0591	14.5161	23.9779	8.70361	14.338	13.8297	12.4655
GRMZM2G029824	-	-	-	Yes	-	Yes	-	140.077	158.054	183.742	196.149	138	141.114	118.827	90.9181	4.67606	3.44569	8.14532	18.8913	10.0806	4.44397	5.51188	9.27811	6.74109	13.1991	21.7684	20.6486	8.483	15.6322	16.1852	13.8982
GRMZM2G030173	-	-	-	-	-	Yes	Yes	0.0958659	0.129695	0.149759	0.0588071	0.403439	0.115139	0.0756866	0.299158	26.8451	40.584	48.3154	25.6115	32.3092	43.9223	41.9603	41.1436	20.6928	5.60035	2.116	1.00845	25.3825	11.836	2.76645	1.0559
GRMZM2G030444	-	-	-	Yes	Yes	-	-	0	0	0	0	0	0	0.0626108	0	0.0335266	0.22327	1.93908	1.91543	0.367628	0.247244	0.661732	8.75964	0.0527221	0.024975	0.0951241	0	0.285589	0.175568	0.0897498	0.137674
GRMZM2G030529	-	-	-	-	Yes	-	Yes	1.11383	1.17825	1.57991	1.36203	1.62964	1.63417	2.08458	2.92553	6.33935	4.25919	2.53933	2.42886	4.26886	4.9363	2.7959	1.37905	8.8849	7.24304	4.46884	3.00584	10.5561	7.34483	4.84323	3.44723
GRMZM2G031210	-	-	-	-	-	-	-	12.4607	16.5274	11.9771	14.291	14.1307	14.2074	14.2967	14.7815	50.8003	50.5973	50.853	34.877	61.6445	53.4825	60.0634	75.5896	30.0948	18.8411	17.8619	10.404	26.0989	17.9523	14.8693	11.7031
GRMZM2G031278	-	-	Yes	-	-	Yes	Yes	1.5342	1.61092	1.68312	0.60994	1.34628	1.42174	0.748343	0.458319	1.69345	2.6073	3.03507	1.77666	1.38304	1.39724	1.34641	3.44872	0.488322	1.01763	21.3265	63.1002	0.775457	1.32514	25.5961	45.8979
GRMZM2G032253	-	-	-	-	-	Yes	Yes	334.191	330.904	405.588	404.127	352.774	379.117	327.213	225.32	1.55159	1.20997	1.90424	2.58249	3.10078	1.79462	1.09342	2.32355	3.72696	10.3231	16.3914	27.4362	3.3533	8.97491	13.9626	10.6261
GRMZM2G032350	-	-	-	-	-	Yes	Yes	0.626263	0.481851	0.864942	0.813886	0.67174	0.742695	0.609575	0.682644	21.2163	34.324	31.0741	18.9762	24.9464	29.6045	34.9711	38.8582	14.7461	4.58655	3.34434	2.26517	16.46	5.93766	4.09941	3.5087
GRMZM2G032419	-	-	-	-	-	-	-	10.0684	4.9695	3.341	7.23881	6.5627	4.94192	5.40064	4.44342	98.8835	145.667	102.006	42.8511	84.3863	113.667	132.766	144.904	35.7993	3.62546	11.4578	3.63271	23.426	5.18978	11.0756	3.33121
GRMZM2G033135	-	-	-	-	Yes	-	-	3.22222	2.85607	3.30052	2.67838	3.20769	3.43921	3.47189	6.01168	10.8515	7.2673	4.38904	4.26016	9.40322	10.1871	5.63776	3.18174	17.5478	13.7044	12.2706	7.06651	20.0296	15.1408	11.9535	8.48568
GRMZM2G033199	-	-	-	-	-	-	-	33.3475	33.3746	32.9059	40.7685	33.2738	35.3795	29.6099	31.4461	98.0593	113.876	117.824	74.0618	135.807	111.624	131.406	160.493	49.0213	28.4346	24.286	23.2142	49.5061	30.2732	26.9277	24.573
GRMZM2G033489	-	-	-	-	-	Yes	Yes	3.81803	2.10824	2.47676	2.82026	2.61587	2.34851	2.34082	1.16887	35.2061	35.7877	36.9667	15.0696	39.4187	35.0511	36.595	34.4549	11.9619	7.30288	4.43486	2.51029	12.1749	7.05846	4.34993	2.21499
GRMZM2G034360	-	-	-	-	-	-	-	0.667575	0.870328	0.934228	1.41657	1.15012	0.884513	1.33838	2.39796	0.288092	0.175482	0.232821	0.501439	0.460394	0.435449	0.375149	1.7187	0.490691	40.6856	0.823457	2.61207	0.204934	49.279	1.60342	1.82453
GRMZM2G034647	-	-	-	-	-	Yes	Yes	0.0806321	0.213391	0.28993	0.219575	0.102889	0.0941474	0.443179	0.248824	86.6095	146.134	128.135	47.9602	62.6237	125.7	127.596	117.792	53.8008	27.8131	1.08521	0.21912	55.7765	31.5313	1.62565	0.442738
GRMZM2G034804	-	-	-	-	-	-	-	44.3636	39.2754	40.7619	51.3532	37.8315	40.2921	39.9128	40.9905	106.014	140.566	132.623	87.7129	116.092	124.242	145.071	184.384	68.3307	35.8482	33.3805	29.0157	63.6755	31.3641	32.8073	28.2803
GRMZM2G035202	-	-	-	-	Yes	-	-	77.0168	74.4692	92.8324	84.2773	59.1089	69.7655	62.9854	40.9151	5.23674	3.27056	4.20933	3.34686	10.3833	4.4799	5.52987	2.53194	3.69389	1.88156	5.8367	6.6293	5.2144	3.1366	6.4533	4.99496
GRMZM2G035256	-	-	-	-	-	Yes	-	69.3409	76.373	78.1623	75.7827	50.9121	63.6314	64.3982	29.6994	1.00466	2.57124	3.44329	1.26312	1.54066	2.84902	2.23676	1.61465	1.64825	1.58737	4.1563	6.00156	1.66633	1.55739	3.38233	3.16147
GRMZM2G035557	-	-	-	Yes	-	-	-	302.067	292.627	267.284	231.099	232.732	258.815	163.766	95.6856	1.70226	2.51208	5.54168	8.13482	11.8703	4.78282	3.25019	4.31738	7.59707	16.4672	12.0715	10.8506	15.0376	22.7175	12.8229	8.26801
GRMZM2G036708	-	-	-	-	-	-	-	158.998	159.718	187.275	210.758	112.771	134.644	133.443	71.4088	11.8779	5.08329	7.27448	46.76	16.6581	4.48812	4.26613	22.3012	16.6336	20.9521	12.7969	15.3482	11.8897	12.5451	9.87508	9.04573
GRMZM2G036991	-	-	-	-	-	-	-	9.13966	8.97006	10.1285	10.3124	7.32089	7.68097	8.11259	4.25988	46.9862	60.7457	56.5758	40.6582	48.5019	62.1043	66.8888	76.2312	29.6882	16.4652	14.8482	21.6012	32.6204	16.5854	16.3263	15.0205
GRMZM2G037012	-	-	-	-	-	Yes	Yes	0.220549	0.523107	0.62804	0.443829	0.404156	0.420166	0.23681	0.239455	8.23201	8.84592	12.0792	2.74402	5.84444	7.93263	11.1119	11.6205	6.241	1.00434	0.629918	0.245918	6.17216	1.04241	0.436356	0.469001
GRMZM2G037146	-	-	Yes	Yes	Yes	Yes	Yes	0.219907	0.0174562	0.0170577	0.0763779	0.0603906	0.030756	0	0.0148954	2.2136	2.23135	5.44187	7.78594	0.995058	1.24214	2.29189	3.85815	15.9654	3.37971	0.0798361	0.222051	7.56436	4.11067	0.21557	0.194381
GRMZM2G037865	-	-	-	-	-	Yes	Yes	0.327327	0.533471	0.298833	0.532398	1.02185	0.679429	0.68579	0.859625	69.5673	117.108	74.7876	32.8188	60.9861	109.827	116.386	108.041	27.7835	8.91924	0.570828	0.460279	18.5915	9.17692	0.718542	0.543262
GRMZM2G038243	-	-	-	-	-	-	-	4.0984	4.0243	8.70393	7.49516	5.93273	3.28083	9.5286	6.94627	0.746244	0.273649	1.00703	1.65316	1.2672	0.566238	0.63608	1.30134	6.75018	202.646	15.0598	12.0025	14.5769	267.988	17.3287	9.35414
GRMZM2G038365	-	-	-	Yes	-	Yes	-	901.34	842.479	837.173	887.093	727.873	810.382	749.748	442.619	2.97393	2.79348	6.40742	9.59619	3.54621	3.10699	2.77573	10.7268	4.06769	8.4765	11.9782	32.8133	3.49427	7.91662	10.2746	9.25585
GRMZM2G038512	-	-	-	Yes	-	Yes	Yes	100.414	100.332	91.9133	104.874	76.5333	88.1501	71.4051	41.8588	0.453326	0.741429	0.626239	1.7119	0.130663	0.664623	0.499928	0.514049	1.28584	6.00727	11.3059	10.0417	0.558234	5.12202	11.0995	9.62961
GRMZM2G039113	-	-	-	-	-	Yes	Yes	0.803992	1.2692	1.4346	1.57625	0.704274	1.15514	1.45193	1.85923	14.9732	28.6409	27.453	11.6006	15.7033	20.5019	28.0257	33.0856	12.1371	3.0118	3.24903	2.12929	11.4464	3.26391	3.16891	2.01623
GRMZM2G039841	-	-	-	-	-	Yes	Yes	892.1	802.351	709.513	657.524	687.739	728.164	585.417	323.172	2.97972	3.27103	5.11808	7.531	5.87326	5.9163	4.34172	8.41105	4.40295	13.3872	22.213	51.2472	9.3248	14.7587	25.3988	29.6235
GRMZM2G039919	-	-	-	-	-	Yes	Yes	0.853946	0.898736	0.863652	1.68709	0.50596	0.69049	0.243363	0.843372	231.634	313.493	368.968	142.347	231.671	196.539	303.109	466.818	136.398	37.6073	9.57583	8.87907	104.732	41.782	7.0086	3.66103
GRMZM2G040905	-	-	Yes	Yes	-	-	-	0.697369	1.06667	0.86368	0.573386	0.766704	0.806273	0.518823	0.236894	0.157385	0.336924	0.354253	0.537287	0.138451	1.22662	0.500311	0.309841	0.603784	27.2102	0.660502	0.349637	4.2805	27.6983	0.865562	0.657244
GRMZM2G040965	-	-	-	-	-	Yes	Yes	0.309734	0.209286	0.123832	0.259246	0.192216	0.0852387	0.372003	0.113694	74.3661	80.7772	75.6208	26.4013	55.6302	60.116	63.3419	65.9347	34.4938	4.77183	1.2097	1.82723	23.075	3.69156	1.57508	0.944631
GRMZM2G041022	-	-	-	-	-	Yes	Yes	58.5672	65.6791	57.9163	50.2737	39.9828	46.2967	34.8847	20.303	0.017082	0.17139	0.0443514	0.235711	0	0.0920713	0.0870532	0.0509678	0.0448204	0.726566	1.50359	1.838	0	0.692379	1.44995	1.09802
GRMZM2G041238	-	-	-	-	-	Yes	Yes	207.124	151.276	119.45	157.578	179.025	156.306	130.346	159.095	505.484	600.292	683.794	307.829	449.056	471.861	544.444	662.486	447.719	180.993	214.144	116.864	411.094	177.015	195.32	123.725
GRMZM2G041697	-	-	-	-	Yes	-	-	6.2943	6.59049	8.69774	6.98971	9.95794	8.10138	9.94974	18.1466	39.2834	26.6559	15.593	13.9032	25.8593	31.6793	16.843	7.80249	63.4651	52.1305	46.0361	23.8468	65.2525	48.8416	46.3235	29.0721
GRMZM2G042032	-	-	-	-	-	Yes	Yes	33.8959	33.0125	28.9078	30.6161	28.111	29.1204	30.4048	20.4543	155.356	183.462	163.112	83.9312	146.819	159.919	166.952	187.193	85.523	46.9994	28.3345	20.6173	88.7856	50.1446	26.8576	19.104
GRMZM2G043075	-	-	-	Yes	Yes	Yes	-	133.505	149.152	146.749	140.084	84.8488	121.335	102.059	66.9041	10.2664	3.65491	1.92039	1.13995	15.0444	3.74856	1.7104	0.88253	4.37535	2.55606	9.14239	12.2465	4.24332	2.3465	7.39539	8.25219
GRMZM2G043737	-	-	-	-	-	Yes	Yes	189.023	124.591	105.837	135.436	152.485	129.418	107.819	114.405	404.573	482.8	467.789	277.074	290.518	415.716	414.234	572.518	264.116	119.298	94.1037	44.3448	212.202	120.78	80.8902	51.8967
GRMZM2G044044	-	-	-	-	Yes	Yes	-	4.0016	4.11939	4.26273	3.40479	4.59032	4.70192	4.34129	9.02629	14.4381	9.02736	7.28524	8.52521	9.99337	10.5996	6.79015	3.51267	24.7605	20.9921	11.9103	8.01511	24.4756	17.6431	12.5397	8.52125
GRMZM2G044143	-	-	-	-	Yes	-	-	1.49447	1.70968	1.43725	1.05098	1.51513	1.67685	1.75562	3.80817	9.69832	6.18036	3.41284	5.78214	6.02785	8.21029	3.1593	1.05403	22.5438	23.3609	18.2784	11.5835	29.0285	27.1746	19.0992	13.6537
GRMZM2G044198	-	-	-	-	-	Yes	Yes	1.33315	1.68121	1.14748	1.05757	1.43957	1.48484	2.2246	1.17419	29.0232	34.8445	43.4027	18.0444	26.5314	24.5632	30.6401	36.268	18.0364	6.81483	3.02108	1.01942	18.3069	5.67761	4.94809	1.28677
GRMZM2G044963	-	-	-	-	-	-	-	24.1189	33.2517	25.4541	23.6702	16.7093	19.1842	12.1284	9.64728	382.706	460.525	406.231	291.547	378.914	414.908	438.349	510.95	217.923	86.5583	99.8883	121.762	211.301	85.1652	98.2706	99.476
GRMZM2G045030	-	-	-	-	-	Yes	Yes	0	0	0	0	0	0	0	0	0	0	0	0	0	0	0	0	0.889985	0.961655	43.9317	175.673	0.345798	0.126147	89.4526	122.44
GRMZM2G045278	-	-	-	-	-	Yes	Yes	4.14576	2.95444	6.73705	4.64274	4.74904	3.82078	10.3908	2.27199	0.0725924	0	0.0219972	0.0874836	0.0412304	0.0649493	0.0317874	0.0211609	0.295995	0.19753	139.563	529.014	0.582558	0.581674	190.608	353.025
GRMZM2G045435	-	-	-	-	-	Yes	Yes	2.14926	2.04077	1.73537	1.71208	2.922	2.24645	1.91976	3.46719	7.63651	5.02779	4.72065	5.17425	5.84016	4.77152	5.01228	3.37883	5.30551	3.67743	36.5065	124.326	5.29938	3.91914	47.7324	83.6209
GRMZM2G046284	-	-	-	Yes	-	Yes	Yes	5711.4	5883.06	5696.26	4689.25	4542.4	5143.02	4515.4	2991.12	8.38979	13.7762	14.4249	36.868	8.78255	15.4481	8.38391	36.5635	4.68217	178.53	232.413	467.297	8.87539	139.901	204.885	186.271
GRMZM2G046676	-	-	-	-	-	Yes	Yes	0.374191	0.317974	0.26826	0.367897	0.366926	0.253402	0.136521	0.942009	104.884	162.036	130.058	80.7998	99.0199	142.935	170.249	194.088	59.5874	13.0559	4.97697	1.00806	55.9556	15.3136	6.10576	2.10724
GRMZM2G046686	-	-	-	-	-	-	-	0	0.0193348	0	0	0	0	0	0	0.0195949	0	0	0	0	0	0	0	0.235225	33.2625	0.111402	0	3.56257	38.3508	0.136851	0.0597344
GRMZM2G047143	-	-	-	-	-	Yes	Yes	2.38311	1.24774	1.186	1.53047	2.2877	1.9622	2.32207	1.564	179.716	246.674	184.371	82.5926	133.004	240.956	206.599	196.635	93.0457	10.4577	15.4993	4.41236	87.6079	10.9701	11.7358	5.52087
GRMZM2G047577	-	-	-	-	-	-	-	43.8194	53.6698	69.3906	54.8304	40.2441	51.2627	45.0046	25.303	6.6067	6.2022	6.99196	6.58847	9.11709	6.2643	7.0149	4.9529	6.09494	7.14489	8.49996	8.59457	7.65333	5.83775	8.32119	6.42512
GRMZM2G047720	-	-	-	Yes	-	Yes	-	940.817	835.384	843.382	861.172	809.994	934.027	855.274	491.432	5.41241	5.86914	8.47884	20.4477	15.0032	5.83105	8.14913	17.6991	11.4987	68.2961	60.5422	76.0377	16.6949	58.2091	49.5787	27.9286
GRMZM2G047954	-	-	-	-	-	-	-	1169.8	1197.62	1245.96	1377.08	1297.03	1156.24	958.225	664.967	8.35153	5.91559	6.49482	6.23331	29.8093	7.91371	16.4522	28.2026	17.534	119.753	78.7097	89.1248	39.3653	177.778	79.3839	29.9803
GRMZM2G047969	-	-	-	-	-	Yes	Yes	0.160367	0.559665	0.0649954	0.254016	0.24965	0.218959	0.0377715	0.137182	15.5444	22.9911	23.1315	9.30049	19.287	15.8185	20.2637	20.9948	9.53255	3.62488	6.28438	1.49261	7.45131	4.85836	3.37926	1.4169
GRMZM2G048366	-	-	-	-	-	Yes	Yes	0.761448	0.62044	0.772213	0.773616	0.858524	0.744413	0.588274	0.836621	371.633	502.035	328.251	169.522	525.573	474.795	479.692	591.069	165.315	27.6609	9.25952	6.76175	153.801	29.6338	8.51127	4.71578
GRMZM2G048591	-	-	-	-	-	-	-	104.817	119.555	123.335	114.701	92.6141	106.248	105.473	68.9776	7.61443	6.95673	9.76225	4.59832	8.59754	6.30127	6.77577	5.85218	5.33955	5.95843	7.52747	12.0553	5.43846	5.74492	8.31838	6.01241
GRMZM2G048907	-	-	-	-	-	Yes	-	767.99	847.257	948.314	859.017	669.299	702.303	624.659	341.032	6.3461	5.06032	13.616	11.3216	4.75961	6.19445	7.02	11.238	14.38	43.0122	58.7614	83.8007	15.2702	37.7132	50.0824	34.1802
GRMZM2G049141	-	-	-	-	Yes	-	-	6.7361	7.20344	8.69628	6.11895	8.05777	7.99482	9.27707	13.7469	26.9708	16.9132	9.06073	9.35158	16.455	20.9819	9.27702	3.40458	41.8114	41.1021	32.3394	21.7289	45.2718	39.7626	34.0368	22.3538
GRMZM2G049342	-	-	-	-	Yes	-	-	5.74222	4.99051	5.51569	5.41045	7.06589	6.15534	7.25802	12.7768	18.625	14.0425	8.47883	9.45953	19.7741	18.2354	10.6371	5.63794	29.2964	19.6398	16.737	12.6485	37.0046	23.7057	18.3524	14.8484
GRMZM2G049351	-	-	-	Yes	Yes	Yes	Yes	0.396338	0.422194	0.513366	0.429737	0.610391	0.736472	0.988556	1.66468	6.55856	3.58399	1.17279	1.76759	4.30249	4.1359	1.00658	0.218428	10.2151	5.96356	3.56566	1.62512	12.417	6.28195	3.73268	2.47077
GRMZM2G049487	-	-	-	-	-	Yes	Yes	15.0176	14.3546	14.326	15.0191	16.1116	14.6215	11.8753	13.2184	62.2499	87.9035	91.493	54.9061	77.513	69.4726	99.2232	131.524	36.8485	16.0879	12.2738	7.05233	31.8788	14.1108	12.2691	10.4609
GRMZM2G049675	-	-	-	Yes	Yes	-	-	19.8409	23.508	20.0872	27.8017	7.31749	9.30149	9.07967	7.38906	4.06874	5.1519	24.6242	28.6365	5.4797	4.00404	8.59037	25.6693	36.3465	401.787	57.6493	23.9339	38.489	396.278	55.8699	33.6878
GRMZM2G050108	-	-	-	-	-	Yes	Yes	280.953	259.466	244.975	236.668	154.009	190.75	227.937	87.6803	1.87876	1.25476	1.87098	6.81363	3.18223	0.82365	1.33084	3.59703	2.8559	9.06922	15.2691	15.0631	1.39409	2.5036	13.0884	9.38444
GRMZM2G050434	-	-	Yes	-	-	-	-	0.0158642	0	0.0152095	0	0	0.0296152	0.0515281	0.0388982	0.0592161	0	0	0	0	0	0	0	0.515124	21.0085	0.0615861	0.0396166	2.52452	24.7827	0.129059	0.14189
GRMZM2G051491	-	-	-	-	Yes	Yes	Yes	1.81667	1.69319	2.61134	1.53977	1.58882	2.00377	2.21994	3.46583	1.6229	1.08124	0.516249	0.859403	2.0081	1.61484	1.0655	0.3404	4.46957	2.92446	108.261	335.006	3.44986	2.46528	153.408	294.88
GRMZM2G051898	-	Yes	-	Yes	Yes	-	-	0.220069	0.139805	0.104336	0	0.0172303	0.0420576	0.0625637	0	0.0716105	0.225249	3.59082	12.3919	0.0465164	0.379515	0.664513	5.07148	0.516331	0.650501	0.156798	0.719263	0.285559	0.828092	0.435841	0.503281
GRMZM2G053396	-	-	-	Yes	Yes	Yes	-	1.18705	1.02561	0.706061	0.510893	1.10614	0.98858	1.30777	1.50161	5.9162	3.47624	1.60797	2.35296	3.90208	4.35946	1.72848	0.369607	7.08026	7.48288	4.36806	1.87913	7.19894	5.78605	3.87762	2.82811
GRMZM2G053588	-	-	Yes	Yes	Yes	-	-	0.872969	1.05286	1.41942	1.25103	1.23614	1.5994	3.13864	5.88503	11.5739	5.51431	1.48541	3.05047	5.05589	6.83145	1.05098	0.484876	20.8321	13.7437	11.7577	7.3731	21.7904	12.3749	12.0818	7.91452
GRMZM2G054152	-	-	-	-	Yes	Yes	Yes	1.00987	1.32861	1.51399	1.73027	1.02436	1.11522	1.61439	0.760388	4.38502	2.04595	1.9037	3.4148	6.83948	3.11811	2.64637	1.64065	5.38836	13.3047	90.3775	249.488	6.4281	13.2893	119.347	183.58
GRMZM2G054267	-	-	-	-	-	Yes	-	366.16	305.415	335.151	353.399	224.553	276.231	255.473	77.6913	0.315655	0.346407	0.312417	0.289911	0.403214	1.2758	0.336865	1.10009	0.290989	0.716932	0.815514	7.0128	0.554828	1.0565	0.818439	0.693917
GRMZM2G054387	-	-	-	-	-	Yes	Yes	563.333	569.413	592.889	588.307	404.288	477.042	518.371	296.605	0.674569	1.47908	1.24496	0.623372	1.23705	1.64655	1.50074	2.11377	0.156896	0.815507	5.36672	16.5038	0.475764	1.15606	5.11406	6.58374
GRMZM2G055154	-	-	-	Yes	-	Yes	-	8.46442	9.69874	8.75011	10.3302	5.49784	5.80141	4.90102	3.46938	0.0703774	0.0903935	0	0	0.0704266	0.0330867	0.073797	0	0.125859	0.228753	0.398479	0.918005	0.234404	0.16415	0.72804	0.533207
GRMZM2G055279	-	-	-	-	-	-	-	0	0.271215	0.48618	0.250226	0.77242	0.455852	0.31403	0.741983	0.86526	1.29293	2.21617	0.869526	1.89669	1.59712	2.05612	1.02723	1.98364	101.646	3.26048	1.98519	5.29674	93.0774	3.50494	1.16474
GRMZM2G055467	-	-	-	-	-	-	-	46.0789	47.5546	49.641	55.0073	26.891	32.8001	38.2134	18.1473	0.0389476	0.115898	0.121277	0.039053	0.0457698	0.222642	0	0.225117	0.0306153	4.84279	10.5952	6.22749	0.0468461	3.78106	9.01424	4.86229
GRMZM2G056867	-	-	-	-	-	Yes	Yes	3.8306	2.84279	3.69174	4.44805	4.4871	3.78103	2.82589	4.2523	22.9822	24.8832	25.2873	9.11602	23.6831	21.6889	27.4816	23.6483	14.8402	3.68946	2.08772	2.2855	12.7135	3.60024	2.44862	2.79444
GRMZM2G056914	-	-	-	-	-	-	-	0	0	0	0	0	0	0	0	0.0085934	0.0433319	0	0	0	0.0247407	0.0444011	0	0.397137	21.6125	0.0980461	0.188111	2.70553	24.6703	0.133827	0.178912
GRMZM2G057374	-	-	-	-	-	Yes	Yes	238.868	230.391	226.649	244.821	179.303	244.495	199.163	90.5218	1.48277	2.26839	2.98498	0.947248	1.98061	2.77239	2.27301	2.3907	0.80252	3.22602	4.6896	15.4511	1.38573	3.56043	4.90126	4.53337
GRMZM2G057608	-	-	-	-	-	Yes	Yes	194.155	163.854	133.255	155.954	154.567	159.134	132.169	125.698	511.662	582.127	678.713	338.546	397.532	486.411	541.198	705.564	411.226	162.503	136.027	73.0514	330.132	159.898	114.892	79.8619
GRMZM2G057865	-	-	-	-	-	Yes	Yes	73.7278	54.4682	42.6005	58.2902	55.5342	62.5799	44.0127	35.8447	267.654	342.913	435.901	239.145	314.633	327.15	457.404	680.606	140.096	52.3642	28.5781	17.668	109.349	51.066	28.7988	19.2976
GRMZM2G058087	-	-	-	-	-	Yes	Yes	22.6147	16.5686	12.9257	17.3973	21.996	17.4847	16.7909	24.8232	81.3456	87.8788	74.2011	46.9586	86.1665	89.1257	85.1801	94.11	45.8216	15.1469	15.3337	5.80049	47.738	18.2534	14.6298	8.51448
GRMZM2G058447	-	-	-	Yes	Yes	Yes	-	392.698	402.86	482.641	583.221	300.553	375.518	441.786	182.362	0.835459	2.35711	7.65799	6.59117	1.82747	1.59807	2.76926	7.37865	4.13808	9.46925	9.09697	17.4463	3.31072	7.00008	7.87811	4.98185
GRMZM2G058870	-	-	-	-	Yes	-	-	4.30728	4.54574	4.68474	3.67384	5.26867	4.47952	5.56537	7.08259	34.2434	21.1691	14.2606	18.771	21.5253	28.4025	14.9801	8.23732	55.9053	59.8224	46.4441	27.1242	60.2764	62.115	47.0918	33.0386
GRMZM2G058970	-	-	-	Yes	Yes	-	-	1.96504	1.86629	2.00346	1.30645	3.15205	2.67736	3.37967	10.0718	13.4617	7.75499	2.64394	4.51341	7.91329	10.3099	3.0478	0.918716	24.72	23.4501	16.4941	8.37172	25.3854	22.5846	17.0051	10.5864
GRMZM2G059083	-	-	-	-	-	Yes	-	699.351	756.861	844.251	888.752	780.804	780.007	786.857	511.618	8.45977	6.96422	13.6534	15.8505	10.0718	6.5393	9.45074	13.1815	9.22131	27.2693	31.1513	52.4414	8.80194	21.444	28.3152	21.8132
GRMZM2G059134	-	-	-	Yes	-	Yes	-	44.5572	39.7167	36.3885	42.7584	39.4999	44.4955	37.6952	20.729	0.0878049	0.234333	0.683333	1.17969	0.677117	0.268116	0.600907	2.41389	0.580816	1.81309	3.9758	3.59412	1.53532	5.10942	3.7178	2.8848
GRMZM2G059445	-	-	-	-	-	Yes	Yes	0.66236	0.458084	1.12878	0.638254	1.11449	0.867828	1.15666	0.970207	4.8515	6.61956	4.04478	2.36852	2.96758	7.30846	6.49334	6.41329	4.04722	2.19855	20.6986	50.2136	5.55332	4.20832	24.1641	36.7415
GRMZM2G059689	-	-	-	-	Yes	Yes	Yes	0.285843	0.49965	0.129305	0.374663	1.36854	0.744951	0.662183	7.64452	0	0.562156	0.232252	0.340635	0.101812	0.39447	0.779433	1.72299	0	3.00285	15.5949	47.389	0.212293	2.65504	19.4659	38.0915
GRMZM2G059799	-	-	-	-	-	-	Yes	18.9942	13.5802	20.5506	54.7852	60.8076	32.4158	60.3912	452.195	8.27011	13.031	6.24909	17.6184	28.3567	16.4417	21.4971	64.0843	8.59386	6.06075	7.59237	13.9658	7.37987	7.22911	20.6453	22.0593
GRMZM2G060106	-	-	-	-	-	Yes	-	229.2	134.209	136.948	173.863	218.97	188.251	140.293	193.299	546.538	665.406	732.295	352.492	560.099	561.314	614.836	719.8	487.62	200.831	245.495	97.0458	372.103	177.811	208.972	133.194
GRMZM2G060481	-	-	-	Yes	-	Yes	-	43.1035	50.6372	52.6399	44.6145	28.6681	30.9361	33.8369	18.8482	0.0478425	0.0752047	0.359805	1.68671	0.233152	0.0756716	0.0526555	0.839897	0.289456	0.183587	0.572173	1.50464	0.172381	0.0350672	0.411801	0.520097
GRMZM2G060583	-	-	-	-	-	Yes	Yes	6.89009	7.27741	9.53664	7.87554	8.93106	8.50871	11.0295	18.345	13.8182	8.49132	7.4651	16.1175	13.5041	9.57467	7.55976	5.441	20.799	35.8772	292.787	796.285	21.7439	29.9614	395.301	657.758
GRMZM2G060611	-	-	-	-	-	Yes	-	27.5555	32.4524	27.7621	21.7038	21.9642	25.1061	23.1057	24.8018	56.8976	40.8223	27.6227	40.7163	46.4112	46.9387	31.3193	18.2416	91.8231	73.6584	59.0408	29.8848	87.9928	77.3681	56.9515	34.9627
GRMZM2G060669	-	-	-	-	-	-	-	57.3466	45.0617	43.8038	64.786	55.3329	54.8505	47.1136	55.5059	141.282	213.544	178.184	105.569	224.489	197.867	209.954	290.823	77.6859	38.8685	30.3487	28.1618	78.1031	42.1795	29.8795	26.4061
GRMZM2G063055	-	Yes	-	-	-	-	-	0.0904391	0.0303474	0.0438491	0	0.110302	0	0	0.0753138	0	0	0	0	0.036963	0	0	0	0.678127	376.524	0.709046	0.105186	32.8951	401.741	0.958112	0.329207
GRMZM2G063435	-	Yes	Yes	-	-	Yes	Yes	0.00891033	0.0396812	0.0276158	0.0712487	0	0	0.0230704	0.0747715	0	0	0	0.0100304	0	0	0	0	0.099617	0.185808	399.525	1258.77	0.614754	1.18381	504.258	871.12
GRMZM2G063896	-	-	-	-	-	Yes	Yes	4.18871	3.4437	3.19712	5.27443	2.54184	1.29222	1.46438	2.18055	1231.4	1744.23	2256.33	613.181	1116.78	1163.05	1824.38	2004.62	612.907	73.3218	17.8399	10.2604	525.015	126.146	19.227	8.85143
GRMZM2G064988	-	-	-	-	-	-	-	30.9942	26.9904	27.6349	32.6931	29.3735	31.9766	29.2736	32.603	76.4486	96.6745	105.835	64.9792	94.182	84.547	99.0887	134.853	54.0474	28.0148	21.2753	19.5553	50.1521	28.6294	20.2268	18.2521
GRMZM2G065928	-	-	-	Yes	-	-	-	557.816	693.816	710.522	624.133	518.041	548.84	596.268	430.363	7.81277	8.65588	14.9291	61.4379	16.6719	4.64465	19.3213	66.9946	6.65155	42.824	12.7952	12.7905	10.202	78.8029	18.3601	10.3188
GRMZM2G066426	-	-	-	-	-	Yes	-	28.5793	28.7672	26.9008	21.8323	20.2181	23.1933	18.2853	9.35453	0.144954	0.147631	0.219906	0.218264	0.191054	0.0752249	0.0849204	0.228534	0.0737976	0.968728	1.12745	1.5184	0.166683	1.17755	0.714875	0.971928
GRMZM2G067908	-	-	-	-	-	Yes	Yes	69.7452	79.2853	80.696	69.2745	62.548	70.8605	59.9925	31.4069	0.0704893	0.11383	0.133469	0.00449009	0.0930563	0.193626	0.0950779	0.300558	0	0.0444285	0.789468	2.23864	0	0.0301392	0.695027	0.699519
GRMZM2G068011	-	-	-	-	-	-	Yes	6.49624	6.79684	8.1546	9.11802	5.73682	6.29957	7.25359	3.22587	0.0733443	0.250484	0.0927534	0.0415843	0.129272	0.0306066	0	0.103097	0.125486	0	0.112007	0.417404	0	0.0617015	0.188309	0.208812
GRMZM2G068193	-	-	-	-	-	Yes	Yes	2.14256	1.56263	1.24974	1.74478	2.1183	1.50063	1.13615	1.02998	121.491	130.67	133.749	60.7547	120.552	143.854	145.259	145.196	81.398	18.0483	2.23651	0.788431	85.3117	25.8759	2.29259	1.68653
GRMZM2G068316	-	-	-	-	-	Yes	-	328.239	368.838	450.906	370.483	332.627	370.332	362.175	258.266	8.2874	8.61973	8.36674	4.16241	4.57396	7.16432	6.95232	5.97627	6.19239	9.85331	20.4905	29.3359	4.88394	9.19248	16.248	11.2778
GRMZM2G069389	-	Yes	-	-	-	Yes	Yes	0.0474991	0.414895	0.362788	0.499705	0.202507	0.125499	0.0676914	0.393418	116.147	168.033	259.65	80.721	123.627	180.741	207.128	196.433	36.9808	16.4524	1.5858	1.3263	41.6382	17.0643	2.19337	1.03572
GRMZM2G069722	-	-	-	-	-	Yes	Yes	134.055	135.26	145.878	150.692	109.229	120.827	126.536	58.0943	0.247219	0.417218	0.147948	0.0434634	0.0833855	0.303218	0.125132	0.527478	0.102707	1.51548	2.53488	12.274	0.0840425	1.03349	3.45933	3.99904
GRMZM2G069886	-	-	-	-	-	-	-	3.07344	3.2146	3.30547	3.14979	4.19526	4.01914	4.07478	6.49666	10.5675	7.41307	5.91954	6.88966	6.6588	7.93914	5.21594	3.29509	17.7661	17.6417	16.5624	8.49793	16.9509	15.713	16.2191	10.1402
GRMZM2G070315	-	-	-	-	-	-	-	516.637	470.485	571.698	477.805	333.235	478.007	321.374	101.622	3.69738	2.87521	5.44519	3.06183	3.78075	3.66421	3.34566	4.12628	3.654	29.2538	7.79895	9.61924	5.81241	28.8084	7.74639	4.33563
GRMZM2G070603	-	-	-	Yes	Yes	-	-	36.3327	33.3229	36.3857	34.4899	19.7117	22.8906	27.4424	10.7403	0.011937	0.0575472	0.10421	0.521763	0	0	0.0817633	0.152991	0.0604036	0.0205505	0.0425915	0.247223	0.107881	0	0	0.060876
GRMZM2G070605	-	-	-	-	-	Yes	-	1002.5	1042.96	1179.46	1010.94	951.995	1000.3	941.046	484.296	9.33769	9.13133	11.5953	11.2725	7.58944	9.68529	7.68104	10.379	13.3906	34.3865	33.8811	62.2623	12.479	24.137	28.4448	24.292
GRMZM2G071166	-	-	-	Yes	-	Yes	Yes	158.888	184.712	190.758	157.551	119.783	161.699	144.339	82.3661	0.50124	0.532113	1.52929	3.27953	0.897249	0.468406	0.588462	0.713325	0.941214	1.37642	4.63908	11.7605	0.497572	0.852083	3.24839	4.03774
GRMZM2G071327	-	Yes	-	-	-	Yes	Yes	0	0	0.0681188	0.05807	0.0742645	0	0.0605785	0.038468	0	0	0	0.448994	0	0.0456011	0	0.0218575	0.269543	0.259628	326.08	1043.39	2.05575	1.73485	451.232	827.672
GRMZM2G071441	-	-	-	-	Yes	Yes	-	9.71872	8.92587	8.84792	7.80267	12.2902	11.2445	9.81889	16.0241	28.0975	19.4029	12.4921	13.8376	20.8449	26.409	17.8981	8.66093	37.9775	32.6443	25.1963	12.0513	41.0539	35.2849	24.6922	15.6903
GRMZM2G071450	-	-	-	-	-	Yes	-	3495.14	3890.18	3958.42	3855.29	3272.95	3343.28	2751.94	1647.84	47.5378	25.4445	46.4821	38.9427	60.7965	23.705	34.8335	49.964	59.3262	233.892	237.231	329.497	71.3945	178.916	192.333	128.701
GRMZM2G072448	-	-	-	-	-	Yes	Yes	0	0	0	0	0	0	0	0	0	0	0	0	0	0	0	0	0.738337	0.475649	616.348	2162.93	3.90856	3.22083	907.518	1449.33
GRMZM2G073155	-	Yes	-	-	-	Yes	Yes	0	0.0592651	0.0536115	0.609897	0	0.0617525	0.121192	0.080158	0	0	0	0	0	0	0	0	0.299269	0.691858	1348.83	3003.55	2.5064	3.54401	1580.97	2238.19
GRMZM2G073197	-	-	-	-	-	Yes	Yes	0.970245	0.709508	1.04417	0.18179	2.33885	1.75618	1.72408	1.36692	46.7009	66.4852	64.5888	27.1959	50.5141	56.3738	65.1945	63.4604	26.2342	10.1697	2.689	1.5211	25.1505	11.3479	3.1692	2.2869
GRMZM2G073373	-	Yes	-	-	Yes	-	-	0.027666	0.0220022	0	0	0	0.013397	0	0.0424592	0.0950915	0	3.63619	1.14979	0.131602	0.0849299	4.23486	21.0662	0.0421645	0.170258	0.502278	0.245626	0.17539	0.134783	0.615386	0.124801
GRMZM2G073377	-	-	-	-	-	-	Yes	12.1529	16.1773	3.47005	6.94569	0	7.55285	0.534219	0.103072	0	0	0	0	0	0	0	0	1.59415	5775.72	0.431939	0.131981	446.522	6215.72	0	0
GRMZM2G073401	-	Yes	-	-	-	-	Yes	13.204	8.67356	4.27059	5.05449	7.21579	8.07118	3.93874	4.04061	125.915	183.737	195.26	117.02	115.116	195.826	205.102	267.173	64.1785	16.322	36.9897	10.5735	51.3685	20.6056	27.9663	10.6092
GRMZM2G073508	-	Yes	-	-	-	-	Yes	0.578657	0.596638	0.699625	4.36596	5.92629	6.73293	6.64699	315.826	1.2615	2.14804	3.40147	1.7975	3.13455	2.00303	3.54343	30.1969	0.806472	0.542851	0.442833	0.446852	0.293681	0.63813	0.925644	2.22879
GRMZM2G073581	-	-	-	-	Yes	-	-	1.73172	1.33099	1.772	0.890824	1.91138	2.09366	2.9444	4.3668	7.8517	4.46451	2.85768	3.7594	4.79302	6.04544	2.28413	0.911323	14.4542	10.8539	9.99112	6.671	15.4579	10.3145	9.36791	6.71063
GRMZM2G074040	-	-	-	-	-	Yes	Yes	45.8253	50.722	62.2733	70.5616	49.8773	53.9625	46.366	38.0889	0.676722	0.587318	0.571876	0.474454	3.29759	0.913978	1.01309	1.4266	0.584815	1.20058	4.69949	4.51039	0.843935	1.2357	4.00378	3.88655
GRMZM2G074393	-	-	-	Yes	Yes	Yes	-	1013.83	846.596	787.833	1088.84	801.944	826.181	803.528	442.678	1.05692	3.27962	7.56581	8.21305	3.25513	3.55457	6.75736	15.7646	1.84928	14.8649	17.8088	25.0645	2.94478	11.1381	17.4084	10.6323
GRMZM2G074395	-	-	-	-	Yes	Yes	Yes	7.63845	10.3376	10.3855	12.7935	5.03525	6.54789	5.73515	3.31195	0.0169108	0.0336903	0	0.0492644	0	0	0.0513934	0.0503725	0.0622921	0.312429	71.5959	224.283	0.345894	0.275679	90.513	153.626
GRMZM2G074454	-	-	Yes	-	Yes	Yes	-	2.13121	1.77379	2.34056	1.38448	1.9249	1.85779	2.90121	6.32749	13.1006	8.92408	2.38487	6.46111	7.55932	12.0509	2.36129	0.486302	18.7717	22.6792	12.8319	7.45318	23.0434	19.6853	14.4287	9.2615
GRMZM2G075058	-	-	-	Yes	Yes	-	-	34.8188	32.1827	31.1754	39.8322	27.3586	33.5552	33.6741	21.7291	0.524006	2.19372	2.61627	5.60578	1.30617	1.31018	2.65576	5.02493	3.20792	3.56917	2.235	1.94516	1.27061	2.47784	3.01881	1.847
GRMZM2G075459	-	Yes	Yes	Yes	Yes	-	-	1.07174	0.364794	0	0.224467	1.07769	0.663559	0	0.223856	1.00756	1.44678	4.37356	6.78569	1.55034	0.631397	2.74879	40.4017	1.82477	1.56637	0.959489	1.02013	0.725405	0.27662	2.56194	1.06376
GRMZM2G075628	-	-	-	-	-	-	-	2.73019	2.57575	3.27343	2.61749	3.4022	3.00605	3.79538	5.73922	10.5078	7.98697	5.45226	5.75213	7.80413	7.66755	5.31801	2.69823	15.5045	13.7044	11.5214	6.55592	15.2741	12.1942	11.7239	8.05139
GRMZM2G075680	-	-	-	-	Yes	-	-	2.39086	2.21905	2.28977	2.08854	2.43629	2.26466	3.32382	4.52089	9.58955	5.55281	2.74639	5.38878	6.41424	6.62512	3.1155	1.01162	15.902	16.5816	16.2684	14.4409	16.938	15.5021	16.312	14.1979
GRMZM2G075958	-	-	-	-	-	Yes	Yes	100.671	109.771	90.524	88.5129	69.306	97.399	76.3754	25.7996	0.475449	0.528938	0.96469	0.498582	0.243608	0.669926	0.440294	0.629201	0.194502	2.0306	3.33808	6.22788	0.17914	1.49456	2.7538	2.11864
GRMZM2G076017	-	-	-	-	-	Yes	Yes	3.37238	2.96867	2.32427	1.64354	2.88688	3.52071	3.86008	4.72149	57.2178	87.7195	78.3905	42.1671	62.6743	71.0795	81.5148	83.1628	31.1196	8.20005	5.11412	2.56815	24.5231	8.54614	5.68208	3.83884
GRMZM2G076049	-	-	-	-	-	Yes	Yes	0.162266	0.501084	0.310187	0.613907	0.42546	0.136936	0.258442	0.28415	224.421	312.621	294.463	72.4258	240.133	296.736	268.838	201.299	100.29	3.97231	0.26496	0.0523536	115.134	4.87728	0.145392	0.0861947
GRMZM2G076399	-	-	-	-	-	-	Yes	58.5956	47.4144	36.7871	44.2364	49.9867	51.3379	35.0663	42.7427	114.441	162.658	156.662	78.1087	114.076	159.44	164.043	193.658	118.341	34.1708	47.3646	33.8111	115.442	49.9169	44.3285	34.6991
GRMZM2G076631	-	-	-	-	-	Yes	-	794.377	720.582	654.943	735.763	564.071	645.257	605.818	313.712	6.579	7.54135	13.2854	16.5788	16.3975	9.92586	9.9806	18.744	2.97846	3.71035	3.48596	16.2405	2.76474	4.03626	2.8306	4.11597
GRMZM2G076730	-	-	-	Yes	Yes	-	-	2.51296	3.59366	4.04538	2.39639	5.22222	3.51312	5.43738	6.86495	22.2567	13.8156	5.06668	7.88806	10.9959	15.4424	4.96397	1.24649	30.857	24.2113	19.7237	10.9545	32.3178	19.9323	19.2951	12.922
GRMZM2G076771	-	-	-	Yes	-	Yes	-	229.838	313.159	370.802	333.832	202.728	270.231	313.42	162.837	0.618877	0.981433	1.32402	3.11952	1.14423	1.20845	0.692798	2.05162	1.68624	7.47257	8.44989	13.7246	2.46249	6.63657	8.08424	5.60053
GRMZM2G077206	-	-	-	-	Yes	Yes	-	685.939	689.049	707.437	675.525	597.306	673.695	643.506	452.873	0.823456	2.19875	1.89466	0.791572	1.02115	1.5323	1.28053	4.51322	0.960727	3.47085	4.25726	16.8618	1.18108	4.66189	3.81237	4.05768
GRMZM2G077227	-	-	-	-	-	Yes	Yes	0.602775	0.912161	0.737352	0.776208	1.03331	0.791019	0.504522	0.382597	144.946	159.448	146.157	52.968	124.759	128.598	146.243	110.681	64.5322	4.25857	0.206982	0.12013	52.5302	4.79887	0.206634	0.0244144
GRMZM2G077845	-	-	-	-	-	Yes	Yes	0	0	0	0	0	0	0	0	127.245	239.896	278.427	98.2691	115.066	193.347	188.023	218.504	91.2078	26.3205	0.4673	0	64.8239	22.4355	1.56371	0.140231
GRMZM2G078264	-	-	-	-	-	-	-	0.865111	0.274896	0.197036	0.465209	0.714742	0.728542	0.320907	0.54962	0.597752	0.487425	0.638325	0.616315	0.307395	0.662305	0.304067	0.525172	0.630972	6.32574	0.715224	0.345802	1.56324	7.76873	0.843266	0.577632
GRMZM2G078279	-	-	-	-	-	Yes	Yes	0.125386	0.463458	0.121946	0.12664	0.441155	0.244183	0.474618	0.481015	26.5704	56.2547	51.9042	38.6103	50.778	56.1774	61.7499	82.0444	25.3931	1.42914	0.992877	0.649124	25.049	2.22563	1.12656	0.690921
GRMZM2G078324	-	-	-	Yes	Yes	Yes	-	234.848	271.939	270.169	334.138	209.855	258.089	271.327	146.394	2.51359	2.97708	6.88885	13.2478	2.8106	2.48596	4.04497	12.9908	1.86323	2.59956	4.59758	6.41675	1.14664	2.8371	2.54766	2.97784
GRMZM2G078368	-	-	-	-	-	-	-	102.48	105.171	144.771	127.871	105.52	94.4747	72.5755	60.2975	2.65274	2.28587	4.70476	3.05727	5.32702	3.34997	3.11703	4.71103	6.92387	15.2872	10.383	7.30726	7.45169	14.1426	5.97948	5.41216
GRMZM2G078509	-	-	-	-	-	-	-	0	0	0	0	0	0	0	0	0	0	0	0	0	0	0	0	0.183704	21.3138	0.0917535	0.043444	3.50383	27.2451	0.0249299	0.0620991
GRMZM2G078959	-	-	-	-	-	-	-	0.0140069	0	0	0	0	0.0176651	0	0	0	0	0	0.0717631	0	0	0	0	0	50.831	4.58668	0.376684	0.0717534	40.2624	8.14541	1.33107
GRMZM2G078985	-	-	-	-	-	Yes	Yes	133.613	95.0995	77.9054	116.976	114.371	106.039	94.5669	104.626	488.974	669.278	653.52	466.768	517.934	545.352	700.785	1057.35	392.612	113.724	142.397	63.7614	297.002	109.07	127.381	76.9339
GRMZM2G079050	-	Yes	-	-	-	-	-	0.0400487	0.0221442	0.0126347	0	0.0498283	0.0273236	0	0.358001	0.0241575	0	0.0618938	0.00553679	0	0	0	0	0.402751	29.3925	0.978996	3.39958	4.57655	37.1293	1.6157	2.68386
GRMZM2G079381	-	-	-	-	Yes	Yes	-	350.967	341.911	441.876	343.715	253.667	249.051	328.994	128.166	10.0636	6.9032	33.704	26.6644	9.93658	4.80384	19.3415	35.0827	8.51376	10.3963	15.849	35.5804	10.9042	6.17071	23.1926	20.3054
GRMZM2G079499	-	-	-	-	-	Yes	Yes	5.38432	7.15235	8.42147	12.7499	12.3783	8.09558	7.86145	9.09897	0.141261	0	0.125222	1.12576	0.644357	0.0827018	0.224948	2.50391	0.254125	3.37547	148.935	473.141	1.41613	4.14827	202.255	350.809
GRMZM2G079574	-	-	-	-	Yes	Yes	Yes	0	0	0.0258694	0	0	0.0359118	0	0	0.0781454	0	0.0576848	0.0151188	0.0794639	0.0361644	0.0462086	0	0.206728	0.19842	490.61	1159.31	2.75188	2.29297	598.837	966.099
GRMZM2G079625	-	-	-	-	-	Yes	Yes	13.6493	13.8612	11.6089	14.5501	17.5654	14.2374	13.6653	18.4999	52.8384	56.4329	46.8961	29.9163	47.9513	48.6876	56.1036	62.2386	36.9695	20.7947	11.4016	7.7728	33.8708	21.0703	11.1316	8.84995
GRMZM2G080724	-	Yes	-	-	Yes	-	Yes	20.1958	44.3765	49.0519	149.621	96.7449	94.1508	114.153	1439.34	9.67445	19.2346	7.5306	20.4463	3.71566	2.32895	48.6979	441.298	15.5396	10.5167	5.10395	15.3145	1.8482	5.30286	11.1665	14.4761
GRMZM2G080907	-	-	-	-	-	Yes	Yes	0	0	0.0288064	0	0	0	0	0	0	0	0	0.00500208	0	0	0	0	0.216434	0.226978	670.339	1466.49	1.52619	1.41081	794.832	1168.3
GRMZM2G081322	-	Yes	Yes	-	-	Yes	Yes	0.0627707	0.0554614	0.0239538	0.0202485	0.0150834	0.0593845	0.101718	0.112246	1.37895	0.357016	0.727424	14.3028	1.85826	0.530926	0.322909	1.02851	0.732471	2.04085	66.8756	143.509	0.752702	1.12083	76.5873	100.649
GRMZM2G081429	-	-	Yes	Yes	Yes	-	-	0.411133	0.392676	0.548941	0.359928	0.412606	0.676122	1.27254	2.41306	6.59645	3.02272	0.707051	1.50656	3.27591	4.94589	0.750886	0.644206	11.8693	8.84345	7.03215	4.42635	11.1113	7.60803	7.36489	5.23267
GRMZM2G081822	-	-	-	Yes	-	Yes	Yes	0.234398	0.505786	0.317727	0.597429	0.0217445	0.22526	0.132645	0.0839769	4.16769	8.97741	10.159	18.8256	4.2922	4.49435	5.58983	9.13773	27.4443	7.20331	0.507528	0.518655	11.5599	7.50219	0.837234	0.451734
GRMZM2G081955	-	-	-	-	-	Yes	-	464.408	468.233	457.304	502.009	444.839	459.476	444.77	309.331	11.5927	10.6811	22.7092	13.7717	17.4612	7.8998	12.6343	24.1968	6.09048	13.3625	17.7545	28.3331	9.10487	17.0451	16.2025	13.6608
GRMZM2G082362	-	-	-	-	Yes	Yes	-	0.122937	0.109083	0.105042	0.217749	0.659597	0.469556	0.326929	24.976	0.216639	0.398621	0.330596	0.26143	0.212378	0.124414	0.523798	3.78592	0.524434	0.195569	0.12044	0.150323	0.396784	0.363618	0.197638	0.225712
GRMZM2G082633	-	-	-	Yes	Yes	Yes	Yes	126.385	107.517	108.349	94.6533	89.3293	100.705	106.584	40.7395	0.314841	0.235324	1.15215	2.85448	0.392792	0.501649	0.630169	1.71174	0.58933	4.24209	5.12452	11.0981	1.11628	4.32633	6.20697	6.61401
GRMZM2G083253	-	-	-	-	-	Yes	Yes	159.556	123.024	98.8464	117.26	126.941	126.737	96.4085	111.536	598.312	633.733	685.558	370.521	514.224	539.234	646.929	750.04	459.422	158.021	167.349	63.4202	380.521	155.215	146.997	86.4467
GRMZM2G084195	-	-	-	-	Yes	Yes	Yes	88.2262	128.036	101.382	131.353	66.0895	71.4575	60.2294	39.7632	5766.77	9125.86	11716	4633.8	3369.98	6138.38	9511.4	12197.6	2807.23	303.918	69.9648	39.7911	1708.72	444.555	44.9666	30.5033
GRMZM2G084609	-	-	-	-	Yes	-	-	25.6022	22.6441	19.9735	28.337	18.7705	23.8854	18.3362	9.35083	0.152338	0.0289533	0.147853	0.326336	0	0.0369749	0.143576	0.151681	0.1456	0.221848	0.12465	0.840382	0.072362	0.254065	0.0590665	0.252373
GRMZM2G084783	-	-	-	-	-	-	-	194.889	207.012	216.116	229.939	158.435	179.966	137.692	95.144	29.3782	32.0783	38.3184	28.4754	35.5836	33.3006	43.4277	61.2789	17.7002	17.7962	21.5177	21.0927	18.8915	21.7658	21.1946	16.2442
GRMZM2G084859	-	-	-	-	-	-	-	129.027	134.068	173.818	154.59	90.0188	101.338	131.774	75.8562	2.19646	1.1355	1.57836	3.83847	1.75468	1.32814	1.39469	1.12602	1.24162	14.4848	3.6622	9.53042	1.39886	12.4371	4.10587	8.07373
GRMZM2G085000	-	-	-	-	-	-	-	34.9277	37.1077	39.5802	40.5156	28.3453	34.1707	26.56	21.6825	5.26923	6.14392	5.9323	2.55655	4.88795	6.03496	7.31169	5.18934	3.7139	4.06402	4.56447	4.93273	2.92593	2.78165	4.30669	3.32217
GRMZM2G085336	-	-	-	-	-	-	-	46.2963	37.024	28.3498	40.3458	36.5949	41.4971	31.1166	27.5046	122.31	175.778	170.944	82.3406	176.574	160.158	197.724	243.966	70.459	28.1663	41.1801	41.3543	54.239	21.7382	35.5926	31.8128
GRMZM2G085646	-	-	-	-	-	-	-	1047.06	1228.84	1295.19	1339.99	1185.69	1228.07	994.238	763.069	7.08719	7.25365	13.397	21.2117	11.7215	7.96445	13.5371	36.0924	20.6987	108.897	90.8021	113.574	20.5242	80.9017	90.6943	50.9583
GRMZM2G085941	-	-	-	-	-	-	-	18.1029	20.7143	23.0149	15.358	15.5595	17.555	14.3454	7.47877	0.962258	2.00502	2.15565	0.991529	1.46316	1.9023	2.03346	1.51678	0.244902	2.26931	2.7261	1.88637	0.211217	1.473	2.76202	1.7986
GRMZM2G086210	-	Yes	-	Yes	-	-	-	0.153566	0.185724	0.00704863	0	0.0121328	0.0459048	0.0516012	0.0345036	0.0327874	0.0960293	0.266635	2.74195	0.0667989	0	0.215642	0.156144	4.93158	248.566	0.604347	0.394939	3.9578	265.403	0.852755	0.380882
GRMZM2G086464	-	-	-	-	-	Yes	-	88.317	112.03	148.966	112.964	75.7316	100.102	109.509	54.8831	0.873538	0.898108	0.85768	2.69338	1.71659	1.11755	0.617363	1.19754	1.302	4.22264	7.02367	10.2823	1.33135	2.34601	4.97056	3.0788
GRMZM2G086835	-	-	-	-	-	-	-	104.141	116.034	114.335	119.032	77.1614	95.9043	95.8441	50.7503	3.58957	3.24694	3.75147	2.54212	7.4132	2.01876	2.09801	3.65098	1.51773	1.42425	0.680587	1.36853	1.02206	0.89322	0.739377	0.866208
GRMZM2G087069	-	-	Yes	Yes	Yes	-	-	0.0115046	0.0413711	0	0	0.166966	0.0853351	0.0663212	0.0124679	0.0866606	0.209063	0.328764	7.0038	0.0982829	0.187971	0.211676	2.93337	0.761597	41.3906	2.1143	1.35867	0.899094	35.6347	3.60238	1.612
GRMZM2G087079	-	-	-	Yes	-	Yes	-	278.64	321.613	341.998	374.543	276.647	324.087	322.014	210.971	2.04562	2.29099	7.56804	6.66705	3.13279	2.26617	2.69148	8.07912	4.16787	10.3345	12.8264	19.2031	3.69914	11.0873	11.1623	11.1227
GRMZM2G087081	-	-	-	-	-	-	-	86.5798	87.256	77.7493	82.7894	84.1106	78.1114	64.813	54.6894	7.9501	9.23793	8.33568	5.06028	11.798	9.78172	11.3275	11.3312	5.32045	6.94808	10.0404	10.667	6.30396	7.43223	11.4827	9.21469
GRMZM2G087918	-	-	-	-	-	-	-	91.8619	112.305	139.003	114.058	75.9466	100.226	94.2694	47.5046	10.7387	10.3923	13.1682	9.67675	10.5645	9.33888	8.32238	7.46737	12.5745	11.1339	18.5204	22.9809	10.9817	8.56289	18.258	17.0005
GRMZM2G087924	-	-	-	-	-	Yes	Yes	18.8416	21.2734	20.8964	23.8597	21.8924	19.3315	18.1885	18.0097	72.8873	79.2987	85.9896	39.6616	99.3061	83.6476	89.1517	109.068	47.6015	26.4712	18.1878	12.7517	45.2431	28.2179	18.8749	14.4161
GRMZM2G088320	-	-	-	-	-	Yes	Yes	69.0149	79.801	91.4232	86.2958	40.4219	62.6329	57.9276	20.7363	0.162521	0.139363	0.132179	0.0642682	0.161279	0.141695	0.31017	0.106299	0.100967	0.824918	5.03285	5.39939	0	0.501312	2.59847	2.03613
GRMZM2G088371	-	Yes	Yes	-	-	Yes	Yes	0	0	0.329946	1.01639	0	0	0.196163	0.547382	0.0348823	0	0	0.141051	0	0	0.110594	0	0.887179	0.244457	724.663	2252.43	3.43202	1.57517	932.754	1645.37
GRMZM2G088930	-	-	-	-	-	-	-	2.81287	2.70547	2.08165	2.41158	3.71878	3.04831	4.27207	4.66966	8.91819	6.98982	4.6675	5.29015	7.16035	7.45318	5.04976	2.81803	11.7348	10.5536	6.90115	4.36806	11.4797	9.24862	6.94889	5.85304
GRMZM2G089102	-	-	-	-	-	Yes	Yes	0.322256	0.161705	0.0371426	0.0966603	0.519321	0.160714	0.25139	0.292249	0.683442	0.662306	1.19746	1.12628	4.79107	0.74876	0.662387	1.46456	0.564017	0.831226	100.609	196.81	0.72633	0.98531	101.602	126.551
GRMZM2G089119	-	-	-	Yes	-	Yes	Yes	67.8067	70.7292	60.5061	58.7827	52.1199	67.9778	60.6626	39.1686	0.125606	0.380166	0.347172	0.92503	0.252495	0.339698	0.204563	0.476919	0.172328	1.53619	3.10338	6.05213	0.263389	1.14654	1.68088	1.38468
GRMZM2G089136	-	-	-	-	-	Yes	-	1010.22	1023.42	1198.15	1145.8	1032.71	1027.3	946.774	631.184	11.8744	13.3928	17.1287	17.5733	12.6195	14.0614	13.2797	15.7561	17.9345	48.0679	61.2263	109.323	17.987	42.7344	48.7737	40.2146
GRMZM2G089288	-	Yes	Yes	-	-	Yes	Yes	0.132467	0.265171	0.253885	0.659534	0.128316	0.271667	0.238481	0.483967	0.468578	1.02243	1.55529	0.365896	0.893435	0.713063	1.51427	0.860051	0.481771	0.837903	221.346	724.183	1.26645	1.71271	299.667	552.142
GRMZM2G089528	-	-	-	-	-	Yes	-	169.928	147.29	142.937	148.359	130.573	120.014	133.677	105.228	2.54335	6.94418	8.72811	3.2804	3.26341	5.98223	10.1571	6.97732	3.2909	3.06062	3.86143	12.7062	4.12789	3.16549	6.12706	6.12235
GRMZM2G090018	-	-	-	-	-	-	-	56.7884	47.4326	53.856	59.3008	47.9999	49.635	52.9257	34.8596	1.2783	0.686693	0.515499	1.37723	3.5006	0.81314	0.865679	1.13195	1.46136	2.03789	3.43669	2.62865	1.10207	2.17878	2.77931	2.42534
GRMZM2G090887	-	-	-	-	Yes	-	-	4.90748	4.26605	5.49513	3.54755	5.09564	4.55471	6.31738	8.13212	14.0604	10.5567	7.54445	7.56262	9.99747	11.2247	7.44866	3.18913	19.3923	19.5408	20.9021	15.6387	21.4374	18.4641	18.3992	15.5349
GRMZM2G091232	-	Yes	-	Yes	Yes	Yes	Yes	0.111731	0.0251915	0.0307493	0	0.0301354	0	0	0.0204131	1.93431	3.2639	6.26823	7.97898	1.17836	1.81747	2.35199	3.67213	14.8142	3.69633	0.244054	0.208587	8.30222	2.55246	0.181952	0.160622
GRMZM2G091449	-	-	-	-	Yes	-	-	3.40915	3.54102	4.04867	3.27063	3.90157	4.10654	4.4108	6.0764	13.3457	9.97187	6.12431	7.37904	10.2115	10.3419	6.79578	3.26961	16.7713	15.3943	9.84511	6.32314	19.1344	14.924	9.98461	6.67349
GRMZM2G091503	-	-	-	-	-	-	-	18.0522	12.547	12.9213	18.4197	18.2465	15.7642	13.2046	23.6156	97.0636	137.856	117.073	84.4547	131.602	135.784	149.052	175.465	61.2947	31.9851	30.6869	28.8435	58.7223	40.6741	27.9887	24.9294
GRMZM2G091696	-	-	Yes	Yes	Yes	Yes	Yes	0.537717	0.38964	0.629343	0.46151	0.726522	0.573448	0.906156	2.03785	3.10374	1.47957	0.597758	0.872242	2.06541	2.10417	0.835282	0.164386	4.0578	4.01972	2.53305	1.34818	5.16077	4.43947	2.4295	1.66858
GRMZM2G091822	-	-	-	-	-	-	-	0.070785	0.112816	0.0855367	0.202172	0.0125303	0.0455597	0	0.00948774	0.146571	0.30538	0.470416	0.187068	0.334945	0.255279	0.261194	0.560341	1.17648	1242.58	2.25431	1.91866	6.30226	1435.56	2.07558	1.62273
GRMZM2G091825	-	-	-	-	-	Yes	-	109.556	116.23	157.499	150.445	110.105	115.738	138.008	80.1811	1.66039	0.856071	1.07296	2.18762	2.24625	0.720486	0.914184	3.43683	0.921253	5.08658	8.69016	10.4835	2.09667	5.93927	7.44783	5.04895
GRMZM2G092261	-	-	-	-	Yes	-	-	5.88032	6.21529	6.77918	5.00501	5.33885	7.42352	8.47275	14.2555	34.376	19.5344	8.18518	17.2008	21.0813	27.3828	11.1301	2.92018	52.2248	46.3287	38.3815	20.2776	52.4568	47.6282	41.2035	23.7878
GRMZM2G092311	-	-	-	Yes	-	-	-	2192.25	2671.5	2654.52	2561.17	2396.13	2588.67	2082.4	1475.34	22.155	22.6889	50.1619	81.8605	56.6377	27.2374	47.0521	84.2963	45.4122	251.462	238.677	253.774	52.5089	153.446	193.085	111.75
GRMZM2G094090	-	-	-	Yes	Yes	Yes	-	1.3892	1.19757	1.1869	1.07224	1.29651	1.56269	2.06428	2.34887	5.67455	3.27404	1.8248	2.46037	3.7503	4.69472	1.95799	1.00306	7.90004	5.55929	6.02725	2.50002	7.75717	5.51737	5.97045	3.10939
GRMZM2G094224	-	-	-	-	-	Yes	-	849.547	1080.19	1174.15	1147.51	1023.02	1015.39	911.027	705.959	4.64779	5.03	6.53049	5.91803	8.8337	5.71666	4.79968	11.1988	6.531	44.5425	65.0174	90.5111	11.9976	43.7165	59.4559	36.2015
GRMZM2G094353	-	-	-	-	-	Yes	Yes	9.05851	9.77366	2.88977	8.47829	33.6789	13.447	10.9561	41.9831	398.167	455.983	384.238	106.072	349.494	403.634	456.329	320.462	156.153	12.2846	1.65817	0.295741	144.13	9.26286	2.18602	1.17484
GRMZM2G094978	-	-	-	-	-	-	-	271.969	250.025	315.291	301.932	258.161	262.263	245.807	198.882	22.4254	22.6356	18.3629	15.6462	44.0669	31.8148	29.6502	30.5791	13.7102	24.0107	26.2753	30.7439	21.7577	21.4972	23.1153	14.7575
GRMZM2G095144	-	-	-	-	-	-	-	71.0028	60.7779	76.2842	89.5552	47.1408	58.7505	72.1878	35.4633	2.85518	2.63384	2.90704	3.51465	5.95828	3.81552	4.33895	6.98384	1.95506	1.81885	3.32073	3.23584	3.14564	2.00278	2.48495	1.72688
GRMZM2G095326	-	-	-	-	Yes	Yes	Yes	3.40398	3.5533	3.15543	2.88371	4.1399	4.43987	4.49238	8.43518	15.5856	10.1378	5.51245	6.61754	9.75267	12.0997	5.96942	2.32958	27.2285	21.4984	15.1831	6.44341	28.8744	26.7164	14.4622	8.33868
GRMZM2G095333	-	-	-	-	Yes	Yes	Yes	427.53	386.03	373.517	397.031	355.638	412.51	385.383	218.282	2.27858	2.91988	5.05195	4.92709	1.3354	2.51482	2.21888	6.22706	3.15953	11.1977	12.1377	22.8837	3.00483	9.41732	11.6654	10.5146
GRMZM2G095724	-	-	-	-	Yes	-	-	4.48768	6.35724	6.66716	5.16062	7.11287	6.65123	7.70683	12.0433	25.8638	11.4222	5.98528	9.54523	16.0655	17.6395	6.02771	1.74167	36.9082	33.1277	38.7483	25.8599	44.0506	44.0583	39.0379	28.1284
GRMZM2G095798	-	Yes	Yes	Yes	Yes	Yes	Yes	0.101598	0.0410983	0	0	0	0	0.0641424	0.103071	2.6493	7.92391	15.1629	10.9622	1.67716	5.27594	18.7986	65.2462	9.86701	2.15733	0.103991	0.257688	9.45078	4.41197	0.246675	0.428836
GRMZM2G095895	-	Yes	-	-	-	Yes	Yes	0.0335329	0	0.262571	1.71746	0.18437	0	0.573757	0.184794	0.065471	0	0.152511	0.195748	0.0745964	0.120353	0.0552762	0.0415687	2.13469	0.777752	2231.41	6308.66	6.82255	7.0129	2749.42	4481.1
GRMZM2G095905	-	-	Yes	Yes	Yes	-	-	0.853382	0.691705	1.41079	0.577629	1.14798	1.09684	2.45903	4.31347	14.8386	7.27156	1.84823	3.17233	8.57557	11.5837	1.78287	0.370716	19.499	16.5728	13.2229	7.10473	25.1413	18.166	13.3789	9.24446
GRMZM2G096234	-	-	-	-	-	-	Yes	1.1434	4.2302	5.54799	3.26157	0.538442	1.41249	1.30441	0.473797	0	0	0	0	0	0	0	0	2.09687	914.118	0.229463	0.266621	97.6797	784.234	0.512023	0.336835
GRMZM2G096370	-	-	-	-	Yes	Yes	Yes	1.76318	1.59271	1.38708	1.26246	1.70134	1.80737	2.29548	3.80737	7.98929	4.74782	1.75993	4.0496	5.19892	6.84386	2.12432	0.38386	15.857	9.32986	8.9535	3.82982	16.3264	9.93044	8.57943	4.37776
GRMZM2G096683	-	-	-	-	-	Yes	-	23.1587	30.5135	31.9164	23.8113	20.6687	26.6599	24.1763	12.9938	0.0571297	0.110614	0.0856912	0.0916048	0.288496	0.02983	0.0403869	0.195823	0.123147	0.014912	0.975611	1.36865	0.178897	0.0411107	0.827203	0.455657
GRMZM2G098460	-	-	-	Yes	-	-	Yes	275.194	263.056	286.428	232.683	178.091	205.288	184.762	77.9778	1.38545	0.620298	0.325984	0.359942	3.22615	1.02445	0.275729	1.3996	0.594989	0.212006	0.680298	4.49605	0.231774	0.171315	0.942784	1.53098
GRMZM2G098750	-	Yes	-	Yes	Yes	-	-	0.236204	0.247877	0.131014	0.046425	0.0743712	0.172839	0.266744	0.0735105	0.0435936	0.127541	1.7062	2.61636	0.0541669	0.0610342	1.66293	9.35639	0.266748	0.199807	0.430551	0.260698	0.510556	0.157597	0.369329	0.556032
GRMZM2G099109	-	-	-	-	-	Yes	Yes	7.32061	7.25144	6.97366	7.83121	9.59189	10.0472	8.91903	8.94082	5.38381	3.77539	4.18787	4.35005	7.24654	5.05502	6.79812	7.27845	2.45774	7.29809	78.1559	234.376	5.92631	10.0395	106.248	154.132
GRMZM2G099352	-	-	-	-	-	Yes	Yes	302.632	233.343	202.826	264.789	241.038	236.434	210.038	215.912	701.979	916.369	908.376	601.703	543.387	711.219	805.402	1232.18	527.518	196.882	230.262	104.086	428.462	190.922	211.013	127.44
GRMZM2G099984	-	-	-	-	-	-	-	798.581	674.322	719.815	746.409	560.619	637.316	610.857	384.038	2.43415	3.00549	2.37546	15.2852	6.87779	5.25224	3.64002	6.18912	8.5589	35.4486	30.6612	38.0887	8.88658	33.9308	30.8284	27.4528
GRMZM2G100076	-	Yes	-	Yes	-	-	-	1.42623	0.711832	0.611275	0.341937	1.12885	1.17293	0.65739	1.47681	1.07036	1.67722	0.648284	0.340542	0.807079	1.33992	1.0534	1.40262	5.71435	86.1033	2.19182	2.42478	15.5513	111.444	2.422	2.3693
GRMZM2G100467	-	-	-	-	-	Yes	Yes	184.327	114.891	103.224	143.213	153.711	133.711	111.975	162.837	597.629	753.32	795.055	468.258	767.751	737.921	801.618	1163.12	374.794	121.737	106.974	69.5995	291.842	113.887	96.5836	75.6703
GRMZM2G100475	-	-	-	-	-	Yes	Yes	0.906217	0.957308	0.577715	1.40404	0.368578	0.71334	0.792476	0.602274	4.06904	7.16003	6.05229	4.40567	4.57803	5.70549	6.40492	7.50889	2.84727	1.84903	0.695148	0.413801	2.85516	1.55991	0.541886	0.430553
GRMZM2G100478	-	-	-	-	-	Yes	Yes	0.035622	0.54152	0.332266	0.0853988	0.67944	0.176829	0.296638	0.447168	87.227	126.451	111.726	43.274	66.3969	106.881	105.642	97.2502	59.0578	5.64899	0.274754	0.0576165	52.3641	7.87527	0.49237	0.297365
GRMZM2G100524	-	-	-	-	-	-	-	0.608539	1.00606	0.859159	0.563299	0.804109	0.905827	0.988702	1.16997	1.48741	2.31667	1.75704	2.70809	3.03504	1.87141	1.6992	2.21149	4.04868	41.8828	1.68028	1.85815	7.00147	45.1466	2.10742	1.55797
GRMZM2G100976	-	-	-	Yes	-	Yes	-	138.126	142.509	157.037	149.41	121.227	137.958	115.69	65.7314	0.441635	1.04392	1.5017	2.27039	0.763091	0.879035	0.500458	1.1535	0.973088	3.98467	6.7129	7.24785	1.13403	4.0415	4.64573	3.26807
GRMZM2G101130	-	-	-	-	-	-	Yes	50.7352	48.5027	49.6977	48.4551	51.1714	47.3243	42.4993	27.361	3.21651	2.7984	4.07688	3.95612	3.1596	4.95467	4.46565	7.69649	4.96988	4.46121	2.99469	3.01786	4.9496	4.21726	2.9009	1.26155
GRMZM2G101142	-	-	-	Yes	-	Yes	Yes	249.23	317.815	268.053	388.883	203.008	248.433	208.261	143.286	0.717006	0.740862	0.354821	0.133524	0.495384	1.01341	0.360569	1.28069	0.184335	1.65107	13.8051	17.255	0.0507095	1.50592	13.3208	10.0238
GRMZM2G102664	-	-	-	-	Yes	Yes	Yes	1.51379	1.52079	1.51386	1.14477	1.38333	1.58827	2.15438	3.05886	5.64878	3.88202	1.99546	2.3292	3.87625	3.89216	2.61791	0.748784	7.88654	6.29936	3.72203	2.13794	8.28509	5.79544	4.18977	2.4273
GRMZM2G102737	-	-	-	Yes	-	Yes	Yes	73.5702	85.1985	67.813	63.4654	50.8876	65.7365	54.9736	42.55	0.442715	0.21163	0.156386	0.0603411	0.570109	0.173413	0.183295	0.169744	0.140794	5.57564	9.95124	11.5764	0.150395	2.54449	10.7883	9.00055
GRMZM2G103101	-	-	-	-	-	Yes	-	181.675	225.221	252.161	216.98	158.84	224.982	182.238	119.314	0.6375	0.835609	0.728749	0.404063	0.450274	0.770541	0.37601	1.60456	1.17723	7.72843	15.7649	28.1489	0.632176	7.24908	11.5718	8.59833
GRMZM2G104603	-	-	Yes	-	Yes	-	-	0.0593332	0	0.082375	0.166409	0	0	0.17128	0.262865	0	0.0951189	0	0.283944	0.673022	0.157572	0.0777374	0	1.86711	629.158	3.88265	0	61.1716	720.815	3.19235	1.19002
GRMZM2G104747	-	-	-	-	Yes	-	-	0.0091024	0	0.0204103	0	0.0628661	0.0253507	0.0679324	0.0315405	0.0179789	0.0356805	0	0.0176597	0.0804374	0.0641545	0.0294079	0	2.05836	44.8851	0.199043	0	7.31209	51.5964	0.142118	0.12996
GRMZM2G106061	-	-	-	-	-	-	-	871.238	775.969	776.134	840.967	582.846	665.203	731.299	639.041	20.7025	21.1082	18.9093	17.6559	19.459	17.1478	17.1147	22.9973	35.1764	46.1454	25.0204	42.8333	31.6782	47.0196	26.3023	20.806
GRMZM2G106265	-	Yes	Yes	Yes	Yes	Yes	Yes	1.42722	1.47785	0.870316	0.308495	0.597215	0.732943	1.21997	2.39718	10.4809	5.23786	1.613	3.82535	4.68842	8.86383	1.89787	0.649793	17.6372	14.3307	10.1055	5.61607	23.7436	19.6198	9.95998	6.10834
GRMZM2G106511	-	-	-	Yes	Yes	Yes	-	0.402799	0.341668	0.08725	0.546522	0.182326	0.0695853	0.125976	0.446214	0.710828	2.66589	19.3879	9.36527	0.122644	0.720989	4.97225	62.004	6.14403	8.34277	0.254377	0.234629	2.5121	0.523429	0.17432	0.364308
GRMZM2G106899	-	Yes	-	-	-	Yes	Yes	0	0	0.129521	0.119535	0	0	0.200348	0.0715783	0.0137706	0	0	0.0391827	0	0	0	0.0162621	0.204629	0.145605	296.48	1064.08	1.69417	1.20033	362.478	661.445
GRMZM2G107142	-	Yes	-	Yes	-	Yes	Yes	0.0910766	0.0771203	0.0112146	0	0.218681	0.0937927	0.0803074	0.0742295	24.0366	24.7992	20.7331	5.96888	24.6165	20.8248	22.7359	22.5103	8.31412	2.21698	0.427438	0.152389	8.55872	2.58542	0.377989	0.145923
GRMZM2G108057	-	-	Yes	Yes	Yes	Yes	Yes	1.21803	1.32763	1.27045	0.987633	1.30416	1.60033	2.4767	3.97095	7.6322	4.48736	2.02317	3.38678	5.58036	6.24342	2.19215	0.39412	14.9623	9.68055	8.52396	2.75955	14.9891	10.4634	9.46974	4.21348
GRMZM2G108103	-	-	-	-	-	Yes	Yes	74.7016	79.0144	76.6469	54.7767	55.3177	59.9737	57.306	18.346	0.101201	0.10678	0.16482	0.0528371	0.108335	0.0905023	0.0417555	0.0918767	0.0431365	0.492473	0.901513	1.14562	0.0727941	0.190731	0.893219	1.01803
GRMZM2G108135	-	-	-	Yes	-	Yes	-	51.9648	47.5422	46.46	55.9524	43.6302	48.456	40.5643	24.9187	0.161215	0.160774	0.308406	2.50502	0.424062	0.187759	0.242688	1.55427	0.357422	6.36518	5.31342	11.4826	0.708099	5.35743	6.20904	5.73602
GRMZM2G108265	-	-	-	-	-	-	-	1.17699	1.25481	1.20516	1.32544	0.700842	0.989774	0.925421	0.43367	0.0120868	0.0278294	0	0.0870294	0	0	0.029184	0	0.802332	67.194	3.13737	3.59255	16.3678	81.872	3.56583	3.43112
GRMZM2G108609	-	-	-	-	-	-	-	6.29878	7.21502	8.8024	7.66487	5.55598	6.15343	8.34746	3.55822	0.00822842	0	0	0	0.0544534	0.0169449	0.0121021	0.0489942	0.354702	0.225085	0.0162182	0.281117	0.18183	0.123587	0.244622	0.275864
GRMZM2G108777	-	-	-	-	-	Yes	Yes	0	0	0	0	0	0	0	0	0	0	0	0	0	0	0	0	0.588706	0.936819	318.429	821.903	2.9108	3.28538	399.957	650.417
GRMZM2G109244	-	-	-	-	-	Yes	Yes	378.268	417.301	477.888	452.855	354.841	414.004	395.85	273.431	4.09699	5.17411	4.33933	2.42864	5.21711	5.07514	5.81198	7.81086	2.71722	7.65272	15.8303	23.5602	2.72715	5.89318	13.3037	10.4631
GRMZM2G109582	-	-	-	-	-	Yes	Yes	7.4032	9.62748	7.16007	7.19322	5.37553	6.35812	6.4956	3.38894	0.0163157	0	0	0.0653582	0.0770088	0.063196	0	0.142199	0.147826	0.161938	0.573762	1.96716	0.0702915	0.0340447	0.564722	0.652363
GRMZM2G110116	-	-	-	-	-	Yes	Yes	27.5207	21.9733	18.8841	22.9043	25.1048	23.6182	24.5358	27.386	81.8887	100.608	139.201	78.4366	143.987	103.757	134.908	169.791	54.2376	31.151	18.0087	9.03667	55.2021	32.5262	17.7143	12.1263
GRMZM2G110277	-	-	-	-	-	Yes	-	414.29	369.643	454.583	404.163	365.49	372.038	381.064	224.75	9.41657	8.63642	13.9385	14.9834	10.2868	8.90979	9.79087	14.3208	7.22041	11.4586	20.6159	29.8159	6.59307	8.18424	14.3912	13.4088
GRMZM2G110294	-	-	-	Yes	-	Yes	-	304.717	270.872	293.136	289.636	225.453	241.502	202.846	133.29	1.11181	1.08118	3.02574	4.07779	4.85582	0.779297	2.62104	4.24775	1.1873	6.61422	5.98273	12.419	1.6486	5.15326	5.18898	5.30353
GRMZM2G110299	-	-	-	-	-	-	-	0	0	0	0	0	0	0	0	0	0	0	0	0	0	0.0204961	0	0.294382	32.9078	0.511049	4.21631	0	37.7696	0.795427	0.350374
GRMZM2G111475	-	-	-	-	Yes	-	-	25.706	18.1082	16.1499	28.5452	33.2407	25.7388	32.5086	186.599	19.3778	13.3966	8.08257	8.9941	13.6752	9.49806	19.7611	60.0705	13.2418	12.8932	10.2872	8.95074	10.4794	12.3566	13.0614	10.238
GRMZM2G111954	-	-	-	-	-	-	-	4.00759	3.47714	6.00203	8.29343	2.75684	5.69696	3.84949	1.9505	0.0340441	0	0.0476786	0.0991756	0	0.0239451	0.0288625	0.0217006	1.13695	121.479	5.83436	0.393931	5.40992	101.626	7.43455	0.369375
GRMZM2G112100	-	-	Yes	-	-	Yes	Yes	2.03362	2.07085	0.969532	1.07365	0.894541	1.15167	0.644271	0.265263	0	0	0	0	0	0	0	0	0.0715823	0.1531	233.131	670.875	0.567925	0.566831	298.912	512.784
GRMZM2G112728	-	-	-	-	-	Yes	-	125.11	141.8	158.722	128.595	117.537	142.231	135.815	73.7459	2.98296	3.11901	2.78482	4.28154	3.02024	2.80502	1.88717	1.65866	3.55195	3.99816	6.00878	12.344	3.49052	2.90192	5.90924	5.43031
GRMZM2G113039	-	Yes	-	-	-	Yes	Yes	0.0100441	0.0298347	0.0593903	0.229089	0.107469	0.0209237	0.102075	0.139583	6.88034	11.0457	12.6583	6.43569	9.72659	12.2415	14.2753	16.8884	7.33544	2.75191	0.900806	0.677777	7.11304	2.69229	1.35143	1.1872
GRMZM2G113205	-	-	-	Yes	Yes	Yes	Yes	280.441	242.11	231.45	253.576	204.335	225.469	210.767	113.784	3.00079	4.52051	11.7025	13.4905	5.51222	4.50714	8.01784	16.3533	3.61434	7.93317	9.37306	15.684	3.06607	6.78055	9.52445	8.5288
GRMZM2G114503	-	-	-	Yes	Yes	-	-	96.6861	127.357	132.792	126.147	73.6643	109.053	104.989	89.0281	0.900221	0.793003	1.78244	14.2822	0.458659	0.506116	0.842684	5.65283	3.73408	13.9057	0.933206	0.760918	2.00178	8.21674	2.2412	1.80621
GRMZM2G114801	-	-	-	Yes	Yes	Yes	-	21.2773	26.1463	24.3799	19.6192	15.2754	18.7994	18.3308	5.54078	0.0153056	0.0339236	0.18485	1.28567	0.0686535	0.0338907	0.127066	0.45961	0.084735	1.13646	4.72212	2.97114	0.316778	1.86444	3.401	2.13909
GRMZM2G115357	-	-	-	Yes	Yes	-	-	12.4837	12.5542	18.037	16.5294	25.0483	28.4072	22.5971	16.8826	15.9539	39.9645	86.7707	96.7302	17.9637	27.004	100.377	367.553	20.9744	19.132	13.1832	8.46216	22.8512	20.1271	17.0884	9.77595
GRMZM2G116079	-	-	-	-	-	-	-	40.5055	45.2311	35.0236	42.2817	49.9972	42.0768	40.3211	44.6655	300.059	375.496	369.587	95.4559	227.815	294.002	410.956	342.217	192.487	31.0198	54.6377	42.4887	184.485	31.1507	51.4784	41.2215
GRMZM2G116292	-	-	-	-	-	Yes	-	170.016	127.615	109.924	148.866	153.111	135.959	112.072	128.933	460.303	610.949	680.429	435.25	412.216	533.632	645.493	1024.31	332.754	130.41	141.112	83.7273	260.697	140.249	122.52	88.1507
GRMZM2G116846	-	Yes	-	Yes	Yes	-	-	0.0591017	0.0482582	0	0	0	0.0292435	0.03932	0.0140318	1.44961	1.27534	10.5699	13.3179	3.40015	1.02976	5.02242	10.618	9.34738	168.674	2.8518	0.557112	7.29483	164.701	7.25286	1.2994
GRMZM2G116981	-	-	-	Yes	Yes	-	-	5.09925	5.17268	5.93688	5.51716	6.08829	5.31969	9.63305	9.69943	31.4271	20.5227	8.79181	13.7853	16.0567	23.437	8.10562	2.23328	46.6767	38.8348	41.7995	37.0317	51.3073	56.0267	48.5137	33.302
GRMZM2G117060	-	-	-	-	-	-	-	1.95166	2.1543	2.32816	1.34509	2.21926	1.93811	2.67847	3.37809	8.86835	5.90685	3.34031	4.05527	3.81473	6.30799	3.61719	1.64968	11.0367	8.11041	7.27666	3.7016	10.5593	7.97847	6.84024	4.31247
GRMZM2G117405	-	-	-	Yes	-	-	-	0.531319	0.213457	0.269052	0.46604	0.739369	0.488232	0.629302	0.502271	0.434158	0.244343	0.0922849	0.15109	0.369004	0.120187	0.0671843	0.355483	3.69132	345.598	22.6204	45.2691	78.6937	406.25	24.9066	37.6035
GRMZM2G117558	-	-	-	-	-	Yes	Yes	505.556	424.678	381.858	450.595	321.33	356.744	384.401	157.434	15.5108	25.85	28.487	26.8304	25.6735	14.2784	17.9492	29.2938	14.743	16.0006	17.8961	47.8458	9.34125	13.7782	19.7365	29.452
GRMZM2G117564	-	-	-	-	-	Yes	Yes	0	0.0426815	0	0	0	0	0	0	3.22038	1.62836	0.673951	6.14737	5.14022	1.03297	0.831301	1.03036	0.09538	0.244929	21.0595	58.2848	0.0615555	0.17103	30.0313	40.1099
GRMZM2G117603	-	-	-	-	-	Yes	Yes	11.4886	14.4689	13.4268	10.6929	4.2737	12.4345	5.61183	1.16234	0.150322	0.283829	0.222497	0.130974	0.0542074	0.157398	0.337683	0.0712226	0.433702	22.3359	272.156	596.06	0.928789	24.2192	307.206	462.396
GRMZM2G118619	-	-	-	-	-	-	-	0.0142129	0.0220668	0	0	0	0.0247922	0	0.0140389	0	0	0	0.0075051	0	0	0	0	0.931374	28.6273	2.15607	2.35532	3.89033	35.9577	1.65977	1.3482
GRMZM2G118641	-	-	-	Yes	Yes	Yes	-	0.94758	1.02201	0.772176	1.0229	1.33754	1.26559	1.44051	2.48875	6.10181	3.51376	1.84892	2.13477	4.14464	5.11256	2.52228	0.508162	6.77285	4.85558	4.67285	2.20484	8.70909	5.89632	5.0086	3.20057
GRMZM2G118657	-	-	-	Yes	Yes	Yes	Yes	0.124207	0.0513164	0.107563	0.153512	0.0208874	0.0274612	0	0.0370078	0.100591	0.106202	5.26312	30.0071	0.206654	0.108145	1.34084	8.12089	1.74388	1.15632	0.56241	0.299951	1.15359	0.69734	0.38885	0.0340828
GRMZM2G119483	-	-	-	-	-	Yes	Yes	8.58094	8.57002	7.66648	9.00036	9.2156	8.23894	8.36873	8.09556	42.6162	48.814	34.7589	19.4845	47.3674	52.7875	52.1205	49.18	21.8238	8.82005	5.91603	3.28448	27.1563	9.93248	5.57779	3.85324
GRMZM2G119523	-	-	-	-	-	-	-	1.09037	1.24913	1.18399	1.51896	1.57095	1.33799	1.16511	1.64266	0.0871246	0.729823	0.184569	0.148847	0.134715	0.392595	0.693883	0.199324	2.34052	53.9223	2.1226	0.539828	7.59725	64.9437	1.9956	0.805526
GRMZM2G119783	-	-	-	Yes	-	-	-	1.4051	0.68093	1.39172	1.63312	1.95582	0.755144	2.05381	1.76969	0.670214	0.835097	0.798608	5.10028	0.702017	0.84333	0.751386	2.10671	2.90011	146.874	3.17369	0.920022	2.01898	135.287	7.19236	1.48521
GRMZM2G120079	-	-	-	-	-	Yes	Yes	1183.85	1203.76	1055.28	1062.7	733.277	750.854	784.888	531.477	1.69939	2.95613	1.81797	0.758495	1.92945	2.60233	1.00426	4.06435	0.649909	5.90726	31.2057	61.9439	0.367708	3.11244	36.5585	38.8468
GRMZM2G120587	-	-	-	-	-	Yes	-	113.917	141.381	134.792	129.927	62.6057	97.7841	88.3794	50.4915	0.117435	0.31315	0.135646	0.058478	0.104802	0.261677	0.123061	0.500216	0	0.294441	0.990752	2.32758	0	0.0722651	1.07379	0.371513
GRMZM2G121308	-	-	-	Yes	-	Yes	Yes	0	0	0	0	0	0	0	0	0	0	0.412423	13.9071	0.0364554	0	0	2.88379	0	0	0.570138	0.792241	0	0	0.462518	0.618748
GRMZM2G121494	-	-	-	-	-	Yes	Yes	461.562	563.75	653.63	593.597	288.196	416.108	488.826	200.947	0.763643	1.16282	0.678774	1.45707	0.514713	2.15022	0.484343	1.41976	0.653458	1.21298	7.02513	25.159	0.0965843	1.32298	4.15312	6.53811
GRMZM2G121663	-	-	-	-	-	-	-	0.0828035	0.102178	0.0544591	0.107997	0.243244	0.147864	0.0925586	0.12376	0.893124	1.11104	0.945466	0.359005	1.0503	1.5996	1.57444	1.19697	1.33763	32.1702	0.390284	0.225544	3.16211	32.5506	0.53452	0.313678
GRMZM2G121843	-	-	-	-	-	-	Yes	3.7652	3.69636	4.43237	3.66165	3.50671	4.40379	3.52277	3.10308	42.654	51.3428	60.6936	24.1235	46.9608	47.1184	51.2066	49.5011	29.5738	12.18	9.10808	11.4116	30.5459	14.2437	10.0196	9.95278
GRMZM2G122230	-	Yes	-	Yes	-	Yes	Yes	0	0	0.0289597	0.224952	0.0578151	0	0.327874	0.0213681	0.0190054	0	0.130976	0.146643	0	0	0.0321098	0	0.448391	0.194653	909.354	2123.87	4.34519	3.04179	1028.75	1628.98
GRMZM2G122284	-	-	-	Yes	Yes	-	-	0.443682	0.228055	0.182937	0.395002	0.50539	0.343553	0.347675	0.213046	0.0984803	0.534746	1.17899	2.29047	0.14311	0.462898	0.701649	1.02676	2.72007	23.1675	2.19095	2.28538	2.89669	18.4576	2.20344	1.60005
GRMZM2G122327	-	-	-	Yes	-	Yes	-	524.093	546.173	566.481	521.244	435.366	519.942	391.235	246.616	3.1384	2.87167	9.03737	8.43962	4.26643	2.5295	3.34488	6.31854	3.7047	17.7295	29.2897	44.0802	3.97599	14.0698	21.2155	15.4227
GRMZM2G122337	-	-	-	-	-	Yes	-	2132.93	1928.46	2201.96	1958.47	1972.4	1948.06	1833.9	907.887	11.0824	9.4664	16.455	16.3854	14.8937	8.24875	7.13297	13.9105	33.8584	105.063	74.1745	160.701	35.8499	85.8773	50.1109	41.0222
GRMZM2G122811	-	-	-	-	-	Yes	Yes	39.4642	27.2697	19.7281	26.9827	32.9312	28.8307	24.8653	28.8551	162.642	179.558	173.452	111.676	160.207	178.054	192.332	239.893	112.803	33.641	22.7206	9.3044	106.638	43.1046	21.6159	12.8585
GRMZM2G122816	-	Yes	-	-	-	Yes	Yes	0.155343	0.113937	0.0928416	0.036372	0.236285	0.241791	0.276946	0.142358	0.0415274	0.0694885	0.0626008	0.0655012	0.0379448	0	0	0.0470224	0.563127	0.536541	723.797	1397.53	2.40939	2.24361	758.232	1017.4
GRMZM2G123014	-	-	-	-	Yes	Yes	Yes	1.34954	1.00913	0.938683	0.54446	1.46257	0.950394	1.59048	2.74322	6.11065	4.09241	2.39766	2.19879	4.09928	4.28668	2.38194	1.28602	8.19602	5.47213	4.09889	1.6873	8.00905	5.32091	4.01109	2.54248
GRMZM2G123143	-	-	-	-	-	-	-	5.51906	6.25673	7.26427	6.21855	4.7913	5.88716	5.58398	2.76205	0.178055	0.0355546	0.135542	0.294405	0.412707	0.239929	0.0671777	0.157596	0.166623	0.629379	0.505962	0.233146	0.17399	0.343603	0.400457	0.242199
GRMZM2G123587	-	-	-	Yes	Yes	Yes	-	1.59787	1.60111	1.8173	1.20635	1.73299	1.76254	2.30024	3.49917	10.1782	5.87586	3.2387	4.526	5.77694	6.25961	3.08601	1.16056	23.8484	21.2869	13.9933	5.82635	23.8259	19.7252	14.4189	8.34774
GRMZM2G123901	-	-	-	-	-	Yes	Yes	2.91715	4.43203	3.88229	5.41049	2.78003	3.06726	2.3086	3.16638	52.911	84.6614	68.4377	38.8189	88.0566	80.5541	93.93	109.667	22.2129	10.04	4.98055	4.099	22.2938	11.1844	5.87348	4.58509
GRMZM2G124644	-	-	-	Yes	Yes	Yes	Yes	394.645	446.289	543.063	613.265	297.614	362.893	428.356	254.046	0	0	0.116827	0.0878442	0	0	0.0845686	0.234043	0	0.11855	0.5472	1.01607	0	0.0866056	0.476006	0.488765
GRMZM2G124739	-	-	-	-	-	Yes	Yes	3.06611	4.75074	4.34231	2.25406	2.13048	3.97424	2.74407	0.515155	0	0.0182816	0.0314112	0.0139942	0.0532302	0.0278915	0	0.0369882	0.119912	0.509283	31.6716	93.7651	0.361488	1.47007	35.8014	61.3621
GRMZM2G124886	-	-	-	-	-	-	-	13.1855	15.2111	13.3025	12.6396	14.3695	14.5168	14.4172	16.2548	28.5972	22.1024	15.2791	28.6782	20.1644	24.9524	17.2421	11.3071	54.397	61.0208	47.9319	38.8522	53.6688	58.4799	49.5347	40.9235
GRMZM2G125271	-	-	-	-	-	Yes	Yes	241.776	174.176	134.809	183.902	199.598	184.418	149.877	162.181	847.052	1082.48	1092.91	685.759	664.957	823.748	1011.27	1597.69	504.048	163.666	143.636	63.6131	358.915	141.871	122.026	74.2857
GRMZM2G125300	-	-	-	-	-	Yes	Yes	59.1696	42.2901	40.5108	51.3371	48.3123	45.176	34.3186	38.0032	121.134	142.959	145.079	75.1101	115.767	122.31	145.336	180.089	94.7411	36.0578	31.4239	14.0929	81.1499	34.8406	28.3485	18.3909
GRMZM2G125649	-	Yes	-	-	Yes	Yes	Yes	0.23747	0.073363	0.0715071	0	0.146764	0.299749	0.125018	0.0191823	2.14593	4.09496	15.9016	7.20901	2.89595	2.2545	8.95931	52.2818	0.300117	0.0821158	0.0583096	0.0278467	0.322633	0.241476	0.0681705	0.0736927
GRMZM2G126468	-	-	-	-	Yes	-	-	4.14172	5.04368	4.60709	3.31023	5.85346	5.09735	5.43023	10.5821	18.0102	10.5455	4.35147	8.60401	13.1186	16.658	5.68033	1.61991	23.6291	17.1961	19.381	10.8755	30.0463	20.0762	20.2721	12.5724
GRMZM2G126552	-	-	-	-	-	Yes	Yes	19.9404	19.601	14.3436	16.1755	16.3708	16.3069	15.1038	14.2128	70.5838	127.457	93.7086	40.8156	83.4534	101.905	114.196	106.874	40.3352	15.9623	13.4837	8.6679	37.6327	17.6139	13.1714	9.4076
GRMZM2G128072	-	-	-	Yes	-	Yes	Yes	82.8685	92.3579	111.942	86.3377	65.3291	89.5419	81.4184	48.2943	0.19517	0.30102	1.24313	1.52358	0.387325	0.376343	0.316722	1.65661	0.243285	1.58798	5.86487	5.80198	0.182865	2.36945	4.79289	3.16311
GRMZM2G128617	-	-	-	-	Yes	Yes	Yes	4.75619	1.59252	3.28332	15.0368	17.5171	12.6574	16.5451	402.931	0.941995	1.93932	0.88212	2.92423	0.974546	0.130364	4.1552	112.129	1.92699	2.08508	2.75249	14.6397	0.571653	1.2034	12.958	21.4919
GRMZM2G128865	-	-	-	-	Yes	Yes	Yes	2.18054	2.07542	1.73432	1.69946	3.08658	3.1319	3.37863	5.87724	19.5631	11.0761	4.63177	9.7614	15.0359	16.9734	5.93593	1.70535	33.3734	25.4638	25.786	9.13973	39.0776	29.2393	22.9769	12.8326
GRMZM2G129015	-	-	-	-	-	Yes	-	115.891	99.3289	82.9822	92.8775	86.9996	90.9378	83.9892	67.4759	349.339	464.929	502.119	275.554	297.157	391.392	450.263	650.484	262.149	103.511	96.3667	66.654	203.106	98.9829	93.6528	68.3395
GRMZM2G129064	-	Yes	Yes	-	-	Yes	Yes	0.00704585	0.0194555	0.0375183	0.193953	0	0.116409	0.0779928	0.144299	0.0148404	0	0	0.0269155	0	0	0.0133196	0	0.558711	3.12863	1394.53	2830.67	5.00918	4.90069	1634.33	2470.61
GRMZM2G129246	-	-	-	Yes	-	Yes	Yes	427.582	439.828	500.995	515.63	426.145	432.589	380.186	284.7	0.701844	1.05445	0.960142	3.4325	0.817722	1.49422	0.77314	2.27226	0.66125	20.9141	44.004	62.6219	0.815817	10.1201	33.2863	32.9478
GRMZM2G129399	-	-	-	Yes	-	-	Yes	0.441242	0.609109	0.913011	0.689041	0.329085	0.446545	0.322283	0.45595	0.294756	0.331415	1.60914	9.09617	1.877	0.345352	2.9135	22.9386	1.07416	1.43075	0.510833	2.96798	0.71982	1.15015	1.09831	2.52201
GRMZM2G130314	-	-	-	-	Yes	Yes	Yes	0.716137	0.652768	0.715557	0.800777	0.750453	0.912786	0.722528	2.08757	1.9871	1.63201	0.932603	0.824091	1.3383	1.8131	0.783552	0.39429	1.8628	1.85775	4.78218	11.3782	1.616	1.88866	6.41901	8.75984
GRMZM2G130379	-	-	-	Yes	Yes	Yes	Yes	1881.71	1646.23	1660.59	1730.54	1358.04	1576.27	1434.07	794.008	5.59736	9.91342	29.4323	30.4118	6.86333	7.20857	11.4099	31.8932	4.73827	20.5485	30.5155	77.5055	3.785	13.1899	26.0523	23.7399
GRMZM2G130739	-	-	Yes	Yes	Yes	-	-	0.585	0.747902	1.02971	0.332473	0.618774	1.23455	2.52926	2.18179	5.88527	2.98063	0.745542	1.66409	3.15547	4.14341	0.711976	0.0477017	7.63523	6.34268	5.51868	3.28551	10.228	6.37973	5.34532	4.28663
GRMZM2G130764	-	-	-	-	-	Yes	Yes	4.71508	5.76274	6.74632	4.53857	4.891	5.84512	3.27471	4.02462	9.16372	13.3437	9.61352	6.42619	8.57376	14.2749	10.5138	8.36772	3.22166	9.64358	67.0452	203.375	4.23	9.01049	81.2274	139.649
GRMZM2G131525	-	-	-	-	-	Yes	Yes	0.0755399	0.131486	0.0929052	0.044238	0.0925771	0.0800715	0.143804	0.185074	35.4893	72.6701	53.6373	20.5754	37.5362	64.4508	68.3154	66.2422	22.977	1.98491	0.325395	0.0682261	18.1286	2.16186	0.386586	0.228018
GRMZM2G132577	-	-	-	-	-	Yes	-	130.161	141.33	141.35	164.227	102.466	118.929	104.412	75.2467	0.242158	0.939905	0.223349	4.23497	0.502977	0.396869	0.471493	1.25827	1.22188	8.85312	10.7624	14.1754	2.09457	10.8442	11.937	11.4789
GRMZM2G132623	-	-	-	-	-	Yes	Yes	255.81	176.203	169.311	222.957	225.881	202.637	170.277	204.5	740.367	852.141	985.129	548.524	951.312	754.46	999.94	1345.81	537.831	198.552	197.673	120.022	503.39	188.422	176.941	134.392
GRMZM2G133249	-	-	-	-	Yes	-	-	2.47291	1.39199	1.8442	1.49406	2.70512	2.10328	2.84662	3.69196	9.06296	5.89182	2.69662	6.54917	7.23004	7.45523	2.88955	1.09024	15.0346	16.6567	10.3754	6.56537	18.7284	16.1086	9.30411	6.30263
GRMZM2G133716	-	-	-	-	-	Yes	Yes	2.57767	3.59569	3.27362	3.77072	2.80693	2.82017	2.14707	2.19914	49.9623	56.5457	81.651	25.8365	41.1654	52.153	64.9214	73.1276	39.4869	7.75723	4.92152	3.86455	35.5987	8.44773	5.50909	4.6467
GRMZM2G133838	-	-	-	-	-	-	Yes	39.7242	23.4638	19.9372	31.4786	44.2244	34.3336	24.6884	38.663	90.3999	105.622	133.275	63.0938	103.795	100.275	110.769	132.092	72.2937	21.2461	43.8595	14.4504	62.1376	25.1011	32.6424	20.6143
GRMZM2G134130	-	-	Yes	-	-	-	-	1254.88	1306.32	1210.14	1450.71	934.205	1024.34	843.319	330.043	19.3378	17.9275	50.7681	28.5167	36.6046	16.2434	40.0663	65.3858	22.3789	70.9491	41.447	50.3995	18.9193	49.0446	35.5043	20.0735
GRMZM2G134351	-	-	-	Yes	-	-	-	0.922295	1.35282	0.975335	0.50035	0.71512	0.624267	0.326247	0.393978	0.0338688	0.10554	0.221971	0.88207	0.0549271	0.107355	0.0561328	0.142788	2.86935	197.713	0.767168	0.376201	0.725875	180.365	0.754287	0.55771
GRMZM2G135029	-	-	-	Yes	Yes	Yes	Yes	125.423	107.194	107.672	118.736	97.5134	94.4568	118.593	51.3865	0.102723	0.159485	0.415565	0.42996	0.238613	0.504004	0.518014	0.804628	0.170239	0.477903	2.621	8.90943	0.280743	1.07954	1.41357	2.90579
GRMZM2G136960	-	-	-	Yes	Yes	Yes	Yes	382.652	449.077	445.248	582.639	360.89	412.595	453.532	302.926	0.705429	2.60874	4.43397	12.6544	1.64124	2.96858	3.10528	6.07609	2.69176	13.1073	52.9255	45.0181	2.50556	11.6789	50.2246	32.5724
GRMZM2G137037	-	Yes	Yes	-	Yes	Yes	Yes	0	0	0.0152868	0.509136	0	0	0.36126	0.228795	0	0	0	0	0	0	0.0259139	0.0283664	0.53364	0.654655	695.252	1910.29	3.08868	2.02756	973.414	1754.18
GRMZM2G137236	-	-	-	-	Yes	-	-	4.73768	4.82815	5.35339	4.36649	5.65881	4.8762	6.06832	8.78594	16.1214	10.8453	6.38341	7.45257	12.4782	14.489	9.69501	4.69924	24.3354	20.249	15.1544	14.7141	25.1484	21.8706	17.8347	15.7439
GRMZM2G137375	-	-	-	-	-	-	-	49.1047	43.4783	40.8195	47.907	43.5841	46.5528	37.0528	41.2691	102.266	133.682	142.427	74.8097	100.829	98.5988	138.309	163.346	83.4417	38.941	36.8877	28.9442	67.8172	43.2266	38.0589	33.7099
GRMZM2G137673	-	-	-	Yes	-	-	Yes	46.6334	47.7127	56.3572	50.0743	38.1747	46.3338	45.725	29.7725	0.36624	0.729507	2.24657	3.86894	1.13631	0.219794	0.83482	2.64388	4.4377	10.6159	10.3011	11.2511	3.03219	7.24742	10.9087	8.72732
GRMZM2G137816	-	-	-	-	Yes	Yes	-	275.46	313.777	329.885	306.868	202.928	251.566	277.654	151.679	2.54201	3.5184	5.92834	7.20082	3.80656	3.66401	7.25715	18.3518	2.5451	8.16044	6.56708	13.0588	4.71484	6.99138	6.88464	6.04244
GRMZM2G137984	-	-	-	-	Yes	-	-	3.70806	4.16831	3.94687	3.3678	4.52848	4.30797	5.10115	5.96024	13.8391	10.0735	5.47607	8.96087	8.8402	11.258	5.88693	2.65222	23.3356	22.6694	27.141	17.7365	23.1713	21.9254	23.727	17.7904
GRMZM2G138230	-	-	-	-	-	-	-	4.59452	4.81512	4.95239	4.13416	5.61311	5.36778	6.28232	8.96051	14.8139	10.6935	7.43571	7.81984	10.5898	11.8273	8.00593	4.67045	23.2353	20.5726	16.2092	10.7084	22.6989	18.7825	16.3848	12.864
GRMZM2G138258	-	-	-	-	-	Yes	-	611.391	696.231	822.204	500.724	497.469	690.776	579.54	321.182	5.57472	5.45942	5.35419	1.22921	3.25313	5.72301	2.73328	3.79483	4.13723	41.4842	31.1272	78.6089	7.26611	26.87	23.1789	23.6856
GRMZM2G138572	-	-	-	-	-	-	-	11.1775	9.75621	6.40836	8.72078	11.2811	10.6471	6.07324	9.24979	34.0851	44.4811	54.2339	24.6377	44.4135	46.698	47.2833	53.1772	21.2482	7.71504	10.6492	8.04988	21.9439	10.6998	8.72219	7.6254
GRMZM2G139123	-	-	-	-	-	-	-	178.847	193.618	141.692	182.574	109.682	132.711	129.837	66.3212	10.2231	12.7709	15.4423	8.14658	14.3911	10.2335	16.7045	22.0676	10.533	13.4456	9.6714	19.5995	7.86422	13.7331	11.7438	12.2662
GRMZM2G139803	-	-	-	Yes	-	Yes	Yes	237.808	306.261	380.775	356.805	300.169	289.906	299.835	195.264	1.28384	1.36912	4.05797	4.19849	3.61207	1.31486	1.698	3.03869	3.01377	9.41934	14.4525	28.1501	2.56826	9.95362	12.8374	11.3074
GRMZM2G141551	-	-	-	-	-	Yes	Yes	11.1632	9.7453	7.36821	9.2322	8.78548	9.39275	7.57027	7.98593	44.2158	65.2377	50.2888	31.8089	43.7707	51.4654	58.2212	69.9192	27.7933	9.29559	11.2086	3.43676	21.4094	9.33624	8.93805	4.4937
GRMZM2G142093	-	-	-	-	-	Yes	Yes	1881.07	1863.33	1717.65	2104.17	1469.19	1642.82	1603.6	1081.9	3.80848	8.37662	8.55007	8.47353	7.78804	7.92779	7.54929	24.6904	4.89808	18.926	37.0647	53.1513	7.54427	22.6881	38.4524	34.6221
GRMZM2G142507	-	-	-	-	-	Yes	Yes	2.56769	2.94497	3.34188	2.46134	3.18575	3.15237	4.27169	3.03711	7.16014	6.35885	3.90354	5.81477	7.01022	4.92681	4.34758	2.69019	5.3167	10.5973	21.0116	50.7783	5.62884	9.6234	26.6486	38.6299
GRMZM2G142584	-	-	Yes	-	-	Yes	Yes	0.0540716	0	0.119004	0.312765	0	0.0192003	0.0529957	0.150334	0.0517909	0	0	0	0.0151405	0	0.0117273	0	0.774271	0.54353	1367.05	2875.1	4.74217	4.18387	1619.68	2555.23
GRMZM2G143469	-	-	-	-	-	Yes	-	579.969	557.213	596.749	698.25	453.197	531.986	545.95	310.232	8.95085	10.9453	13.0649	9.10103	10.8623	7.61612	13.324	19.4215	4.22152	6.85222	8.59387	23.6729	5.66909	4.32936	6.45481	8.99387
GRMZM2G143599	-	-	-	Yes	-	Yes	Yes	1.18936	1.40704	1.81216	0.775016	0.587743	1.06259	0.383424	0.286445	0.0123275	0.0611973	0.0929089	1.4353	0.0442741	0	0.126333	0.121371	0.359612	0.540114	51.5	151.216	0.469808	1.79596	65.041	100.793
GRMZM2G143780	-	-	-	-	-	Yes	Yes	146.255	103.051	92.305	106.9	110.912	117.71	100.387	87.5126	1043.41	1768.83	1918.72	603.858	743.029	1068.85	1615.91	1850.28	567.909	147.504	131.557	98.8644	430.602	167.484	112.514	79.1334
GRMZM2G143782	-	-	-	-	-	Yes	Yes	2.07401	3.02516	2.81217	3.29529	2.43202	3.49906	2.9492	4.61995	149.314	234.734	205.211	113.412	167.859	191.934	237.929	329.857	81.1467	23.7872	20.2987	11.6929	70.2103	20.9445	16.9284	10.8899
GRMZM2G145158	-	-	-	-	-	-	-	0.0312676	0.104648	0.0649217	0	0	0.0211374	0	0.12617	0.339528	0.129794	0.0927899	0.336692	0.143778	0.040753	0.0519768	0.155361	6.69549	39.7827	2.08926	1.5452	3.50986	30.1334	5.10516	3.54821
GRMZM2G145313	-	-	-	-	-	Yes	Yes	40.2206	45.2081	48.401	55.1388	28.0752	34.398	30.5685	9.9572	0.0681415	0	0.0573636	0.0565666	0.0493605	0.0993646	0	0.0285793	0	0.0266219	0.172825	0.23147	0	0.0688085	0.205581	0.294687
GRMZM2G145962	-	-	-	-	-	-	-	350.334	314.854	348.95	381.977	294.668	323.576	285.682	222.062	12.4055	12.1235	16.7131	7.42304	16.8719	12.7698	13.0238	12.0651	16.2783	29.6575	23.2344	37.5848	12.5195	21.6845	19.123	15.9714
GRMZM2G146015	-	-	-	-	-	Yes	Yes	1.39634	2.64628	1.75032	1.63371	2.00675	1.891	1.7018	2.16945	200.003	270.035	366.752	187.91	199.044	259.045	333.159	422.618	144.917	26.0297	3.62107	4.19572	107.629	29.8739	4.86388	3.45067
GRMZM2G146140	-	-	Yes	-	Yes	-	-	0.0060808	0.00905281	0	0	0	0	0.00704042	0.00651171	0.0571204	0.59278	0.681742	0.294801	0.0292163	0.347201	0.793735	0.828212	0.57104	66.1807	1.23843	0.447132	3.06532	54.2423	1.04511	0.508451
GRMZM2G146267	-	-	-	-	Yes	-	-	5.53702	5.12194	6.05593	4.60412	6.1671	5.81513	6.08955	8.81245	15.8504	10.4247	5.62017	6.75023	11.5362	12.0569	6.57529	2.83714	21.9067	21.762	16.944	10.9946	21.2378	19.0414	17.3847	11.9169
GRMZM2G146614	-	-	-	Yes	-	Yes	Yes	99.9651	104.383	107.531	107.077	74.4398	93.6343	99.0998	64.0335	2.75563	6.93315	9.70756	8.25922	9.96711	6.26359	7.88961	16.1912	2.17353	1.98953	5.89646	16.0192	2.27666	2.31562	6.94963	12.0855
GRMZM2G147503	-	Yes	Yes	Yes	-	-	-	0.432653	0.189815	0.217936	0.0822285	0.291138	0.0845107	0.0371014	0.0134384	0.119507	0.0610209	0.401174	2.4021	0.197129	0.0282225	0.0661508	0.324009	1.26669	12.1669	1.1008	0.52655	1.5527	11.9516	2.57246	1.39291
GRMZM2G149153	-	-	-	-	Yes	-	-	2.74128	2.65144	2.92836	2.69037	3.17064	3.03248	4.06725	6.383	9.04096	6.3242	3.96579	3.35898	5.77102	6.67491	4.16065	1.62933	15.6664	13.5381	14.912	9.2202	15.8646	12.1537	14.5776	11.3805
GRMZM2G149647	-	Yes	-	-	Yes	-	Yes	1.8317	2.53162	2.83192	23.6884	26.1476	29.8547	15.4698	1817.26	4.97978	12.2544	1.71759	5.84232	5.95429	2.25085	17.8312	337.975	3.88634	1.00226	1.58848	5.94232	1.58527	1.05652	10.9321	13.1744
GRMZM2G150408	-	-	-	-	-	Yes	Yes	0.616655	0.790215	0.60183	0.685225	0.639894	0.683683	0.453215	0.345823	103.912	141.044	120.024	57.8379	75.9528	128.141	129.214	124.58	69.0702	7.74706	0.777754	0.291602	74.3449	10.4751	0.818185	0.455349
GRMZM2G151717	-	-	-	-	-	Yes	Yes	2.04802	2.43868	2.58669	3.64712	4.48316	3.48971	4.28166	4.91457	16.3791	20.5848	15.093	12.0675	15.955	17.4688	18.7971	19.1345	10.1528	5.31228	3.84706	3.19942	9.46509	5.10791	3.95084	3.09594
GRMZM2G152801	-	-	-	Yes	Yes	-	-	0.0693713	0	0.0188036	0.0362028	0.0217804	0.0927828	0.0899189	0.0963004	0.0117547	0.156199	0.305433	2.31973	0.0502646	0.0417604	0.370686	0.570209	0.0972816	29.4585	4.37034	0.375248	0.295424	36.0943	6.39597	0.919465
GRMZM2G153268	-	Yes	-	-	-	Yes	Yes	0	0.020743	0.0469827	0.086321	0	0.0689979	0.132791	0	0	0	0.0154988	0.00908899	0	0	0	0.0194202	0.18607	0.238657	459.711	1084.69	1.77286	1.19982	536.335	888.274
GRMZM2G153368	-	Yes	Yes	-	-	Yes	Yes	0	0	0.158807	1.03791	0	0	0.180488	0.272614	0	0	0	0.342799	0	0.0311706	0	0.16515	0.177008	0.699237	979.992	2308	1.95257	1.81985	1147.22	1839.15
GRMZM2G154487	-	-	-	-	-	-	-	24.599	18.8956	15.3983	23.5768	21.2719	21.1302	18.4542	19.9227	49.6969	64.6553	57.1869	35.4979	48.2341	57.7849	67.8371	85.9701	39.0762	14.5592	25.9886	21.0743	35.1166	15.4165	25.6611	18.5797
GRMZM2G154896	-	Yes	-	-	-	-	Yes	14.2746	8.51598	4.67195	7.03966	11.9789	11.3131	5.71156	9.40433	48.0763	64.061	66.5126	30.1678	74.8554	66.0012	69.0077	79.2205	25.8873	12.5316	21.6468	4.60083	32.7798	12.8793	17.4086	7.12426
GRMZM2G154936	-	-	Yes	-	-	Yes	Yes	4.40762	2.00474	1.42578	1.97891	3.38731	1.45859	1.1624	1.07495	304.417	432.321	394.736	137.214	234.419	323.139	332.041	342.609	139.564	30.4873	20.7629	14.3185	92.7941	24.6889	18.9152	13.8888
GRMZM2G155216	-	-	-	-	Yes	-	-	2730.57	3118.28	2802.08	3124.92	3047.24	2877.53	2428.5	1441.89	15.4968	16.7607	33.7954	46.1728	26.7023	17.8899	33.2781	59.8867	90.5874	557.193	465.687	374.183	146.84	544.879	395.352	144.236
GRMZM2G155699	-	-	-	Yes	Yes	-	-	0	0	0	0	0	0	0	0	0	0	0.10999	0.240727	0	0	0.0720443	0.706535	0.961246	67.0287	0.139247	0.0802366	2.9339	79.1209	0.159281	0.0206467
GRMZM2G156910	-	-	-	Yes	Yes	Yes	-	2.27357	2.26493	2.41769	2.02116	2.7447	2.56073	2.66422	4.79427	7.49285	4.35733	1.91433	2.91691	4.81014	5.55081	2.45305	1.02616	13.8698	11.5857	7.79135	4.3635	13.5473	12.1989	8.29259	5.27816
GRMZM2G157329	-	-	-	-	-	Yes	-	32.4271	34.7248	35.1907	37.4593	29.1269	33.764	32.1541	18.6721	95.3638	138.853	129.521	94.9057	111.279	122.903	132.471	141.159	53.7452	32.1276	22.4243	16.6666	46.6564	29.7358	21.4037	17.4295
GRMZM2G157456	-	-	-	-	-	-	-	0.721225	0.35451	0.637484	0.557689	0.294661	0.45511	0.295513	0.121813	10.0241	22.7675	21.6185	6.1581	15.3628	18.7851	22.9607	17.6992	4.93437	0.182245	0.439746	0.235995	4.43521	0.299338	0.681333	0.171361
GRMZM2G158103	-	-	-	-	-	-	-	16.1949	14.5862	10.7375	14.5837	14.8507	14.2007	13.7285	17.3785	54.7606	62.8341	67.212	35.7061	79.2125	58.9107	78.35	82.0695	30.1986	17.1197	19.8302	18.1548	31.0412	20.4323	21.2569	16.6927
GRMZM2G158131	-	-	-	-	-	Yes	Yes	1249.67	1160.46	1260.55	1295.77	728.615	935.79	902.384	347.614	4.93318	6.77935	13.7197	4.35688	4.99104	5.16168	5.51297	6.99445	7.26278	10.0417	35.3876	65.1771	4.36531	6.65733	27.0892	32.1012
GRMZM2G158232	-	-	-	-	Yes	-	Yes	27.7355	16.0552	23.1871	67.2206	65.1627	53.3811	40.453	1012.48	2.79313	5.06064	2.66193	8.21669	10.4351	2.11766	27.7289	236.226	7.33929	7.98149	5.41033	15.8592	6.40347	12.6355	25.8983	21.6014
GRMZM2G158526	-	-	-	-	-	Yes	Yes	3.92826	2.2365	3.74477	3.59328	3.37084	3.24929	2.466	3.26627	129.091	203.271	132.558	71.5449	121.654	195.221	196.355	185.03	58.8814	11.0783	3.35543	2.57349	62.0623	11.0023	3.35638	2.17432
GRMZM2G158835	-	-	-	-	-	-	-	1247.41	1196.46	1241.29	995.078	1048.09	1174.05	1043.04	548.007	30.545	25.7328	37.0608	39.7921	34.4976	24.6787	26.0198	35.6678	50.7349	60.7255	34.629	60.9697	44.0325	56.9683	29.617	28.8231
GRMZM2G159160	-	-	-	-	-	-	-	96.129	97.5465	81.7702	110.263	89.2875	94.432	66.7657	50.8804	6.2161	7.4666	6.95892	10.0239	11.2596	9.15693	9.03526	8.50949	6.38978	9.75385	8.30744	6.40013	7.25274	7.31228	6.27579	3.93346
GRMZM2G159908	-	-	-	Yes	-	-	-	65.6028	73.2275	75.6463	63.9817	51.1742	64.3105	47.182	15.143	2.41923	1.48678	3.51188	4.93224	5.42663	1.30992	1.63259	2.31796	3.17759	5.68332	7.66608	8.22367	3.8902	3.0555	5.68061	4.55524
GRMZM2G160113	-	Yes	Yes	Yes	-	Yes	Yes	0	0	0.0904181	0.546151	0	0	0.277921	0.174209	0	0.054547	0.088403	0.150389	0	0.0789993	0	0.0457123	0.675137	0.225155	627.019	2301.25	1.86969	2.72621	912.686	1879.69
GRMZM2G160458	-	-	-	-	-	Yes	Yes	16.0028	11.8648	9.34173	11.4015	12.3014	12.7547	13.3396	11.697	67.0269	86.993	83.741	42.8572	51.9609	61.6092	70.9089	85.9577	44.447	14.0532	9.88749	3.82291	28.5334	10.5519	8.21985	4.81877
GRMZM2G160683	-	-	-	-	-	-	Yes	0.164273	0.346848	0.35776	0.162019	0.296818	0.190165	0.192035	0.359844	0.302581	0.448562	0.498365	0.709244	0.923553	0.350684	0.123138	0.696811	10.7199	3029.55	2.0132	1.65216	359.928	3257.66	1.58205	1.11891
GRMZM2G161263	-	-	-	-	-	-	-	1.88552	1.71169	2.12399	2.1484	1.34947	1.38889	1.89521	1.12662	29.8552	49.9788	42.234	20.3402	45.2094	56.3713	66.735	68.4155	13.7738	3.63006	4.55471	3.18562	14.0525	3.08239	5.55418	3.56754
GRMZM2G161295	-	-	-	Yes	-	Yes	-	1102.71	1281.82	1538.81	1546.67	1018.17	1241.65	1132.88	763.191	11.1494	6.98635	20.8715	38.7978	21.4274	9.46672	8.05881	32.2818	10.5153	44.6843	59.7371	90.6958	10.7666	31.1222	48.4095	34.9154
GRMZM2G162086	-	-	-	-	-	Yes	Yes	0.796329	0.808898	1.27127	0.740452	1.04135	1.32466	1.61622	1.67281	5.0702	3.60126	2.47285	3.44279	4.22197	3.60558	2.6552	1.53216	5.47953	9.1306	24.7257	53.5976	5.5988	8.43834	28.0621	36.0753
GRMZM2G162233	-	-	-	Yes	Yes	Yes	Yes	2634.33	2845.07	3083.53	3781.35	2396.11	2930.27	2764.72	1840.35	7.26994	11.2367	26.1529	75.0624	8.83122	11.5067	13.6407	46.3629	7.02154	63.0696	138.365	195.703	7.43494	43.4658	119.207	99.7225
GRMZM2G162356	-	-	-	-	-	-	-	9.41291	6.06039	5.75403	6.40317	9.14066	7.97812	7.88324	10.2077	70.6707	84.8668	91.5013	51.3217	75.4693	65.4103	84.7281	107.36	39.4268	10.3999	16.7706	8.13737	30.651	9.27262	12.3509	8.35062
GRMZM2G162420	-	-	-	-	-	-	-	0.0279807	0.343782	0.0271892	0	0	0.141774	0.244953	0.108533	0	0	0	0	0	0	0	0	0.962227	38.713	5.64614	6.72513	5.74222	43.0926	7.06216	5.6968
GRMZM2G162451	-	-	-	-	-	-	-	173.271	135.666	151.235	165.652	144.559	152.06	150.348	76.5824	3.79289	5.48239	10.6711	7.11179	8.84512	3.70473	7.70727	8.84606	6.68763	7.54895	5.50514	11.8419	7.04709	8.42936	5.11989	4.48127
GRMZM2G162461	-	-	Yes	Yes	Yes	Yes	Yes	0.0408003	0.013694	0.050093	0.123238	0.0284596	0.0415497	0.0666028	0.0897797	3.58244	2.9056	2.0712	0.961075	3.11856	3.09419	2.07066	0.533836	1.56084	0.701745	571.196	1555.04	2.96959	2.33994	740.378	1240.19
GRMZM2G162529	-	-	-	-	-	Yes	Yes	1381.57	1508.74	1483.25	1298.1	1175.3	1524.17	1058.02	762.769	3.84727	5.41159	3.84624	7.69599	11.2866	6.72848	3.28968	10.1265	0.795136	17.6177	54.0879	85.1754	2.14488	21.328	40.6706	29.1603
GRMZM2G162748	-	-	-	Yes	-	Yes	-	3529.29	3921.33	4006.8	4807.86	3195.97	3473.1	3138.49	2006.48	16.5762	22.706	44.9149	55.8131	28.0418	18.6283	26.8313	81.4317	24.2823	66.1835	91.5852	171.271	23.257	62.1431	80.5712	67.7081
GRMZM2G163809	-	-	-	-	-	-	-	581.529	687.49	676.705	630.577	397.446	470.703	533.89	291.034	14.4311	12.6924	11.9085	8.86714	16.8596	16.269	14.1418	13.9472	7.36301	5.00543	8.28699	26.1397	7.22769	4.6577	9.43196	10.5249
GRMZM2G163849	-	-	-	-	Yes	-	-	8.85079	9.57746	9.75752	8.91864	11.3663	10.6603	10.423	18.6131	23.7522	17.4794	13.76	12.5664	24.4874	23.7155	17.4396	7.59178	35.0118	29.4449	26.6087	16.6306	39.8189	29.0309	28.6842	19.9045
GRMZM2G163905	-	-	Yes	-	-	Yes	Yes	177.48	167.453	160.943	184.134	168.286	166.212	100.087	52.5006	0.353361	0.57964	0.955584	0.76248	1.45455	1.39357	1.10444	1.52766	0.608689	2.97866	4.93028	8.70133	0	1.61808	3.56839	2.47322
GRMZM2G164325	-	-	-	-	-	Yes	Yes	2.3583	1.92825	1.70978	1.95536	2.1784	3.20071	2.26112	8.5069	67.1076	75.5522	76.7092	34.5956	29.9743	62.4408	72.8005	67.5098	38.1989	4.93768	2.7965	2.42787	26.508	4.74524	2.59043	2.08712
GRMZM2G164378	-	-	-	-	-	Yes	-	180.222	181.944	204.129	261.263	157.506	186.567	176.626	88.579	4.08458	6.25519	7.5916	5.10379	7.62896	7.71083	8.27416	16.4228	2.84623	3.84405	7.61146	8.85394	3.52084	3.99113	7.68563	6.87296
GRMZM2G164558	-	-	-	-	-	Yes	-	2462.16	2281.67	2248.92	2311.37	1908.04	2132.14	1739.83	822.541	10.2072	12.1908	26.6567	16.3902	17.2443	8.50132	16.4884	25.3837	19.778	47.9132	58.1808	168.305	18.5869	44.6394	49.5508	42.76
GRMZM2G164580	-	-	-	-	-	-	-	2.70292	2.74286	3.35459	2.77981	3.27694	3.28975	4.34548	4.6734	9.03385	5.63404	3.24239	5.95655	7.3389	6.12928	3.87897	2.967	10.3379	8.54588	6.89469	4.99012	12.5418	9.87459	7.03907	4.59213
GRMZM2G164674	-	-	-	-	-	Yes	Yes	0	0	0	0	0	0	0	0.0168505	0	0	0	0.00533898	0	0	0	0	0.10578	0.89688	340.948	998.479	1.16351	2.11259	414.873	676.513
GRMZM2G165521	-	-	-	Yes	Yes	-	-	1.2462	1.09503	1.40084	1.28019	1.55192	1.26558	1.75605	3.08336	8.50999	4.75604	1.94078	2.91074	4.80993	5.36088	2.48674	0.909409	11.4031	9.9511	8.91818	6.12964	12.8368	9.48534	9.2967	7.27626
GRMZM2G165695	-	-	-	-	-	-	-	1.45477	2.12527	0.478283	1.12279	2.02642	1.56143	1.05515	0.823846	17.6713	22.3255	19.5189	8.30065	25.1538	23.5394	28.0621	24.4466	5.83837	1.74091	1.80809	4.28988	6.73319	1.76887	1.19879	4.12905
GRMZM2G165966	-	-	-	-	-	-	-	108.467	93.7222	86.5108	102.699	90.5109	84.3369	77.8895	40.7371	10.0936	16.0357	20.8734	13.8169	12.8226	11.5941	17.7714	23.5522	7.87433	16.4466	11.5389	10.9545	7.85067	16.3874	12.2426	12.759
GRMZM2G166044	-	Yes	-	Yes	-	Yes	Yes	0.768761	0.312296	0.2506	0.155286	0.474788	0.501104	0.189304	0.213964	0.00932333	0	0.0238533	0.0513535	0.064264	0.0839371	0.0573619	0.0584614	0.614056	0.578065	1681.15	3905.07	3.16095	3.43022	1926.25	3072.13
GRMZM2G166877	-	-	-	-	-	Yes	-	271.508	271.774	303.542	324.134	260.88	269.19	238.64	187.536	7.63171	6.02514	13.7969	10.7284	11.8641	5.50613	9.05029	15.3849	7.58463	10.6145	13.8794	23.4408	7.77658	10.4668	14.2303	11.3942
GRMZM2G166963	-	-	-	-	-	Yes	Yes	57.3908	46.7675	40.0388	43.7814	51.0997	52.5757	41.5673	56.0791	370.017	419.278	422.887	272.533	397.735	349.57	420.187	555.34	258.121	74.7917	75.595	31.6544	229.453	71.1523	67.3927	41.1262
GRMZM2G166985	-	-	-	-	-	Yes	Yes	86.8283	78.3169	70.5369	84.3509	88.5768	88.7839	66.7904	84.4501	332.367	417.051	478.332	215.54	317.889	347.404	417.358	491.784	226.623	73.9975	44.8034	25.8527	197.112	77.6276	43.5788	28.821
GRMZM2G167758	-	-	-	Yes	-	Yes	Yes	237.3	248.29	234.227	257.287	195.945	222.379	199.419	157.377	0.0932983	0.695839	1.18387	7.92704	0.718646	0.594613	0.34353	2.11507	0.685097	1.98995	7.62206	36.7664	0.835172	1.31912	7.6052	19.0438
GRMZM2G167794	-	Yes	-	Yes	Yes	Yes	-	3.62001	5.56645	12.2929	16.2574	5.27944	4.67588	5.40661	5.8852	12.0929	23.0913	23.554	55.2423	16.0773	19.1419	36.824	141.623	25.9481	20.3972	5.99401	5.93089	18.5355	18.1407	8.87198	6.80604
GRMZM2G168143	-	-	-	-	-	Yes	-	291.806	259.894	298.204	351.823	273.56	282.581	296.107	182.629	6.02254	5.95311	5.48868	6.7456	8.61452	7.07765	4.97015	6.32734	4.41228	12.1844	15.521	22.417	3.72064	14.4334	13.2419	10.8931
GRMZM2G168149	-	-	-	-	-	Yes	Yes	154.387	122.418	98.7999	121.404	119.435	115.513	115.809	129.792	516.715	667.978	555.038	330.932	525.883	512.815	591.514	751.347	344.501	135.428	114.021	62.9385	283.94	134.176	104.827	68.7286
GRMZM2G168269	-	-	-	-	-	Yes	Yes	5.37079	6.45685	7.31115	6.08899	5.86647	5.68485	5.76336	7.04167	40.4507	42.7246	47.7822	24.0518	48.7827	38.6332	46.028	55.6857	25.3818	16.3517	11.4627	5.23937	25.9695	15.1227	11.6594	7.2499
GRMZM2G168365	-	Yes	-	Yes	-	-	-	0.291603	0.136719	0.174372	0.049765	0.748086	0.451932	0.753965	3.02091	0.0502579	0.16133	0.209426	1.6175	1.59365	0.0713792	0.0210341	6.49202	1.8903	346.695	1.62071	1.47615	13.7592	281.478	1.10228	1.24888
GRMZM2G168441	-	-	-	-	-	Yes	Yes	0.17366	0.0269513	0.205814	0.284675	0.124083	0.120943	0.0468801	0.0453793	4.25882	9.22414	10.7249	3.30961	6.42319	6.37909	10.4407	8.22499	2.10311	0.351999	0.132112	0	1.14988	0.236519	0.0483915	0.0453039
GRMZM2G168552	-	-	-	-	-	Yes	Yes	9490.92	12023	12965.8	13251.2	7068.65	8161.74	8736.64	4511.56	15.9404	26.0395	21.5917	3.72713	8.42042	28.5112	12.3465	33.9217	0.115614	0.156588	59.9208	138.975	0.0850101	0.140109	64.5484	69.3397
GRMZM2G168674	-	-	-	-	-	Yes	-	107.445	77.8735	60.0058	73.3759	85.2122	77.258	62.9277	80.1031	209.041	271.633	318.762	181.914	193.484	212.176	259.741	400.057	192.588	77.2843	84.8093	55.1325	153.464	72.6521	78.0247	63.1902
GRMZM2G168721	-	-	-	-	-	-	-	21.0861	21.2388	17.6288	19.764	14.9055	16.3593	16.0723	7.11003	0.0968416	0.0756478	0	0.148659	0.0460683	0.146019	0.0366655	0.0237436	0	1.11463	0.149403	0.0594881	0	0.709059	0.291729	0.0694589
GRMZM2G168744	-	-	-	Yes	-	-	-	0.686051	0.339121	0.375044	0.282599	0.602379	1.07015	0.448551	0.825299	0.742309	2.26251	4.81084	6.91192	1.40632	1.87641	2.38662	3.17631	9.78152	35.0907	7.48535	2.99327	5.58445	35.4314	9.57828	3.11612
GRMZM2G168893	-	-	-	-	Yes	-	-	3.02453	3.19425	4.86432	4.88526	4.05298	3.60745	5.14419	5.09254	5.74336	11.6874	15.2553	7.34422	6.11393	9.07777	17.6359	20.2083	16.0605	799.514	3.81882	5.44986	72.1479	925.704	4.74925	4.72083
GRMZM2G169005	-	-	-	Yes	-	-	-	425.542	425.463	457.054	501.149	387.358	402.24	412.151	300.396	3.75328	2.89919	5.068	22.3723	8.3041	2.06937	2.1	18.8246	1.12266	16.9015	13.7762	11.8683	2.38625	15.695	12.6133	8.84288
GRMZM2G169405	-	-	-	-	-	Yes	-	261.889	286.074	356.932	368.759	192.658	261.606	254.074	124.065	4.5704	5.76021	9.6112	5.69711	10.8744	5.29946	9.18362	12.6253	3.90052	7.98918	10.6078	14.2149	4.0069	5.77897	6.4011	5.41908
GRMZM2G170034	-	-	-	Yes	Yes	Yes	Yes	0.239776	0.280795	0.227986	0	0.207212	0.10422	0.298754	0.118692	7.5955	1.13859	0.608057	0.115127	16.3223	2.25786	0.568829	0.514128	3.41518	0.398942	126.465	283.046	3.84945	0.717121	145.183	229.683
GRMZM2G170338	-	-	-	-	-	-	-	161.033	151.83	202.761	188.985	127.095	139.377	182.758	79.1242	11.2215	15.6822	22.5229	12.6276	16.4281	10.5645	20.1253	24.5342	8.99597	17.3773	12.4887	17.412	6.18001	12.2269	15.8981	12.5521
GRMZM2G170412	-	-	-	-	Yes	-	-	2.21609	2.66962	2.87509	2.03422	3.10774	2.79737	4.23411	6.78968	9.17876	7.23706	2.54627	4.88967	7.83379	8.77907	4.36161	1.47281	12.4199	11.2282	8.36152	7.06821	15.0866	11.239	9.95161	7.67859
GRMZM2G170812	-	-	-	Yes	-	-	-	219.627	205.869	239.289	287.471	185.669	216.161	192.03	121.763	3.93631	5.33737	17.7868	14.4372	6.73098	3.24405	8.16365	17.2219	6.37854	7.12165	9.03976	11.9759	4.22124	6.68326	9.42835	8.59627
GRMZM2G171068	-	-	-	-	Yes	-	-	1.66492	1.52276	2.05638	1.62547	1.85273	2.12421	2.11345	3.09575	9.7791	6.06806	4.06149	5.55	7.83695	7.7998	4.51536	2.41164	18.3809	17.4597	16.658	12.4816	21.8844	16.0983	16.4729	12.5437
GRMZM2G171248	-	-	-	-	-	Yes	Yes	0.333253	0.0996918	0.145807	0.189221	0.494152	0.287411	0.088496	0.272958	65.5635	123.783	85.7587	28.9578	77.3601	102.295	104.228	78.121	31.0816	2.95461	0.267387	0.110609	31.3454	4.26302	0.482083	0.320233
GRMZM2G171333	-	-	-	-	-	-	-	67.4409	58.8448	73.9309	67.7334	42.8652	44.9457	39.4405	28.2997	2.89674	2.70384	4.29555	2.24242	2.98038	2.57687	3.32564	4.54278	2.81239	2.53106	2.34196	3.61064	1.79351	2.80935	2.98726	2.49941
GRMZM2G171372	-	-	-	-	-	Yes	Yes	27.294	19.6863	14.1252	22.8478	22.361	24.1682	17.0807	25.0752	58.7789	70.2982	72.304	38.8363	69.2939	74.7417	80.6353	103.184	42.9825	14.091	12.7025	6.12818	47.636	18.5145	12.8132	8.1919
GRMZM2G172427	-	-	-	-	Yes	-	-	1.93785	2.18312	2.55544	2.13403	2.49189	2.51622	3.12713	4.74928	14.4115	9.01562	5.16096	4.86466	9.52689	11.3493	5.65355	2.51226	20.682	15.95	13.0698	8.01499	21.8797	14.7714	12.6306	8.43647
GRMZM2G172664	-	Yes	Yes	Yes	Yes	Yes	Yes	0	0	0.400873	0.694539	0	0	0.172875	0.212796	0	0	0.170474	0.126116	0	0	0.0428438	0.128979	0.17587	1.0034	1213.37	3531.76	3.13992	3.14232	1716.43	2829.84
GRMZM2G172723	-	-	-	Yes	Yes	Yes	Yes	147.824	145.446	182.69	153.488	119.145	128.719	125.097	47.2714	0.533753	1.29538	3.6157	2.23218	0.781805	1.5621	2.81453	2.63772	1.06855	2.80466	5.76576	7.49892	0.983975	2.88855	4.31708	3.36516
GRMZM2G174310	-	-	Yes	Yes	Yes	-	-	0.148107	0	0.127688	0	0.0732259	0.0703068	0	0	0.0417206	0.207591	0.697337	2.90297	0	0.114002	0.137042	9.70725	0.096591	0.612077	0.262659	0.219983	0.233249	0.446481	0.373979	0.138411
GRMZM2G174638	-	-	Yes	-	-	Yes	Yes	0.0912045	0.0478795	0.0414805	0.0908915	0.137269	0.0803643	0.0762455	0.0155235	5.71177	7.18422	5.31589	2.9328	5.28939	5.39903	6.03577	6.53058	4.70999	1.04876	0.639187	0.238205	3.0651	1.36894	0.743433	0.176387
GRMZM2G174782	-	-	Yes	Yes	Yes	-	-	0.753967	1.41573	0.656611	0.999487	0.026648	0.457821	0.546454	0.619678	0.0659777	0.207964	0.55946	0.480383	0.170384	0.329629	0.548013	0.470783	0.217415	36.8614	0.180617	0.73166	5.31262	45.0697	0.299177	0.266803
GRMZM2G174799	-	-	-	Yes	Yes	-	-	10.437	7.07544	6.59615	9.45385	10.1967	7.72792	6.17247	4.47519	1.25365	2.29163	5.07203	11.1332	1.53012	1.15222	2.88627	5.47589	9.27935	130.926	23.8703	12.7109	5.7813	111.279	26.8371	18.7465
GRMZM2G174984	-	-	-	-	-	Yes	-	2220.01	2268.67	2581.74	2795.32	2359.15	2279.28	2068.48	1698.47	15.4885	12.9014	17.9649	17.3375	49.3935	16.0144	21.1187	24.5064	20.2723	105.955	119.554	151.149	30.1737	85.6606	111.016	66.9076
GRMZM2G175243	-	Yes	Yes	-	-	Yes	Yes	0	0	0.510499	0.857859	0	0	0.257082	0.281545	0	0	0.111561	0.0381168	0	0.192417	0.0925909	0	0.884956	0.784175	2981.42	6659.37	4.65464	7.73442	3518.46	5205.74
GRMZM2G175513	-	-	-	-	-	-	-	0	0	0.00973759	0	0	0	0	0	0	0	0	0	0	0	0	0	0.224032	29.2308	0.126915	0.0246054	3.96172	36.1396	0.183299	0.0388472
GRMZM2G175562	-	-	-	Yes	-	-	-	3345.31	3873.95	4645.77	4675.34	3652.68	3803.1	3758.53	2552.32	38.6683	41.1019	89.184	132.985	90.0059	32.7437	108.034	183.58	77.8726	326.075	354.522	340.36	81.0193	292.695	327.662	163.461
GRMZM2G176056	-	-	-	Yes	-	Yes	Yes	0.524292	0.0631353	0.0609365	0.0636108	0.0260256	0.118167	0.0968487	0.0262497	6.23049	9.58305	16.4175	33.9613	5.44338	6.48974	6.75221	13.8035	56.552	15.7007	1.58603	0.264036	32.7148	15.8974	1.44561	0.359185
GRMZM2G176085	-	-	-	-	-	Yes	Yes	73.6646	85.16	75.2304	81.4925	51.4397	62.5831	54.0139	33.1336	0.0911781	0.299604	0.0951024	0.0902656	0.248736	0.206622	0.135932	0.440157	0.260654	0.202072	2.22551	5.87004	0.254904	0.0548546	1.91449	3.49558
GRMZM2G176217	-	-	-	-	-	-	-	4.9313	3.30056	5.00891	4.50607	3.37095	2.70307	3.35773	3.74871	136.913	150.572	186.569	88.7343	150.876	129.763	172.381	234.253	66.2543	8.66716	44.0008	36.9572	56.0669	7.65449	46.8839	32.2102
GRMZM2G176595	-	-	-	Yes	-	-	-	0.385169	0.0488419	0.0882261	0.303344	0.179167	0.0206795	0.176428	0.235452	0.643418	0.442634	0.923704	16.4846	0.710157	0.103005	0.307165	5.24176	2.18346	172.099	9.40622	3.41783	2.78793	181.672	14.9167	4.66162
GRMZM2G176759	-	-	-	-	-	-	Yes	0.359458	0.305695	0.577687	0.606886	0.0653834	0.238582	0.179178	0.14386	2.38109	5.3572	4.97625	2.63599	5.18959	6.0554	7.22179	8.01438	1.09877	0.186285	0.145586	0.335247	1.74615	0.615103	0.179834	0.126655
GRMZM2G177076	-	-	-	Yes	-	Yes	Yes	0.171089	0.0288042	0.0512595	0.135203	0.0555931	0	0.0965748	0.0884697	2.71175	4.10658	6.39345	9.56036	1.77369	2.89836	2.78907	5.22433	15.5526	3.88994	0.757321	0.564509	9.49835	3.27377	1.18317	0.377588
GRMZM2G177596	-	-	-	-	-	Yes	Yes	1.01346	0.743218	1.00099	0.473845	0.568259	0.688445	0.500565	0.562258	80.8764	124.93	87.4313	41.6658	77.7014	120.281	108.521	103.766	37.3862	2.38593	0.28245	0.0698706	34.549	2.77426	0.525793	0.280009
GRMZM2G177720	-	-	-	-	-	Yes	Yes	151.081	101.483	96.1232	123.471	139.187	118.781	98.3862	114.413	466.444	563.164	680.227	388.71	617.957	521.522	647.055	986.161	334.256	112.842	130.753	86.2154	282.266	104.705	119.97	90.5216
GRMZM2G178192	-	-	-	-	-	Yes	-	936.04	914.32	1038.94	1131.72	937.326	1016.93	893.352	616.017	27.6251	34.4949	27.5503	25.4048	33.7109	35.4925	37.7741	44.3643	22.8211	33.3529	48.0076	91.9902	25.2726	27.9502	41.2911	37.7097
GRMZM2G178775	-	-	-	Yes	Yes	-	-	244.696	235.009	253.878	235.428	147.465	189.964	183.12	87.9863	1.0058	2.31627	6.43697	6.99674	1.229	1.18162	4.01647	6.19629	6.21767	18.6791	6.967	21.8327	5.13903	12.2749	6.50775	10.1261
GRMZM2G178852	-	-	-	-	-	-	-	3.30143	3.8578	6.17638	6.03231	2.60042	3.83945	4.31965	1.25992	16.2583	35.0759	41.9685	23.5298	28.5514	32.0557	38.1249	44.7789	16.675	3.83068	5.26049	4.9886	15.7923	4.97355	7.73297	5.39075
GRMZM2G180659	-	-	-	Yes	-	Yes	Yes	147.382	182.934	170.517	166.659	135.367	169.925	113.254	68.1834	1.55192	1.98677	2.16037	5.73293	1.71216	1.95406	1.7788	1.54953	3.24271	17.9351	25.619	25.5689	2.08259	10.2083	23.0354	18.0601
GRMZM2G181158	-	-	Yes	Yes	Yes	-	-	0.499472	0.604311	1.05695	0.590821	0.675409	0.65515	1.59418	2.66105	6.75304	3.21535	0.98671	1.78631	3.62525	5.31762	0.709533	0.147041	12.1059	13.4956	8.05891	7.50756	14.1433	12.1132	9.35381	7.66725
GRMZM2G181258	-	-	-	-	-	Yes	Yes	1541.43	1675.3	2099.14	2300.94	1412.28	1521.46	1637.6	839.419	4.5635	4.73873	6.52407	5.79844	8.76982	5.30716	4.11994	13.3108	2.28037	10.9952	27.1032	45.6837	2.76972	10.4556	17.3828	13.7882
GRMZM2G300788	-	-	-	-	-	Yes	Yes	0.319941	0.845467	0.674938	0.619174	0.604434	0.381315	0.783232	0.517991	113.303	128.729	143.755	44.968	79.7607	102.784	125.558	113.213	82.3557	13.0474	9.21791	7.66101	69.0073	17.3118	10.7711	9.09743
GRMZM2G300969	-	-	-	-	-	Yes	Yes	0	0	0.0381132	0.0201737	0	0	0.195652	0.0383864	0.00690825	0	0	0.0179768	0	0	0	0	0.434026	0.432007	1232.88	3161.15	3.43961	3.79835	1520.36	2711.46
GRMZM2G305046	-	-	-	-	-	Yes	Yes	24.0241	17.8822	20.5133	21.1624	12.0398	12.5154	13.1538	13.571	2700.57	4076.12	5318.35	1654.33	1991.45	2715.04	3773.06	4473.47	1722.89	200.174	38.7923	31.2095	1318.69	306.064	36.5078	26.2435
GRMZM2G306282	-	-	-	-	-	-	-	6.51937	9.30128	9.29842	8.44441	4.01651	7.47328	6.1565	4.09672	0.0188873	0.0395839	0.00615235	0	0.0365636	0.0181557	0	0.0228476	0.0161018	0	0.0282978	0	0	0	0.0133608	0.00847362
GRMZM2G306345	-	-	-	-	-	Yes	Yes	12340.9	13342.7	14856.7	14295.6	11840.2	11862.1	12409.5	9338.32	24.0523	43.5824	35.7733	20.3999	26.4721	44.5577	24.1064	71.8848	3.63881	46.1409	348.446	816.96	1.93326	24.6632	246.341	247.538
GRMZM2G306732	-	-	-	Yes	-	Yes	Yes	265.063	347.018	392.324	302.508	226.737	282.576	286.658	153.039	0.838267	1.28498	3.84815	8.61209	1.20843	1.25384	1.21274	3.24247	1.5992	12.9076	42.8344	50.4076	1.63479	7.11285	28.7016	22.2559
GRMZM2G307368	-	-	-	Yes	-	Yes	Yes	1123.82	1012.14	1075.86	1181.23	740.287	884.365	846.056	468.874	2.56806	3.1901	4.76892	7.89462	2.90902	4.64393	3.25589	9.8842	5.38659	17.1817	24.8422	31.806	4.956	11.4769	22.1251	20.1744
GRMZM2G309995	-	-	-	-	-	-	Yes	0	0	0	0	0	0	0	0	0	0	0	0.0198913	0	0	0	0	1.25674	476.151	0.282636	0.0953529	55.1427	499.906	0.430699	0.13423
GRMZM2G310031	-	Yes	Yes	-	-	Yes	Yes	0.0251285	0.0506471	0.115063	0.196055	0	0.0581212	0.035885	0.198647	56.5262	79.2994	94.5481	46.6916	114.297	84.0904	92.4814	101.516	30.4611	6.72438	1.63853	1.94133	34.4827	8.58591	1.38043	0.881588
GRMZM2G312026	-	-	-	Yes	Yes	Yes	Yes	2.58238	2.30222	1.95277	2.31522	2.74314	3.03702	3.36131	4.34148	9.01101	6.366	2.62751	3.9039	6.63015	9.08977	3.44298	0.950772	15.2402	10.2537	6.575	3.15461	16.332	11.6511	6.20401	3.68972
GRMZM2G312110	-	-	Yes	Yes	Yes	-	-	3.38771	2.71946	3.62134	2.8316	3.75854	3.65775	5.70621	11.1355	19.4475	9.90684	3.04715	4.20204	13.5525	15.5761	4.02987	0.715777	30.0956	31.9188	23.1261	12.865	38.7613	34.211	24.6302	17.2237
GRMZM2G312910	-	-	-	-	Yes	Yes	-	1619.5	1467.62	1569.48	1891.7	1544.38	1533.26	1506.82	977.977	14.1008	23.1239	45.6161	28.6204	12.1456	15.5154	37.5118	40.3258	13.5465	20.4897	30.959	68.7626	10.224	16.957	28.4942	29.0402
GRMZM2G312974	-	-	Yes	Yes	Yes	Yes	Yes	0.917152	0.953192	1.06301	0.71077	0.994118	0.888146	1.57193	5.02324	14.2907	6.67544	1.89419	3.47014	8.39729	10.8721	2.00965	0.339804	26.7301	17.3698	12.8533	6.25765	30.0714	16.6475	13.1509	8.19115
GRMZM2G314233	-	-	-	Yes	Yes	-	-	11.8255	16.4365	15.6984	8.9954	13.7799	13.431	22.3797	23.3739	59.9777	41.2063	13.4891	26.332	33.5438	49.7465	15.9478	4.31544	75.6557	62.1845	48.5657	27.5931	82.0586	67.4151	47.0293	32.5483
GRMZM2G314661	-	-	-	-	-	-	-	2.21355	2.25359	2.82004	2.30888	2.86732	2.80163	3.24806	5.14863	9.90267	8.29514	5.21121	5.36164	6.69063	8.47787	5.79772	2.87848	12.3012	11.5648	9.72909	5.98456	14.1897	10.5256	9.96376	7.29133
GRMZM2G316191	-	-	-	-	-	-	-	3.44115	3.06863	3.9319	2.88602	3.90683	3.79596	4.66536	7.00835	13.5147	9.6032	7.0051	6.22735	8.80887	9.73073	6.44155	3.46793	17.179	17.3364	12.1463	9.50355	17.3015	13.9084	12.2865	9.40576
GRMZM2G316362	-	-	-	-	Yes	Yes	Yes	0.504224	0.0593448	0.0631515	0.0874602	0	0	0	0.302391	16.8316	17.4236	39.8742	14.4417	5.91622	4.32336	26.8738	299.235	17.746	12.0439	0.453481	0.683842	7.40005	1.6715	0.912137	0.481649
GRMZM2G317386	-	-	-	-	-	Yes	Yes	58.1397	55.5118	48.1743	58.4977	32.3605	43.0555	30.5993	20.9667	0.0731968	0.318026	0.216999	0.354397	0.0991881	0.417252	0.145453	0.449044	0.447518	0.767727	1.72714	1.98599	0.151478	0.825029	1.92189	1.34362
GRMZM2G317406	-	Yes	-	-	-	Yes	Yes	0	0	0.207117	0.687451	0	0	0.284818	0.145147	0.0359264	0	0	0.0123708	0.0493456	0.0532868	0.0324439	0.0855074	0.921653	0.626854	1797.26	3921.72	4.35043	4.21078	2107.73	3184.87
GRMZM2G319281	-	-	-	-	-	Yes	Yes	22.5343	15.7006	11.572	13.4069	16.1773	13.0108	13.7789	16.293	85.3928	98.0557	85.5773	51.3895	80.4512	82.9834	90.2335	107.94	52.2076	14.9384	27.1945	7.45354	43.3484	16.9	24.9204	10.2874
GRMZM2G319747	-	-	-	-	-	-	-	122.549	124.64	128.771	152.054	112.242	137.271	113.677	120.06	311.195	438.062	414.376	293.564	417.288	380.571	447.042	601.154	181.857	129.674	115.729	96.5252	173.942	133.266	104.56	85.4333
GRMZM2G319878	-	-	-	-	-	Yes	Yes	21.1663	18.8586	14.5089	20.4269	15.6116	19.0898	12.595	10.0676	63.6098	136.401	102.607	42.443	93.223	129.578	143.069	161.286	38.1393	12.8918	3.87913	2.63783	33.7518	15.6273	3.66189	2.1184
GRMZM2G321420	-	-	Yes	Yes	Yes	-	-	0.317229	1.07663	0.89678	0.258961	0.861482	0.761412	2.43333	4.43729	8.99712	4.42238	1.49098	2.60725	3.67987	4.94079	0.915615	0.565437	16.6921	18.0864	17.0529	10.773	17.7463	14.2336	16.7802	12.107
GRMZM2G323418	-	Yes	Yes	-	-	Yes	Yes	0.0167583	0.015645	0.13636	0.168716	0	0	0.0796175	0.124611	0	0	0.0581263	0.0163754	0	0	0.0396921	0	0.34126	0.246865	375.763	1221.23	1.01764	0.992571	487.696	809.918
GRMZM2G323558	-	-	-	-	-	Yes	Yes	0	0	0	0	0	0	0	0.0248035	0	0	0	0.0205243	0	0	0	0	0.33871	0.34458	379.355	884.254	1.8122	1.6395	495.704	723.4
GRMZM2G323830	-	Yes	-	-	-	-	-	0.0737741	0.0866911	0.042851	0.0281988	0.259156	0.043931	0.168213	0.198257	0.453376	0.0662541	0.639688	11.4647	2.15825	0.212676	0.121867	1.36039	17.6622	61.7654	13.2354	7.05778	18.7221	68.6533	14.0695	8.63601
GRMZM2G323844	-	-	-	-	-	-	Yes	63.6774	63.3146	68.7139	88.8839	46.6136	56.4255	47.7866	32.3208	5.19455	4.31192	6.51254	3.76775	10.0893	4.43586	5.31315	6.82423	1.99374	3.12448	4.97113	5.70084	1.55804	2.21376	5.47063	4.39387
GRMZM2G324478	-	-	-	Yes	Yes	Yes	-	120.382	113.238	115.053	141.467	122.563	123.1	101.495	53.3501	0.0543527	0.0822582	1.69671	4.57025	0.0508203	0	0.618321	1.86868	0.572757	8.63483	11.8093	11.1925	1.80953	8.37387	8.28247	7.83857
GRMZM2G325650	-	-	Yes	-	Yes	Yes	Yes	194.585	161.269	143.898	185.451	150.686	131.511	115.8	46.042	0.819351	1.99905	0.734853	1.89499	0.370333	0.385307	0.956178	1.49296	0.223013	1.39101	2.64286	2.63873	0.210422	0.323679	2.69971	1.87466
GRMZM2G326643	-	-	-	-	Yes	Yes	-	8.06028	8.57101	9.06246	6.37209	8.32832	9.10133	10.0356	14.0482	50.8564	31.517	22.1191	24.3748	36.157	39.2899	22.9913	11.8173	82.551	72.4234	47.2435	25.8142	86.5712	75.0723	45.0187	29.1639
GRMZM2G326677	-	-	-	-	Yes	-	-	0.948591	1.22273	1.27523	0.623416	1.58448	1.41537	1.55162	2.72788	5.1494	2.84302	1.22979	2.37629	3.4394	4.59957	1.49152	0.304454	9.55505	10.8911	6.86558	6.50499	9.88734	11.2479	7.67951	6.55495
GRMZM2G327266	-	-	-	-	-	-	-	0.0977042	0	0.0239728	0	0	0	0	0.0265778	0.0186511	0	0.106245	0.0520466	0.218782	0.0513571	0.0170849	0.262957	0.985311	58.9933	2.61152	0.650885	0.479749	66.3661	5.28055	1.90271
GRMZM2G327311	-	-	-	Yes	Yes	-	-	2.0769	2.47241	2.90808	1.63809	2.773	3.01795	4.44482	8.00535	9.08247	5.57899	2.50427	4.04475	4.78681	6.1125	2.2025	0.438272	19.2485	18.5834	14.7577	9.46842	18.3197	16.3274	13.4706	10.1178
GRMZM2G327686	-	-	-	-	-	Yes	Yes	188.943	211.518	228.646	240.804	190.351	204.059	164.25	116.714	1.84151	2.86101	2.44035	4.95711	2.22788	2.86448	3.93841	4.90975	1.80848	7.53252	18.8203	17.8918	2.93886	8.51007	17.3642	13.6645
GRMZM2G329177	-	-	-	-	Yes	-	-	1.99306	2.21745	2.57291	2.061	2.81112	2.72679	3.18455	4.30152	9.77629	6.27234	3.28804	5.19311	5.7387	6.86929	3.50541	2.2166	13.8474	13.4621	7.34432	4.94432	14.4262	12.1351	7.51134	5.32881
GRMZM2G329944	-	-	Yes	-	Yes	-	-	0.500911	0.493453	0.811508	0.411231	0.673008	0.795413	1.43016	2.52159	5.361	2.81665	1.32429	2.44305	2.4449	3.80734	0.644134	0.281463	12.1125	12.8321	16.3009	9.64325	14.5743	15.1079	15.9478	10.0822
GRMZM2G331088	-	-	-	Yes	Yes	-	-	0.609444	0.82519	0.619821	0.532369	0.78043	0.775272	1.34557	2.28035	5.15887	2.26342	1.03108	1.78602	3.32492	3.82312	0.693002	0.0887116	10.0569	9.1858	11.7024	6.50613	13.6576	11.3371	10.1705	6.87821
GRMZM2G331368	-	-	-	Yes	Yes	-	-	6.12144	5.63506	6.38645	5.22123	7.22887	6.9064	8.04395	16.4083	25.3981	14.6179	8.07367	8.63094	16.5808	20.2721	8.32449	3.5301	55.4095	61.4784	52.2704	26.8331	62.7651	65.69	52.5473	34.4382
GRMZM2G335126	-	-	-	Yes	Yes	Yes	Yes	1.31239	1.43699	1.5355	0.943084	1.59267	1.38982	1.4422	2.78216	17.9158	9.04743	5.48193	6.24231	9.74208	13.0334	5.98149	2.51932	28.1991	17.3278	11.6565	5.34023	30.9718	17.9406	12.6316	7.94036
GRMZM2G337113	-	-	-	Yes	-	Yes	-	2589.45	3000.53	3075.18	2695.22	2391.37	2534.08	2224.6	1382.9	6.75962	8.52494	17.4105	23.3426	8.02846	7.95338	7.18515	33.1968	20.8944	115.934	174.786	363.986	26.3243	121.043	157.234	128.879
GRMZM2G338131	-	-	-	-	-	-	-	12.487	15.193	13.0026	15.269	5.74511	11.872	9.26944	8.01462	0.0864637	0.0553431	0.00942049	0.0364304	0.0425877	0.039186	0.0183271	0.0903465	0.0645139	0	0.0305683	0.108348	0.0330897	0	0	0.0491003
GRMZM2G338702	-	-	-	-	-	Yes	-	24.4287	14.3692	14.1836	16.2514	22.8461	18.7406	17.7585	21.4513	53.0939	73.5328	69.5397	45.9712	64.9926	68.1982	83.9241	101.981	32.7964	20.7896	22.9673	7.83077	28.237	18.8919	20.7858	11.0998
GRMZM2G339435	-	-	-	-	-	Yes	Yes	24.8177	27.3822	32.9174	36.4501	16.465	24.319	19.3869	9.36691	166.483	311.358	384.321	147.48	274.451	216.53	297.482	463.761	123.951	47.525	12.3109	13.6227	100.666	36.8406	13.3506	13.4513
GRMZM2G339545	-	-	-	Yes	Yes	Yes	Yes	2.68473	2.67046	3.2986	1.00188	3.65492	2.5321	3.88786	8.04045	45.5731	24.7579	12.1853	18.3192	34.8832	34.7351	11.2693	1.90794	63.5065	45.89	24.5835	10.6275	77.9487	44.5553	25.2479	10.5476
GRMZM2G340342	-	-	-	-	Yes	Yes	Yes	0.312581	0.485251	0.497986	0.538043	0.480571	0.592979	0.516125	0.932831	4.70744	3.07516	1.66607	1.92773	2.15959	2.75518	1.3693	0.378598	4.73649	2.64292	20.6742	68.2164	4.12968	2.24513	28.7162	48.393
GRMZM2G342515	-	-	-	-	Yes	Yes	Yes	2.02383	3.07071	2.22209	3.41475	1.80196	2.04044	1.76483	1.96783	991.748	1301.71	1569.49	481.11	501.453	935.456	1468.08	1836.72	629.46	64.5903	9.54236	5.55933	492.186	127.951	8.52801	5.47048
GRMZM2G346839	-	Yes	-	-	Yes	-	Yes	13.7222	17.1869	19.4155	78.8226	21.8472	32.0727	20.2162	859.73	0.354995	4.01637	0.581104	1.55503	0.852459	0.161101	7.27974	175.846	1.33965	1.2092	0.249428	1.83454	0.26494	1.32909	3.13919	6.12642
GRMZM2G347174	-	-	-	-	-	Yes	Yes	5.0283	6.621	8.02713	12.4934	2.76583	3.20848	3.67259	2.72028	0.015329	0.0124513	0.157186	0.0190844	0	0.0286911	0	0	0.195812	0.107363	53.1134	105.904	0.068261	0.11688	53.7092	81.1713
GRMZM2G348863	-	-	-	-	-	Yes	Yes	228.308	234.574	196.701	183.297	132.535	155.595	150.286	88.7105	0.380491	0.428545	0.448282	0.125351	0.559526	0.88021	0.299553	0.310559	0	0.330871	0.212636	0.524542	0	0.105443	0.511455	0.532357
GRMZM2G349407	-	-	-	-	-	-	-	0.195442	0.456763	0.153857	0.169625	0.0963627	0.0418288	0.0443257	0.0474456	1.27803	0.878424	0.747324	0.541469	1.07559	0.991335	0.855143	0.411147	1.1259	89.7658	0.466863	0.238008	0.817027	78.2269	1.78413	0.180895
GRMZM2G349554	-	Yes	Yes	Yes	Yes	-	-	1.20377	0.708955	0.865071	0.245255	1.60586	1.42382	2.63228	7.24047	15.8304	6.72136	2.05223	4.00015	11.5515	12.106	1.82736	0.269203	30.961	19.5098	16.2273	12.4801	35.7392	21.6379	17.791	13.3099
GRMZM2G350447	-	-	-	-	Yes	Yes	Yes	2.38192	2.39068	2.58566	2.00046	3.40177	3.15692	3.76967	6.17052	13.3024	7.7432	4.67164	4.79826	8.25397	9.83919	5.00616	2.61218	19.4965	15.8129	8.88777	4.43364	20.0571	14.9044	8.34943	5.79519
GRMZM2G351259	-	-	-	-	-	Yes	-	175.845	186.11	229.22	260.836	175.198	186.414	201.263	125.613	0.55445	0.553533	0.423377	0.715331	2.13408	0.496034	0.38584	1.54429	0.411872	6.14683	8.3399	12.472	0.772247	5.11865	7.25003	5.72944
GRMZM2G352627	-	Yes	-	Yes	Yes	Yes	Yes	0.64813	0.0801537	0.0176307	0	0	0.158734	0	0	2.52191	5.37788	7.71137	13.9027	1.9908	3.27348	4.40018	8.9463	21.9544	5.62081	0.246027	0.317161	10.408	4.64482	0.234283	0.158994
GRMZM2G354338	-	-	-	Yes	Yes	Yes	Yes	0.0932026	0	0	0	0	0	0	0	0	0.112922	0.552329	0.265074	0	0.118326	0.136453	4.37949	0.0916311	0.156811	0.331993	0.331071	0	0	0.191063	0.28123
GRMZM2G354558	-	Yes	-	-	Yes	Yes	Yes	3.36332	1.12947	1.19908	0.259036	1.41927	1.47731	0.846372	0.795132	0.123894	0.0666025	0.122575	0.620541	0.0234311	0.027091	0.160649	0.167284	1.32107	4.24202	61.3883	189.299	1.58713	7.07629	81.025	139.758
GRMZM2G355233	-	-	-	-	-	-	-	2.66103	3.23429	2.79164	2.52071	1.61338	2.16074	2.15664	1.15245	0.0348401	0.0238882	0.0217238	0.145883	0.0849622	0.0274052	0.0349177	0.0267645	0.0149281	0.105982	0.0695628	0.103207	0.0175459	0.0284412	0.0938286	0.0567626
GRMZM2G356423	-	-	Yes	Yes	Yes	Yes	Yes	0.333826	0.322826	0.398742	0.718844	0.722791	0.594383	1.43907	2.48257	8.02791	4.27956	1.53422	2.5435	5.46336	6.62879	1.21307	0.492612	13.586	10.1901	8.87246	3.68509	18.8122	14.255	8.68444	5.17459
GRMZM2G358009	-	-	-	-	-	Yes	Yes	2933.39	2867.56	2945.03	4054.36	2345.46	2476.81	2424.92	1327.04	5.23456	8.43698	7.07192	6.28497	6.66652	9.9934	4.30055	11.7891	2.86172	19.4925	35.1756	59.57	5.12785	17.8093	27.5815	23.1144
GRMZM2G359127	-	-	-	-	-	-	-	165.059	167.104	173.828	186.809	137.489	158.248	154.204	81.8749	8.65303	9.23829	25.534	10.737	18.9041	8.70537	14.6223	11.2332	14.64	18.0523	8.1753	9.35449	13.5229	15.8099	7.23629	6.04053
GRMZM2G359237	-	-	Yes	Yes	Yes	-	-	0.67853	0.86138	1.19395	0.477087	0.647569	1.08498	1.30052	3.65159	8.16226	3.65538	0.953154	2.07038	6.66563	6.32238	1.17026	0.494454	11.2332	9.61131	9.64972	4.38134	14.5278	10.6057	9.47104	6.19726
GRMZM2G359521	-	-	-	-	-	-	Yes	3.78028	3.80236	4.39484	4.06544	3.06775	3.37129	3.84606	1.75918	19.829	40.0533	49.0897	18.467	23.568	28.4786	37.8857	47.9115	17.9099	8.67816	1.72477	6.02142	11.0945	4.93991	1.98803	3.20602
GRMZM2G360626	-	-	Yes	Yes	Yes	-	-	0.352194	0.260065	0.344442	0.251938	0.429322	0.377341	0.777062	2.17972	3.68984	1.94146	0.565842	0.978028	2.64389	2.37607	0.362117	0.155563	6.75254	5.85585	6.45044	3.78205	10.352	6.91484	6.22261	4.9234
GRMZM2G360677	-	-	-	-	-	Yes	Yes	79.0442	60.9964	49.0208	67.5151	63.9664	68.4566	49.2295	53.5335	191.064	227.578	185.356	135.564	164.622	196.68	219.409	271.973	141.121	45.4794	42.8174	26.1319	128.276	50.453	38.8604	28.9136
GRMZM2G363038	-	-	-	-	-	-	-	4.15871	4.10064	5.06599	4.52037	5.60556	5.01187	6.04343	11.1037	16.6218	12.4625	11.2669	9.35348	13.6239	12.9151	10.7403	6.69971	28.7245	24.3838	16.7892	10.1466	27.4043	20.5513	17.1173	12.638
GRMZM2G363535	-	-	-	-	Yes	-	-	2.94664	2.90182	3.27691	3.22502	3.83567	3.68073	4.43559	7.45889	14.8733	8.75554	5.07361	5.84836	11.4838	12.7638	7.08807	3.51206	20.6017	17.3577	16.7504	10.7413	24.4264	18.7007	18.5818	13.0109
GRMZM2G363820	-	-	-	Yes	-	-	Yes	0	0	0	0	0	0	0	0	0	0.0310773	0.105039	0.111087	0	0	0.0852942	0	6.6647	520.535	0.749518	0.561905	117.054	607.628	0.778425	0.334308
GRMZM2G364349	-	Yes	-	Yes	Yes	Yes	Yes	0	0	0.286762	0.280313	0.0898525	0.0127523	0.171948	0.148084	0	0	0.0226217	0.0382294	0	0	0.0157516	0.157068	0.380079	0.356395	1168.3	3077.79	2.13445	2.34556	1399.25	2182.39
GRMZM2G365319	-	Yes	-	-	-	-	-	0.0120667	0.0159914	0.0518257	0.0617948	0.152356	0.0172807	0.22831	0.124455	0.453263	0.94941	0.34262	1.55016	0.422849	0.526053	0.581953	0.513857	1.65949	7.08157	1.39648	0.474258	1.42967	7.86488	1.24962	0.445808
GRMZM2G365423	-	-	-	Yes	Yes	Yes	Yes	2.21706	1.54693	1.76918	1.70701	3.29517	2.87913	4.20011	7.98669	21.2877	13.5872	5.10486	9.58413	15.8255	17.4567	5.41002	1.55236	30.0851	19.9606	14.3335	8.22329	34.9844	21.6603	14.2367	8.63543
GRMZM2G365983	-	-	-	Yes	Yes	-	-	1.41506	1.66717	1.98232	1.34502	2.34591	2.41953	3.32173	5.62273	10.0732	5.77737	1.89414	4.00776	7.17966	7.83903	2.20423	0.535423	13.2895	14.6216	13.9212	8.62173	16.7346	13.7557	14.1818	9.97843
GRMZM2G367023	-	-	Yes	Yes	Yes	-	-	0.501773	0.191736	0.643839	0.579413	0.932536	0.791706	1.5779	5.57951	6.58809	3.57863	1.23102	1.88534	4.58107	5.09002	1.01156	0.107951	14.5465	15.4149	14.1667	11.5768	19.0633	20.0969	16.1562	11.4065
GRMZM2G368388	-	-	-	-	-	Yes	Yes	1.11156	0.774649	0.39464	0.922847	0.583857	0.433329	0.379859	0.312645	11.9623	27.939	22.5845	7.51878	16.7864	17.9112	24.0721	20.7387	5.42185	1.14164	0.537194	0.472701	3.98895	1.47763	0.529371	0.590589
GRMZM2G368662	-	-	-	-	-	Yes	Yes	8.41892	5.63368	5.64825	4.78994	5.34346	6.7239	3.86759	2.37127	1.38894	1.86213	1.43099	1.34061	3.36568	2.40394	1.81539	1.56387	1.12948	2.35249	158.185	333.824	1.88157	3.4373	173.749	237.084
GRMZM2G368678	-	-	Yes	Yes	Yes	Yes	Yes	0.933024	0.904219	1.14536	0.660772	1.04866	1.1357	1.736	3.20589	6.27007	3.24544	1.09004	2.08433	3.77328	5.30919	1.37046	0.26171	11.4944	9.90135	4.1656	2.38466	11.315	8.63107	4.52488	3.04734
GRMZM2G368755	-	-	-	-	-	-	-	8.7045	7.75165	8.29608	7.44379	6.91893	6.16733	5.82487	3.68291	2.21115	1.48169	1.56545	1.33076	1.48229	1.45236	0.965336	0.654333	1.39301	1.7906	1.59486	0.900557	1.41304	1.29234	1.329	0.857063
GRMZM2G369260	-	-	-	-	-	Yes	Yes	2.01541	2.54976	2.0972	2.45409	1.99557	2.90605	1.87177	0.826435	134.945	206.398	198.589	52.7028	136.363	172.095	206.287	160.565	89.6848	8.35609	4.58126	1.25475	64.1429	11.2198	4.18018	1.66825
GRMZM2G377168	-	-	-	Yes	-	-	-	1691.87	1665.19	1568.49	2053.53	1418.58	1510.06	1380.98	772.783	21.3755	16.1009	35.1073	53.3137	61.9246	15.1631	39.0886	68.1904	20.5205	111.261	62.6548	98.9941	22.271	68.2807	56.9796	31.5761
GRMZM2G378547	-	-	-	-	-	Yes	Yes	0.117313	0.105765	0.105263	0.065953	0.216484	0.22176	0.242058	0.212278	3.27158	2.44605	1.99906	3.81622	7.57074	5.5877	2.54586	2.87698	3.39082	11.1545	173.579	584.972	7.67273	13.6913	242.696	451.935
GRMZM2G379575	-	-	-	Yes	Yes	-	Yes	0.0672981	0	0.0281634	0.252272	0.0745307	0	0	0	0.236959	1.25864	2.20716	4.26995	0.148668	0.382257	2.50519	12.0651	2.32941	0.287739	0.313586	0.607525	0.636949	0.592887	0.491248	0.166396
GRMZM2G380456	-	-	Yes	-	Yes	-	-	0.252816	0.115574	0.264192	0.271077	0.224089	0.319022	0.579534	1.75349	3.32076	1.43822	0.319177	1.02524	2.24194	2.62091	0.215914	0.0471467	7.60821	7.55886	9.52054	4.71518	11.3792	9.49004	8.48032	5.44556
GRMZM2G380457	-	-	-	-	-	-	-	576.917	656.349	654.358	596.077	549.528	583.486	546.146	385.78	15.7465	16.1439	33.5863	41.4859	26.8948	14.1327	24.4669	38.7096	33.3313	53.9673	58.67	67.134	38.1948	49.5697	51.2304	33.1911
GRMZM2G380955	-	-	-	Yes	Yes	Yes	Yes	0.392131	0.605613	0.540963	0.428712	0.718397	0.445708	0.707516	2.02562	8.28414	4.06003	2.20099	2.27461	4.17068	5.66487	2.47984	0.514551	13.1926	13.2248	5.02868	2.98986	16.7288	12.8195	5.70938	3.04817
GRMZM2G381071	-	-	-	Yes	Yes	-	Yes	307.721	350.858	368.005	400.291	210.908	238.348	327.755	166.14	0.967208	1.0322	4.1764	20.5934	1.65971	1.23619	2.37512	10.075	10.7236	28.7035	26.9373	29.394	4.00965	16.8634	31.3207	23.1649
GRMZM2G382413	-	-	-	-	-	Yes	Yes	13.4838	16.2289	17.8369	18.9199	13.3914	13.889	13.9371	14.4265	5.83965	5.60428	3.3675	7.59831	6.19805	5.28352	4.26828	3.31239	5.87516	19.936	175.251	532.017	7.80074	16.9956	251.474	428.767
GRMZM2G383303	-	Yes	-	-	-	Yes	Yes	0	0	0.24664	0.307573	0	0	0	0	0	0	0	0	0	0	0	0	0.255789	0	74.2424	303.722	0	0	152.018	207.836
GRMZM2G383540	-	-	-	-	-	Yes	-	26.3219	26.5692	20.2956	28.0245	30.4287	28.1721	27.5294	33.129	73.7255	88.3892	80.6008	49.4038	82.1709	80.4611	93.2413	112.966	47.7463	25.6003	22.8875	12.3807	41.5403	25.7356	22.6369	14.5523
GRMZM2G385182	-	-	Yes	Yes	Yes	-	-	1.06001	1.0007	1.04682	0.931322	1.17287	1.06257	1.6558	3.44037	6.1116	3.12387	1.38212	2.25747	4.16057	4.06617	1.78087	0.497265	9.00416	9.89227	6.22428	4.31059	10.8769	10.203	6.83381	5.06215
GRMZM2G386113	-	-	-	-	-	-	-	0.079632	0.0490025	0.0473245	0.353636	0.225655	0.0733059	0.058867	0.0872008	0.138551	0.268871	0.221564	0.34945	0.185034	0	0.173428	0.435469	0.704171	62.1311	2.1585	3.75698	0.44429	69.889	2.20238	1.65818
GRMZM2G387341	-	Yes	-	-	Yes	Yes	Yes	0.54461	0.175417	0.0629093	0	0.117131	0.0392259	0.13853	0.252521	1.94222	7.03637	12.4283	3.15806	0.623445	2.22029	7.60077	38.6598	0.903999	0.179098	0	0	0.27488	0.0484271	0	0
GRMZM2G387890	-	-	Yes	Yes	Yes	-	-	0.868511	0.344889	0.610162	1.26892	0.942084	0.782969	2.04736	7.51514	13.9368	6.84627	1.22247	2.20029	7.08851	9.52502	1.07595	0.303098	32.7659	33.434	27.8449	13.3282	45.0535	33.8008	27.9905	17.5875
GRMZM2G388420	-	-	-	Yes	Yes	Yes	-	110.335	121.432	128.743	146.975	82.7736	110.07	123.33	59.0488	0.984701	1.89735	5.03548	9.79374	1.39937	1.33088	2.58325	9.06061	2.68674	6.7401	5.97689	10.2285	2.81314	6.50916	4.24702	4.36157
GRMZM2G389881	-	-	-	-	-	Yes	Yes	0.156655	0.166248	0.201531	0.380389	0.268423	0.18164	0.103273	0.216061	39.8895	50.2823	59.8671	13.2247	31.6177	33.9438	63.1112	62.0866	7.40127	1.4698	0.572657	0.160122	7.22475	1.16715	0.712744	0.202013
GRMZM2G390896	-	-	-	-	-	Yes	Yes	1.08462	1.96061	1.98704	2.66246	1.09562	1.27538	1.79074	1.56673	1.17947	0.258695	0.476457	1.69389	2.81874	0.347127	0.238224	0.358524	1.07195	1.74683	1419.69	2989.76	5.30004	5.68414	1712.72	2603.27
GRMZM2G393150	-	-	-	-	-	-	Yes	0.363533	0.286788	0	0.283269	0.559092	0.470967	0.25473	0.932209	10.5483	18.9284	16.2445	0.294463	54.5295	13.2606	23.2248	16.3605	2.44428	1241.08	0.265981	0.466038	161.568	1284.55	0.57541	0.158247
GRMZM2G397242	-	-	-	-	-	Yes	Yes	0	0	0.024366	0	0	0	0	0.0502285	0	0	0	0	0	0	0	0	0.174356	0.211445	354.368	861.109	0.528874	1.4167	471.98	764.932
GRMZM2G399921	-	-	-	Yes	-	Yes	Yes	1.85282	3.54118	0.740749	2.32722	3.00692	2.18122	0.870391	6.49993	10.782	5.08544	19.9155	52.2296	20.8977	3.49696	10.4182	39.5929	5.0146	13.0369	752.256	1660.78	3.30011	9.12594	911.439	1368.78
GRMZM2G400238	-	-	-	-	Yes	-	-	5.38442	4.94772	5.65644	4.41631	5.85424	5.21648	5.90527	8.89667	11.1092	7.5143	4.82356	5.87724	8.46042	9.02854	5.11305	2.95816	16.2608	19.1401	15.2569	10.2941	15.3859	16.1556	14.686	11.114
GRMZM2G401040	-	-	-	Yes	Yes	Yes	Yes	161.591	167.843	183.803	136.556	120.064	140.965	144.963	63.5681	0.301641	2.49557	3.58825	5.34537	0.0681695	2.78092	3.64186	4.22435	2.41429	4.86468	10.9602	16.1242	1.82761	3.45948	5.58917	5.22878
GRMZM2G401869	-	-	-	-	Yes	-	-	2.49074	2.59639	2.58946	2.0712	2.60956	2.79354	3.16673	5.39566	8.554	5.05511	3.00123	4.22281	5.76129	6.22589	3.10176	1.24792	19.9598	23.5949	16.861	11.6818	20.7952	24.1733	17.7453	13.5152
GRMZM2G402088	-	-	Yes	Yes	Yes	Yes	-	0.757428	0.635796	0.849307	0.569696	1.30691	0.981165	1.76258	3.77185	8.43572	4.16946	1.3295	1.32761	5.4124	7.30484	1.28517	0.263558	11.7202	8.80813	9.50236	3.54397	16.0686	9.90786	9.58307	5.71728
GRMZM2G402092	-	-	-	-	Yes	Yes	-	622.957	538.036	509.398	524.574	563.125	552.021	434.31	306.895	2.01093	2.35099	1.73971	2.14098	9.59851	4.5164	2.45098	3.1912	2.78735	8.36513	10.6267	18.5822	6.46539	10.6933	10.9534	8.53067
GRMZM2G402936	-	-	-	Yes	Yes	-	-	4870.58	5699.41	6090.61	6328.96	4608.75	4845.79	4554.32	3069.38	40.9042	38.6054	141.783	165.964	52.9179	42.5458	68.275	167.984	220.272	889.326	669.526	599.526	236.202	764.144	521.321	270.605
GRMZM2G403562	-	-	-	-	-	-	-	2.68825	2.46677	2.56701	2.37783	2.99738	3.06469	3.23191	5.61515	7.48215	5.21997	3.24311	3.8939	4.02302	5.86389	3.11641	1.84495	9.74012	10.357	9.3369	7.58992	10.1144	9.58726	9.69124	7.91235
GRMZM2G405684	-	-	-	-	-	-	Yes	0	0	0	0	0	0	0	0	0	0	0	0	0	0	0	0	5.04734	1493.13	2.80834	0.56227	144.318	1379.95	1.67613	0.51076
GRMZM2G406043	-	-	-	Yes	Yes	Yes	-	2.00663	1.3367	2.00411	1.92759	3.21706	2.6831	2.75319	6.5617	15.3665	8.06344	2.62531	4.9295	10.6708	12.4095	1.87402	0.42936	25.6833	17.4488	14.1934	6.67396	29.4747	19.1133	14.1906	11.4283
GRMZM2G406165	-	-	-	Yes	Yes	Yes	-	1.79096	1.68197	1.77532	1.41261	2.50604	2.14585	2.53192	4.86935	15.2055	10.1524	3.62114	5.78272	9.24428	10.686	4.26327	1.25119	18.7492	10.5797	12.2242	5.97776	21.4488	13.7253	12.8541	7.7072
GRMZM2G409839	-	-	Yes	-	Yes	-	-	0.637907	0.53684	1.30903	0.751153	0.920188	0.722924	2.10481	4.64621	6.618	2.56401	0.628988	1.89844	3.30465	3.60587	0.424136	0.115381	14.4742	13.9883	12.686	8.20318	17.6678	15.8042	13.7678	10.594
GRMZM2G410152	-	-	-	-	-	Yes	Yes	0.804482	0.706796	0.841749	1.11026	6.60035	3.00892	4.38967	13.672	0	0.10481	0.0454579	0.0256393	0.0528634	0.0730078	0.0343909	0.0983987	0	0.274895	36.4023	134.978	0.222376	0.158422	54.1985	104.637
GRMZM2G412150	-	-	-	Yes	Yes	-	-	1.95574	1.93985	2.52807	1.52488	2.15197	2.33581	3.52373	5.33685	12.9435	6.81968	2.81358	4.61738	5.8108	8.13707	2.33685	0.592441	20.6896	19.4	12.4926	7.128	18.0177	15.4951	12.9535	8.20935
GRMZM2G413162	-	-	-	-	Yes	-	-	1.82312	2.08045	3.06315	2.01207	2.50427	3.14475	4.14854	4.05118	15.2079	9.90735	4.00994	11.7757	8.92832	12.3494	4.67152	2.31842	27.1141	124.825	30.275	19.7036	30.8393	120.174	36.231	24.5398
GRMZM2G415215	-	-	-	Yes	Yes	Yes	Yes	1.96285	1.70237	1.77434	1.65605	2.02251	1.87455	2.46628	4.67748	10.9475	5.65755	2.7886	3.94518	8.54127	8.983	3.5021	0.980114	19.5077	16.4361	8.91987	4.58822	26.1522	19.6244	10.436	6.98117
GRMZM2G417945	-	-	-	-	-	Yes	Yes	7.38475	7.13415	8.96443	7.25393	6.22846	7.57997	7.15941	3.68309	4.62344	12.4283	12.9753	9.67058	7.09666	10.4515	13.2468	19.4112	2.23719	2.13776	89.1364	173.241	5.35757	3.36383	92.9507	123.882
GRMZM2G418263	-	-	Yes	Yes	Yes	-	-	0.251034	0.113042	0.182612	0.409998	0.220874	0.209561	0.443157	1.36093	3.90624	1.72564	0.41048	0.59695	2.47431	2.6402	0.491602	0.147975	9.07773	7.44582	6.73957	4.21087	12.0634	9.31908	6.87768	4.69778
GRMZM2G419085	-	-	-	-	-	Yes	Yes	23.1555	23.3938	22.6434	25.9668	21.125	23.8636	21.792	20.7035	52.8818	69.9523	79.2321	43.0336	71.4916	68.5435	85.9327	123.049	35.9206	22.1757	15.8997	11.7362	41.1579	22.2639	15.5883	11.795
GRMZM2G419606	-	-	-	Yes	-	-	-	124.863	116.13	119.595	114.603	107.087	121.688	97.1355	53.6124	1.64649	1.86995	3.22168	6.72026	3.43368	1.55355	1.9073	2.25867	3.38563	7.50741	5.73232	9.60011	2.13785	6.95637	4.7092	3.18403
GRMZM2G420789	-	-	Yes	Yes	Yes	Yes	Yes	1.09017	0.903336	0.891626	1.04071	1.59158	1.20581	2.53698	4.19148	23.8267	15.038	6.6961	8.92462	13.6896	16.8994	4.54018	1.11837	35.0921	23.9791	13.9108	5.20034	40.444	24.1426	13.0171	6.4864
GRMZM2G422464	-	-	-	-	-	Yes	Yes	1.99593	1.84461	1.62571	1.84414	3.50197	2.73327	2.59656	6.38835	20.8534	11.3817	8.69165	10.4363	14.4711	14.9514	8.94609	5.52942	41.3608	30.1651	23.815	7.42288	43.1682	30.4615	24.6878	11.5335
GRMZM2G423137	-	-	-	Yes	-	-	-	415.705	424.141	513.361	486.025	370.483	394.44	378.153	241.821	4.38001	4.92246	15.9908	11.6059	9.57759	4.02263	6.99484	19.3722	9.96205	28.1671	20.4963	30.799	8.63263	23.6992	17.8313	14.5597
GRMZM2G424582	-	-	-	-	Yes	-	-	2.48062	2.47693	3.28482	2.77773	2.87026	2.88942	4.06395	5.74696	11.1898	6.74523	4.49231	5.35588	7.35627	7.91551	4.92098	2.35561	17.3292	15.0157	10.348	7.6292	17.5434	14.2254	10.8521	8.15493
GRMZM2G425719	-	-	-	-	-	Yes	Yes	0.424106	0.854893	0.65541	0.444103	0.476287	0.69676	0.819429	0.769479	11.487	17.9028	20.4797	9.21707	19.7803	16.3013	20.492	20.4763	5.1457	3.53485	0.79718	0.729684	5.60368	2.41491	1.33595	0.646012
GRMZM2G426888	-	-	-	-	Yes	-	-	17.1404	14.5086	14.4765	16.1021	13.0683	12.9734	14.279	7.54632	0.204316	0.643111	0.215992	0.263586	0.676816	0.516459	0.137054	0.0768976	0.427866	1.84959	1.01071	1.38823	0.596477	1.36728	1.28214	0.533308
GRMZM2G428242	-	-	-	Yes	Yes	Yes	-	2.34407	2.25436	2.71193	2.32452	2.51543	2.8761	3.45341	5.63726	14.1221	8.51029	4.4404	4.74321	7.64999	10.2091	4.74735	2.13358	20.8037	16.3232	11.7192	5.84599	20.6587	14.0371	12.4138	7.26951
GRMZM2G431856	-	Yes	Yes	-	Yes	Yes	Yes	0.0237	0	0.138064	0.391765	0	0	0.278721	0.218858	0.0223185	0	0	0.0390646	0	0	0.0383951	0.0279113	0.594097	0.369041	751.832	2426.14	2.44429	1.99903	927.068	1516.18
GRMZM2G433333	-	-	-	-	Yes	Yes	-	2.64954	2.48584	3.15136	2.46922	3.26811	2.7632	4.39631	5.58136	17.2255	10.2445	6.75547	6.47426	11.5886	12.8042	7.76467	4.11284	24.9211	23.3309	12.8404	6.1895	27.2969	21.789	13.9412	9.1144
GRMZM2G436199	-	-	-	-	-	-	-	235.904	242.72	232.748	230.681	194.539	212.55	204.97	150.768	22.366	23.5252	12.6166	8.66536	15.639	14.9176	27.8539	32.8639	20.7295	29.1589	16.8809	28.4686	9.92966	23.6863	16.4357	19.7217
GRMZM2G436947	-	-	-	Yes	-	-	-	41.8088	39.404	45.0773	41.6583	26.3056	38.2722	41.2404	10.4969	0.0207044	0.0696367	0.644835	2.32862	0.151202	0.13903	0.16186	0.426391	2.04596	1.44423	0.883659	2.4961	1.23037	1.17036	1.06343	1.2546
GRMZM2G436986	-	-	-	-	Yes	Yes	-	114.53	115.949	127.26	102.408	102.911	115.626	79.534	49.7653	1.20028	1.54491	5.46043	1.44462	1.13284	1.59496	2.34129	8.21572	1.43518	4.70023	6.43578	11.6542	1.44847	5.76363	4.47743	3.59199
GRMZM2G438602	-	-	-	Yes	Yes	-	-	3.73055	2.72659	4.10972	3.72843	4.36031	3.72478	5.97221	6.54591	16.7338	10.3612	3.70058	6.69522	8.97213	14.7151	3.84707	0.659731	23.7307	17.6453	13.2228	11.0753	26.0349	18.9784	13.3003	9.8228
GRMZM2G438938	-	-	Yes	Yes	Yes	-	-	1.25186	1.34409	1.69245	1.75484	2.23779	1.67355	3.77845	9.08178	21.1263	9.95384	2.68421	5.65748	12.1329	16.6406	2.11897	0.562824	41.1676	38.7466	28.2655	19.2543	50.824	41.3128	32.6956	24.0341
GRMZM2G439049	-	-	Yes	-	Yes	-	-	0.704959	0.281825	0.701081	0.231304	0.514631	0.735119	0.842864	2.29305	4.47049	2.70581	1.56735	3.14227	4.41856	4.28505	1.23606	0.343967	13.6692	17.0882	11.983	8.48601	18.0527	15.5851	9.87624	9.00107
GRMZM2G440943	-	-	Yes	Yes	Yes	-	-	1.2526	0.923675	1.23785	0.79036	1.75869	1.40065	2.45969	5.17126	7.22353	3.54458	1.40702	2.22868	4.26986	5.6211	1.79525	0.304563	12.9158	11.4255	6.73129	4.47946	14.3402	11.3214	6.85381	4.82598
GRMZM2G441903	-	-	-	-	-	-	-	80.3488	83.1527	105.378	86.1289	62.9954	73.7046	76.5263	40.0877	6.26103	6.06902	11.0337	14.2695	7.62644	5.70558	7.9305	11.9861	8.25679	18.3025	17.4893	19.3668	6.61325	16.1639	16.5161	16.7756
GRMZM2G446050	-	-	-	-	-	-	-	4.18451	4.75703	5.16889	4.35132	4.08008	5.22564	5.03891	4.39056	10.3499	6.99705	5.05915	7.86838	8.60183	9.61057	5.62102	3.25964	22.6852	26.2092	22.7347	12.1391	31.0369	26.9871	22.6751	16.949
GRMZM2G448511	-	-	-	-	-	Yes	Yes	0.331208	0.263362	0.211925	0.466038	0.717885	0.60885	1.0371	0.544385	0	0.0538216	0	0.183938	0	0.0264109	0.49234	0.0214844	0.570155	0.678987	559.348	1741.17	1.64379	2.11353	713.47	1269.19
GRMZM2G449160	-	-	-	Yes	-	Yes	Yes	112.88	126.312	131.648	130.814	90.3035	102.75	146.961	67.4491	0.275395	0.6046	0.476864	1.49018	0.538888	0.374311	0.176183	1.33331	0.14098	1.43445	4.03277	7.06691	0.103217	1.27944	3.66967	2.84973
GRMZM2G450498	-	-	Yes	-	-	Yes	Yes	3.9171	12.0665	2.14837	4.5153	7.35198	6.07114	2.38984	3.16231	26.2569	31.8876	82.208	46.662	37.8184	35.9948	29.3171	48.155	47.1617	31.643	371.088	1116.98	38.959	23.3241	455.799	755.863
GRMZM2G451443	-	-	-	-	Yes	-	-	0.910608	1.4757	1.20446	0.919217	1.84299	1.63496	2.58099	3.7473	11.4837	6.78683	1.88224	4.89942	5.49458	8.19759	1.69966	0.572191	21.2849	16.5856	12.9682	7.69989	18.2961	14.6768	12.5299	9.45228
GRMZM2G452807	-	-	-	-	-	Yes	Yes	21.6122	25.1165	31.595	32.6505	16.1561	20.9269	23.208	10.0551	0	0.0362113	0.0719082	0	0	0	0	0	0	0	1.02351	0.59873	0	0.0344345	0.347124	0.361447
GRMZM2G454889	-	-	-	-	-	-	-	16.6808	15.5092	14.0358	14.8316	9.56715	11.262	10.104	3.83653	1.25122	2.27086	1.79717	0.302623	1.26012	1.87057	2.08158	1.06056	2.96531	669.887	6.36566	10.67	3.20033	710.725	6.92627	9.88873
GRMZM2G456570	-	-	-	-	Yes	Yes	Yes	9.91523	9.99519	12.5199	9.11239	10.3544	10.6214	13.0714	16.4922	43.7952	29.7684	17.1345	18.4774	33.4732	34.8686	19.4389	9.03593	68.9656	43.02	27.5046	17.4541	68.447	39.4666	28.8805	21.4037
GRMZM2G457309	-	-	-	-	-	-	-	1.78916	3.2488	1.2338	3.76977	2.8929	2.01012	0.791927	2.47667	5.83723	7.10262	6.33925	2.32096	2.46542	3.56714	8.73358	4.11417	2.03719	126.676	9.06913	17.8383	3.40774	138.537	10.198	13.9615
GRMZM2G457467	-	-	-	-	Yes	-	-	1.43403	0.833854	1.42291	0.774025	1.24194	1.26098	1.71493	2.28938	5.2692	2.6802	1.52476	2.71817	4.45637	5.46649	1.86359	0.510833	7.12379	5.86528	4.35472	2.70636	7.96976	5.9883	4.4175	3.43411
GRMZM2G458164	-	-	-	-	-	Yes	Yes	0.566455	0.592062	0.415999	0.506058	0.547874	0.606948	0.395836	0.404528	61.3114	69.8403	74.9264	31.4001	52.1006	56.405	60.165	67.9754	50.1632	5.10923	1.72386	2.12215	38.1616	5.74429	2.02383	1.76512
GRMZM2G459104	-	-	-	-	-	Yes	Yes	6.89155	7.43854	7.11317	3.1773	8.35214	6.62634	10.7044	17.6814	33.6205	18.6513	8.44893	16.0397	17.0891	31.2534	9.03403	10.619	62.6374	40.1393	33.5274	17.7579	69.6231	41.6907	34.9494	15.978
GRMZM2G462537	-	-	-	-	-	-	Yes	8.42481	9.12548	8.18893	8.13998	11.7032	9.72694	8.37367	10.8913	62.2327	66.9569	71.5712	29.4008	78.8213	79.0305	79.7634	82.93	27.3945	10.0131	14.0162	8.25818	34.2017	11.3207	11.7701	9.44893
GRMZM2G462555	-	-	-	-	-	-	-	0	0	0	0	0	0	0	0	0	0.0471296	0.0341154	0.025337	0	0.0402557	0	0	0.302908	32.9732	0.0450707	0.0379861	3.06693	34.2925	0	0
GRMZM2G463280	-	-	-	Yes	-	-	-	67.6088	77.6946	81.2681	102.793	73.0192	74.0685	63.6028	38.0515	2.76195	1.32539	8.74873	8.93859	6.13241	1.01272	3.49813	8.41639	2.72032	3.96225	2.72371	5.50005	3.05985	3.58984	2.73486	2.014
GRMZM2G463471	-	-	-	-	Yes	Yes	Yes	0.618514	1.74284	1.48404	1.36112	0.239461	0.468527	0.173436	0.236079	0.0180726	0.14244	0.986147	0.343336	0	0.132284	0.737247	0.647394	0.895237	0.894374	474.763	1183.72	2.41855	1.59354	603.458	1041.11
GRMZM2G464754	-	-	-	-	Yes	-	-	2.28095	2.24201	2.22022	1.90492	2.80568	2.95963	2.86825	6.26911	6.78094	4.64846	2.66373	3.68818	6.39585	6.63739	3.53152	1.67713	13.6921	12.0701	11.304	8.3759	17.5359	15.1088	12.5988	9.93655
GRMZM2G465208	-	Yes	Yes	-	-	Yes	Yes	0	0.0668513	0.0678157	0.151906	0.0119173	0.0489432	0.068343	0.0891023	13.5162	17.1051	13.8836	4.85461	12.6251	17.0921	14.9772	13.3619	8.01874	0.275065	0.0311444	0.0515118	8.82654	0.721552	0.132893	0.0273984
GRMZM2G466139	-	-	-	-	Yes	-	-	5.19155	5.37075	5.92359	4.55884	5.59049	5.87808	6.4865	11.2939	14.1629	9.80623	6.78881	6.65033	9.7363	11.8484	7.91029	3.87418	23.1244	20.5564	13.697	9.52431	23.6448	18.2239	14.1196	11.0008
GRMZM2G467576	-	-	-	-	-	Yes	-	37.3075	37.3887	34.5716	35.7484	25.8598	28.7374	27.0999	9.73324	0	0.284468	0.289955	0	0.0685058	0.221608	0.433533	0.0860675	0	0.0557235	0.434608	1.0623	0.114662	0.0608913	0.559462	0.316596
GRMZM2G467799	-	-	-	-	Yes	-	-	10.4949	9.15799	11.016	9.82274	13.1752	12.6492	13.2885	27.6383	31.8943	23.0895	14.2665	12.2689	25.4819	28.8209	16.7544	7.77399	55.1314	55.1898	48.3927	24.269	68.1536	54.2992	47.5876	30.829
GRMZM2G468132	-	-	-	Yes	Yes	-	-	1.91377	2.19168	2.1818	1.62529	2.44621	2.27005	3.01809	4.91912	13.7158	8.46865	3.52736	4.01481	7.30245	9.14492	4.17099	1.17642	16.7505	14.0637	8.76214	5.64453	16.8969	15.137	8.71827	6.31413
GRMZM2G469162	-	-	-	Yes	Yes	-	-	4.12502	4.49011	5.02506	3.02193	4.70198	5.22085	7.26382	10.1483	16.1393	10.5671	3.97753	7.30717	10.1024	12.1704	4.52621	0.95299	26.8859	23.1701	15.5589	10.0432	27.2537	21.2622	15.4494	11.4307
GRMZM2G470438	-	-	-	-	-	Yes	Yes	0.774265	1.30354	1.7337	1.95868	0.731999	0.69714	0.649112	1.23281	54.54	68.0701	68.4847	23.983	41.933	55.4189	75.0698	60.7763	39.6636	5.60708	2.76178	1.5725	39.6504	6.01745	3.00572	1.3874
GRMZM2G472852	-	-	-	-	-	-	-	3064.95	3470.99	3496.61	3675.04	2942.58	2933.87	2477.91	1633.54	18.331	17.922	20.8143	29.3068	50.8691	13.8117	20.3786	38.2399	31.1484	151.919	99.1093	175.413	30.4798	134.269	93.1743	59.4567
GRMZM2G473138	-	-	-	Yes	Yes	-	-	1.85959	2.15643	2.83462	1.97275	2.72188	2.86654	3.45354	5.33526	9.821	5.58279	2.89207	4.56808	6.4222	7.17316	3.4257	1.01683	16.784	13.5703	10.291	7.34005	16.1757	14.225	11.2228	8.12707
GRMZM2G473385	-	-	-	-	Yes	-	-	1.40111	0.996909	1.26911	0.81901	1.44035	1.89552	1.68378	3.39245	7.75444	4.53233	1.92875	3.61576	6.69163	6.61497	2.9307	0.684288	12.4642	13.2783	11.2747	6.36041	14.5964	13.4898	9.64744	6.9139
GRMZM2G474153	-	-	-	-	Yes	Yes	Yes	30.3501	33.7883	25.4694	25.6652	17.0157	22.9573	16.5479	12.5727	0.0331775	0.263274	0.383763	0.065754	0.0482461	0.190711	0.415619	0.440454	0.0200815	0.143385	1.45953	1.60595	0.0510573	0.178035	1.22076	1.28522
GRMZM2G475362	-	-	Yes	Yes	Yes	-	-	0.304991	0.369274	0.407439	0.540802	0.518526	0.610127	0.995601	1.83143	3.17661	1.59261	0.610677	0.752832	2.02537	2.26657	0.487215	0.173642	5.57293	5.34673	2.92921	1.98171	5.86757	4.77449	2.76457	2.15831
GRMZM2G475505	-	-	-	-	-	-	-	0.0877959	0	0	0	0	0	0	0	0.0309995	0.0274786	0.0338346	0.0984964	0	0.0602024	0.127038	0	1.86023	643.974	4.82914	1.58361	89.8899	815.592	5.6374	1.74735
GRMZM2G476523	-	-	-	-	-	Yes	Yes	0.394266	0.442165	0.496066	0.243755	0.119489	0.169253	0.372742	0.186608	234.256	286.045	277.741	97.0953	250.251	225.822	265.644	221.223	102.255	48.2239	5.32037	1.39269	85.6786	57.6797	6.96325	1.6077
GRMZM2G477837	-	-	-	Yes	-	Yes	Yes	1.21506	0.815321	0.558417	1.45151	1.24628	0.291263	1.95594	0.754263	2.96926	3.29532	18.7519	32.393	9.04669	4.35391	11.9696	78.1264	2.36164	1.25877	0.562326	0	1.44227	0.807502	0.37469	0.587566
GRMZM2G477879	-	-	Yes	Yes	Yes	Yes	Yes	1.84918	0.932572	1.62933	1.17642	1.71253	1.87646	3.03856	6.55862	18.6636	10.6902	3.80717	6.47515	10.658	14.1794	3.07867	0.741369	44.449	30.7865	26.2006	11.1138	47.2709	27.8639	28.3726	15.4602
GRMZM2G478568	-	-	-	-	Yes	Yes	Yes	302.271	296.921	281.822	269.559	171.954	198.336	265.387	109.412	0.357723	0.527886	0.821137	0.289585	0.242548	0.499809	0.426441	1.28334	0.542691	2.41169	8.57533	11.129	0.219043	0.784268	8.11028	8.57008
GRMZM2G478876	-	-	-	-	-	Yes	Yes	2.40711	1.43385	1.70569	2.45128	1.76153	1.35441	2.26681	0.946249	19.3799	28.0987	33.7257	17.624	28.0525	27.278	31.8888	37.6122	11.1418	5.29975	0.897389	0.455026	9.78318	5.52518	1.09487	0.531834
GRMZM2G479684	-	-	-	-	-	Yes	Yes	9.22546	8.61861	10.8714	5.59651	8.80792	6.03533	3.29111	5.44704	2497.05	2768.3	3987.02	1060.11	2460.39	2069.33	3647.29	3709.51	1826.06	152.111	23.6858	15.7486	1545.21	263.456	18.6369	11.9554
GRMZM2G481261	-	-	-	-	-	Yes	Yes	147.408	157.356	193.449	211.169	97.8402	143.124	159.634	87.3837	3.1069	4.05516	6.04034	7.20188	4.55895	3.31913	4.44779	9.29577	1.44569	3.54358	4.90615	8.01811	0.808412	2.73309	4.51665	3.39646
GRMZM2G481605	-	-	Yes	-	Yes	Yes	-	4.17142	3.81091	5.11624	8.76019	4.81428	7.51753	8.61511	101.594	0.349211	0.912044	1.64351	0.990339	0.740565	0.638286	2.4509	16.0958	2.71996	4.36478	0.342984	0	0.737577	3.68391	0.319058	0
GRMZM2G482245	-	Yes	Yes	-	Yes	Yes	Yes	0	0.0156953	0.0207999	0.106345	0	0	0.0376877	0.102613	0	0	0	0.235592	0	0.0424794	0.0162315	0.270413	0.190623	0.159069	884.303	1786.19	2.20371	1.49651	1012.65	1459.79
GRMZM2G484653	-	-	-	-	-	Yes	Yes	17.7203	16.432	11.8902	18.1051	20.0696	18.2946	12.3589	15.1877	78.4632	101.384	119.213	69.7888	108.27	91.2558	127.304	148.9	45.8163	22.6762	13.0436	5.925	42.8483	20.9837	14.0529	8.00627
GRMZM2G496319	-	Yes	-	-	-	Yes	Yes	0.256992	1.41226	1.04059	2.45813	0.507168	0.236105	0.720072	0.915948	471.741	772.236	866.975	231.199	468.785	711.909	723.408	568.241	244.854	12.4859	0.354505	0	203.226	14.9242	0.616819	0
GRMZM2G499182	-	-	Yes	Yes	Yes	-	-	1.21707	1.44874	1.91644	1.49492	1.67727	2.12583	2.63479	6.52115	12.8722	6.77827	2.49856	4.58289	6.059	7.04821	1.84887	0.570625	30.1112	26.6047	26.4582	16.8668	23.4816	21.8305	22.6901	19.9409
GRMZM2G527028	-	-	-	-	-	Yes	Yes	0	0.0723801	0.0487203	0	0.251783	0.0324443	0	0.0615355	85.007	97.625	83.6635	22.368	64.0002	58.1395	78.2999	74.4199	39.9299	4.32821	0.05879	0	35.8666	3.97138	0.24492	0.257135
GRMZM2G553532	-	-	-	-	Yes	-	-	3.69974	3.78094	4.92825	3.52011	4.48864	4.80875	6.50022	12.6422	17.7875	10.9797	4.9633	10.4483	15.4203	18.6907	4.96071	1.33805	29.8539	41.3346	29.7448	16.3301	43.1727	41.1214	27.672	20.754
GRMZM2G563190	-	-	-	-	Yes	Yes	Yes	1.17877	2.3658	0.875754	0.347251	0.137013	0.36497	0.0956691	0.0481078	0.222776	0.0877461	0.0133635	0.10032	0.0608498	0.0861538	0.0167241	0	2.67194	2.65605	35.4566	109.156	1.9313	2.23901	47.3654	77.2632
GRMZM2G700148	-	-	-	-	Yes	-	-	1.80901	1.80074	2.08765	1.66171	1.95259	1.94896	3.24122	4.23429	10.3203	7.00397	2.62621	5.16305	7.51826	8.46311	3.14972	0.720772	17.9208	15.2934	12.4764	9.01214	17.6607	14.1487	13.8285	10.3685
GRMZM2G701201	-	-	-	Yes	-	Yes	-	102.486	101.317	99.5759	85.931	69.0717	87.8101	89.4756	48.2335	0.873473	0.779411	1.50894	12.3503	2.04548	0.471108	1.05676	1.81918	1.15409	6.08985	4.53208	7.65933	1.3697	6.14109	4.36554	4.30464
GRMZM5G818058	-	-	-	-	-	Yes	-	458.373	452.111	632.385	670.614	466.986	451.739	402.937	265.563	13.7808	13.9231	17.6167	14.145	14.1995	11.1665	14.5123	15.4178	10.3287	22.4793	25.1285	36.4681	10.2504	19.8123	19.9728	11.7294
GRMZM5G819965	-	-	Yes	Yes	Yes	Yes	Yes	1.52806	0.187537	0.178782	0.248061	2.53092	0.880355	0.367028	0.39745	2.99035	7.66554	13.0716	18.6656	3.30692	5.80921	11.0105	64.0549	2.25157	2.11851	0.452056	0.68084	1.3777	1.95618	0.519707	0.286177
GRMZM5G823826	-	-	-	Yes	-	Yes	-	314.87	315.305	332.286	325.798	245.773	276.41	273.099	116.015	6.32348	3.59498	9.64968	19.827	5.84687	3.41832	5.08481	10.2388	2.9636	10.9688	7.68738	17.4547	2.40809	10.2465	8.95596	9.82129
GRMZM5G824439	-	-	-	Yes	Yes	Yes	Yes	1.93638	2.1075	2.19701	1.64362	2.23868	2.31465	3.28212	5.86148	21.3603	10.6685	3.90154	5.24256	13.8038	16.879	3.90775	0.550978	30.1162	18.4344	14.995	6.8732	38.4963	22.4477	15.2929	9.13276
GRMZM5G825759	-	-	-	-	-	Yes	Yes	2763.37	2953.29	3006.8	3394.09	2434.96	2638.22	2296.98	1745.07	9.84727	14.1487	22.6426	21.4242	14.6375	11.26	12.721	35.4485	10.7156	49.0684	67.6706	138.378	9.44068	42.2566	66.2346	52.7494
GRMZM5G826666	-	-	Yes	Yes	Yes	Yes	-	4.00793	3.04206	4.24453	3.69062	5.08486	4.75357	8.72924	15.1912	33.8616	20.6066	11.1462	15.7221	19.464	19.5429	10.5281	3.7483	56.93	43.0437	23.4872	17.1211	56.7765	49.3132	27.302	23.7477
GRMZM5G827026	-	-	Yes	Yes	Yes	-	-	0.422882	0.240508	0.501446	0.454999	0.504533	0.465882	1.12518	2.58662	5.38741	2.15746	0.51197	0.907156	3.94629	3.6985	0.531649	0.202921	11.0135	9.34483	10.8405	5.8597	14.4926	10.6995	11.4822	7.32429
GRMZM5G828278	-	-	Yes	Yes	Yes	Yes	Yes	0.504662	0.393545	0.553362	0.642008	0.657401	0.664664	1.72774	3.71067	6.56465	3.42666	1.31603	2.36785	3.7319	5.24628	0.9788	0.188563	12.672	10.5954	5.78241	4.06994	13.8955	10.1318	6.3991	4.49428
GRMZM5G830329	-	-	-	-	-	-	-	4.00429	2.1805	1.51313	2.043	2.5606	2.56432	2.34852	3.01911	5.74709	4.88313	4.29651	3.08344	5.17206	6.11903	3.79081	2.55213	10.6078	1885.91	3.19236	2.60565	21.4963	2167.44	3.37873	2.12353
GRMZM5G834758	-	-	-	-	-	Yes	Yes	472.008	567.007	537.195	427.32	276.283	482.092	380.202	168.416	2694.68	4732.8	3720.64	2086.1	3276.24	3309.75	3480.19	3706.78	1577.82	714.293	463.552	309.369	1210.48	461.125	386.337	265.476
GRMZM5G834952	-	-	-	-	-	Yes	Yes	8549.31	7020.74	7015.38	8221.28	6953.69	5692.49	5232.99	2881.09	9.36704	16.1111	9.64165	3.90814	11.7774	19.0117	6.80942	24.4487	0.220153	0.864691	13.621	35.3325	0.143558	0.649196	8.31857	9.62677
GRMZM5G835794	-	-	Yes	Yes	Yes	-	Yes	0.588626	1.01036	1.35386	0.590534	1.18151	1.22503	2.66929	4.74203	9.9443	5.34092	1.84303	3.45746	7.02604	8.04282	1.38299	0.237476	18.3497	18.995	10.8185	6.36166	24.8572	16.8518	9.94873	7.97735
GRMZM5G836567	-	-	-	Yes	Yes	-	-	0.170655	0.263427	0.115177	0.105918	0.303623	0.331847	0.299692	0.757526	3.46622	1.85038	0.80231	1.34698	2.13053	2.77962	1.08916	0.249686	4.50645	4.22114	3.61492	1.57095	5.49025	4.01084	2.90255	2.05145
GRMZM5G841101	-	-	-	-	-	Yes	-	121.224	130.028	123.16	149.896	104.177	118.295	139.463	85.4973	4.26459	3.77947	6.23937	7.30359	10.7381	5.30289	7.55039	16.8621	4.16639	8.26377	7.4748	14.7617	7.90747	9.61639	8.88763	10.7569
GRMZM5G841900	-	-	-	-	-	Yes	Yes	37.9068	19.0673	12.9448	22.3346	23.3788	21.3168	17.9925	18.2808	71.9109	102.952	91.1354	48.0331	108.269	89.5218	117.019	161.855	37.244	11.4724	11.3214	4.76224	39.0497	11.6517	9.96837	7.39355
GRMZM5G843972	-	-	-	Yes	-	Yes	-	31.9976	32.9756	41.2812	45.7574	23.5073	34.0595	33.7978	16.232	1.5469	1.11694	1.02558	0.251762	1.84514	2.9155	2.83577	3.20866	0.33967	0.0862545	2.88596	4.31106	1.2437	0.441868	5.36362	4.08477
GRMZM5G845611	-	-	-	-	-	Yes	Yes	4345.18	4142.94	4349.34	4477.73	3683.06	3789.86	4326.26	2230.56	19.2583	20.9937	24.4701	31.2124	24.3389	23.3566	9.93043	34.1925	15.9448	60.7805	137.963	305.995	17.5839	49.6254	115.165	100.53
GRMZM5G846082	-	-	-	-	-	Yes	Yes	231.126	222.513	248.615	179.376	168.216	200.339	180.201	65.7956	0.136145	0.789277	0.470233	0.217365	0.676098	1.04603	0.56884	0.0960032	0	0.199619	0.676299	4.54375	0	0.157177	0.738872	1.92059
GRMZM5G849107	-	-	-	-	-	-	-	121.329	116.51	123.042	117.665	84.191	89.536	86.8405	41.3506	3.28179	4.2074	7.7334	5.77065	3.26799	3.20198	4.73247	9.04267	4.21432	6.70998	7.57082	9.4984	4.42733	7.50964	7.81252	7.5179
GRMZM5G850607	-	-	-	-	Yes	Yes	-	16.7644	16.275	14.3371	12.9695	18.5594	18.8651	18.9261	22.907	72.8558	47.3298	17.0028	41.6121	40.9328	53.9327	21.9302	8.24092	95.9558	67.5191	56.0481	30.5022	85.8281	71.1679	49.9457	38.1173
GRMZM5G851051	-	-	-	Yes	-	Yes	-	406.445	448.867	538.488	481.821	430.382	433.532	391.221	266.223	1.25467	2.76705	4.20473	4.14216	3.64093	3.05533	1.87426	5.70263	4.00943	17.3936	29.5586	44.2062	4.25236	14.3679	23.9217	15.9442
GRMZM5G852185	-	-	-	-	-	Yes	Yes	144.912	105.345	78.8607	99.5166	101.072	101.897	82.9703	80.8889	552.498	650.668	672.937	346.48	398.278	499.681	546.139	711.897	387.954	116.753	140.189	52.1019	295.745	115.219	119.703	64.7451
GRMZM5G852968	-	-	-	-	-	-	-	508.268	435.364	491.28	507.749	477.844	498.611	437.771	320.765	20.7033	20.2724	14.8688	16.0678	19.5635	17.1157	15.5494	15.7071	25.6791	42.2073	48.3461	60.3336	26.2933	37.5155	45.0509	27.0305
GRMZM5G856929	-	-	-	-	Yes	Yes	-	21.9194	28.2281	28.2363	30.0737	14.1375	18.9089	23.5452	14.3158	0.18751	0.40198	0.392289	0.319607	0.105245	0.075014	0.430069	0.657994	0.360368	0.260593	0.713895	1.21094	0.572969	0.115728	1.12623	1.39195
GRMZM5G857351	-	Yes	-	Yes	Yes	Yes	Yes	13.6008	11.563	11.6862	4.35276	12.3031	12.8098	15.6301	29.8888	66.1355	42.7979	17.5774	27.5657	37.8669	53.0271	17.8181	4.4462	149.886	110.915	99.0752	44.8658	175.508	109.541	99.3867	52.9521
GRMZM5G861269	-	-	-	-	-	Yes	Yes	7.26823	7.39005	7.12366	6.2262	6.48512	6.5606	6.6941	8.1347	63.2206	65.6248	71.4666	24.4487	78.2861	67.5747	85.8585	74.9558	24.9128	6.01737	3.27046	2.52237	27.4332	7.81658	3.71453	2.59791
GRMZM5G862663	-	-	-	-	-	Yes	-	641.243	640.237	689.403	601.171	651.614	621.018	489.251	292.104	5.19699	4.65541	9.67322	6.99585	8.10717	5.69744	6.47862	6.29977	9.73629	21.367	26.7364	61.1441	8.88352	24.436	21.304	14.6952
GRMZM5G865579	-	-	Yes	-	Yes	-	-	4.95688	4.50779	4.06115	6.43597	3.3698	4.76266	5.72189	17.3811	31.6479	13.9157	6.47098	12.9097	17.6902	32.4506	9.58102	2.45174	61.537	59.632	44.5305	30.5576	72.2951	71.504	44.0023	34.1431
GRMZM5G866024	-	Yes	Yes	-	-	-	-	0.565287	0.327912	1.56784	2.60885	0	0.150727	0.34068	0.343934	0	0	0	0	0	0	0	0	3.23191	1884.31	197.521	43.8271	1.06103	1463.6	254.747	107.053
GRMZM5G867767	-	-	Yes	Yes	Yes	-	-	1.24634	1.14652	0.934832	0.670921	1.13537	1.19343	2.63671	3.71012	10.3416	6.55649	2.6888	3.06897	5.36809	6.05335	2.28494	0.406789	16.2777	9.97161	10.8325	6.66777	16.0495	9.95204	9.35138	6.00737
GRMZM5G868222	-	-	-	-	-	-	-	55.0117	63.6616	63.0278	56.8819	50.3698	47.5864	37.0461	24.0988	12.1399	11.899	11.641	7.83862	10.2181	11.7944	10.0921	9.53115	8.85365	5.48438	8.437	4.40448	9.12876	8.33165	8.09661	5.40216
GRMZM5G870219	-	-	-	-	Yes	Yes	Yes	117.945	142.85	157.012	129.893	128.132	145.269	103.524	69.2003	0.226408	0.539382	0.261395	0.132902	0.158679	0.237438	0.224457	0.806326	0.23245	1.30846	5.14403	12.488	0.249348	1.76851	4.19958	3.43488
GRMZM5G871013	-	Yes	-	-	-	Yes	Yes	0	0	0.050287	0.0821178	0	0	0	0.111933	0.0353692	0.101858	0.23407	0.101234	0.185257	0	0.124527	0.142063	0.317125	0.0827681	440.206	1056.27	1.73486	1.81889	495.626	722.963
GRMZM5G873455	-	-	-	-	-	Yes	Yes	112.125	120.309	143.187	152.498	95.104	111.937	92.6066	71.5226	2741.67	3266.75	4172.01	998.813	2060.56	2281.76	3921.35	3111.81	1787.37	160.005	48.0859	40.1456	1459.94	258.888	46.4985	31.0932
GRMZM5G878754	-	-	-	-	-	-	-	20.7249	18.039	16.0424	18.3083	21.1483	19.3416	17.7815	19.4367	52.2646	63.305	60.7311	39.4267	78.4323	72.6446	81.3987	97.1822	30.0722	14.4049	15.7112	13.7287	31.9792	19.7165	15.1967	13.0955
GRMZM5G883764	-	-	-	-	-	Yes	Yes	1.89264	3.47083	2.33147	3.11138	1.61215	2.24309	1.92759	1.75696	1173.57	1517.69	1570.52	448.062	780.624	1085.62	1727.45	1810.22	627.119	65.0569	15.9985	7.09993	559.609	105.172	13.7074	7.51413
GRMZM5G888620	-	-	-	Yes	Yes	Yes	Yes	37.8864	38.084	37.9044	34.9413	30.9799	33.2356	32.8612	20.3234	0.126186	0.436907	1.25558	3.78458	0.0871203	0.278513	0.334609	0.671666	0.11015	1.44114	5.96807	6.11658	0.168147	1.12472	8.42369	6.80329
GRMZM5G890561	-	-	-	-	-	Yes	Yes	140.498	89.0398	66.8484	88.0121	109.238	100.483	73.3824	100.984	439.263	524.096	576.262	396.538	340.738	450.368	529.31	814.793	306.298	120.517	137.197	58.9637	237.033	120.61	113.835	64.5547
GRMZM5G893848	-	-	Yes	Yes	Yes	-	-	3.38134	3.2597	4.22186	3.69132	5.24753	4.01462	6.97433	15.8161	22.005	10.4248	2.20483	5.94203	14.4954	19.9117	3.19742	0.860789	33.5685	29.259	23.139	15.4485	42.3107	38.0498	25.6709	16.8743
GRMZM5G896082	-	-	-	-	-	Yes	Yes	427.7	455.172	450.389	391.203	380.057	426.599	320.145	299.003	4.91683	6.62186	6.84658	12.1484	7.6149	5.9324	5.14818	6.62369	5.29632	16.2222	23.8699	34.0725	5.06309	11.0111	19.0784	16.7931
GRMZM5G898768	-	-	-	-	-	-	-	31.6402	28.0121	26.8477	40.5075	33.4314	32.6817	27.7222	32.5216	184.869	256.457	296.151	158.978	303.685	258.198	332.245	432.478	73.7688	48.7732	43.9424	30.4465	84.3693	49.7787	44.1035	31.339
GRMZM6G007923	-	-	-	-	-	Yes	Yes	20.0877	15.201	11.637	14.2427	24.5545	21.7511	16.0506	25.8422	73.9655	77.6523	74.7684	56.9073	82.8999	67.8046	98.703	115.651	50.2312	19.4648	12.7417	5.06213	52.0262	22.192	15.9833	7.55154
GRMZM6G295344	-	-	-	-	-	Yes	Yes	18.8903	12.8024	10.6042	9.69637	17.8227	19.2313	8.93602	11.1332	80.1151	122.45	113.011	34.139	69.5389	65.9597	85.5159	117.652	58.4742	8.65253	11.0797	3.80472	38.5843	8.90154	6.63465	3.33851
GRMZM6G522911	-	-	-	-	-	Yes	Yes	52.9629	40.1004	38.5606	47.6984	44.4965	48.5999	41.5964	46.9295	165.89	210.597	210.437	131.195	219.08	229.418	245.399	283.082	106.678	47.1834	50.7417	29.8274	112.323	51.2227	47.3192	29.7137
GRMZM6G534004	-	-	-	-	-	Yes	Yes	0.133685	0.0692567	0.0420933	0.130971	0.859261	0.174409	0	0.23164	1.98238	2.50307	6.13118	4.08702	1.2187	1.35772	0.903408	1.25426	3.21226	0.715839	78.8988	216.168	1.21355	0.403248	100.114	158.726
GRMZM6G847892	-	-	-	-	-	Yes	Yes	19.5325	14.01	8.81412	14.8373	16.0214	15.1278	14.948	16.8518	64.5506	110.564	73.8905	48.0715	62.8647	80.8447	94.1607	124.987	37.9474	8.96993	9.17851	3.60958	30.3926	9.32684	11.2409	4.38446
GRMZM6G859365	-	-	-	-	-	-	-	0.693458	1.25568	0.649087	0.878483	0.441113	0.652675	0.404153	0.62765	0.565487	2.3317	0.689151	0.431826	1.00724	2.01875	1.88791	0.773007	1.57644	54.7813	0.269758	0.239192	1.03212	60.4643	0.281507	0.25414
GRMZM6G910222	-	-	-	-	-	-	-	84.1955	56.8034	39.9891	64.385	70.2582	61.3601	47.824	58.6088	442.226	766.465	833.143	254.911	640.474	707.898	838.129	1247.63	194.302	34.8826	49.2228	47.7173	186.493	47.6825	54.3176	48.8978
GRMZM6G933659	-	-	-	Yes	Yes	Yes	-	2.14061	3.0591	3.78402	2.12041	3.68508	3.4069	5.38982	9.14444	16.4159	8.52898	2.51165	5.29492	8.80946	9.68348	3.04021	0.609623	21.4061	15.7974	11.2561	6.61955	21.1946	15.2691	11.608	7.48465
