# Supplementary material for: A systems approach to a spatio-temporal understanding of the drought stress response in maize
Source: Sci Rep. 2017 Jul 26;7:6590. doi: 10.1038/s41598-017-06929-y (PMC5529502; doi:10.1038/s41598-017-06929-y)
Supplement: Supplementary file 10 — Table S9 [file 41598_2017_6929_MOESM10_ESM.xls]

## Sheet: Table
Table_S9_PGK was directly associated with many genes involved in various metabolic pathways
PathwayTerm	InputGeneNumber	BackgroundGeneNumber	P-Value	Corrected P-Value	InputGene
Photosynthesis	71	101	2.07013e-25	2.07013e-23	|GRMZM2G056424_P01||GRMZM2G016677_P01||GRMZM2G308944_P01||GRMZM2G005984_P01||GRMZM2G175562_P01||GRMZM2G134130_P01||GRMZM5G825759_P01||GRMZM2G162748_P01||GRMZM2G358180_P01||GRMZM2G025171_P02||GRMZM2G009048_P01||GRMZM2G176840_P01||GRMZM2G329047_P01||GRMZM2G451224_P01||GRMZM5G804323_P01||GRMZM2G377855_P01||GRMZM2G016622_P02||GRMZM2G017290_P01||GRMZM2G094224_P02||GRMZM2G175562_P02||GRMZM2G134130_P02|…
Carbon fixation in photosynthetic organisms	44	113	1.33115e-09	6.65574e-08	|GRMZM2G083841_P01||GRMZM5G874903_P01||GRMZM2G345493_P01||GRMZM5G870932_P01||GRMZM2G337113_P01||GRMZM2G141289_P01||GRMZM2G337113_P02||GRMZM5G874903_P03||GRMZM2G046284_P02||GRMZM2G046284_P01||GRMZM2G345493_P02||GRMZM5G836250_P02||GRMZM5G852968_P02||GRMZM5G852968_P03||GRMZM2G001696_P02||GRMZM2G001696_P01||GRMZM5G845611_P01||GRMZM6G741210_P01||GRMZM2G306345_P04||GRMZM2G463280_P01||GRMZM2G306345_P02|…
Nitrogen metabolism	25	50	1.24265e-07	4.14218e-06	|GRMZM2G079381_P04||GRMZM2G079381_P01||GRMZM2G079381_P03||GRMZM2G079381_P02||GRMZM2G079381_P05||GRMZM2G076723_P01||GRMZM2G079381_P06||GRMZM2G121878_P04||GRMZM2G121878_P05||GRMZM2G121878_P06||GRMZM2G121878_P01||GRMZM2G121878_P02||GRMZM2G121878_P03||GRMZM2G050514_P01||GRMZM2G050514_P02||GRMZM2G050514_P03||GRMZM2G094165_P01||GRMZM2G094165_P02||GRMZM2G094165_P03||GRMZM2G094165_P04||GRMZM2G094165_P05|…
Sulfur metabolism	24	48	2.2113e-07	5.52824e-06	|GRMZM2G152757_P04||GRMZM2G113873_P02||GRMZM2G152757_P01||GRMZM2G152757_P02||GRMZM2G152757_P03||GRMZM2G069203_P01||GRMZM2G013430_P01||AC189750.4_FGP004||GRMZM2G113873_P03||GRMZM2G075153_P02||GRMZM2G075153_P03||GRMZM2G075153_P01||GRMZM2G075153_P04||GRMZM2G075153_P05||GRMZM2G048740_P03||GRMZM2G036007_P01||GRMZM2G036007_P03||GRMZM2G036007_P02||GRMZM2G036007_P04||GRMZM2G113873_P01||GRMZM2G036708_P01|…
Carbon metabolism	84	372	4.59972e-07	9.19945e-06	|GRMZM2G080375_P01||GRMZM2G137868_P04||GRMZM2G083841_P01||GRMZM2G179521_P01||GRMZM2G137868_P01||GRMZM2G137868_P02||GRMZM2G137868_P05||GRMZM2G129246_P01||GRMZM2G018441_P02||GRMZM2G018441_P01||GRMZM2G129246_P02||GRMZM2G129246_P05||GRMZM2G129246_P04||GRMZM2G080375_P02||GRMZM2G080375_P03||GRMZM2G337113_P01||GRMZM2G141289_P01||GRMZM2G337113_P02||GRMZM5G874903_P03||GRMZM2G046284_P02||GRMZM2G046284_P01|…
Porphyrin and chlorophyll metabolism	23	64	3.12229e-05	0.000520382	|GRMZM2G171390_P01||GRMZM2G171390_P02||GRMZM2G171390_P03||GRMZM2G171390_P04||GRMZM2G171390_P05||GRMZM2G127421_P01||GRMZM2G038487_P03||GRMZM2G038487_P02||GRMZM2G038487_P01||GRMZM2G038487_P04||GRMZM2G043277_P02||GRMZM2G043277_P01||AC213521.3_FGP005||GRMZM2G161673_P01||GRMZM2G036455_P01||GRMZM2G170013_P01||GRMZM2G177412_P05||GRMZM2G177412_P04||GRMZM2G177412_P03||GRMZM2G177412_P02||GRMZM2G170013_P02|…
Linoleic acid metabolism	11	16	5.35135e-05	0.000755213	|GRMZM2G015419_P03||GRMZM2G015419_P02||GRMZM2G015419_P01||GRMZM2G015419_P05||GRMZM2G015419_P04||GRMZM2G040095_P04||GRMZM2G040095_P01||GRMZM2G040095_P03||GRMZM2G040095_P02||GRMZM2G104843_P02||GRMZM2G104843_P01
Monoterpenoid biosynthesis	10	13	6.04171e-05	0.000755213	|GRMZM2G458659_P02||GRMZM2G458659_P01||GRMZM2G143669_P04||GRMZM2G064406_P01||GRMZM2G053977_P01||GRMZM2G053977_P02||GRMZM2G053977_P03||GRMZM2G053977_P04||GRMZM2G168976_P01||GRMZM2G168976_P02
Glyoxylate and dicarboxylate metabolism	31	110	7.54588e-05	0.000838431	|GRMZM2G137868_P04||GRMZM2G137868_P05||GRMZM2G137868_P01||GRMZM2G137868_P02||GRMZM2G137868_P03||GRMZM2G129246_P01||GRMZM2G018441_P02||GRMZM2G129246_P03||GRMZM2G129246_P02||GRMZM2G129246_P05||GRMZM2G129246_P04||GRMZM2G399183_P01||GRMZM2G141289_P01||GRMZM2G074282_P03||GRMZM2G018441_P01||GRMZM2G090568_P01||GRMZM2G090568_P02||GRMZM2G098520_P01||GRMZM2G098520_P02||GRMZM2G050514_P01||GRMZM2G050514_P02|…
Glutathione metabolism	35	139	0.000179335	0.00179335	|GRMZM2G179521_P01||GRMZM2G475059_P01||GRMZM2G475059_P02||GRMZM2G338131_P01||GRMZM2G047968_P01||GRMZM2G047968_P03||GRMZM2G043291_P02||GRMZM2G043291_P03||GRMZM2G043291_P01||GRMZM2G043291_P06||GRMZM2G043291_P04||GRMZM2G043291_P05||GRMZM2G416632_P01||GRMZM2G416632_P02||GRMZM2G156877_P01||GRMZM2G156877_P03||GRMZM2G129357_P01||GRMZM2G052625_P01||GRMZM2G132093_P03||GRMZM2G077206_P01||GRMZM2G132093_P01|…
Pentose phosphate pathway	24	83	0.000342036	0.00309359	|GRMZM2G179521_P01||GRMZM5G874903_P01||GRMZM2G080375_P04||GRMZM2G031613_P01||GRMZM2G080375_P06||GRMZM2G080375_P01||GRMZM2G080375_P02||GRMZM2G080375_P03||GRMZM5G874903_P03||GRMZM2G046284_P02||GRMZM2G046284_P01||GRMZM2G150453_P01||GRMZM2G080375_P05||GRMZM2G306732_P01||GRMZM2G306732_P02||GRMZM2G155253_P01||GRMZM2G155253_P02||GRMZM2G345493_P01||GRMZM2G345493_P03||GRMZM2G345493_P02||GRMZM5G836250_P02|…
Vitamin B6 metabolism	9	14	0.000371231	0.00309359	|GRMZM2G035134_P02||GRMZM2G050570_P01||GRMZM2G023528_P05||GRMZM2G023528_P04||GRMZM2G023528_P03||GRMZM2G023528_P02||GRMZM2G023528_P01||GRMZM5G850015_P01||GRMZM2G120652_P01
Carotenoid biosynthesis	16	48	0.000941239	0.00678324	|GRMZM5G849107_P02||GRMZM5G849107_P01||GRMZM2G150363_P01||GRMZM2G002142_P01||GRMZM2G143202_P01||GRMZM2G143202_P02||GRMZM2G158657_P01||GRMZM2G164318_P01||GRMZM5G837869_P01||GRMZM2G149317_P01||GRMZM2G149317_P02||GRMZM2G149317_P03||GRMZM2G065928_P01||GRMZM2G065928_P03||GRMZM2G065928_P02||GRMZM2G110192_P01
Fructose and mannose metabolism	25	96	0.000949653	0.00678324	|GRMZM2G080375_P04||GRMZM2G175423_P01||GRMZM2G080375_P06||GRMZM2G080375_P01||GRMZM2G080375_P02||GRMZM2G080375_P03||GRMZM2G046284_P02||GRMZM2G046284_P01||GRMZM5G852968_P02||GRMZM5G852968_P03||GRMZM2G150453_P01||GRMZM2G175423_P02||GRMZM2G051534_P01||GRMZM2G080375_P05||GRMZM2G031613_P01||GRMZM2G306732_P01||GRMZM2G306732_P02||GRMZM2G155253_P01||GRMZM2G155253_P02||GRMZM2G345493_P01||GRMZM2G345493_P03|…
Biosynthesis of secondary metabolites	221	1481	0.00109141	0.00727607	|GRMZM2G137868_P04||GRMZM2G137868_P05||GRMZM2G137868_P01||GRMZM2G137868_P02||GRMZM2G137868_P03||GRMZM2G129246_P01||GRMZM2G493395_P02||GRMZM2G129246_P03||GRMZM2G129246_P02||GRMZM2G129246_P05||GRMZM2G129246_P04||GRMZM2G035202_P02||GRMZM2G010596_P02||GRMZM2G141289_P01||GRMZM5G837869_P01||GRMZM2G010596_P01||GRMZM5G874903_P03||GRMZM2G046284_P02||GRMZM2G046284_P01||GRMZM2G150453_P01||GRMZM2G110192_P01|…
Metabolic pathways	365	2609	0.00168748	0.0105467	|GRMZM2G129246_P01||GRMZM2G129246_P03||GRMZM2G129246_P02||GRMZM2G129246_P05||GRMZM2G129246_P04||GRMZM2G010596_P02||GRMZM2G010596_P03||GRMZM2G010596_P01||GRMZM2G110192_P01||GRMZM2G333478_P01||GRMZM2G155216_P01||GRMZM2G155216_P03||GRMZM2G155216_P02||GRMZM5G875238_P01||GRMZM2G178192_P02||GRMZM2G077333_P02||GRMZM2G345493_P01||GRMZM2G345493_P03||GRMZM2G345493_P02||GRMZM2G100158_P01||GRMZM2G141009_P01|…
Cysteine and methionine metabolism	30	137	0.00322843	0.0189908	|GRMZM2G113873_P02||GRMZM2G113873_P03||GRMZM2G113873_P01||GRMZM2G166639_P01||GRMZM2G054123_P02||GRMZM2G141289_P01||GRMZM2G054123_P01||GRMZM2G166639_P02||GRMZM2G054123_P04||GRMZM2G054123_P05||GRMZM2G007249_P01||GRMZM2G069203_P01||GRMZM2G007249_P02||GRMZM2G075153_P02||GRMZM2G075153_P03||GRMZM2G075153_P01||GRMZM2G075153_P04||GRMZM2G075153_P05||GRMZM2G036708_P02||GRMZM2G013430_P01||GRMZM2G072529_P01|…
Terpenoid backbone biosynthesis	19	75	0.00474101	0.0263389	|GRMZM2G163809_P02||GRMZM2G163809_P03||GRMZM2G054803_P01||GRMZM2G163809_P01||GRMZM2G163809_P06||GRMZM2G163809_P04||GRMZM2G163809_P05||GRMZM2G112728_P06||GRMZM2G493395_P02||GRMZM2G493395_P01||GRMZM2G112728_P05||GRMZM2G137409_P01||GRMZM2G112728_P02||GRMZM2G112728_P03||GRMZM2G112728_P01||GRMZM2G172032_P02||GRMZM2G146437_P01||GRMZM2G112728_P04||GRMZM2G172032_P01
