# Supplementary material for: A systems approach to a spatio-temporal understanding of the drought stress response in maize
Source: Sci Rep. 2017 Jul 26;7:6590. doi: 10.1038/s41598-017-06929-y (PMC5529502; doi:10.1038/s41598-017-06929-y)
Supplement: Supplementary file 11 — Table S10 [file 41598_2017_6929_MOESM11_ESM.xls]

## Sheet: Sheet1
Table_S10_Syntenic blocks identified in the whole maize genome.
BlockID	ChromID	GeneStart	GeneEnd	GeneID	Hub	TF_Family	GeneDescription	ModuleID	PCC	ChromID	GeneStart	GeneEnd	GeneID	Hub	TF_Family	GeneDescription	ModuleID
block1	###
block1	1	1778109	1779260	AC193500.3_FG003	-	-	-	M1	-0.502018	1	89007312	89009390	GRMZM2G089121	-	-	Disulfide oxidoreductase/ monooxygenase; Uncharacterized protein [Source:UniProtKB/TrEMBL;Acc:B4FZ60]	-
block1	1	1779372	1780772	GRMZM2G161540	-	-	-	-	0.675068	1	89004838	89006205	GRMZM2G089248	-	-	Uncharacterized protein [Source:UniProtKB/TrEMBL;Acc:C0PP39]	-
block1	1	1875250	1875885	GRMZM5G826836	-	-	-	-	-	1	88643336	88643764	GRMZM2G351505	-	-	Cortical cell-delineating protein [Source:UniProtKB/TrEMBL;Acc:B6SQH2]	-
block1	1	1953827	1955272	GRMZM2G060265	-	GRAS	-	M3	-0.0721575	1	88488811	88490748	GRMZM2G079470	-	GRAS	Uncharacterized protein [Source:UniProtKB/TrEMBL;Acc:B4FZI4]	-
block1	1	2040712	2045157	GRMZM2G703466	-	-	-	-	0.939325	1	88328751	88331206	GRMZM2G053742	-	-	-	-
block1	1	2304454	2305994	GRMZM2G158378	-	-	Silicon transporter [Source:UniProtKB/TrEMBL;Acc:C7G3B4]	-	-0.0662043	1	87773881	87776091	GRMZM2G158682	-	-	-	-
block2	###
block2	1	2088984	2101580	GRMZM2G114459	-	-	-	-	0.638061	9	155361935	155366190	GRMZM5G828278	Hub	-	Uncharacterized protein [Source:UniProtKB/TrEMBL;Acc:K7VI36]	M2
block2	1	2159474	2166541	GRMZM2G458423	-	-	-	-	0.199536	9	155224530	155234228	GRMZM2G055899	-	-	Branched-chain-amino-acid aminotransferase [Source:UniProtKB/TrEMBL;Acc:B4F9X9]	-
block2	1	2206187	2208455	GRMZM2G109725	-	-	Uncharacterized protein [Source:UniProtKB/TrEMBL;Acc:B8A0B4]	-	-0.448824	9	155162182	155176535	GRMZM2G055785	-	-	Uncharacterized protein [Source:UniProtKB/TrEMBL;Acc:K7VMB2]	-
block2	1	2426235	2432738	GRMZM2G329177	Hub	-	-	M2	0.830304	9	155030959	155034739	GRMZM2G113163	-	-	Uncharacterized protein [Source:UniProtKB/TrEMBL;Acc:K7VI20]	M2
block2	1	2735134	2739053	GRMZM2G085872	-	-	-	-	0.31445	9	154874544	154881505	GRMZM2G110236	-	-	Uncharacterized protein [Source:UniProtKB/TrEMBL;Acc:B4FK10]	-
block2	1	2751064	2753265	GRMZM2G086269	-	-	-	M4	0.55334	9	154846017	154847988	GRMZM2G449359	-	-	Putative DUF827 domain containing family protein [Source:UniProtKB/TrEMBL;Acc:K7VI05]	-
block2	1	2871630	2873792	GRMZM2G007025	-	-	-	-	0.841393	9	154819147	154821315	GRMZM2G037193	-	-	Uncharacterized protein [Source:UniProtKB/TrEMBL;Acc:K7VM93]	M4
block2	1	2930433	2934782	GRMZM2G137366	-	-	Uncharacterized protein [Source:UniProtKB/TrEMBL;Acc:B4FBH8]	-	-0.366855	9	154732080	154755380	GRMZM2G092497	-	-	Putative DNA cytosine methyltransferase Zmet3 isoform 1; Putative DNA cytosine methyltransferase Zmet3 isoform 2; Putative DNA cytosine methyltransferase Zmet3 isoform 3; Uncharacterized protein [Source:UniProtKB/TrEMBL;Acc:C0HHZ5]	-
block2	1	2935183	2937132	GRMZM2G436266	-	-	-	-	-	9	154730107	154731623	GRMZM2G092497	-	-	Putative DNA cytosine methyltransferase Zmet3 isoform 1; Putative DNA cytosine methyltransferase Zmet3 isoform 2; Putative DNA cytosine methyltransferase Zmet3 isoform 3; Uncharacterized protein [Source:UniProtKB/TrEMBL;Acc:C0HHZ5]	-
block2	1	3002518	3020326	GRMZM2G137236	Hub	-	Uncharacterized protein [Source:UniProtKB/TrEMBL;Acc:B8A1P7]	M2	0.975248	9	154686173	154691940	GRMZM2G700148	Hub	-	Uncharacterized protein [Source:UniProtKB/TrEMBL;Acc:K7W3I4]	M2
block2	1	3022700	3026799	GRMZM2G436226	-	-	-	M2	0.906253	9	154654394	154663889	GRMZM2G393471	-	-	Uncharacterized protein [Source:UniProtKB/TrEMBL;Acc:K7VHY7]	M2
block3	###
block3	1	3441861	3444671	GRMZM2G055880	-	-	-	-	0.931931	1	80065727	80092865	GRMZM2G064804	-	-	Uncharacterized protein [Source:UniProtKB/TrEMBL;Acc:C0P9W0]	-
block3	1	3462449	3463874	GRMZM2G055698	-	-	Membrane protein; Uncharacterized protein [Source:UniProtKB/TrEMBL;Acc:B4FQY5]	-	0.480572	1	80330024	80331717	GRMZM2G093962	-	-	Membrane protein [Source:UniProtKB/TrEMBL;Acc:B6U8Q7]	-
block3	1	3658563	3660734	GRMZM2G088482	-	-	Uncharacterized protein [Source:UniProtKB/TrEMBL;Acc:C0HIP5]	M3	-0.462744	1	80510521	80512408	GRMZM2G060257	-	-	Uncharacterized protein [Source:UniProtKB/TrEMBL;Acc:B7ZYR0]	M8
block3	1	3693187	3697808	GRMZM2G029713	-	-	-	-	-	1	80669022	80672782	GRMZM2G389194	-	-	-	-
block3	1	3728324	3728662	GRMZM2G320111	-	-	-	-	0.613473	1	80876133	80876762	GRMZM2G477287	-	ERF	-	-
block3	1	3731392	3736130	GRMZM2G030567	-	-	-	-	0.389783	1	80929532	80932569	GRMZM2G087878	-	-	Uncharacterized protein [Source:UniProtKB/TrEMBL;Acc:C0PFA4]	-
block3	1	Arial	3883683	GRMZM2G008773	-	-	LysM domain containing protein [Source:UniProtKB/TrEMBL;Acc:B6TQ19]	M1	0.224262	1	80962028	80962381	GRMZM2G434514	-	-	-	-
block3	1	4035612	4039536	GRMZM2G312438	-	-	-	-	0.642781	1	80976420	80982055	GRMZM2G133943	-	-	-	M4
block3	1	4046681	4048927	GRMZM2G013986	-	-	Uncharacterized protein [Source:UniProtKB/TrEMBL;Acc:B4FZU2]	M3	0.922353	1	81115368	81117629	GRMZM2G430039	-	-	Subtilisin-like protease [Source:UniProtKB/TrEMBL;Acc:B6SWF4]	-
block4	###
block4	1	3872420	3876509	GRMZM2G008327	-	-	Cell division control protein 2 homolog [Source:UniProtKB/Swiss-Prot;Acc:P23111]	-	0.896667	9	154360175	154363054	GRMZM2G143213	-	-	Putative cyclin-dependent kinase A family protein; Uncharacterized protein [Source:UniProtKB/TrEMBL;Acc:B4FLM0]	-
block4	1	3877178	3880008	GRMZM2G008710	-	-	Uncharacterized protein [Source:UniProtKB/TrEMBL;Acc:B4FHP1]	-	0.792579	9	154356944	154359296	GRMZM2G143244	-	-	Uncharacterized protein [Source:UniProtKB/TrEMBL;Acc:B4FUL5]	-
block4	1	4012204	4016176	GRMZM2G087207	-	-	Uncharacterized protein [Source:UniProtKB/TrEMBL;Acc:C4J040]	-	0.69427	9	154290827	154295547	GRMZM2G106263	-	-	Hydroxymethylglutaryl-CoA synthase; Putative hydroxymethylglutaryl-CoA synthase family protein isoform 1; Putative hydroxymethylglutaryl-CoA synthase family protein isoform 2; Putative hydroxymethylglutaryl-CoA synthase family protein isoform 3 [Source:UniProtKB/TrEMBL;Acc:B6U9M4]	-
block4	1	4046681	4048927	GRMZM2G013986	-	-	Uncharacterized protein [Source:UniProtKB/TrEMBL;Acc:B4FZU2]	M3	-	9	154285969	154288542	GRMZM2G106401	-	-	-	-
block4	1	4241971	4245996	GRMZM2G406204	-	NAC	-	-	0.850837	9	154227866	154231730	GRMZM2G174070	-	NAC	Putative NAC domain transcription factor superfamily protein; Uncharacterized protein [Source:UniProtKB/TrEMBL;Acc:B8A0L4]	-
block4	1	4282438	4283906	GRMZM2G169402	-	-	Putative uncharacterized protein [Source:UniProtKB/TrEMBL;Acc:B6U0J7]	-	0.319061	9	154214551	154216901	GRMZM2G472780	-	-	Uncharacterized protein [Source:UniProtKB/TrEMBL;Acc:K7W3D9]	-
block4	1	4284850	4287038	GRMZM2G473389	-	-	-	-	-0.17877	9	154186879	154189116	GRMZM2G116681	-	-	Ngg1 interacting factor 3 like 1 binding protein 1 isoform 1; Uncharacterized protein [Source:UniProtKB/TrEMBL;Acc:B6TNG8]	-
block4	1	4347924	4351878	GRMZM2G104468	-	-	Uncharacterized protein [Source:UniProtKB/TrEMBL;Acc:C4J5M4]	M1	0.944802	9	154152763	154156225	GRMZM2G171595	-	-	Uncharacterized protein [Source:UniProtKB/TrEMBL;Acc:C0PFK7]	-
block5	###
block5	1	4439468	4440471	GRMZM2G136859	-	-	Metal ion binding protein [Source:UniProtKB/TrEMBL;Acc:B6T4Q0]	M1	0.4211	1	83799822	83800710	GRMZM2G097188	-	-	-	-
block5	1	4541566	4542549	GRMZM2G082227	-	B3	-	-	-0.305734	1	83653655	83654476	GRMZM2G125095	-	B3	-	-
block5	1	4595081	4597982	GRMZM2G341934	-	-	Uncharacterized protein [Source:UniProtKB/TrEMBL;Acc:B4FAL5]	-	0.609108	1	83532092	83533421	GRMZM2G085198	-	-	Uncharacterized protein [Source:UniProtKB/TrEMBL;Acc:C0HFN4]	-
block5	1	4760983	4765716	GRMZM2G475380	-	-	-	-	0.289725	1	83410309	83413858	GRMZM2G099467	-	-	Gibberellin 20 oxidase 2; Uncharacterized protein [Source:UniProtKB/TrEMBL;Acc:B4FZ24]	M3
block5	1	4975470	4977690	GRMZM2G070047	-	-	Ubiquitin-conjugating enzyme E2 I [Source:UniProtKB/TrEMBL;Acc:B6SIV2]	-	0.17408	1	83187156	83188817	GRMZM2G312693	-	-	-	-
block5	1	5039441	5041147	GRMZM2G159477	-	-	Uncharacterized protein [Source:UniProtKB/TrEMBL;Acc:B4FKE5]	M7	-0.191617	1	83020044	83021304	GRMZM5G867121	-	-	-	-
block5	1	5081877	5086049	GRMZM2G327059	-	HB	BEL1-related homeotic protein 14 [Source:UniProtKB/TrEMBL;Acc:B6SZ15]	-	0.947088	1	82922112	82926624	GRMZM2G064466	-	HB	Bell-like homeodomain protein 3 [Source:UniProtKB/TrEMBL;Acc:B6SWE5]	M3
block5	1	5330294	5331223	AC213773.4_FG003	-	-	-	-	-	1	82686383	82687078	GRMZM2G039880	-	-	Uncharacterized protein [Source:UniProtKB/TrEMBL;Acc:C0PP22]	-
block5	1	5401447	5404808	GRMZM2G176604	-	-	Uncharacterized protein [Source:UniProtKB/TrEMBL;Acc:C0PCX6]	-	-	1	82398779	82401662	GRMZM2G418289	-	-	Uncharacterized protein [Source:UniProtKB/TrEMBL;Acc:C4IZH3]	-
block5	1	5438314	5444737	GRMZM2G476107	-	-	Angustifolia [Source:UniProtKB/TrEMBL;Acc:B6U1W6]	M2	0.900284	1	82387444	82397115	GRMZM2G418294	-	-	-	-
block5	1	5511234	5511977	GRMZM2G055737	-	OFP	Plant-specific domain TIGR01568 family protein [Source:UniProtKB/TrEMBL;Acc:B6SH05]	-	0.232285	1	82197775	82199839	GRMZM2G039312	-	OFP	-	-
block5	1	5524740	5525691	GRMZM2G055704	-	-	-	M4	0.232536	1	82163852	82164755	GRMZM2G132690	-	-	-	M3
block5	1	5738645	5740924	GRMZM2G428184	-	bZIP	DNA binding protein [Source:UniProtKB/TrEMBL;Acc:B6U2P4]	-	0.799511	1	81928565	81930709	GRMZM2G353553	-	bZIP	Uncharacterized protein [Source:UniProtKB/TrEMBL;Acc:B4FDP1]	M8
block6	###
block6	1	4742612	4744173	GRMZM2G475289	-	bHLH	-	M2	0.889959	9	154113363	154114465	GRMZM2G171464	-	bHLH	Putative HLH DNA-binding domain superfamily protein [Source:UniProtKB/TrEMBL;Acc:K7WHF4]	-
block6	1	4745847	4746395	GRMZM2G475296	-	-	-	-	-	9	154112170	154112481	GRMZM2G171460	-	-	-	-
block6	1	4856067	4870767	GRMZM2G026223	-	MIKC	MADS-box transcription factor 56 [Source:UniProtKB/TrEMBL;Acc:B6T709]	-	0.867819	9	154083280	154102115	GRMZM2G171365	-	MIKC	MADS1 [Source:UniProtKB/TrEMBL;Acc:K7VM30]	M1
block6	1	4975470	4977690	GRMZM2G070047	-	-	Ubiquitin-conjugating enzyme E2 I [Source:UniProtKB/TrEMBL;Acc:B6SIV2]	-	0.803293	9	154049987	154054525	GRMZM2G063931	-	-	Putative ubiquitin-conjugating enzyme family; Ubiquitin-conjugating enzyme E2 I [Source:UniProtKB/TrEMBL;Acc:B6TAV9]	-
block6	1	4991190	4995988	GRMZM2G159427	-	-	-	-	0.764515	9	154042550	154046163	GRMZM2G064005	-	-	Uncharacterized protein [Source:UniProtKB/TrEMBL;Acc:K7VM25]	-
block6	1	5003668	5007370	GRMZM2G159431	-	HB	Homeobox protein knotted-1-like 1 [Source:UniProtKB/Swiss-Prot;Acc:P56659]	M7	0.928539	9	154008392	154011431	GRMZM2G060507	-	HB	Putative knotted-like transcription factor family protein [Source:UniProtKB/TrEMBL;Acc:K7WHE3]	-
block6	1	5238267	5240831	GRMZM2G165422	-	-	Uncharacterized protein [Source:UniProtKB/TrEMBL;Acc:C0PGT7]	-	-0.876487	9	153940387	153944062	GRMZM2G317938	-	-	Uncharacterized protein [Source:UniProtKB/TrEMBL;Acc:C4J566]	-
block7	###
block7	1	5374021	5375939	GRMZM2G090051	-	-	-	-	-	1	6347072	6348308	GRMZM5G826824	-	-	-	-
block7	1	5391012	5397120	GRMZM2G089860	-	-	Uncharacterized protein [Source:UniProtKB/TrEMBL;Acc:B4FIE8]	-	0.134079	1	6349023	6355131	GRMZM5G812553	-	-	Uncharacterized protein [Source:UniProtKB/TrEMBL;Acc:B4FIE8]	-
block7	1	5401447	5404808	GRMZM2G176604	-	-	Uncharacterized protein [Source:UniProtKB/TrEMBL;Acc:C0PCX6]	-	-	1	6358314	6361675	GRMZM2G014366	-	-	Uncharacterized protein [Source:UniProtKB/TrEMBL;Acc:C0PCX6]	-
block7	1	5406708	5410313	GRMZM2G176585	-	-	Putative uncharacterized protein [Source:UniProtKB/TrEMBL;Acc:B6U5Z1]	-	-	1	6363575	6367178	GRMZM5G899119	-	-	Putative uncharacterized protein [Source:UniProtKB/TrEMBL;Acc:B6U5Z1]	-
block7	1	5428712	5432813	GRMZM2G176558	-	-	Putative uncharacterized protein [Source:UniProtKB/TrEMBL;Acc:B6SM20]	M6	-0.404718	1	6379438	6383153	GRMZM5G881029	-	-	-	-
block7	1	5435299	5436419	GRMZM2G176548	-	-	Putative uncharacterized protein [Source:UniProtKB/TrEMBL;Acc:B6U5F2]	M3	-0.012	1	6384552	6384731	GRMZM2G022907	-	-	-	-
block7	1	5438314	5444737	GRMZM2G476107	-	-	Angustifolia [Source:UniProtKB/TrEMBL;Acc:B6U1W6]	M2	0.107865	1	6387413	6392497	GRMZM5G841360	-	-	-	-
block8	###
block8	1	5374021	5375939	GRMZM2G090051	-	-	-	-	0.426626	9	153962349	153963743	GRMZM2G382534	-	-	Beta-carotene hydroxylase [Source:UniProtKB/TrEMBL;Acc:B6SXU9]	M8
block8	1	5391012	5397120	GRMZM2G089860	-	-	Uncharacterized protein [Source:UniProtKB/TrEMBL;Acc:B4FIE8]	-	0.291127	9	153957568	153960709	GRMZM2G382537	-	-	Uncharacterized protein [Source:UniProtKB/TrEMBL;Acc:K7VQJ7]	-
block8	1	5401447	5404808	GRMZM2G176604	-	-	Uncharacterized protein [Source:UniProtKB/TrEMBL;Acc:C0PCX6]	-	-	9	153940387	153944062	GRMZM2G317938	-	-	Uncharacterized protein [Source:UniProtKB/TrEMBL;Acc:C4J566]	-
block8	1	5406708	5410313	GRMZM2G176585	-	-	Putative uncharacterized protein [Source:UniProtKB/TrEMBL;Acc:B6U5Z1]	-	-	9	153934340	153939407	GRMZM2G317931	-	-	Uncharacterized protein [Source:UniProtKB/TrEMBL;Acc:B6TE26]	-
block8	1	5428712	5432813	GRMZM2G176558	-	-	Putative uncharacterized protein [Source:UniProtKB/TrEMBL;Acc:B6SM20]	M6	0.638846	9	153881022	153886246	GRMZM2G092281	-	-	Hemolysin [Source:UniProtKB/TrEMBL;Acc:B6SVJ7]	-
block8	1	5532146	5536263	GRMZM2G055575	-	-	Uncharacterized protein [Source:UniProtKB/TrEMBL;Acc:C0P3A2]	M3	0.782141	9	153828454	153832594	GRMZM2G051103	-	-	Putative CBL-interacting protein kinase family protein; Uncharacterized protein [Source:UniProtKB/TrEMBL;Acc:C0P6L2]	-
block8	1	5625641	5627663	GRMZM2G025552	-	-	Cell growth defect factor 2 [Source:UniProtKB/TrEMBL;Acc:B6SQ79]	M1	0.823655	9	153811595	153813783	GRMZM2G051009	-	-	Cell growth defect factor 2 [Source:UniProtKB/TrEMBL;Acc:K7W3A1]	-
block8	1	5629722	5632287	GRMZM2G025642	-	NAC	Secondary wall NAC transcription factor 5; Uncharacterized protein [Source:UniProtKB/TrEMBL;Acc:C0PCP8]	M1	0.955642	9	153803267	153803938	GRMZM2G172053	-	-	Uncharacterized protein [Source:UniProtKB/TrEMBL;Acc:K7VM06]	-
block8	1	5738645	5740924	GRMZM2G428184	-	bZIP	DNA binding protein [Source:UniProtKB/TrEMBL;Acc:B6U2P4]	-	0.259202	9	153788506	153790144	GRMZM2G473274	-	bZIP	Putative bZIP transcription factor superfamily protein [Source:UniProtKB/TrEMBL;Acc:K7WHC4]	-
block8	1	5741477	5746326	GRMZM2G129243	-	-	-	M1	0.952062	9	153782544	153787955	GRMZM2G172021	-	-	SMAD/FHA domain-containing family protein isoform 1; SMAD/FHA domain-containing family protein isoform 2 [Source:UniProtKB/TrEMBL;Acc:K7VQI3]	-
block8	1	5803583	5806384	GRMZM2G371137	-	-	-	-	0.917486	9	153777605	153781245	GRMZM2G172014	-	-	Putative leucine-rich repeat transmembrane protein kinase family protein [Source:UniProtKB/TrEMBL;Acc:K7VM01]	-
block9	###
block9	1	6347072	6348308	GRMZM5G826824	-	-	-	-	-	1	5374021	5375939	GRMZM2G090051	-	-	-	-
block9	1	6349023	6355131	GRMZM5G812553	-	-	Uncharacterized protein [Source:UniProtKB/TrEMBL;Acc:B4FIE8]	-	0.134079	1	5391012	5397120	GRMZM2G089860	-	-	Uncharacterized protein [Source:UniProtKB/TrEMBL;Acc:B4FIE8]	-
block9	1	6358314	6361675	GRMZM2G014366	-	-	Uncharacterized protein [Source:UniProtKB/TrEMBL;Acc:C0PCX6]	-	-	1	5401447	5404808	GRMZM2G176604	-	-	Uncharacterized protein [Source:UniProtKB/TrEMBL;Acc:C0PCX6]	-
block9	1	6363575	6367178	GRMZM5G899119	-	-	Putative uncharacterized protein [Source:UniProtKB/TrEMBL;Acc:B6U5Z1]	-	-	1	5406708	5410313	GRMZM2G176585	-	-	Putative uncharacterized protein [Source:UniProtKB/TrEMBL;Acc:B6U5Z1]	-
block9	1	6379438	6383153	GRMZM5G881029	-	-	-	-	-0.404718	1	5428712	5432813	GRMZM2G176558	-	-	Putative uncharacterized protein [Source:UniProtKB/TrEMBL;Acc:B6SM20]	M6
block9	1	6384552	6384731	GRMZM2G022907	-	-	-	-	-0.012	1	5435299	5436419	GRMZM2G176548	-	-	Putative uncharacterized protein [Source:UniProtKB/TrEMBL;Acc:B6U5F2]	M3
block9	1	6387413	6392497	GRMZM5G841360	-	-	-	-	0.107865	1	5438314	5444737	GRMZM2G476107	-	-	Angustifolia [Source:UniProtKB/TrEMBL;Acc:B6U1W6]	M2
block10	###
block10	1	6347072	6348308	GRMZM5G826824	-	-	-	-	-	9	153962349	153963743	GRMZM2G382534	-	-	Beta-carotene hydroxylase [Source:UniProtKB/TrEMBL;Acc:B6SXU9]	M8
block10	1	6349023	6355131	GRMZM5G812553	-	-	Uncharacterized protein [Source:UniProtKB/TrEMBL;Acc:B4FIE8]	-	0.240044	9	153957568	153960709	GRMZM2G382537	-	-	Uncharacterized protein [Source:UniProtKB/TrEMBL;Acc:K7VQJ7]	-
block10	1	6358314	6361675	GRMZM2G014366	-	-	Uncharacterized protein [Source:UniProtKB/TrEMBL;Acc:C0PCX6]	-	-	9	153940387	153944062	GRMZM2G317938	-	-	Uncharacterized protein [Source:UniProtKB/TrEMBL;Acc:C4J566]	-
block10	1	6363575	6367178	GRMZM5G899119	-	-	Putative uncharacterized protein [Source:UniProtKB/TrEMBL;Acc:B6U5Z1]	-	-	9	153934340	153939407	GRMZM2G317931	-	-	Uncharacterized protein [Source:UniProtKB/TrEMBL;Acc:B6TE26]	-
block10	1	6379438	6383153	GRMZM5G881029	-	-	-	-	-0.0694213	9	153881022	153886246	GRMZM2G092281	-	-	Hemolysin [Source:UniProtKB/TrEMBL;Acc:B6SVJ7]	-
block10	1	6550506	6561486	GRMZM2G137367	-	-	-	-	-0.051494	9	153814299	153818718	GRMZM2G051032	-	-	Uncharacterized protein [Source:UniProtKB/TrEMBL;Acc:K7VQI8]	-
block10	1	6776494	6778230	GRMZM2G092813	-	-	Acyl-activating enzyme 11 [Source:UniProtKB/TrEMBL;Acc:B6SV29]	M3	0.0582501	9	153696365	153698098	GRMZM2G075417	-	-	Putative AMP-dependent synthetase and ligase superfamily protein [Source:UniProtKB/TrEMBL;Acc:K7VHQ0]	-
block11	###
block11	1	6842842	6845321	GRMZM2G392956	-	-	-	-	0.953094	9	151754772	151768628	GRMZM2G120975	-	-	Uncharacterized protein [Source:UniProtKB/TrEMBL;Acc:K7VLM3]	-
block11	1	7034458	7039627	GRMZM2G020548	-	-	-	-	0.07585	9	151827602	151833085	GRMZM2G310155	-	-	Uncharacterized protein [Source:UniProtKB/TrEMBL;Acc:B4FW55]	-
block11	1	7186691	7191780	GRMZM2G057158	-	-	Uncharacterized protein [Source:UniProtKB/TrEMBL;Acc:C0PFI6]	-	0.763176	9	151906598	151911421	GRMZM2G127101	-	-	Ubiquilin-1; Uncharacterized protein [Source:UniProtKB/TrEMBL;Acc:B6TNT9]	-
block11	1	7353283	7354452	GRMZM2G095968	-	-	Uncharacterized protein [Source:UniProtKB/TrEMBL;Acc:C4J9L0]	-	0.057656	9	151918803	151921694	GRMZM2G127072	-	-	Uncharacterized protein [Source:UniProtKB/TrEMBL;Acc:C0PJ95]	-
block11	1	7391928	7396122	GRMZM2G099598	-	-	Uncharacterized protein [Source:UniProtKB/TrEMBL;Acc:B4FVV1]	-	0.479065	9	151928827	151932645	GRMZM2G127050	-	-	Uncharacterized protein [Source:UniProtKB/TrEMBL;Acc:C4J4J0]	-
block11	1	7398309	7402723	GRMZM2G099454	-	-	Uncharacterized protein [Source:UniProtKB/TrEMBL;Acc:B4F9D5]	M3	-	9	151934313	151934597	AC194032.3_FG017	-	-	-	-
block11	1	7451814	7453661	GRMZM2G092719	-	-	Uncharacterized protein [Source:UniProtKB/TrEMBL;Acc:B4FTD2]	-	0.954299	9	151936385	151938021	GRMZM2G126821	-	-	Uncharacterized protein [Source:UniProtKB/TrEMBL;Acc:B4FSQ4]	-
block11	1	7483742	7485371	GRMZM2G059428	-	NAC	-	M3	0.27763	9	151938983	151940211	GRMZM2G126817	-	NAC	Putative NAC domain transcription factor superfamily protein [Source:UniProtKB/TrEMBL;Acc:K7WH16]	-
block11	1	7555923	7560789	GRMZM2G110345	-	-	-	M3	0.794309	9	151953285	151957938	GRMZM2G126812	-	-	Uncharacterized protein [Source:UniProtKB/TrEMBL;Acc:K7W301]	-
block11	1	7819791	7821078	GRMZM2G119499	-	-	Uncharacterized protein [Source:UniProtKB/TrEMBL;Acc:B4FV03]	M10	0.922301	9	151976899	151977815	GRMZM2G126781	-	-	Uncharacterized protein [Source:UniProtKB/TrEMBL;Acc:K7WH19]	M10
block11	1	8025540	8026655	GRMZM2G075701	-	-	Uncharacterized protein [Source:UniProtKB/TrEMBL;Acc:B4FB47]	-	0.849646	9	151998651	151999763	GRMZM2G126682	-	-	24-methylenesterol C-methyltransferase 2; Uncharacterized protein [Source:UniProtKB/TrEMBL;Acc:C0HFI1]	-
block11	1	8094752	8097145	GRMZM2G176523	-	-	Tetratricopeptide repeat (TPR)-like superfamily protein [Source:Projected from Arabidopsis thaliana (AT4G35130) TAIR;Acc:AT4G35130]	-	-	9	152024468	152024689	GRMZM2G009754	-	-	-	-
block11	1	8131656	8139812	GRMZM2G176397	-	-	Uncharacterized protein [Source:UniProtKB/TrEMBL;Acc:C0HEA9]	-	0.928566	9	152030517	152034687	GRMZM2G009808	-	-	Uncharacterized protein [Source:UniProtKB/TrEMBL;Acc:C0HER4]	-
block11	1	8279338	8284133	GRMZM5G891266	-	Orphans	Uncharacterized protein [Source:UniProtKB/TrEMBL;Acc:B7ZYA2]	M1	0.718004	9	152082724	152085659	GRMZM2G010017	-	Orphans	Protein phosphatase 2C; Protein phosphatase 2C isoform 1; Protein phosphatase 2C isoform 2; Protein phosphatase 2C isoform 3; Uncharacterized protein [Source:UniProtKB/TrEMBL;Acc:B4F9M4]	-
block11	1	8285569	8288645	AC155624.2_FG011	-	-	Putative uncharacterized protein [Source:UniProtKB/TrEMBL;Acc:B6STV3]	-	0.955253	9	152086552	152089776	GRMZM2G010490	-	-	Uncharacterized protein [Source:UniProtKB/TrEMBL;Acc:B4FET3]	-
block11	1	8337774	8346631	GRMZM2G018417	-	-	Uncharacterized protein [Source:UniProtKB/TrEMBL;Acc:B4FB25]	-	-0.441611	9	152241339	152243834	GRMZM2G059937	-	-	Outer membrane protein porin; Outer mitochondrial membrane protein porin; Uncharacterized protein [Source:UniProtKB/TrEMBL;Acc:B6T1E3]	-
block11	1	8443119	8445863	GRMZM2G157510	-	-	Uncharacterized protein [Source:UniProtKB/TrEMBL;Acc:C4JAE2]	-	0.953724	9	152252650	152255419	GRMZM2G358931	-	-	Cyclin dependent kinase inhibitor; Uncharacterized protein [Source:UniProtKB/TrEMBL;Acc:B4FGI1]	-
block11	1	8531269	8532684	GRMZM2G172758	-	-	Uncharacterized protein [Source:UniProtKB/TrEMBL;Acc:C0PBT2]	M1	0.958541	9	152309163	152310648	GRMZM2G150408	Hub	-	Uncharacterized protein [Source:UniProtKB/TrEMBL;Acc:C4JAR7]	M1
block11	1	8612272	8615016	GRMZM2G171181	-	-	60S ribosomal protein L23; Uncharacterized protein [Source:UniProtKB/TrEMBL;Acc:B4FGL4]	-	0.805826	9	152314298	152316239	GRMZM2G150058	-	-	60S ribosomal protein L23; Uncharacterized protein [Source:UniProtKB/TrEMBL;Acc:B4FGL4]	M1
block11	1	8628195	8630977	GRMZM2G474258	-	Orphans	-	M4	0.851557	9	152320558	152322635	GRMZM2G057529	-	Orphans	CCT motif family protein; Uncharacterized protein [Source:UniProtKB/TrEMBL;Acc:B4FFD4]	-
block11	1	8782481	8816588	GRMZM2G057694	-	-	-	-	-	9	152330151	152331782	GRMZM2G057514	-	-	Putative cytochrome P450 superfamily protein [Source:UniProtKB/TrEMBL;Acc:K7VQ71]	-
block11	1	8967584	8971174	GRMZM2G046932	-	-	Uncharacterized protein [Source:UniProtKB/TrEMBL;Acc:C0PF32]	-	0.342369	9	152347959	152351198	GRMZM2G057491	-	-	Glutamyl-tRNA synthetase, cytoplasmic [Source:UniProtKB/TrEMBL;Acc:K7VHH0]	-
block11	1	9045312	9047516	GRMZM2G149257	-	-	60S ribosomal protein L21; Uncharacterized protein [Source:UniProtKB/TrEMBL;Acc:B4FCL6]	M1	0.889924	9	152399968	152401669	GRMZM2G089421	-	-	60S ribosomal protein L21; Uncharacterized protein [Source:UniProtKB/TrEMBL;Acc:C0P2E2]	M1
block11	1	9210937	9212108	GRMZM2G054111	-	MYB	-	-	0.4799	9	152403229	152404314	GRMZM2G089686	-	MYB	MYB305; Putative MYB DNA-binding domain superfamily protein [Source:UniProtKB/TrEMBL;Acc:B6T635]	-
block12	###
block12	1	7186691	7191780	GRMZM2G057158	-	-	Uncharacterized protein [Source:UniProtKB/TrEMBL;Acc:C0PFI6]	-	0.0762962	1	84930054	84934345	GRMZM2G136769	-	-	Uncharacterized protein [Source:UniProtKB/TrEMBL;Acc:C0P3N5]	-
block12	1	7353283	7354452	GRMZM2G095968	-	-	Uncharacterized protein [Source:UniProtKB/TrEMBL;Acc:C4J9L0]	-	-0.165718	1	85028216	85029568	GRMZM2G026147	-	-	Expansin-like 3; Uncharacterized protein [Source:UniProtKB/TrEMBL;Acc:B4FL59]	M1
block12	1	7384593	7385669	GRMZM2G399948	-	-	-	M1	0.640271	1	85038834	85039775	GRMZM2G327907	-	-	-	-
block12	1	7391928	7396122	GRMZM2G099598	-	-	Uncharacterized protein [Source:UniProtKB/TrEMBL;Acc:B4FVV1]	-	-0.886257	1	85064207	85069846	GRMZM2G026767	-	-	Uncharacterized protein [Source:UniProtKB/TrEMBL;Acc:B4FM36]	-
block12	1	7398309	7402723	GRMZM2G099454	-	-	Uncharacterized protein [Source:UniProtKB/TrEMBL;Acc:B4F9D5]	M3	-0.144559	1	85723976	85724863	GRMZM2G474129	-	-	-	-
block13	###
block13	1	10541947	10544320	GRMZM2G028521	-	-	Uncharacterized protein [Source:UniProtKB/TrEMBL;Acc:B4FMP1]	M1	0.764232	4	170438408	170440079	GRMZM2G073954	-	-	Arsenite transport subunit B; Uncharacterized protein [Source:UniProtKB/TrEMBL;Acc:B6SY85]	M3
block13	1	10672813	10677168	GRMZM2G043799	-	-	Uncharacterized protein [Source:UniProtKB/TrEMBL;Acc:C0P2A5]	M3	0.861668	4	170739694	170741413	GRMZM2G473411	-	-	Uncharacterized protein [Source:UniProtKB/TrEMBL;Acc:K7U0X9]	M3
block13	1	10825062	10825892	GRMZM2G092542	-	LBD	Rootless concerning crown and seminal lateral roots [Source:UniProtKB/TrEMBL;Acc:A5H448]	-	0.179544	4	170838449	170839228	GRMZM2G075499	-	LBD	Putative LOB domain-containing family protein [Source:UniProtKB/TrEMBL;Acc:K7U8R9]	-
block13	1	10959046	10962925	GRMZM2G358279	-	-	Uncharacterized protein [Source:UniProtKB/TrEMBL;Acc:B4G0Z0]	-	0.628944	4	170880823	170884541	GRMZM2G146207	-	-	Uncharacterized protein [Source:UniProtKB/TrEMBL;Acc:K7UZU3]	-
block13	1	10969662	10970603	GRMZM2G056786	-	-	Uncharacterized protein [Source:UniProtKB/TrEMBL;Acc:B4FU11]	M7	-	4	170885090	170886022	GRMZM2G146228	-	-	Putative RING zinc finger domain superfamily protein; Uncharacterized protein [Source:UniProtKB/TrEMBL;Acc:C0P6R2]	-
block14	###
block14	1	10541947	10544320	GRMZM2G028521	-	-	Uncharacterized protein [Source:UniProtKB/TrEMBL;Acc:B4FMP1]	M1	0.471818	5	31562860	31565125	GRMZM2G347174	Hub	-	-	M4
block14	1	10589279	10591605	GRMZM2G150867	-	-	Ubiquitin-conjugating enzyme E2-21 kDa 1 [Source:UniProtKB/TrEMBL;Acc:B6UHU0]	-	0.398494	5	31668272	31671390	GRMZM2G146374	-	-	Uncharacterized protein [Source:UniProtKB/TrEMBL;Acc:B4FFL4]	-
block14	1	10988032	10988424	AC198979.4_FG009	-	ERF	-	M3	0.911532	5	31877869	31878282	GRMZM2G024871	-	ERF	-	-
block14	1	11209816	11211390	GRMZM2G070087	-	-	Uncharacterized protein [Source:UniProtKB/TrEMBL;Acc:C4JC09]	-	-0.1168	5	31901106	31902725	GRMZM2G326707	-	-	Uncharacterized protein [Source:UniProtKB/TrEMBL;Acc:B4FSY5]	M3
block14	1	11398464	11401221	GRMZM2G703490	-	-	-	M2	0.795645	5	32109702	32114768	AC233949.1_FG004	-	-	Cell division cycle protein 48 [Source:UniProtKB/TrEMBL;Acc:F8UV61]	-
block14	1	11474011	11475459	GRMZM2G086163	-	-	Metal ion binding protein [Source:UniProtKB/TrEMBL;Acc:B6TWN1]	M7	-0.089932	5	32280369	32282176	GRMZM2G089873	-	-	-	-
block14	1	11479972	11486784	GRMZM2G086072	-	E2F/DP	Transcription factor Dp-1 [Source:UniProtKB/TrEMBL;Acc:B6TKJ8]	-	0.837887	5	32444693	32481968	GRMZM2G139024	-	E2F/DP	E2F-DP transcription factor; Uncharacterized protein [Source:UniProtKB/TrEMBL;Acc:B4FHH8]	-
block15	###
block15	1	10585972	10587498	GRMZM2G150915	-	-	Putative uncharacterized protein [Source:UniProtKB/TrEMBL;Acc:B6SIA3]	M4	0.92204	9	152707875	152708752	AC149818.2_FG005	-	-	Uncharacterized protein [Source:UniProtKB/TrEMBL;Acc:K7VQ97]	M4
block15	1	10589279	10591605	GRMZM2G150867	-	-	Ubiquitin-conjugating enzyme E2-21 kDa 1 [Source:UniProtKB/TrEMBL;Acc:B6UHU0]	-	0.284257	9	152709491	152711812	AC149818.2_FG006	-	-	Putative ubiquitin-conjugating enzyme family; Uncharacterized protein [Source:UniProtKB/TrEMBL;Acc:B4FIK1]	-
block15	1	10825062	10825892	GRMZM2G092542	-	LBD	Rootless concerning crown and seminal lateral roots [Source:UniProtKB/TrEMBL;Acc:A5H448]	-	-0.172385	9	152747407	152748234	AC149818.2_FG009	-	LBD	Putative LOB domain-containing family protein; RTCS-like protein [Source:UniProtKB/TrEMBL;Acc:A5H449]	-
block15	1	10990724	10997187	GRMZM2G056870	-	-	Proteasome subunit alpha type [Source:UniProtKB/TrEMBL;Acc:B6TJB6]	-	0.973564	9	152757101	152761257	AC149475.2_FG003	-	-	Proteasome subunit alpha type [Source:UniProtKB/TrEMBL;Acc:B6T504]	-
block15	1	11295595	11298152	GRMZM2G401342	-	-	-	-	0.0304609	9	152791245	152801912	AC149475.2_FG005	Hub	C2H2	Uncharacterized protein [Source:UniProtKB/TrEMBL;Acc:K7WH61]	M2
block15	1	11299653	11300336	AC209858.4_FG004	-	-	Uncharacterized protein [Source:UniProtKB/TrEMBL;Acc:B4FIL7]	-	0.688912	9	152822528	152823205	AC149475.2_FG007	-	-	N-acetyltransferase; Uncharacterized protein [Source:UniProtKB/TrEMBL;Acc:B6SUK9]	-
block15	1	11398464	11401221	GRMZM2G703490	-	-	-	M2	0.836922	9	152900443	152904689	GRMZM2G063060	-	-	Uncharacterized protein [Source:UniProtKB/TrEMBL;Acc:K7VQA7]	-
block15	1	11445201	11445711	GRMZM5G863105	-	-	-	-	0.00931886	9	152908374	152914579	GRMZM2G362088	-	-	Ras protein RHN1; Ras-related protein RHN1; Uncharacterized protein [Source:UniProtKB/TrEMBL;Acc:B6TCI5]	-
block15	1	11474011	11475459	GRMZM2G086163	-	-	Metal ion binding protein [Source:UniProtKB/TrEMBL;Acc:B6TWN1]	M7	0.112345	9	152918806	152920166	GRMZM2G063342	-	-	Metal ion binding protein [Source:UniProtKB/TrEMBL;Acc:K7VLV4]	M1
block15	1	11479972	11486784	GRMZM2G086072	-	E2F/DP	Transcription factor Dp-1 [Source:UniProtKB/TrEMBL;Acc:B6TKJ8]	-	0.951922	9	152941454	152945867	GRMZM2G063387	-	E2F-DP	Uncharacterized protein [Source:UniProtKB/TrEMBL;Acc:C0PCD8]	-
block15	1	11523432	11524839	GRMZM2G122816	Hub	-	-	M4	0.997321	9	152946953	152948388	GRMZM2G063435	Hub	-	Uncharacterized protein [Source:UniProtKB/TrEMBL;Acc:K7VQB0]	M4
block15	1	11879287	11880323	GRMZM2G073373	Hub	-	-	M8	-0.0188652	9	153060365	153061350	AC233901.1_FG008	-	-	Uncharacterized protein [Source:UniProtKB/TrEMBL;Acc:K7WH77]	-
block15	1	11908501	11941129	GRMZM2G140339	-	-	-	M4	0.889416	9	153074388	153077419	AC233901.1_FG004	-	-	Uncharacterized protein [Source:UniProtKB/TrEMBL;Acc:K7W359]	-
block15	1	12149094	12150361	GRMZM2G075958	Hub	-	Uncharacterized protein [Source:UniProtKB/TrEMBL;Acc:B4FJP7]	M3	0.988548	9	153124848	153126099	GRMZM2G034243	-	-	Uncharacterized protein [Source:UniProtKB/TrEMBL;Acc:B4FWG2]	-
block15	1	12163312	12167273	GRMZM2G076062	-	-	Uncharacterized protein [Source:UniProtKB/TrEMBL;Acc:C0PHH0]	-	0.653213	9	153128368	153132589	GRMZM2G330019	-	-	Uncharacterized protein [Source:UniProtKB/TrEMBL;Acc:C0PDM1]	M2
block15	1	12199757	12205785	GRMZM2G397339	-	-	-	-	0.291219	9	153177042	153187708	GRMZM2G175463	-	-	Uncharacterized protein [Source:UniProtKB/TrEMBL;Acc:B4FI96]	-
block15	1	12306749	12313947	GRMZM2G038982	-	-	-	-	0.126588	9	153228493	153234876	GRMZM2G175563	-	-	Protein kinase domain superfamily protein [Source:UniProtKB/TrEMBL;Acc:K7VLX5]	M2
block15	1	12342701	12345865	GRMZM2G453111	-	-	-	-	0.927305	9	153306511	153309694	GRMZM2G115633	-	-	Putative RNA helicase family protein; Uncharacterized protein [Source:UniProtKB/TrEMBL;Acc:C0P7X4]	-
block15	1	12346279	12346590	GRMZM5G892771	-	-	-	-	-	9	153310267	153310368	GRMZM2G115633	-	-	Putative RNA helicase family protein; Uncharacterized protein [Source:UniProtKB/TrEMBL;Acc:C0P7X4]	-
block15	1	12496768	12497540	GRMZM2G166448	-	-	-	-	-	9	153463913	153464366	GRMZM2G330384	-	-	Uncharacterized protein [Source:UniProtKB/TrEMBL;Acc:K7VLY8]	M1
block16	###
block16	1	11209816	11211390	GRMZM2G070087	-	-	Uncharacterized protein [Source:UniProtKB/TrEMBL;Acc:C4JC09]	-	-0.285072	1	236840343	236841968	GRMZM2G154090	-	-	Inorganic phosphate transporter 1; Uncharacterized protein [Source:UniProtKB/TrEMBL;Acc:Q49B46]	M3
block16	1	11238000	11243888	GRMZM2G100707	-	-	Appr-1-p processing enzyme family protein [Source:UniProtKB/TrEMBL;Acc:B6U851]	-	0.945906	1	236863665	236879141	GRMZM5G836588	-	-	Appr-1-p processing enzyme family protein [Source:UniProtKB/TrEMBL;Acc:B6UEI4]	-
block16	1	11398464	11401221	GRMZM2G703490	-	-	-	M2	0.306786	1	237147078	237151996	GRMZM2G036765	-	-	Putative uncharacterized protein [Source:UniProtKB/TrEMBL;Acc:B6UD10]	-
block16	1	11474011	11475459	GRMZM2G086163	-	-	Metal ion binding protein [Source:UniProtKB/TrEMBL;Acc:B6TWN1]	M7	-0.0289984	1	237715289	237717314	GRMZM2G008290	-	-	Metal ion binding protein [Source:UniProtKB/TrEMBL;Acc:B6SZL4]	-
block16	1	11879287	11880323	GRMZM2G073373	Hub	-	-	M8	-0.0752814	1	237902157	237903194	GRMZM2G332412	-	-	-	-
block16	1	12096821	12104024	GRMZM2G000749	-	-	Uncharacterized protein [Source:UniProtKB/TrEMBL;Acc:C4IYF9]	-	-0.710016	1	238384075	238403071	GRMZM2G118917	-	-	Uncharacterized protein [Source:UniProtKB/TrEMBL;Acc:C0PCP0]	-
block16	1	12183618	12186272	GRMZM2G076423	-	-	Uncharacterized protein [Source:UniProtKB/TrEMBL;Acc:B4FGQ3]	-	0.758355	1	238809953	238811527	GRMZM2G119521	-	-	Uncharacterized protein [Source:UniProtKB/TrEMBL;Acc:C0PHB9]	M1
block16	1	12208463	12209068	GRMZM2G096252	-	OFP	-	-	0.451057	1	238872012	238872821	GRMZM2G095452	-	OFP	Putative uncharacterized protein [Source:UniProtKB/TrEMBL;Acc:B6U1L0]	M4
block16	1	12332779	12335417	GRMZM2G453148	-	-	-	-	0.171379	1	239455453	239455734	GRMZM2G011394	-	-	-	-
block17	###
block17	1	13548984	13549283	GRMZM2G169295	-	-	-	-	0.518047	9	153536700	153539177	GRMZM2G360025	-	-	Putative DUF593 domain containing family protein [Source:UniProtKB/TrEMBL;Acc:K7VQG3]	-
block17	1	13682380	13687902	GRMZM2G417455	-	-	Beta-galactosidase [Source:UniProtKB/TrEMBL;Acc:C0P7X9]	-	0.957887	9	153573867	153579170	GRMZM2G178106	-	-	Uncharacterized protein [Source:UniProtKB/TrEMBL;Acc:K7VHP1]	M2
block17	1	13789159	13803950	GRMZM2G314133	-	-	Uncharacterized protein [Source:UniProtKB/TrEMBL;Acc:B4FZF6]	M2	0.798835	9	153597535	153606017	GRMZM2G178120	-	-	Uncharacterized protein [Source:UniProtKB/TrEMBL;Acc:K7VHP4]	-
block17	1	13863274	13865221	GRMZM2G037912	-	-	-	-	0.998303	9	153682412	153684268	GRMZM2G075588	-	-	Putative vesicle-associated membrane protein family protein [Source:UniProtKB/TrEMBL;Acc:K7VLZ4]	M4
block17	1	13990141	13991652	GRMZM5G805973	-	-	-	-	-	9	153684913	153686262	GRMZM2G075563	-	-	Uncharacterized protein [Source:UniProtKB/TrEMBL;Acc:B4FI07]	-
block18	###
block18	1	14029955	14032229	GRMZM2G124042	-	-	-	-	0.485871	1	241559758	241566689	GRMZM2G064590	-	-	Uncharacterized protein [Source:UniProtKB/TrEMBL;Acc:C0PCR2]	-
block18	1	14093988	14099625	GRMZM2G124051	-	-	CCR4-NOT transcription complex subunit 6 [Source:UniProtKB/TrEMBL;Acc:B6SJQ2]	-	0.726996	1	241963133	241968351	GRMZM2G118467	-	-	Uncharacterized protein [Source:UniProtKB/TrEMBL;Acc:B7ZZ67]	-
block18	1	14112286	14115332	GRMZM2G424020	-	-	-	-	0.499465	1	242137765	242140586	GRMZM2G168222	-	-	-	M4
block18	1	14405531	14408334	GRMZM2G112793	-	-	-	M2	0.720407	1	242210427	242227834	GRMZM2G382077	-	-	Serine/threonine-protein phosphatase [Source:UniProtKB/TrEMBL;Acc:B6TM48]	-
block18	1	14409072	14411795	GRMZM2G412674	-	-	Kelch motif family protein [Source:UniProtKB/TrEMBL;Acc:B6SS62]	-	0.711018	1	242450941	242453703	GRMZM2G147402	-	-	Uncharacterized protein [Source:UniProtKB/TrEMBL;Acc:C0PD85]	-
block19	###
block19	1	14405531	14408334	GRMZM2G112793	-	-	-	M2	-0.408764	9	151740184	151745563	GRMZM2G420926	-	-	Serine/threonine-protein phosphatase [Source:UniProtKB/TrEMBL;Acc:B4F7Y0]	-
block19	1	14448422	14448676	GRMZM2G063304	-	-	-	-	-	9	151692453	151695812	GRMZM2G054969	-	-	Uncharacterized protein [Source:UniProtKB/TrEMBL;Acc:B4FS34]	M6
block19	1	14451959	14453396	GRMZM2G362960	-	-	-	-	0.760401	9	151665908	151667418	GRMZM5G833332	-	-	Uncharacterized protein [Source:UniProtKB/TrEMBL;Acc:K7VLL4]	-
block19	1	14547735	14550163	GRMZM2G091921	-	-	Ribosomal protein L32 containing protein; Uncharacterized protein [Source:UniProtKB/TrEMBL;Acc:B4FS67]	-	0.800061	9	151591669	151593743	GRMZM2G057950	-	-	Ribosomal protein L32 containing protein isoform 1; Ribosomal protein L32 containing protein isoform 2 [Source:UniProtKB/TrEMBL;Acc:K7VLL0]	-
block19	1	14624119	14638327	GRMZM2G026807	-	-	Ribulose-phosphate 3-epimerase [Source:UniProtKB/TrEMBL;Acc:B4FRQ1]	-	0.958436	9	151582951	151586239	GRMZM2G178960	-	-	Ribulose-phosphate 3-epimerase [Source:UniProtKB/TrEMBL;Acc:C0HIC1]	-
block19	1	14674426	14682684	GRMZM2G136113	-	-	-	-	0.440487	9	151578102	151581382	GRMZM2G178945	-	-	Uncharacterized protein [Source:UniProtKB/TrEMBL;Acc:K7VLK8]	-
block19	1	14804061	14808472	GRMZM2G162725	-	-	FUNCTIONS IN: molecular_function unknown; INVOLVED IN: biological_process unknown; LOCATED IN: cellular_component unknown; EXPRESSED IN: 24 plant structures; EXPRESSED DURING: 15 growth stages; CONTAINS InterPro DOMAIN/s: COG4 transport (InterPro:IP /.../7), Pentatricopeptide repeat (InterPro:IPR002885); BEST Arabidopsis thaliana protein match is: Pentatricopeptide repeat (PPR) superfamily protei…	-	0.917381	9	151566528	151576052	GRMZM2G178916	-	-	Uncharacterized protein [Source:UniProtKB/TrEMBL;Acc:K7VHC3]	-
block19	1	14894030	14898673	GRMZM2G162776	-	-	Uncharacterized protein [Source:UniProtKB/TrEMBL;Acc:B4FE94]	-	0.563126	9	151555821	151560477	GRMZM2G178859	-	-	Protoheme IX farnesyltransferase [Source:UniProtKB/TrEMBL;Acc:K7VHB7]	-
block19	1	14940302	14942339	GRMZM2G162814	-	-	Putative uncharacterized protein [Source:UniProtKB/TrEMBL;Acc:B6SLH7]	M3	-0.0784326	9	151552031	151553464	GRMZM2G178847	-	-	Uncharacterized protein [Source:UniProtKB/TrEMBL;Acc:B4FUQ4]	-
block19	1	14958508	14960794	GRMZM2G139963	-	HB	Homeobox-leucine zipper protein HAT7 [Source:UniProtKB/TrEMBL;Acc:B6TNC5]	-	0.89485	9	151526020	151527957	GRMZM2G178741	-	HB	Putative homeobox DNA-binding and leucine zipper domain family protein; Uncharacterized protein [Source:UniProtKB/TrEMBL;Acc:C4JBN7]	-
block19	1	15069561	15074149	GRMZM2G034302	-	-	Uncharacterized protein [Source:UniProtKB/TrEMBL;Acc:C4J5U5]	M3	0.803464	9	151514637	151518444	GRMZM2G087901	-	-	Uncharacterized protein [Source:UniProtKB/TrEMBL;Acc:K7VH85]	M9
block19	1	15168977	15170266	GRMZM2G035243	-	-	Kelch motif family protein [Source:UniProtKB/TrEMBL;Acc:B6T5K9]	M4	0.39776	9	151415830	151417116	AC149829.2_FG006	-	-	Uncharacterized protein [Source:UniProtKB/TrEMBL;Acc:K7W2S7]	-
block19	1	15268150	15268644	GRMZM2G159456	-	bHLH	DNA binding protein [Source:UniProtKB/TrEMBL;Acc:B6THX0]	-	-0.0765476	9	151395822	151396321	AC149829.2_FG004	-	bHLH	DNA binding protein; Putative HLH DNA-binding domain superfamily protein [Source:UniProtKB/TrEMBL;Acc:B6TXZ4]	-
block19	1	15414068	15414274	GRMZM2G075459	Hub	-	-	M8	0.547694	9	151382931	151383185	AC149829.2_FG002	-	-	Uncharacterized protein [Source:UniProtKB/TrEMBL;Acc:B6T2S1]	-
block19	1	15498723	15499091	GRMZM2G303361	-	-	-	-	-0.0993103	9	151318560	151319156	GRMZM2G065199	-	-	Uncharacterized protein [Source:UniProtKB/TrEMBL;Acc:K7VLF2]	-
block19	1	15510963	15514910	GRMZM2G021498	-	-	Uncharacterized protein [Source:UniProtKB/TrEMBL;Acc:C0PAF4]	-	0.978969	9	151241499	151245237	GRMZM2G141084	-	-	Putative RING zinc finger domain superfamily protein; Uncharacterized protein [Source:UniProtKB/TrEMBL;Acc:B4FQR1]	-
block19	1	15773208	15774173	GRMZM2G419901	-	ERF	-	-	-	9	151187841	151188809	GRMZM2G399098	-	ERF	Putative AP2/EREBP transcription factor superfamily protein [Source:UniProtKB/TrEMBL;Acc:K7W2R5]	M4
block19	1	15786185	15786385	GRMZM2G419938	-	-	Uncharacterized protein [Source:UniProtKB/TrEMBL;Acc:B6U0S8]	-	0.629681	9	151106512	151106712	GRMZM2G169360	-	-	Uncharacterized protein [Source:UniProtKB/TrEMBL;Acc:B6SNZ2]	-
block19	1	15906711	15907706	GRMZM2G000741	-	-	Uncharacterized protein [Source:UniProtKB/TrEMBL;Acc:C0PMJ6]	-	0.268386	9	151092581	151093573	GRMZM2G169363	-	-	Uncharacterized protein [Source:UniProtKB/TrEMBL;Acc:K7WGQ9]	-
block19	1	15989794	15993644	GRMZM2G156486	-	-	Uncharacterized protein [Source:UniProtKB/TrEMBL;Acc:B8A2V8]	-	-0.660464	9	151083603	151087471	GRMZM2G169365	-	-	Uncharacterized protein [Source:UniProtKB/TrEMBL;Acc:B8A0E5]	-
block19	1	16046156	16047106	GRMZM2G178852	Hub	-	Putative uncharacterized protein [Source:UniProtKB/TrEMBL;Acc:B6TX56]	M1	0.824995	9	151012259	151013197	GRMZM2G438606	-	-	Uncharacterized protein [Source:UniProtKB/TrEMBL;Acc:B8A1J6]	M1
block19	1	16346808	16347816	GRMZM2G064663	-	-	YGGT family protein [Source:UniProtKB/TrEMBL;Acc:B6TT89]	M3	0.969687	9	150978196	150980820	AC196059.3_FG003	-	-	Uncharacterized protein [Source:UniProtKB/TrEMBL;Acc:K7VLB0]	-
block19	1	16374396	16377539	GRMZM2G080586	-	-	Uncharacterized protein [Source:UniProtKB/TrEMBL;Acc:C4J4G6]	-	-	9	150973575	150973901	AC196059.3_FG004	-	-	-	-
block19	1	16586642	16587031	GRMZM2G319057	-	-	Uncharacterized protein [Source:UniProtKB/TrEMBL;Acc:B4G228]	-	0.565133	9	150753588	150753980	AC149828.2_FG004	-	-	Uncharacterized protein [Source:UniProtKB/TrEMBL;Acc:K7VH30]	-
block19	1	16596412	16602327	GRMZM2G017254	-	-	Uncharacterized protein [Source:UniProtKB/TrEMBL;Acc:C0P868]	-	0.93776	9	150705160	150710909	GRMZM5G830874	-	-	Uncharacterized protein [Source:UniProtKB/TrEMBL;Acc:B4FPH3]	-
block19	1	16603053	16605712	GRMZM2G016511	-	-	Proteasome subunit alpha type [Source:UniProtKB/TrEMBL;Acc:C0PFK3]	-	0.845153	9	150685413	150689960	AC149828.2_FG002	-	-	Proteasome subunit alpha type [Source:UniProtKB/TrEMBL;Acc:K7VPS6]	-
block19	1	16694145	16697730	GRMZM2G045979	-	-	-	-	0.0620292	9	150616849	150620458	GRMZM2G049484	-	-	Beta-1,4-mannosyltransferase; Beta-1,4-mannosyltransferase isoform 1; Beta-1,4-mannosyltransferase isoform 2 [Source:UniProtKB/TrEMBL;Acc:B6T9J5]	-
block19	1	16782684	16783537	GRMZM5G838098	-	Tify	Uncharacterized protein [Source:UniProtKB/TrEMBL;Acc:C0HI05]	M4	0.633707	9	150518483	150519836	GRMZM2G036349	-	Tify	Uncharacterized protein [Source:UniProtKB/TrEMBL;Acc:K7VL85]	-
block19	1	16822188	16825208	GRMZM2G445602	-	-	3-ketoacyl-CoA synthase [Source:UniProtKB/TrEMBL;Acc:C0HFG8]	-	-	9	150505808	150506242	GRMZM2G036429	-	-	-	-
block19	1	17014899	17017668	GRMZM2G000427	-	-	-	-	-0.00719056	9	150488297	150491567	AC191071.3_FG001	-	-	Uncharacterized protein [Source:UniProtKB/TrEMBL;Acc:K7W2K5]	-
block19	1	17240805	17259213	GRMZM2G097434	-	-	Uncharacterized protein [Source:UniProtKB/TrEMBL;Acc:C0PJN0]	-	0.671695	9	150470531	150472535	GRMZM5G860976	-	-	Uncharacterized protein [Source:UniProtKB/TrEMBL;Acc:K7VPR0]	-
block19	1	17324788	17334758	GRMZM2G145308	-	-	-	-	0.522911	9	150357442	150359481	GRMZM2G099657	-	-	Uncharacterized protein [Source:UniProtKB/TrEMBL;Acc:B6SRH0]	-
block19	1	17408445	17411479	GRMZM2G115182	-	-	Uncharacterized protein [Source:UniProtKB/TrEMBL;Acc:B4FIB5]	-	0.858276	9	150352435	150355204	GRMZM2G100120	-	-	Uncharacterized protein [Source:UniProtKB/TrEMBL;Acc:B4FL35]	-
block19	1	17640135	17655233	GRMZM2G153393	-	-	Uncharacterized protein [Source:UniProtKB/TrEMBL;Acc:C0PG63]	-	0.4846	9	150264831	150275459	GRMZM2G330907	-	-	Putative STRUBBELIG family receptor protein kinase [Source:UniProtKB/TrEMBL;Acc:K7W2I0]	-
block19	1	17668235	17669328	GRMZM5G815358	-	-	Uncharacterized protein [Source:UniProtKB/TrEMBL;Acc:B4FYX2]	M1	0.255778	9	150257402	150258595	GRMZM2G330945	-	-	Uncharacterized protein [Source:UniProtKB/TrEMBL;Acc:B4FGN9]	-
block19	1	17699247	17700597	GRMZM2G109480	-	B3	Uncharacterized protein [Source:UniProtKB/TrEMBL;Acc:B4FDE6]	M1	0.314897	9	150250662	150252625	GRMZM2G028794	-	B3	Uncharacterized protein [Source:UniProtKB/TrEMBL;Acc:K7VPP2]	M1
block19	1	17744868	17745591	GRMZM2G113401	-	-	Uncharacterized protein [Source:UniProtKB/TrEMBL;Acc:B6SLN4]	-	0.355516	9	150229420	150229797	GRMZM2G028855	-	-	Uncharacterized protein [Source:UniProtKB/TrEMBL;Acc:B6TTM6]	M1
block20	###
block20	1	14850511	14852691	GRMZM2G162749	-	Dof	Uncharacterized protein [Source:UniProtKB/TrEMBL;Acc:B4FDH4]	M3	0.848606	1	242767004	242768586	GRMZM2G138455	-	Dof	DOF40 C2C2-DOF type transcription factor [Source:UniProtKB/TrEMBL;Acc:K0DCM6]	-
block20	1	14940302	14942339	GRMZM2G162814	-	-	Putative uncharacterized protein [Source:UniProtKB/TrEMBL;Acc:B6SLH7]	M3	0.190374	1	243044798	243045378	GRMZM2G104024	-	-	-	-
block20	1	14958508	14960794	GRMZM2G139963	-	HB	Homeobox-leucine zipper protein HAT7 [Source:UniProtKB/TrEMBL;Acc:B6TNC5]	-	0.866116	1	243185292	243187025	GRMZM2G097349	-	HB	Homeobox-leucine zipper protein HAT7 [Source:UniProtKB/TrEMBL;Acc:B6U0B0]	-
block20	1	15069561	15074149	GRMZM2G034302	-	-	Uncharacterized protein [Source:UniProtKB/TrEMBL;Acc:C4J5U5]	M3	0.19764	1	243274429	243277505	GRMZM2G083248	-	-	Uncharacterized protein [Source:UniProtKB/TrEMBL;Acc:B4FX10]	M4
block20	1	15168977	15170266	GRMZM2G035243	-	-	Kelch motif family protein [Source:UniProtKB/TrEMBL;Acc:B6T5K9]	M4	0.123931	1	243390507	243391847	GRMZM2G019171	-	-	Uncharacterized protein [Source:UniProtKB/TrEMBL;Acc:B4F8P8]	-
block21	###
block21	1	18198893	18199402	AC177850.2_FG005	-	-	-	-	0.930489	9	150160905	150163083	GRMZM2G091362	-	-	Uncharacterized protein [Source:UniProtKB/TrEMBL;Acc:B6U0X2]	-
block21	1	18273174	18293071	GRMZM2G385605	-	-	-	M2	0.893399	9	150087274	150095744	GRMZM2G433117	-	-	Uncharacterized protein [Source:UniProtKB/TrEMBL;Acc:K7VGX1]	M6
block21	1	18432500	18436634	GRMZM2G106017	-	-	-	M6	0.920836	9	150073903	150079967	GRMZM2G063603	-	-	Uncharacterized protein [Source:UniProtKB/TrEMBL;Acc:K7W2G8]	M6
block21	1	18583125	18584686	GRMZM2G053627	-	-	Putative uncharacterized protein [Source:UniProtKB/TrEMBL;Acc:B6TST3]	-	-0.13323	9	150051735	150053432	GRMZM2G095689	-	-	Uncharacterized protein [Source:UniProtKB/TrEMBL;Acc:B6TEZ2]	-
block21	1	18629354	18631341	GRMZM2G398848	-	-	-	-	0.974128	9	150015867	150017830	GRMZM2G095786	-	-	Uncharacterized protein [Source:UniProtKB/TrEMBL;Acc:K7VGW5]	-
block21	1	18834594	18835769	GRMZM2G117491	-	-	-	M7	-0.169987	9	150011496	150012680	GRMZM2G095822	-	-	Uncharacterized protein [Source:UniProtKB/TrEMBL;Acc:B4FKX4]	-
block21	1	18973524	18979849	GRMZM2G031177	-	-	Uncharacterized protein [Source:UniProtKB/TrEMBL;Acc:B4FHY5]	M3	-	9	150000884	150002282	AC191304.3_FG012	-	-	-	-
block21	1	18984050	18985138	GRMZM2G148706	-	-	Uncharacterized protein [Source:UniProtKB/TrEMBL;Acc:B4FM78]	-	0.770475	9	149999383	150000525	GRMZM2G400784	-	-	Putative RING zinc finger domain superfamily protein; Uncharacterized protein [Source:UniProtKB/TrEMBL;Acc:C0HE73]	-
block21	1	19099344	19100730	GRMZM2G006631	-	bHLH	-	M1	0.905838	9	149930657	149932165	AC233899.1_FG002	-	bHLH	Putative HLH DNA-binding domain superfamily protein [Source:UniProtKB/TrEMBL;Acc:K7WGI1]	M1
block21	1	19260676	19261209	GRMZM2G075712	-	-	Uncharacterized protein [Source:UniProtKB/TrEMBL;Acc:B4G0Y0]	M3	0.81829	9	149918412	149918969	AC233899.1_FG005	-	-	Uncharacterized protein [Source:UniProtKB/TrEMBL;Acc:C0PC51]	-
block21	1	19294164	19295597	GRMZM2G095915	-	-	-	-	0.983045	9	149818175	149819467	AC235544.1_FG002	-	-	Uncharacterized protein [Source:UniProtKB/TrEMBL;Acc:K7VL39]	M4
block21	1	19474744	19475481	GRMZM2G420357	-	-	-	-	0.126567	9	149813239	149814039	GRMZM5G882285	-	-	Uncharacterized protein [Source:UniProtKB/TrEMBL;Acc:K7WGH8]	-
block21	1	19634236	19636225	GRMZM2G164527	-	-	Ras-related protein Rab11D; Uncharacterized protein [Source:UniProtKB/TrEMBL;Acc:B4G242]	M1	0.97665	9	149808895	149810935	GRMZM2G061280	-	-	Ras protein Rab11D; Ras-related protein Rab11D; Uncharacterized protein [Source:UniProtKB/TrEMBL;Acc:B4FJB2]	-
block21	1	19639216	19641992	GRMZM2G464393	-	-	-	M2	0.604244	9	149801988	149807078	GRMZM2G061314	-	-	Uncharacterized protein [Source:UniProtKB/TrEMBL;Acc:K7VGS7]	-
block21	1	19900800	19910760	GRMZM2G015571	-	-	Uncharacterized protein [Source:UniProtKB/TrEMBL;Acc:B4FH19]	-	0.556157	9	149778840	149785720	GRMZM2G061428	-	-	Uncharacterized protein [Source:UniProtKB/TrEMBL;Acc:K7WGH0]	-
block21	1	19943577	19948301	GRMZM2G006781	-	-	Uncharacterized protein [Source:UniProtKB/TrEMBL;Acc:B4FYB9]	M2	0.935671	9	149750842	149755712	AC235544.1_FG004	-	-	Uncharacterized protein [Source:UniProtKB/TrEMBL;Acc:K7VGS0]	-
block21	1	19971519	19972363	AC166636.1_FG007	-	-	Putative uncharacterized protein [Source:UniProtKB/TrEMBL;Acc:B6TZL4]	-	0.873268	9	149724075	149724876	GRMZM2G091226	-	-	Uncharacterized protein [Source:UniProtKB/TrEMBL;Acc:B4FDG6]	-
block21	1	19984313	19990131	AC166636.1_FG009	-	-	Uncharacterized protein [Source:UniProtKB/TrEMBL;Acc:C0PGL0]	M7	0.942746	9	149692456	149696821	GRMZM2G015648	-	-	Uncharacterized protein [Source:UniProtKB/TrEMBL;Acc:K7VPL2]	M7
block21	1	20035555	20036382	GRMZM2G445296	-	-	-	M4	0.96642	9	149653331	149654155	GRMZM2G113057	-	-	Uncharacterized protein [Source:UniProtKB/TrEMBL;Acc:K7W2C9]	M4
block21	1	20094446	20095348	GRMZM2G003466	-	ERF	Uncharacterized protein [Source:UniProtKB/TrEMBL;Acc:B4FKR7]	-	0.302208	9	149648232	149649125	GRMZM2G113060	-	ERF	Putative AP2/EREBP transcription factor superfamily protein; Uncharacterized protein [Source:UniProtKB/TrEMBL;Acc:B4FZ51]	-
block21	1	20212449	20217988	GRMZM2G432566	-	-	Uncharacterized protein [Source:UniProtKB/TrEMBL;Acc:C0PEG7]	-	0.636658	9	149630299	149633984	GRMZM2G152815	-	-	Putative RING zinc finger domain superfamily protein [Source:UniProtKB/TrEMBL;Acc:K7WGG0]	-
block22	###
block22	1	18696398	18698155	GRMZM2G009326	-	-	Uncharacterized protein [Source:UniProtKB/TrEMBL;Acc:B4FJD7]	-	-0.229026	7	128005288	128006275	GRMZM2G070375	-	-	FIP1 [Source:UniProtKB/TrEMBL;Acc:B6TYS0]	-
block22	1	18834594	18835769	GRMZM2G117491	-	-	-	M7	0.331579	7	128407819	128411965	GRMZM2G416625	-	-	-	-
block22	1	18984050	18985138	GRMZM2G148706	-	-	Uncharacterized protein [Source:UniProtKB/TrEMBL;Acc:B4FM78]	-	-0.567107	7	128679314	128680528	GRMZM2G082653	-	-	-	-
block22	1	19099344	19100730	GRMZM2G006631	-	bHLH	-	M1	0.95712	7	128740604	128742123	GRMZM2G082586	-	bHLH	DNA binding protein [Source:UniProtKB/TrEMBL;Acc:B6SGV5]	M1
block22	1	19103505	19103981	AC177946.2_FG004	-	-	Uncharacterized protein [Source:UniProtKB/TrEMBL;Acc:C4J587]	M1	0.260904	7	128929498	128929914	GRMZM2G355316	-	-	Transcriptional regulatory protein algP [Source:UniProtKB/TrEMBL;Acc:B6UHB2]	-
block22	1	19250622	19251994	GRMZM2G132367	-	HB	HB-type transcription factor [Source:UniProtKB/TrEMBL;Acc:K4JRN7]	M1	0.563379	7	129296615	129297624	GRMZM2G056600	-	HB	Uncharacterized protein [Source:UniProtKB/TrEMBL;Acc:B4FAW9]	M8
block23	###
block23	1	20282131	20291576	GRMZM2G002002	Hub	-	-	M2	0.968151	9	147652176	147665237	GRMZM2G113232	-	-	Uncharacterized protein [Source:UniProtKB/TrEMBL;Acc:K7WFZ8]	-
block23	1	20526938	20529066	GRMZM2G155086	-	-	Cp protein; Uncharacterized protein [Source:UniProtKB/TrEMBL;Acc:B6T306]	-	0.877228	9	147668850	147670874	GRMZM2G113159	-	-	Cp protein [Source:UniProtKB/TrEMBL;Acc:K7W1Y8]	-
block23	1	20634420	20639041	GRMZM5G808775	-	-	Uncharacterized protein [Source:UniProtKB/TrEMBL;Acc:C0PIV7]	-	0.952529	9	147714941	147725003	GRMZM2G178294	-	-	Uncharacterized protein [Source:UniProtKB/TrEMBL;Acc:C4J116]	-
block23	1	20698611	20699412	GRMZM2G120631	-	-	-	-	0.205839	9	147726584	147728540	GRMZM2G479270	-	-	Uncharacterized protein [Source:UniProtKB/TrEMBL;Acc:K7W1Z2]	-
block23	1	20996410	20998764	GRMZM2G111214	-	-	Golgi transport 1 protein B; Uncharacterized protein [Source:UniProtKB/TrEMBL;Acc:B4FM03]	-	0.100346	9	147731095	147733567	GRMZM2G178278	-	-	Uncharacterized protein [Source:UniProtKB/TrEMBL;Acc:B4FXX6]	-
block23	1	21082201	21082635	GRMZM2G411084	-	-	MFP1 attachment factor 1 [Source:UniProtKB/TrEMBL;Acc:B6SJL1]	M1	0.234877	9	147736865	147737293	GRMZM2G479245	-	-	MFP1 attachment factor 1 [Source:UniProtKB/TrEMBL;Acc:Q9M7N5]	-
block23	1	21196147	21220421	GRMZM2G064841	-	-	Uncharacterized protein [Source:UniProtKB/TrEMBL;Acc:B4FCE5]	-	0.398605	9	147745226	147749796	GRMZM2G178254	-	-	Uncharacterized protein [Source:UniProtKB/TrEMBL;Acc:B4F9A3]	-
block23	1	21456734	21460618	GRMZM2G004259	-	-	Mitochondrial ribosomal protein L43 [Source:UniProtKB/TrEMBL;Acc:B6T6X8]	M1	0.740853	9	147838046	147841245	GRMZM2G049398	-	-	Uncharacterized protein [Source:UniProtKB/TrEMBL;Acc:B4FA94]	-
block23	1	21468952	21470362	GRMZM2G004422	-	-	Uncharacterized protein [Source:UniProtKB/TrEMBL;Acc:B4FG50]	-	0.665024	9	147878978	147881054	GRMZM5G863344	-	-	Putative RING zinc finger domain superfamily protein; Uncharacterized protein [Source:UniProtKB/TrEMBL;Acc:B4FJK6]	-
block23	1	21567293	21567675	GRMZM2G162535	-	-	Uncharacterized protein [Source:UniProtKB/TrEMBL;Acc:C4J6I1]	M3	0.713329	9	147889128	147898421	GRMZM2G102802	-	-	Uncharacterized protein [Source:UniProtKB/TrEMBL;Acc:B6U9K0]	-
block23	1	21701969	21709319	GRMZM2G114190	-	-	Uncharacterized protein [Source:UniProtKB/TrEMBL;Acc:C0PAQ8]	-	-	9	147918837	147920136	GRMZM5G845398	-	-	-	-
block23	1	21756858	21775391	GRMZM2G114055	-	Orphans	Uncharacterized protein [Source:UniProtKB/TrEMBL;Acc:C4J1R5]	-	0.899624	9	147922872	147926279	GRMZM2G154149	-	Orphans	Putative phototropic-resoponsive NPH3 family protein isoform 1; Putative phototropic-resoponsive NPH3 family protein isoform 2; Putative phototropic-resoponsive NPH3 family protein isoform 3; Uncharacterized protein [Source:UniProtKB/TrEMBL;Acc:C0PCF1]	M3
block23	1	21780996	21787799	GRMZM2G110847	-	-	Uncharacterized protein [Source:UniProtKB/TrEMBL;Acc:B4FJU0]	-	0.0117325	9	147950412	147954714	GRMZM2G106235	-	-	Uncharacterized protein [Source:UniProtKB/TrEMBL;Acc:B4FCP6]	-
block23	1	22068008	22069377	GRMZM2G346750	-	-	-	-	-	9	147965273	147966747	GRMZM2G483946	-	-	Putative HLH DNA-binding domain superfamily protein [Source:UniProtKB/TrEMBL;Acc:K7VKR4]	-
block23	1	22254225	22259311	GRMZM5G872264	-	-	-	-	0.597202	9	147991074	147995193	GRMZM2G075921	-	-	Uncharacterized protein [Source:UniProtKB/TrEMBL;Acc:K7VPC4]	M2
block23	1	22373167	22374662	GRMZM2G007130	-	-	Uncharacterized protein [Source:UniProtKB/TrEMBL;Acc:C0HJ67]	-	0.957328	9	148058295	148059773	GRMZM2G006721	-	-	Cyclin delta-3; Uncharacterized protein [Source:UniProtKB/TrEMBL;Acc:B4FQ15]	M1
block23	1	22437476	22438513	GRMZM2G077127	-	-	Sigma factor sigB regulation protein rsbQ [Source:UniProtKB/TrEMBL;Acc:B6TRW7]	M3	-0.223522	9	148076679	148077664	GRMZM2G008751	-	-	alpha/beta-Hydrolases superfamily protein [Source:Projected from Arabidopsis thaliana (AT3G03990) TAIR;Acc:AT3G03990]	-
block23	1	22628648	22632150	GRMZM2G055025	-	-	Outer mitochondrial membrane protein porin [Source:UniProtKB/TrEMBL;Acc:B6SS48]	-	0.934931	9	148149668	148154377	GRMZM2G137985	-	-	Uncharacterized protein [Source:UniProtKB/TrEMBL;Acc:C4IYM7]	-
block23	1	22638494	22642571	GRMZM2G055101	-	-	-	M4	0.15954	9	148237941	148240963	GRMZM2G048375	-	-	Putative glycosyl hydrolase family 10 protein; Uncharacterized protein [Source:UniProtKB/TrEMBL;Acc:B4F9U0]	-
block23	1	22743743	22747399	GRMZM2G007347	-	-	Uncharacterized protein [Source:UniProtKB/TrEMBL;Acc:C0HI86]	-	0.703193	9	148300490	148309066	GRMZM2G081729	-	-	Uncharacterized protein [Source:UniProtKB/TrEMBL;Acc:K7W246]	-
block23	1	22772698	22775275	GRMZM2G007188	-	-	ADP-ribosylation factor-like protein 8B [Source:UniProtKB/TrEMBL;Acc:B6TA16]	-	0.640074	9	148317426	148319688	GRMZM2G081622	-	-	Uncharacterized protein [Source:UniProtKB/TrEMBL;Acc:B4F9H8]	-
block23	1	22937610	22939428	GRMZM2G013457	-	-	-	-	0.962134	9	148335879	148347436	GRMZM2G030915	-	-	40S ribosomal protein S3a [Source:UniProtKB/TrEMBL;Acc:B6UG10]	-
block23	1	22976693	22977730	GRMZM2G140674	-	-	Putative uncharacterized protein [Source:UniProtKB/TrEMBL;Acc:B6SN59]	-	-0.096198	9	148460012	148461172	GRMZM2G181540	-	-	Uncharacterized protein [Source:UniProtKB/TrEMBL;Acc:B4FZB9]	M3
block23	1	23190994	23192142	GRMZM2G035217	-	-	-	-	0.979173	9	148518352	148519470	GRMZM2G181566	-	-	Uncharacterized protein [Source:UniProtKB/TrEMBL;Acc:B7ZY19]	-
block24	###
block24	1	23922297	23924068	GRMZM2G301885	-	-	Uncharacterized protein [Source:UniProtKB/TrEMBL;Acc:B4G088]	M3	-0.459628	9	148883132	148884964	GRMZM2G138589	-	-	Polyol transporter protein 4 [Source:UniProtKB/TrEMBL;Acc:B6TSL9]	M6
block24	1	23961335	23961574	GRMZM2G347719	-	-	-	-	-	9	148929810	148932580	GRMZM2G017831	-	-	TFIIB protein [Source:UniProtKB/TrEMBL;Acc:K7WGB2]	-
block24	1	23962067	23965867	GRMZM2G047513	-	-	Ribosomal protein S10p/S20e family protein [Source:Projected from Arabidopsis thaliana (AT3G13120) TAIR;Acc:AT3G13120]	-	0.804596	9	148934188	148938479	GRMZM2G017957	-	-	Chloroplast 30S ribosomal protein S10 [Source:UniProtKB/TrEMBL;Acc:B6TFQ9]	-
block24	1	24206480	24207016	GRMZM2G440543	-	-	F-box protein GID2 [Source:UniProtKB/TrEMBL;Acc:B6SQT1]	M1	0.939515	9	149144899	149145441	GRMZM2G040278	-	-	F-box protein GID2; Uncharacterized protein [Source:UniProtKB/TrEMBL;Acc:C0PDX0]	M1
block24	1	24307556	24308011	GRMZM2G103873	-	-	Uncharacterized protein [Source:UniProtKB/TrEMBL;Acc:C4J9C2]	-	0.512505	9	149176793	149177311	GRMZM2G040268	-	-	Uncharacterized protein [Source:UniProtKB/TrEMBL;Acc:K7VKX5]	-
block24	1	24582121	24586114	GRMZM2G042171	-	-	Uncharacterized protein [Source:UniProtKB/TrEMBL;Acc:B7ZZJ6]	-	0.524538	9	149180150	149183408	GRMZM2G342907	-	-	Uncharacterized protein [Source:UniProtKB/TrEMBL;Acc:K7W282]	M3
block24	1	24674091	24675934	GRMZM2G003506	-	-	Uncharacterized protein [Source:UniProtKB/TrEMBL;Acc:C4J5B0]	-	0.846481	9	149280983	149282930	GRMZM2G050159	-	-	Membrane protein [Source:UniProtKB/TrEMBL;Acc:K7VPI7]	M7
block24	1	24695305	24696286	GRMZM2G003532	-	-	-	-	-	9	149307289	149309995	GRMZM6G818567	-	-	Uncharacterized protein [Source:UniProtKB/TrEMBL;Acc:B4FGI3]	-
block24	1	24778457	24779782	GRMZM2G071374	-	-	Uncharacterized protein [Source:UniProtKB/TrEMBL;Acc:C0HI54]	-	0.783165	9	149326810	149328129	GRMZM2G096355	-	-	Uncharacterized protein [Source:UniProtKB/TrEMBL;Acc:B8A287]	-
block24	1	24930303	24940516	GRMZM2G032423	-	-	Uncharacterized protein [Source:UniProtKB/TrEMBL;Acc:B7ZYB8]	-	0.286133	9	149330113	149330415	GRMZM2G540491	-	-	Uncharacterized protein [Source:UniProtKB/TrEMBL;Acc:K7VGN8]	-
block24	1	25103399	25107137	GRMZM2G326869	-	-	-	-	-0.316982	9	149340307	149343310	GRMZM2G096464	-	-	Uncharacterized protein [Source:UniProtKB/TrEMBL;Acc:K7WGD9]	-
block24	1	25149940	25169439	GRMZM2G376074	-	-	Uncharacterized protein [Source:UniProtKB/TrEMBL;Acc:B4FIQ1]	M2	-	9	149446169	149446412	GRMZM5G877574	-	-	-	-
block24	1	25283379	25286854	GRMZM2G155242	-	-	Inositol-3-phosphate synthase [Source:UniProtKB/Swiss-Prot;Acc:Q9FPK7]	-	0.884383	9	149506071	149510400	GRMZM2G004528	-	-	Myo-inositol phosphate synthase; Putative inositol-3-phosphate synthase; Uncharacterized protein [Source:UniProtKB/TrEMBL;Acc:A1JUJ0]	-
block24	1	25369568	25371314	GRMZM2G070716	-	-	NADH-ubiquinone oxidoreductase B16.6 subunit; Uncharacterized protein [Source:UniProtKB/TrEMBL;Acc:B4FQI3]	M1	-	9	149541235	149544073	GRMZM5G872457	-	-	-	-
block25	###
block25	1	25393076	25395015	GRMZM2G107774	-	-	Putative uncharacterized protein [Source:UniProtKB/TrEMBL;Acc:B6TTH2]	-	0.786436	9	147615049	147617443	GRMZM2G113486	-	-	Uncharacterized protein [Source:UniProtKB/TrEMBL;Acc:K7WFZ3]	M3
block25	1	25414863	25420953	GRMZM2G107854	-	-	Uncharacterized protein [Source:UniProtKB/TrEMBL;Acc:C4J1C7]	-	0.98233	9	147604840	147612653	GRMZM2G113506	-	-	Uncharacterized protein [Source:UniProtKB/TrEMBL;Acc:K7VGD2]	M6
block25	1	25424289	25427825	GRMZM2G107872	-	-	Leucine-rich repeat resistance protein; Uncharacterized protein [Source:UniProtKB/TrEMBL;Acc:B4FI01]	-	-0.227331	9	147596680	147598598	AC206831.3_FG015	-	-	Uncharacterized protein [Source:UniProtKB/TrEMBL;Acc:K7VKM7]	-
block25	1	25623279	25623635	GRMZM5G873926	-	-	-	-	-	9	147550322	147552092	GRMZM2G100431	-	-	Putative MYB DNA-binding domain superfamily protein [Source:UniProtKB/TrEMBL;Acc:K7VGD0]	-
block25	1	25632320	25634857	GRMZM2G091543	-	-	Uncharacterized protein [Source:UniProtKB/TrEMBL;Acc:B8A0H6]	-	0.983153	9	147545597	147548369	GRMZM2G100473	-	-	Uncharacterized protein [Source:UniProtKB/TrEMBL;Acc:K7VP76]	-
block25	1	25742996	25746178	GRMZM2G130987	-	-	Uncharacterized protein [Source:UniProtKB/TrEMBL;Acc:B8A2Y6]	-	0.865188	9	147425227	147427810	GRMZM2G073498	-	-	Uncharacterized protein [Source:UniProtKB/TrEMBL;Acc:B8A1R6]	-
block25	1	25820939	25827658	GRMZM2G103079	-	-	-	-	0.942505	9	147342501	147344172	GRMZM5G816791	-	-	Uncharacterized protein [Source:UniProtKB/TrEMBL;Acc:C0P2W2]	-
block25	1	26037574	26039691	GRMZM2G069458	-	-	-	M4	0.283099	9	147173056	147176704	GRMZM2G321725	-	-	Uncharacterized protein [Source:UniProtKB/TrEMBL;Acc:K7VGA0]	-
block25	1	26327460	26330452	GRMZM2G098714	-	-	Uncharacterized protein [Source:UniProtKB/TrEMBL;Acc:C0HES8]	-	0.986551	9	147128794	147131784	GRMZM2G086934	-	-	Replication protein A 70 kDa DNA-binding subunit; Replication protein A DNA-binding subunit; Uncharacterized protein [Source:UniProtKB/TrEMBL;Acc:B4FWF2]	M1
block25	1	26332827	26333265	GRMZM2G329923	-	-	-	-	-	9	147074133	147076525	AC197717.3_FG002	-	-	Ninja-family protein 1 [Source:UniProtKB/Swiss-Prot;Acc:B4FAF3]	-
block25	1	26435273	26438142	GRMZM2G173067	-	-	Uncharacterized protein [Source:UniProtKB/TrEMBL;Acc:B4FSM3]	-	0.504661	9	147038817	147041711	GRMZM2G013349	-	-	Uncharacterized protein [Source:UniProtKB/TrEMBL;Acc:B6UFF6]	M6
block25	1	26576912	26581466	GRMZM2G088309	-	YABBY	C2C2-YABBY transcription factor; DL related protein; Protein DROOPING LEAF; Uncharacterized protein [Source:UniProtKB/TrEMBL;Acc:B6T6E1]	-	0.874734	9	146951536	146956589	GRMZM2G102218	-	YABBY	Putative YABBY domain transcription factor family protein [Source:UniProtKB/TrEMBL;Acc:K7VG89]	-
block25	1	26671680	26681006	GRMZM2G099522	-	MIKC	MADS-box transcription factor 1 [Source:UniProtKB/TrEMBL;Acc:B6T935]	-	0.991205	9	146937215	146945017	GRMZM2G102161	-	MIKC	Zea mays MADS8 [Source:UniProtKB/TrEMBL;Acc:K7VP37]	-
block25	1	26685009	26697039	GRMZM2G099628	-	-	-	-	0.55261	9	146922975	146931151	GRMZM2G143450	-	-	Uncharacterized protein [Source:UniProtKB/TrEMBL;Acc:K7VKI2]	-
block25	1	27095133	27099007	GRMZM2G163129	-	-	Uncharacterized protein [Source:UniProtKB/TrEMBL;Acc:C0PHF3]	-	0.832693	9	146791801	146797953	GRMZM2G034575	-	-	Uncharacterized protein [Source:UniProtKB/TrEMBL;Acc:B6SLP8]	-
block25	1	27116976	27121221	AC208897.3_FG003	-	-	Uncharacterized protein [Source:UniProtKB/TrEMBL;Acc:C0PFS0]	M1	0.824291	9	146729863	146734402	GRMZM2G324467	-	-	Uncharacterized protein [Source:UniProtKB/TrEMBL;Acc:K7WFT1]	-
block25	1	27172374	27175317	GRMZM5G879116	-	-	Uncharacterized protein [Source:UniProtKB/TrEMBL;Acc:B7ZXZ7]	-	0.838749	9	146592773	146595780	GRMZM2G051689	-	-	CRAL/TRIO domain containing protein; Uncharacterized protein [Source:UniProtKB/TrEMBL;Acc:B4FHY7]	-
block25	1	27507161	27508735	GRMZM2G164974	-	-	3-ketoacyl-CoA synthase [Source:UniProtKB/TrEMBL;Acc:B4G0N2]	M7	0.919173	9	146484356	146485840	AC233893.1_FG003	-	-	3-ketoacyl-CoA synthase [Source:UniProtKB/TrEMBL;Acc:K7VKG9]	-
block25	1	27627139	27630882	GRMZM2G111324	-	-	Uncharacterized protein [Source:UniProtKB/TrEMBL;Acc:B4F8X5]	M1	0.994021	9	146462875	146466167	GRMZM5G824920	-	-	Putative O-Glycosyl hydrolase superfamily protein; Uncharacterized protein [Source:UniProtKB/TrEMBL;Acc:C0P905]	-
block25	1	27637878	27640310	GRMZM2G411668	-	-	Uncharacterized protein [Source:UniProtKB/TrEMBL;Acc:B4F952]	-	-0.624056	9	146407633	146411513	AC233893.1_FG006	-	-	Putative leucine-rich repeat receptor-like protein kinase family protein [Source:UniProtKB/TrEMBL;Acc:K7VP18]	-
block26	###
block26	1	27978709	27981983	GRMZM2G050514	-	-	Glutamine synthetase root isozyme 1 [Source:UniProtKB/Swiss-Prot;Acc:P38559]	M3	-	9	146319721	146327213	GRMZM5G887009	-	-	-	-
block26	1	28070473	28078630	GRMZM2G128613	-	-	Uncharacterized protein [Source:UniProtKB/TrEMBL;Acc:C0HJ25]	-	0.37025	9	146269400	146279555	GRMZM2G063369	-	-	Uncharacterized protein [Source:UniProtKB/TrEMBL;Acc:K7VG61]	-
block26	1	28418055	28422343	GRMZM2G099797	-	ARR-B	Response regulator 8; Two-component response regulator ARR1 [Source:UniProtKB/TrEMBL;Acc:Q9AV93]	-	0.588262	9	146137630	146143100	GRMZM2G126834	-	ARR-B	ARR-B family member; ARR-B transcription factor; Putative two-component response regulator family protein isoform 1; Putative two-component response regulator family protein isoform 2; Uncharacterized protein [Source:UniProtKB/TrEMBL;Acc:C0HE02]	-
block26	1	28423787	28425464	GRMZM2G397754	-	-	-	-	-0.166451	9	146104280	146106451	GRMZM2G425683	-	-	Uncharacterized protein [Source:UniProtKB/TrEMBL;Acc:K7VKF4]	-
block26	1	28523266	28529245	GRMZM2G118485	-	HSF	Uncharacterized protein [Source:UniProtKB/TrEMBL;Acc:B4G1F1]	-	0.70153	9	146029336	146032424	GRMZM2G026742	-	HSF	Uncharacterized protein [Source:UniProtKB/TrEMBL;Acc:B4FF01]	-
block26	1	28534022	28534985	GRMZM2G118529	-	-	-	-	0.0647315	9	145870119	145871083	GRMZM2G057590	-	-	Uncharacterized protein [Source:UniProtKB/TrEMBL;Acc:B6SUB9]	M1
block26	1	28597254	28606969	GRMZM2G025123	-	-	Sec-independent protein translocase protein TATC, chloroplastic [Source:UniProtKB/Swiss-Prot;Acc:C4IZX0]	-	0.858562	9	145772278	145777477	GRMZM2G093254	-	-	Uncharacterized protein [Source:UniProtKB/TrEMBL;Acc:B6SIW0]	M3
block26	1	28632863	28640021	GRMZM2G344416	-	-	-	-	0.406665	9	145760206	145764522	GRMZM2G093157	-	-	Cyclin superfamily protein, putative; Uncharacterized protein [Source:UniProtKB/TrEMBL;Acc:B4FMU2]	-
block26	1	28926775	28928223	GRMZM2G002178	-	-	Cytochrome P450 CYP74A19 [Source:UniProtKB/TrEMBL;Acc:B6SUP5]	M1	0.659507	9	145604601	145606049	GRMZM2G067225	-	-	Putative cytochrome P450 superfamily protein; Uncharacterized protein [Source:UniProtKB/TrEMBL;Acc:C0P4G2]	M10
block26	1	28961950	28966025	GRMZM2G469304	-	-	Ternary complex factor MIP1 [Source:UniProtKB/TrEMBL;Acc:B6SW35]	-	0.848846	9	145591439	145594829	GRMZM2G067426	-	-	Uncharacterized protein [Source:UniProtKB/TrEMBL;Acc:K7VG35]	-
block26	1	28968959	28977460	GRMZM2G153611	-	-	-	-	0.701543	9	145539020	145552370	GRMZM2G136293	-	-	Putative RING zinc finger domain superfamily protein [Source:UniProtKB/TrEMBL;Acc:K7VKD0]	-
block26	1	29036581	29037813	GRMZM2G180044	-	-	-	-	0.656473	9	145424639	145425799	GRMZM2G091742	-	-	Uncharacterized protein [Source:UniProtKB/TrEMBL;Acc:K7W1M1]	-
block26	1	29191785	29192722	AC191623.3_FG006	-	-	-	-	-	9	145324300	145325380	AC225351.3_FG009	-	-	-	-
block26	1	29197730	29199109	GRMZM2G476914	-	-	Ubiquitin-protein ligase [Source:UniProtKB/TrEMBL;Acc:B6SV72]	-	0.642542	9	145320103	145321791	GRMZM2G152919	-	-	Uncharacterized protein [Source:UniProtKB/TrEMBL;Acc:C0PJJ1]	-
block26	1	29262187	29263915	GRMZM2G180452	-	bHLH	Uncharacterized protein [Source:UniProtKB/TrEMBL;Acc:C0HFU3]	-	0.786099	9	145065502	145067220	GRMZM2G407119	-	bHLH	Putative HLH DNA-binding domain superfamily protein [Source:UniProtKB/TrEMBL;Acc:K7VG18]	-
block26	1	29400940	29405192	GRMZM2G091456	-	-	Putative uncharacterized protein [Source:UniProtKB/TrEMBL;Acc:B6SPV3]	-	0.719175	9	145053687	145058062	GRMZM2G105787	-	-	Squalene monooxygenase [Source:UniProtKB/TrEMBL;Acc:K7VKB3]	M4
block26	1	29542841	29544379	GRMZM2G126808	-	HB	Uncharacterized protein [Source:UniProtKB/TrEMBL;Acc:B4FF66]	-	0.350996	9	145046181	145047528	GRMZM2G105834	-	HB	Putative homeobox DNA-binding and leucine zipper domain family protein [Source:UniProtKB/TrEMBL;Acc:K7WFM4]	M3
block26	1	29684293	29687263	GRMZM2G122543	-	-	-	M7	0.795932	9	144869424	144871979	GRMZM2G177878	-	-	Uncharacterized protein [Source:UniProtKB/TrEMBL;Acc:B7ZYN8]	-
block26	1	30300055	30303583	GRMZM2G043470	-	-	Uncharacterized protein [Source:UniProtKB/TrEMBL;Acc:C0HH56]	M1	0.95463	9	144785542	144789339	GRMZM2G478876	Hub	-	Uncharacterized protein [Source:UniProtKB/TrEMBL;Acc:K7VG11]	M1
block26	1	30349719	30350178	GRMZM2G364145	-	-	Uncharacterized protein [Source:UniProtKB/TrEMBL;Acc:C4J1B9]	-	0.616314	9	144766478	144766711	GRMZM2G097812	-	-	Uncharacterized protein [Source:UniProtKB/TrEMBL;Acc:B4FKX5]	-
block27	###
block27	1	30807280	30809680	GRMZM2G072292	-	-	Uncharacterized protein [Source:UniProtKB/TrEMBL;Acc:C0PF73]	M4	-0.141789	9	144785542	144789339	GRMZM2G478876	Hub	-	Uncharacterized protein [Source:UniProtKB/TrEMBL;Acc:K7VG11]	M1
block27	1	30909592	30919288	GRMZM2G072088	-	-	-	-	0.917536	9	144700705	144704982	GRMZM2G103119	-	-	Uncharacterized protein [Source:UniProtKB/TrEMBL;Acc:K7W1J6]	M6
block27	1	31247106	31248915	GRMZM2G116846	Hub	-	Uncharacterized protein [Source:UniProtKB/TrEMBL;Acc:B4FBY8]	M7	0.967376	9	144592314	144596764	GRMZM2G011708	-	-	Uncharacterized protein [Source:UniProtKB/TrEMBL;Acc:K7VG03]	-
block27	1	31378910	31382985	GRMZM2G096877	-	-	-	-	0.289799	9	144565395	144576934	GRMZM2G098797	-	-	Uncharacterized protein [Source:UniProtKB/TrEMBL;Acc:B4FSH1]	-
block27	1	31430923	31431204	AC209403.3_FG005	-	-	-	-	-	9	144562169	144564076	GRMZM2G098869	-	-	Pentatricopeptide repeat (PPR) superfamily protein [Source:Projected from Arabidopsis thaliana (AT4G37170) TAIR;Acc:AT4G37170]	-
block27	1	31582615	31603044	GRMZM2G147603	-	-	Uncharacterized protein [Source:UniProtKB/TrEMBL;Acc:B4FWL0]	-	0.973178	9	144399436	144419022	GRMZM2G166684	-	-	Putative tetratricopeptide repeat domain containing family protein [Source:UniProtKB/TrEMBL;Acc:K7VK95]	-
block27	1	31744033	31748124	GRMZM2G061096	-	-	Transmembrane 9 superfamily protein member 1 [Source:UniProtKB/TrEMBL;Acc:B6T9C2]	-	0.939887	9	144336203	144339715	GRMZM2G164821	-	-	Transmembrane 9 family protein member 1; Uncharacterized protein [Source:UniProtKB/TrEMBL;Acc:C0P6V5]	-
block27	1	31769080	31772796	GRMZM2G465595	-	C2H2	-	-	0.192237	9	144292967	144296397	GRMZM2G074032	-	C2H2	Uncharacterized protein [Source:UniProtKB/TrEMBL;Acc:K7VNU9]	-
block27	1	32002761	32005921	GRMZM2G152390	-	-	Uncharacterized protein [Source:UniProtKB/TrEMBL;Acc:B4FSX0]	-	0.0444894	9	144210046	144212941	GRMZM2G178279	-	-	Putative inositol polyphosphate phosphatase (Synaptogenin-like) family protein [Source:UniProtKB/TrEMBL;Acc:K7VNU6]	M3
block27	1	32057004	32059244	GRMZM2G152477	-	-	Purple acid phosphatase 1 [Source:UniProtKB/TrEMBL;Acc:B6TE04]	-	-	9	144157051	144157427	GRMZM2G040192	-	-	-	-
block27	1	32086886	32091911	GRMZM2G152549	-	-	hydroxyproline-rich glycoprotein family protein [Source:Projected from Arabidopsis thaliana (AT1G14710) TAIR;Acc:AT1G14710]	M3	-	9	144149967	144150188	GRMZM2G040110	-	-	-	-
block27	1	32095786	32098676	GRMZM2G152663	-	-	-	-	0.974954	9	144120792	144123897	GRMZM2G165426	-	-	Putative PHD zinc finger and DUF1423 domain containing family protein; Uncharacterized protein [Source:UniProtKB/TrEMBL;Acc:C0HG08]	-
block27	1	32158564	32159223	GRMZM2G157197	-	C2H2	Uncharacterized protein; Zinc finger protein 7 [Source:UniProtKB/TrEMBL;Acc:B6UI79]	-	0.877407	9	144119293	144119931	GRMZM2G165355	-	C2H2	Uncharacterized protein; Zinc finger protein 7 isoform 1; Zinc finger protein 7 isoform 2 [Source:UniProtKB/TrEMBL;Acc:C0P634]	-
block27	1	32202495	32207994	GRMZM2G157157	-	-	Uncharacterized protein [Source:UniProtKB/TrEMBL;Acc:B4G0Y4]	-	0.808162	9	144055149	144060259	GRMZM2G159777	-	-	Uncharacterized protein [Source:UniProtKB/TrEMBL;Acc:K7W1H5]	-
block27	1	32326986	32333106	GRMZM5G884325	-	-	Small nuclear ribonucleoprotein Sm D3 [Source:UniProtKB/TrEMBL;Acc:B6UG34]	-	0.962193	9	143865530	143869195	GRMZM2G115925	-	-	Small nuclear ribonucleoprotein Sm D3; Uncharacterized protein [Source:UniProtKB/TrEMBL;Acc:B4FKA5]	-
block27	1	32374233	32380503	GRMZM2G085427	-	MYB_related	Uncharacterized protein [Source:UniProtKB/TrEMBL;Acc:C0HIT0]	M2	0.803167	9	143796297	143800657	GRMZM2G152319	-	MYB_related	Putative MYB DNA-binding domain superfamily protein [Source:UniProtKB/TrEMBL;Acc:K7VFY3]	-
block27	1	32530412	32537173	GRMZM5G868062	-	-	NHP2-like protein 1; Uncharacterized protein [Source:UniProtKB/TrEMBL;Acc:B4FMS0]	-	0.971527	9	143648841	143650478	GRMZM2G140799	-	-	NHP2-like protein 1; Uncharacterized protein [Source:UniProtKB/TrEMBL;Acc:B6SIP0]	-
block27	1	32545007	32548276	GRMZM5G849530	-	-	Putative uncharacterized protein [Source:UniProtKB/TrEMBL;Acc:B6TN39]	-	0.133581	9	143607546	143610138	GRMZM2G175642	-	-	Uncharacterized protein [Source:UniProtKB/TrEMBL;Acc:B6SMD4]	-
block27	1	32761473	32762243	GRMZM2G360234	-	-	Uncharacterized protein [Source:UniProtKB/TrEMBL;Acc:B4FLV4]	M3	0.936736	9	143447244	143448002	GRMZM2G147787	-	-	Uncharacterized protein [Source:UniProtKB/TrEMBL;Acc:K7W1D8]	-
block27	1	32873834	32875898	GRMZM2G077942	-	-	Actin-depolymerizing factor 5; Uncharacterized protein [Source:UniProtKB/TrEMBL;Acc:B6T128]	M8	-0.361358	9	143431772	143433280	GRMZM2G147775	-	-	Actin-depolymerizing factor 5 [Source:UniProtKB/TrEMBL;Acc:K7VFV9]	-
block27	1	32999645	33004289	GRMZM2G165926	-	-	Uncharacterized protein [Source:UniProtKB/TrEMBL;Acc:B4FRU4]	-	0.171027	9	143422051	143426403	GRMZM2G147671	-	-	26S proteasome non-ATPase regulatory subunit 4 [Source:UniProtKB/TrEMBL;Acc:B6TK61]	-
block27	1	33272341	33275181	GRMZM2G159110	-	-	Uncharacterized protein [Source:UniProtKB/TrEMBL;Acc:B4FF40]	-	0.767186	9	143294058	143296221	GRMZM2G149809	-	-	Putative thaumatin domain family protein; Thaumatin-like protein 1; Uncharacterized protein [Source:UniProtKB/TrEMBL;Acc:B6TX44]	-
block27	1	33420068	33421005	GRMZM2G149624	-	-	Proline-rich protein; Uncharacterized protein [Source:UniProtKB/TrEMBL;Acc:B4FQ36]	M2	0.940255	9	143202089	143203074	GRMZM2G104616	-	-	Proline-rich protein [Source:UniProtKB/TrEMBL;Acc:K7VK24]	M2
block27	1	33427988	33429631	GRMZM2G149636	-	-	-	M7	0.732826	9	143184373	143186013	GRMZM2G104626	-	-	3-ketoacyl-CoA synthase [Source:UniProtKB/TrEMBL;Acc:K7VFS7]	M7
block27	1	33725804	33730306	GRMZM2G165944	-	-	-	-	0.859114	9	143063480	143067915	AC205419.3_FG001	-	-	Putative DUF869 domain containing family protein [Source:UniProtKB/TrEMBL;Acc:K7W1A6]	M2
block27	1	33802114	33803828	GRMZM2G110913	-	LBD	Uncharacterized protein [Source:UniProtKB/TrEMBL;Acc:C0HGH5]	-	0.718705	9	143011850	143013429	GRMZM2G150594	-	LBD	Putative LOB domain-containing family protein; Uncharacterized protein [Source:UniProtKB/TrEMBL;Acc:B4FGE2]	-
block27	1	33830523	33835801	GRMZM2G110023	-	-	ATP-dependent Clp protease ATP-binding subunit clpA; Uncharacterized protein [Source:UniProtKB/TrEMBL;Acc:B6SZN2]	-	0.757307	9	142994515	143003060	GRMZM2G150598	-	-	ATP-dependent Clp protease ATP-binding subunit clpA; Uncharacterized protein [Source:UniProtKB/TrEMBL;Acc:B4G1I6]	-
block27	1	33836730	33838664	GRMZM2G110004	-	-	Uncharacterized protein [Source:UniProtKB/TrEMBL;Acc:B6SWR8]	-	0.661209	9	142916680	142919579	GRMZM2G090868	-	-	Uncharacterized protein [Source:UniProtKB/TrEMBL;Acc:K7VFR4]	-
block27	1	33883717	33885684	GRMZM2G035552	-	-	ACR8 [Source:UniProtKB/TrEMBL;Acc:B6TPR3]	-	0.816752	9	142899552	142901925	GRMZM2G090842	-	-	Uncharacterized protein [Source:UniProtKB/TrEMBL;Acc:K7VNK5]	-
block27	1	34208160	34209559	GRMZM2G179907	-	-	Putative uncharacterized protein [Source:UniProtKB/TrEMBL;Acc:B6TW71]	M2	0.617399	9	142876187	142877558	GRMZM2G090792	-	-	Uncharacterized protein [Source:UniProtKB/TrEMBL;Acc:B4FZV2]	-
block27	1	34316882	34326799	GRMZM2G170336	-	-	40S ribosomal protein S20 [Source:UniProtKB/Swiss-Prot;Acc:Q08068]	-	0.816422	9	142752804	142754698	GRMZM2G067303	-	-	40S ribosomal protein S20 [Source:UniProtKB/Swiss-Prot;Acc:Q08068]	-
block27	1	34410156	34413088	GRMZM2G102347	-	-	Uncharacterized protein [Source:UniProtKB/TrEMBL;Acc:B4FPG4]	-	0.953147	9	142720160	142722504	GRMZM2G101062	-	-	Receptor expression-enhancing protein 3; Receptor expression-enhancing protein 3 isoform 1; Receptor expression-enhancing protein 3 isoform 2; Receptor expression-enhancing protein 3 isoform 3; Receptor expression-enhancing protein 3 isoform 4; Uncharacterized protein [Source:UniProtKB/TrEMBL;Acc:B4FCN5]	-
block27	1	34413005	34413406	GRMZM5G867469	-	-	-	-	-	9	142719540	142719851	GRMZM2G101062	-	-	Receptor expression-enhancing protein 3; Receptor expression-enhancing protein 3 isoform 1; Receptor expression-enhancing protein 3 isoform 2; Receptor expression-enhancing protein 3 isoform 3; Receptor expression-enhancing protein 3 isoform 4; Uncharacterized protein [Source:UniProtKB/TrEMBL;Acc:B4FCN5]	-
block27	1	34658526	34664705	GRMZM2G058910	-	-	Putative uncharacterized protein [Source:UniProtKB/TrEMBL;Acc:B6UHL7]	-	0.506094	9	142588678	142590729	GRMZM2G104418	-	-	Uncharacterized protein [Source:UniProtKB/TrEMBL;Acc:K7VJY8]	-
block27	1	34826491	34830387	GRMZM2G087275	-	-	-	-	0.881981	9	142546906	142550651	GRMZM2G144985	-	-	Serine palmitoyltransferase 1; Serine palmitoyltransferase 1 isoform 1; Serine palmitoyltransferase 1 isoform 2; Serine palmitoyltransferase 1 isoform 3; Uncharacterized protein [Source:UniProtKB/TrEMBL;Acc:B4FP24]	-
block27	1	34900491	34900919	GRMZM2G097788	-	MYB_related	-	-	0.71392	9	142468101	142468490	GRMZM2G031441	-	-	Putative homeodomain-like transcription factor superfamily protein [Source:UniProtKB/TrEMBL;Acc:K7VFL9]	-
block27	1	34941100	34950418	GRMZM2G019260	-	-	Phosphomevalonate kinase [Source:UniProtKB/TrEMBL;Acc:B6TD25]	-	0.788882	9	142457007	142463659	GRMZM2G030839	-	-	Phosphomevalonate kinase; Uncharacterized protein [Source:UniProtKB/TrEMBL;Acc:C0PBZ4]	-
block27	1	34999635	35000645	GRMZM5G824332	-	-	-	-	-	9	142308366	142309376	GRMZM2G172652	-	-	Uncharacterized protein [Source:UniProtKB/TrEMBL;Acc:K7VFK6]	-
block27	1	35137591	35141461	GRMZM2G136513	-	-	-	-	-	9	142282197	142290199	GRMZM2G309145	-	-	-	-
block27	1	35245246	35254738	GRMZM2G030422	-	-	Putative uncharacterized protein [Source:UniProtKB/TrEMBL;Acc:B6T534]	-	0.947037	9	142243497	142250260	GRMZM2G550865	-	-	Uncharacterized protein [Source:UniProtKB/TrEMBL;Acc:K7VFJ8]	-
block27	1	35460186	35470253	GRMZM2G164562	-	-	Uncharacterized protein [Source:UniProtKB/TrEMBL;Acc:B4FLA2]	-	0.672418	9	142192015	142197749	GRMZM2G036861	-	-	Chorismate synthase [Source:UniProtKB/TrEMBL;Acc:B4FRH6]	M7
block27	1	35501726	35505020	GRMZM5G860152	-	-	-	-	0.720677	9	142187294	142190688	GRMZM2G036697	-	-	Putative RING zinc finger domain superfamily protein [Source:UniProtKB/TrEMBL;Acc:K7VJV2]	-
block27	1	35659515	35665501	GRMZM2G050825	-	-	Uncharacterized protein [Source:UniProtKB/TrEMBL;Acc:B4FF72]	-	-0.610907	9	142093128	142098826	GRMZM2G013814	-	-	Uncharacterized protein [Source:UniProtKB/TrEMBL;Acc:B6TKC3]	-
block27	1	35744790	35748415	GRMZM2G001696	-	-	Phosphoenolpyruvate carboxykinase [ATP] [Source:UniProtKB/Swiss-Prot;Acc:Q9SLZ0]	M3	0.794785	9	142082324	142086636	GRMZM5G870932	-	-	Uncharacterized protein [Source:UniProtKB/TrEMBL;Acc:K7VNE0]	M3
block27	1	35971538	35987459	GRMZM5G843765	-	-	-	-	-	9	141969998	142005848	GRMZM2G085409	-	-	Uncharacterized protein [Source:UniProtKB/TrEMBL;Acc:B4FM76]	-
block27	1	36218338	36218613	GRMZM2G360429	-	-	Catalytic/ oxidoreductase, acting on NADH or NADPH [Source:UniProtKB/TrEMBL;Acc:B6TSM6]	-	0.724995	9	141902976	141903322	GRMZM2G177599	-	-	Catalytic/ oxidoreductase, acting on NADH or NADPH [Source:UniProtKB/TrEMBL;Acc:B6SQD4]	M1
block27	1	36225158	36227174	GRMZM2G060148	-	-	Uncharacterized protein [Source:UniProtKB/TrEMBL;Acc:B4FQS3]	-	-	9	141837726	141838823	GRMZM2G068613	-	-	Uncharacterized protein [Source:UniProtKB/TrEMBL;Acc:B4FJQ6]	-
block27	1	36501828	36518283	GRMZM2G372398	-	-	-	-	0.565029	9	141737210	141742298	GRMZM2G146386	-	-	Uncharacterized protein [Source:UniProtKB/TrEMBL;Acc:K7VNC4]	-
block27	1	36902063	36903501	GRMZM2G372495	-	-	-	-	-0.142105	9	141708812	141709096	GRMZM5G818232	-	-	Uncharacterized protein [Source:UniProtKB/TrEMBL;Acc:K7VFF8]	-
block27	1	36921306	36921995	GRMZM2G072376	-	bHLH	-	-	0.910944	9	141692590	141694959	GRMZM2G043854	-	bHLH	Putative HLH DNA-binding domain superfamily protein [Source:UniProtKB/TrEMBL;Acc:K7W111]	-
block27	1	37137004	37137969	GRMZM5G883632	-	-	-	-	0.213473	9	141664255	141665463	GRMZM2G180559	-	-	Uncharacterized protein [Source:UniProtKB/TrEMBL;Acc:K7VJS4]	-
block27	1	37412151	37416698	GRMZM2G143655	-	-	PYM protein [Source:UniProtKB/TrEMBL;Acc:B6TLX6]	-	0.872095	9	141638815	141646357	GRMZM2G180558	-	-	Uncharacterized protein [Source:UniProtKB/TrEMBL;Acc:B4FUX7]	-
block27	1	37471257	37475931	GRMZM2G066120	-	-	Uncharacterized protein [Source:UniProtKB/TrEMBL;Acc:B4FQB4]	-	-0.220195	9	141628208	141637456	GRMZM2G180555	-	-	Putative MAP kinase superfamily protein; Uncharacterized protein [Source:UniProtKB/TrEMBL;Acc:C0PGB2]	-
block27	1	37669450	37670305	GRMZM2G014419	-	-	Harpin-induced protein; Uncharacterized protein [Source:UniProtKB/TrEMBL;Acc:B4FP99]	M1	-	9	141402607	141403420	GRMZM5G805540	-	-	Harpin-induced protein; Uncharacterized protein [Source:UniProtKB/TrEMBL;Acc:B4FAU0]	-
block27	1	37721457	37722164	GRMZM2G015281	-	ERF	-	-	0.779543	9	141206101	141206877	GRMZM2G007406	-	ERF	Putative AP2/EREBP transcription factor superfamily protein [Source:UniProtKB/TrEMBL;Acc:K7W0Y9]	-
block27	1	37875932	37879014	GRMZM2G100620	-	-	Splicing factor 3A subunit 2; Uncharacterized protein [Source:UniProtKB/TrEMBL;Acc:B4FPG3]	-	0.272251	9	141200941	141202850	GRMZM2G307906	-	-	Male sterile45; Splicing factor 3A subunit 2; Uncharacterized protein [Source:UniProtKB/TrEMBL;Acc:B4FY18]	-
block27	1	37947516	37950561	GRMZM2G151582	-	-	Putative uncharacterized protein [Source:UniProtKB/TrEMBL;Acc:B6TN80]	-	0.907986	9	141145657	141148314	AC210314.3_FG006	-	-	Uncharacterized protein [Source:UniProtKB/TrEMBL;Acc:B6T4E5]	M3
block27	1	38002171	38012028	GRMZM2G151576	-	-	CONSTANS interacting protein 4 [Source:UniProtKB/TrEMBL;Acc:B6TK55]	-	0.898417	9	141102058	141107351	GRMZM2G141596	-	-	Putative RING zinc finger domain superfamily protein; Uncharacterized protein [Source:UniProtKB/TrEMBL;Acc:C0HHU5]	-
block27	1	38013416	38015938	GRMZM2G151564	-	-	Calcium ion binding protein [Source:UniProtKB/TrEMBL;Acc:B6SSY1]	-	0.0960905	9	141096203	141098734	GRMZM2G438722	-	-	Uncharacterized protein [Source:UniProtKB/TrEMBL;Acc:K7VJP9]	-
block27	1	38059000	38065468	GRMZM2G151521	-	-	ASC1-like protein; Uncharacterized protein [Source:UniProtKB/TrEMBL;Acc:B6TCE5]	-	0.801495	9	141080676	141089035	GRMZM2G083427	-	-	ASC1-like protein; Uncharacterized protein [Source:UniProtKB/TrEMBL;Acc:B4FBX8]	-
block27	1	38125428	38128388	GRMZM2G161452	-	-	Uncharacterized protein [Source:UniProtKB/TrEMBL;Acc:B4FZP2]	-	-0.108929	9	141037343	141039568	GRMZM2G083402	-	-	Uncharacterized protein [Source:UniProtKB/TrEMBL;Acc:K7VFC2]	M3
block27	1	38248691	38253509	GRMZM2G049190	-	-	-	-	0.926946	9	140844733	140848853	GRMZM2G117153	-	-	Glycosyl transferase, group 1 family protein; Uncharacterized protein [Source:UniProtKB/TrEMBL;Acc:C0PGB9]	M3
block28	###
block28	1	38637698	38641052	GRMZM2G481529	-	-	-	-	0.158267	9	140688662	140693849	GRMZM2G131539	-	-	Enolase [Source:UniProtKB/TrEMBL;Acc:K7VF99]	-
block28	1	38792290	38799645	GRMZM5G886952	-	-	Putative uncharacterized protein [Source:UniProtKB/TrEMBL;Acc:B5AU22]	-	0.932794	9	140611550	140616963	GRMZM2G479243	-	-	Putative leucine-rich repeat receptor-like protein kinase family protein [Source:UniProtKB/TrEMBL;Acc:K7VJK7]	-
block28	1	38851925	38852404	GRMZM2G306679	-	-	17.4 kDa class I heat shock protein 3; Uncharacterized protein [Source:UniProtKB/TrEMBL;Acc:B4F976]	M5	0.861344	9	140610296	140610787	GRMZM2G479260	-	-	Class I heat shock protein 3; Uncharacterized protein [Source:UniProtKB/TrEMBL;Acc:B4FT59]	M5
block28	1	38874213	38876986	GRMZM2G007055	-	-	Uncharacterized protein [Source:UniProtKB/TrEMBL;Acc:B4FR41]	-	0.21265	9	140603321	140605858	GRMZM2G179329	-	-	Uncharacterized protein [Source:UniProtKB/TrEMBL;Acc:C0HHH5]	-
block28	1	38880048	38882835	GRMZM2G306806	-	-	Uncharacterized protein [Source:UniProtKB/TrEMBL;Acc:B4FIJ7]	M2	0.958516	9	140597364	140602375	GRMZM2G179336	-	-	Uncharacterized protein [Source:UniProtKB/TrEMBL;Acc:K7VN56]	M2
block28	1	39040822	39043540	GRMZM2G160198	-	-	Uncharacterized protein [Source:UniProtKB/TrEMBL;Acc:C0P5I6]	M7	-0.145078	9	140469960	140473874	GRMZM2G151934	-	-	Uncharacterized protein [Source:UniProtKB/TrEMBL;Acc:K7VF85]	M1
block28	1	39048089	39052327	GRMZM2G160237	-	-	Serine/threonine-protein phosphatase [Source:UniProtKB/TrEMBL;Acc:B4FS28]	-	0.842945	9	140418748	140420359	GRMZM2G053199	-	-	Putative serine/threonine protein phosphatase superfamily protein [Source:UniProtKB/TrEMBL;Acc:K7VJJ4]	-
block28	1	39055107	39055274	GRMZM2G160237	-	-	Serine/threonine-protein phosphatase [Source:UniProtKB/TrEMBL;Acc:B4FS28]	-	-	9	140410806	140412464	GRMZM2G529549	-	-	-	-
block28	1	39057312	39062185	GRMZM2G160324	-	-	Uncharacterized protein [Source:UniProtKB/TrEMBL;Acc:B4FWE8]	M6	0.541744	9	140379802	140383192	GRMZM2G164136	-	-	Uncharacterized protein [Source:UniProtKB/TrEMBL;Acc:B8A2X4]	-
block28	1	39064756	39070874	GRMZM2G160428	-	-	-	-	0.732068	9	140368379	140376317	GRMZM2G164160	-	-	Uncharacterized protein [Source:UniProtKB/TrEMBL;Acc:K7VF77]	M1
block29	###
block29	1	39407327	39414463	GRMZM2G057646	-	-	Uncharacterized protein [Source:UniProtKB/TrEMBL;Acc:C0HFJ3]	-	-	9	140328080	140328643	GRMZM2G009605	-	-	-	-
block29	1	39736675	39741174	GRMZM2G001918	-	-	Uncharacterized protein [Source:UniProtKB/TrEMBL;Acc:C0P3S2]	-	0.749355	9	140236498	140238386	GRMZM5G888263	-	-	Uncharacterized protein [Source:UniProtKB/TrEMBL;Acc:K7VF72]	M2
block29	1	39752391	39753227	GRMZM5G828820	-	-	Uncharacterized protein [Source:UniProtKB/TrEMBL;Acc:B4FKC5]	-	0.946395	9	140218558	140219394	GRMZM2G045084	-	-	Putative RING zinc finger domain superfamily protein [Source:UniProtKB/TrEMBL;Acc:K7W0S6]	-
block29	1	39807617	39812810	GRMZM2G337425	-	-	Protein binding protein; Uncharacterized protein [Source:UniProtKB/TrEMBL;Acc:B4F8C9]	-	0.955319	9	140204255	140211397	GRMZM2G492252	-	-	Putative RING zinc finger domain superfamily protein; Uncharacterized protein [Source:UniProtKB/TrEMBL;Acc:B7ZZM6]	M1
block29	1	39848110	39848894	GRMZM2G109831	-	-	-	-	0.218591	9	140199286	140201502	GRMZM2G064710	-	-	Uncharacterized protein [Source:UniProtKB/TrEMBL;Acc:K7VN41]	M3
block29	1	39909280	39909579	GRMZM2G078164	-	-	Uncharacterized protein [Source:UniProtKB/TrEMBL;Acc:B4FL62]	M1	0.637291	9	140186109	140186408	GRMZM2G103595	-	-	Uncharacterized protein [Source:UniProtKB/TrEMBL;Acc:K7W0S0]	M8
block29	1	40063209	40064641	GRMZM2G179432	-	-	Uncharacterized protein [Source:UniProtKB/TrEMBL;Acc:B4FU26]	-	-0.490236	9	140100867	140102330	GRMZM2G151992	-	-	Catalytic/ hydrolase [Source:UniProtKB/TrEMBL;Acc:K7WEQ0]	-
block29	1	40144435	40146639	GRMZM2G049159	-	GRAS	Uncharacterized protein [Source:UniProtKB/TrEMBL;Acc:B4FKC4]	-	0.829522	9	140093151	140095355	GRMZM2G098784	-	GRAS	Uncharacterized protein [Source:UniProtKB/TrEMBL;Acc:C0HFS0]	-
block29	1	40226930	40230938	GRMZM2G174644	-	-	Uncharacterized protein [Source:UniProtKB/TrEMBL;Acc:C4J5B2]	-	0.421822	9	140017693	140021755	GRMZM2G114126	-	-	Putative oxysterol binding domain family protein; Uncharacterized protein [Source:UniProtKB/TrEMBL;Acc:B4FPC4]	-
block29	1	40358024	40361433	GRMZM2G110309	-	-	Initiator-binding protein 2; Uncharacterized protein [Source:UniProtKB/TrEMBL;Acc:C0PH41]	M4	0.714144	9	140001690	140005129	GRMZM2G063151	-	-	Initiator binding protein [Source:UniProtKB/TrEMBL;Acc:K7VJG9]	-
block29	1	40516351	40519131	GRMZM2G112925	-	Orphans	-	-	0.594583	9	139961602	139963821	GRMZM2G103247	-	Orphans	Uncharacterized protein [Source:UniProtKB/TrEMBL;Acc:K7WEP3]	-
block29	1	40572835	40575471	GRMZM2G113002	-	-	Uncharacterized protein [Source:UniProtKB/TrEMBL;Acc:C0P328]	-	-0.519879	9	139954468	139957118	GRMZM2G103270	-	-	Uncharacterized protein [Source:UniProtKB/TrEMBL;Acc:B4FKW1]	M3
block29	1	40649552	40653981	GRMZM2G043030	-	-	Uncharacterized protein [Source:UniProtKB/TrEMBL;Acc:C0HIY1]	-	-0.658422	9	139913890	139922718	GRMZM2G103465	-	-	DHHC zinc finger domain containing protein [Source:UniProtKB/TrEMBL;Acc:B6TKC7]	-
block29	1	40730691	40732611	GRMZM2G160906	-	-	Uncharacterized protein [Source:UniProtKB/TrEMBL;Acc:B7ZYW2]	-	0.678876	9	139871373	139873277	GRMZM2G103490	-	-	Putative ENTH/ANTH/VHS superfamily protein isoform 1; Putative ENTH/ANTH/VHS superfamily protein isoform 2; Uncharacterized protein [Source:UniProtKB/TrEMBL;Acc:C0P489]	-
block29	1	40812730	40817033	GRMZM5G891990	-	-	Uncharacterized protein [Source:UniProtKB/TrEMBL;Acc:C4J9R7]	-	0.340036	9	139845721	139847760	GRMZM2G402015	-	-	Putative ARM repeat-containing protein containing family protein [Source:UniProtKB/TrEMBL;Acc:K7VF47]	-
block29	1	41105982	41108067	GRMZM2G428391	-	-	Heat shock cognate 70 kDa protein 2 [Source:UniProtKB/TrEMBL;Acc:B6SZ69]	M3	0.577149	9	139766958	139770137	GRMZM2G366532	-	-	Uncharacterized protein [Source:UniProtKB/TrEMBL;Acc:K7VJF3]	M5
block30	###
block30	1	39752391	39753227	GRMZM5G828820	-	-	Uncharacterized protein [Source:UniProtKB/TrEMBL;Acc:B4FKC5]	-	0.894705	8	133762309	133763190	GRMZM2G364612	-	-	Putative RING zinc finger domain superfamily protein [Source:UniProtKB/TrEMBL;Acc:K7V637]	-
block30	1	39909280	39909579	GRMZM2G078164	-	-	Uncharacterized protein [Source:UniProtKB/TrEMBL;Acc:B4FL62]	M1	-0.0252389	8	133650079	133650414	AC199771.4_FG001	-	-	Uncharacterized protein [Source:UniProtKB/TrEMBL;Acc:K7UYD7]	-
block30	1	40144435	40146639	GRMZM2G049159	-	GRAS	Uncharacterized protein [Source:UniProtKB/TrEMBL;Acc:B4FKC4]	-	-0.0558705	8	133612993	133614876	GRMZM2G346706	-	GRAS	Uncharacterized protein [Source:UniProtKB/TrEMBL;Acc:K7V627]	-
block30	1	40426515	40429071	GRMZM2G087459	-	-	Uncharacterized protein [Source:UniProtKB/TrEMBL;Acc:B4FAX6]	-	0.638221	8	133597229	133599531	GRMZM2G047588	-	-	Protein kinase APK1A; Uncharacterized protein [Source:UniProtKB/TrEMBL;Acc:B6TTR7]	-
block30	1	40516351	40519131	GRMZM2G112925	-	Orphans	-	-	-0.0401429	8	133479986	133481838	GRMZM2G141859	-	Orphans	Uncharacterized protein [Source:UniProtKB/TrEMBL;Acc:K7V614]	-
block30	1	40572835	40575471	GRMZM2G113002	-	-	Uncharacterized protein [Source:UniProtKB/TrEMBL;Acc:C0P328]	-	-0.14333	8	133466495	133468583	GRMZM2G141922	-	-	Ankyrin repeat domain-containing protein 28; Uncharacterized protein [Source:UniProtKB/TrEMBL;Acc:B4F8P9]	M1
block30	1	40917520	40918920	AC233935.1_FG005	-	Dof	DOF30 transcription factor [Source:UniProtKB/TrEMBL;Acc:K0DCL5]	M3	-0.751133	8	133370740	133372287	GRMZM5G880268	-	C2C2-Dof	Uncharacterized protein [Source:UniProtKB/TrEMBL;Acc:B4FS72]	-
block31	###
block31	1	41242083	41242439	GRMZM2G096261	-	-	Uncharacterized protein [Source:UniProtKB/TrEMBL;Acc:B4FD14]	M1	0.737784	9	139792846	139793117	GRMZM5G872568	-	-	Uncharacterized protein [Source:UniProtKB/TrEMBL;Acc:K7VF43]	-
block31	1	41280783	41282384	GRMZM2G048482	-	-	SLT1 protein; Uncharacterized protein [Source:UniProtKB/TrEMBL;Acc:B6SV01]	M1	0.0592224	9	139773633	139775388	GRMZM2G063875	-	-	Uncharacterized protein [Source:UniProtKB/TrEMBL;Acc:B8A1F4]	-
block31	1	41474052	41477463	GRMZM2G044027	-	-	Uncharacterized protein [Source:UniProtKB/TrEMBL;Acc:B4FAG0]	M7	0.749885	9	139662729	139665912	GRMZM2G165357	-	-	UDP-glucuronic acid decarboxylase 1 isoform 1; UDP-glucuronic acid decarboxylase 1 isoform 2; Uncharacterized protein [Source:UniProtKB/TrEMBL;Acc:B4FF24]	M7
block31	1	41485829	41487940	GRMZM2G044281	-	-	-	M7	0.614697	9	139638244	139640350	GRMZM2G166767	-	-	RHM1; RHM1 isoform 1; RHM1 isoform 2; Uncharacterized protein [Source:UniProtKB/TrEMBL;Acc:B6U0P4]	M7
block31	1	41541647	41544035	GRMZM2G157329	Hub	-	THO complex subunit 4; Uncharacterized protein [Source:UniProtKB/TrEMBL;Acc:B6T346]	M1	0.99287	9	139628041	139630597	GRMZM2G166780	-	-	Uncharacterized protein [Source:UniProtKB/TrEMBL;Acc:B4FQD9]	-
block32	###
block32	1	42126131	42126679	GRMZM2G048154	-	C2H2	-	-	0.00407475	9	139428339	139428938	GRMZM2G112251	-	-	Uncharacterized protein [Source:UniProtKB/TrEMBL;Acc:K7VF20]	-
block32	1	42169194	42171257	GRMZM2G171232	-	-	Uncharacterized protein [Source:UniProtKB/TrEMBL;Acc:B4FMP2]	-	0.870236	9	139235324	139237000	AC233939.1_FG003	-	-	Nitric oxide synthase interacting protein; Uncharacterized protein [Source:UniProtKB/TrEMBL;Acc:B4FLI7]	-
block32	1	42191151	42197356	GRMZM2G401769	-	-	-	M2	0.744981	9	139226421	139233589	GRMZM5G891159	-	-	Uncharacterized protein [Source:UniProtKB/TrEMBL;Acc:K7VMZ7]	-
block32	1	42481483	42481968	GRMZM2G026910	-	-	Plant-specific domain TIGR01589 family protein [Source:UniProtKB/TrEMBL;Acc:B6TV67]	-	0.503344	9	139199334	139199763	AC233939.1_FG004	-	-	Plant-specific domain TIGR01589 family protein; Uncharacterized protein [Source:UniProtKB/TrEMBL;Acc:B4FFL2]	M1
block32	1	42492359	42495144	GRMZM2G026654	-	-	Uncharacterized protein [Source:UniProtKB/TrEMBL;Acc:C0HHK2]	-	-0.0556055	9	139150748	139154248	GRMZM2G049340	-	-	Uncharacterized protein [Source:UniProtKB/TrEMBL;Acc:B4F7U8]	-
block32	1	42519352	42521962	GRMZM2G338333	-	-	Protein binding protein [Source:UniProtKB/TrEMBL;Acc:B6SRU0]	M3	0.918995	9	139052411	139054979	GRMZM2G020982	-	-	Uncharacterized protein [Source:UniProtKB/TrEMBL;Acc:K7W0L2]	-
block32	1	42811990	42812961	GRMZM2G396674	-	-	Uncharacterized protein [Source:UniProtKB/TrEMBL;Acc:B4FCX8]	-	0.950061	9	139041265	139042257	GRMZM2G020953	-	-	Uncharacterized protein [Source:UniProtKB/TrEMBL;Acc:K7VJC4]	M1
block32	1	42853400	42855407	GRMZM2G141704	-	-	Uncharacterized protein [Source:UniProtKB/TrEMBL;Acc:B4FAY9]	-	0.357294	9	139025771	139030769	GRMZM2G162426	-	-	Uncharacterized protein [Source:UniProtKB/TrEMBL;Acc:K7VJC3]	-
block32	1	43089394	43093635	GRMZM2G041989	-	-	Uncharacterized protein [Source:UniProtKB/TrEMBL;Acc:B6TVR2]	-	0.25557	9	139013662	139016978	GRMZM2G162460	-	-	Uncharacterized protein [Source:UniProtKB/TrEMBL;Acc:K7VEZ5]	-
block32	1	43114789	43116704	GRMZM2G043291	-	-	IN2-1 protein; Uncharacterized protein [Source:UniProtKB/TrEMBL;Acc:B6TB10]	M3	0.945663	9	139006454	139008254	GRMZM2G162486	-	-	IN2-1 protein; Uncharacterized protein [Source:UniProtKB/TrEMBL;Acc:B4FUN3]	-
block32	1	43137982	43140699	GRMZM2G042032	Hub	-	Uncharacterized protein [Source:UniProtKB/TrEMBL;Acc:B6TDH3]	M1	-	9	139001279	139001479	GRMZM2G162492	-	-	-	-
block32	1	43141522	43143148	GRMZM2G338037	-	-	-	M1	0.884348	9	138961284	138963557	GRMZM2G011071	-	-	Uncharacterized protein [Source:UniProtKB/TrEMBL;Acc:B6SIL1]	-
block32	1	43234382	43241098	GRMZM2G109967	-	-	CDP-diacylglycerol-glycerol-3-phosphate 3-phosphatidyltransferase [Source:UniProtKB/TrEMBL;Acc:B6SU69]	-	-0.437422	9	138934842	138939521	GRMZM2G124313	-	-	CDP-diacylglycerol-glycerol-3-phosphate 3-phosphatidyltransferase [Source:UniProtKB/TrEMBL;Acc:K7VMX5]	-
block32	1	43348771	43362796	GRMZM2G154883	-	-	-	-	0.838746	9	138871415	138882534	GRMZM2G095868	-	-	Uncharacterized protein [Source:UniProtKB/TrEMBL;Acc:K7VEY3]	-
block32	1	43425377	43426045	AC217300.3_FG005	-	-	Uncharacterized protein [Source:UniProtKB/TrEMBL;Acc:B4G1Q5]	M3	0.982082	9	138810021	138810689	GRMZM2G030203	-	-	50S ribosomal protein L10; Uncharacterized protein [Source:UniProtKB/TrEMBL;Acc:B6SUJ0]	-
block32	1	43512378	43513460	AC202041.4_FG003	-	-	-	-	-0.129374	9	138753533	138759663	GRMZM2G092123	-	-	Uncharacterized protein [Source:UniProtKB/TrEMBL;Acc:K7VEX1]	-
block32	1	43683052	43685652	GRMZM2G137839	-	-	APx1-Cytosolic Ascorbate Peroxidase; Ascorbate peroxidase [Source:UniProtKB/TrEMBL;Acc:B6U9S6]	-	-	9	138678407	138681850	GRMZM2G054187	-	-	-	-
block32	1	43755088	43758559	GRMZM2G141273	-	-	P-protein; Uncharacterized protein [Source:UniProtKB/TrEMBL;Acc:B6SYB7]	-	0.198926	9	138579286	138582359	GRMZM2G145451	-	-	Uncharacterized protein [Source:UniProtKB/TrEMBL;Acc:B4FUJ2]	-
block32	1	43765563	43768148	GRMZM2G443265	-	-	Uncharacterized protein [Source:UniProtKB/TrEMBL;Acc:B4F896]	-	0.948914	9	138567483	138572405	GRMZM2G447617	-	-	Organic anion transporter; Organic anion transporter isoform 1; Organic anion transporter isoform 2; Uncharacterized protein [Source:UniProtKB/TrEMBL;Acc:B6TX95]	-
block32	1	43769774	43771971	GRMZM2G141386	-	-	Uncharacterized protein [Source:UniProtKB/TrEMBL;Acc:B4FAS7]	-	0.631342	9	138563715	138565703	GRMZM2G145562	-	-	Uncharacterized protein [Source:UniProtKB/TrEMBL;Acc:B4FJA7]	M2
block32	1	44166142	44166956	GRMZM2G021095	-	LOB	LOB domain protein 11 [Source:UniProtKB/TrEMBL;Acc:B6SMH2]	-	0.334238	9	138557799	138558663	GRMZM2G145568	-	LBD	Putative LOB domain-containing family protein [Source:UniProtKB/TrEMBL;Acc:K7VEV1]	-
block32	1	44181332	44184462	GRMZM2G001079	-	-	Beta3-glucuronyltransferase [Source:UniProtKB/TrEMBL;Acc:B6STW3]	M7	0.97881	9	138495871	138499150	GRMZM2G118959	-	-	Uncharacterized protein [Source:UniProtKB/TrEMBL;Acc:K7VJ83]	M7
block32	1	44331503	44336075	GRMZM2G158197	-	-	Uncharacterized protein [Source:UniProtKB/TrEMBL;Acc:B4F8S1]	-	0.613458	9	138485281	138489608	GRMZM2G118979	-	-	Uncharacterized protein [Source:UniProtKB/TrEMBL;Acc:B4G230]	-
block32	1	44350250	44353512	GRMZM2G107731	-	-	Uncharacterized protein [Source:UniProtKB/TrEMBL;Acc:C0P5X2]	-	0.848375	9	138397212	138402619	GRMZM2G015730	-	-	Alpha-taxilin; Uncharacterized protein [Source:UniProtKB/TrEMBL;Acc:B4FHB4]	-
block32	1	44536060	44536836	GRMZM2G024159	-	-	-	-	0.863484	9	138278271	138279047	GRMZM2G117207	-	-	Protein YIP1 [Source:UniProtKB/TrEMBL;Acc:B6T5J1]	-
block32	1	44959808	44965028	AC212219.3_FG005	-	-	Uncharacterized protein [Source:UniProtKB/TrEMBL;Acc:B4FWM5]	-	0.927028	9	138237846	138241068	GRMZM2G117246	-	-	Uncharacterized protein [Source:UniProtKB/TrEMBL;Acc:K7WED9]	M3
block32	1	45119345	45122653	GRMZM2G053669	-	-	Asparagine synthetase [Source:UniProtKB/TrEMBL;Acc:B6ETR5]	-	0.562234	9	138041357	138044802	GRMZM2G078472	-	-	Asparagine synthetase [Source:UniProtKB/TrEMBL;Acc:K7VES9]	-
block32	1	45342500	45345073	AC208201.3_FG003	-	-	-	-	0.751317	9	138038232	138040931	GRMZM2G078469	-	-	Plant protein of unknown function (DUF828) [Source:Projected from Arabidopsis thaliana (AT5G01360) TAIR;Acc:AT5G01360]	-
block32	1	45370669	45372107	AC208201.3_FG002	-	Orphans	Protein phosphatase type 2-C; Uncharacterized protein [Source:UniProtKB/TrEMBL;Acc:A3F4K2]	-	0.625357	9	137849152	137850722	GRMZM2G465287	-	Orphans	Uncharacterized protein [Source:UniProtKB/TrEMBL;Acc:K7VMS0]	-
block32	1	45404758	45406902	AC208201.3_FG001	-	-	Mitochondrial substrate carrier family protein [Source:Projected from Arabidopsis thaliana (AT5G01340) TAIR;Acc:AT5G01340]	-	0.0707339	9	137806862	137807239	GRMZM2G090025	-	-	Uncharacterized protein [Source:UniProtKB/TrEMBL;Acc:K7W0D6]	-
block32	1	45429615	45431087	GRMZM2G459824	-	-	-	M7	0.685835	9	137746134	137747792	GRMZM2G378852	-	-	Putative MAPKKK family protein kinase [Source:UniProtKB/TrEMBL;Acc:K7VJ57]	-
block32	1	45443782	45445904	GRMZM2G094388	-	-	Uncharacterized protein [Source:UniProtKB/TrEMBL;Acc:B4FFF1]	M1	0.830521	9	137741987	137744974	GRMZM2G078933	-	-	Ran-binding protein 1 [Source:UniProtKB/TrEMBL;Acc:B6TQB3]	-
block32	1	45637605	45640574	GRMZM5G850640	-	-	Uncharacterized protein [Source:UniProtKB/TrEMBL;Acc:C0HDZ9]	M6	0.690025	9	137665059	137667456	AC206223.3_FG001	-	-	Uncharacterized protein [Source:UniProtKB/TrEMBL;Acc:C0HEI5]	-
block32	1	45746178	45746951	GRMZM2G452695	-	-	-	-	0.509029	9	137609775	137610530	AC206223.3_FG007	-	-	Uncharacterized protein [Source:UniProtKB/TrEMBL;Acc:K7VJ51]	-
block32	1	45772414	45775817	GRMZM2G135456	-	-	-	-	0.987928	9	137604594	137608013	AC206223.3_FG008	-	-	Uncharacterized protein [Source:UniProtKB/TrEMBL;Acc:K7WEB9]	M4
block32	1	45910014	45923039	GRMZM2G006085	-	-	NADH-ubiquinone oxidoreductase 19 kDa subunit; Uncharacterized protein [Source:UniProtKB/TrEMBL;Acc:B6UF59]	-	0.884512	9	137598008	137598452	AC206223.3_FG010	-	-	Uncharacterized protein [Source:UniProtKB/TrEMBL;Acc:K7VER1]	-
block32	1	45924908	45927636	GRMZM2G006370	-	-	Uncharacterized protein [Source:UniProtKB/TrEMBL;Acc:C0HIR2]	-	0.974746	9	137589962	137592522	AC206223.3_FG006	-	-	Uncharacterized protein [Source:UniProtKB/TrEMBL;Acc:B8A279]	-
block32	1	45942922	45944886	GRMZM2G308034	-	MYB	DNA binding protein [Source:UniProtKB/TrEMBL;Acc:B6TQ24]	M7	0.986295	9	137511155	137511713	GRMZM2G700011	-	MYB_related	Uncharacterized protein [Source:UniProtKB/TrEMBL;Acc:B4G020]	M7
block32	1	46066997	46070140	GRMZM2G058138	-	-	Uncharacterized protein [Source:UniProtKB/TrEMBL;Acc:B7ZZM7]	-	0.9518	9	137414128	137417668	GRMZM2G083262	-	-	Eukaryotic translation initiation factor 2 alpha subunit; Uncharacterized protein [Source:UniProtKB/TrEMBL;Acc:B4FGK8]	-
block32	1	46124349	46127097	GRMZM2G032182	-	-	Uncharacterized protein [Source:UniProtKB/TrEMBL;Acc:B4FYW8]	-	0.357276	9	137342347	137345591	GRMZM2G053908	-	-	RNA-splicing protein MRS3; Uncharacterized protein [Source:UniProtKB/TrEMBL;Acc:B7ZYG8]	-
block32	1	46131384	46133601	GRMZM2G030016	-	-	40S ribosomal protein S7 [Source:UniProtKB/TrEMBL;Acc:B6SHM7]	-	0.975856	9	137323067	137325514	GRMZM2G053652	-	-	40S ribosomal protein S7; 40S ribosomal protein S7 isoform 1; 40S ribosomal protein S7 isoform 2; Uncharacterized protein [Source:UniProtKB/TrEMBL;Acc:B4FZN6]	-
block32	1	46139632	46143170	GRMZM2G029543	-	-	Malonyl CoA-acyl carrier protein transacylase [Source:UniProtKB/TrEMBL;Acc:B6TNM0]	-	-0.00803775	9	137319457	137319960	GRMZM2G053639	-	-	Uncharacterized protein [Source:UniProtKB/TrEMBL;Acc:K7VEP3]	-
block32	1	46237239	46237901	GRMZM2G144224	-	-	-	M3	0.930875	9	137279422	137280078	GRMZM2G057959	-	-	Cyclase/dehydrase family protein [Source:UniProtKB/TrEMBL;Acc:B6SZQ1]	M3
block32	1	46460392	46462919	GRMZM2G417082	-	-	-	-	0.606453	9	137177381	137179468	GRMZM2G007475	-	-	Uncharacterized protein [Source:UniProtKB/TrEMBL;Acc:K7VJ29]	-
block32	1	46581055	46586647	GRMZM2G104534	-	-	-	M7	0.794197	9	137168661	137173920	GRMZM2G007514	-	-	Uncharacterized protein [Source:UniProtKB/TrEMBL;Acc:K7WE98]	-
block32	1	46627229	46631522	GRMZM2G153450	-	-	Uncharacterized protein [Source:UniProtKB/TrEMBL;Acc:C0PEG8]	M1	0.913661	9	137158190	137165845	GRMZM2G007590	-	-	Spliceosomal protein; Uncharacterized protein [Source:UniProtKB/TrEMBL;Acc:B4FK63]	M1
block32	1	46683641	46684743	GRMZM2G455809	-	-	Sex determination protein tasselseed-2 [Source:UniProtKB/Swiss-Prot;Acc:P50160]	M3	-0.151172	9	137141142	137142269	GRMZM2G308351	-	-	Uncharacterized protein [Source:UniProtKB/TrEMBL;Acc:K7W0B3]	-
block32	1	46691418	46692700	GRMZM2G455825	-	-	-	-	-	9	137121796	137122185	GRMZM5G852504	-	-	-	-
block32	1	46741825	46742613	GRMZM2G010909	-	-	-	-	0.134063	9	137082715	137083326	GRMZM2G148930	-	-	Uncharacterized protein [Source:UniProtKB/TrEMBL;Acc:B4FBG1]	M7
block32	1	46857307	46866205	GRMZM2G010328	-	-	Transaminase/transferase; Uncharacterized protein [Source:UniProtKB/TrEMBL;Acc:C0PB44]	-	0.298508	9	137058739	137062166	GRMZM2G415117	-	-	Putative pyridoxal phosphate (PLP)-dependent transferase family protein [Source:UniProtKB/TrEMBL;Acc:K7VMN7]	-
block32	1	46868029	46869372	GRMZM2G129302	-	-	Uncharacterized protein [Source:UniProtKB/TrEMBL;Acc:C0P7T0]	M3	0.980352	9	137055884	137057230	GRMZM2G115762	-	-	Glycosyltransferase 5 [Source:UniProtKB/TrEMBL;Acc:K7W0A9]	M3
block32	1	46930527	46934668	GRMZM2G113364	-	-	-	-	0.791947	9	137033601	137038133	GRMZM2G134424	-	-	Programmed cell death protein 2; Uncharacterized protein [Source:UniProtKB/TrEMBL;Acc:B4FJG9]	-
block32	1	47135159	47140039	GRMZM2G095043	-	-	-	M1	-0.267889	9	137031125	137031876	GRMZM2G134471	-	-	Uncharacterized protein [Source:UniProtKB/TrEMBL;Acc:K7W0A5]	-
block32	1	47329919	47330949	GRMZM2G016734	-	-	Uncharacterized protein [Source:UniProtKB/TrEMBL;Acc:B4FU29]	-	0.395454	9	137023544	137024515	GRMZM2G134476	-	-	Uncharacterized protein [Source:UniProtKB/TrEMBL;Acc:B4G239]	-
block32	1	47459836	47460957	GRMZM2G300692	-	-	Uncharacterized protein [Source:UniProtKB/TrEMBL;Acc:B4FAM8]	-	0.750807	9	136954544	136955671	GRMZM2G443785	-	-	Transferase; Uncharacterized protein [Source:UniProtKB/TrEMBL;Acc:B4FA65]	-
block32	1	47480013	47484249	GRMZM2G000632	-	-	Uncharacterized protein [Source:UniProtKB/TrEMBL;Acc:C0HET8]	-	0.970261	9	136870134	136873151	GRMZM5G830983	-	-	Uncharacterized protein [Source:UniProtKB/TrEMBL;Acc:C0PEU5]	-
block32	1	47509243	47511246	GRMZM2G377215	-	-	Uncharacterized protein [Source:UniProtKB/TrEMBL;Acc:B7ZYR7]	-	-0.102224	9	136829864	136830616	GRMZM2G006830	-	-	Uncharacterized protein [Source:UniProtKB/TrEMBL;Acc:K7W099]	-
block32	1	47516698	47517024	GRMZM2G076537	-	-	Polynucleotidyl transferase, ribonuclease H-like superfamily protein [Source:Projected from Arabidopsis thaliana (AT5G26940) TAIR;Acc:AT5G26940]	-	0.723317	9	136825631	136827298	GRMZM2G306482	-	-	Tetratricopeptide repeat (TPR)-like superfamily protein [Source:Projected from Arabidopsis thaliana (AT5G50990) TAIR;Acc:AT5G50990]	M7
block32	1	47602438	47604800	GRMZM2G427418	-	-	-	-	0.966796	9	136811817	136814498	GRMZM2G006714	-	-	Uncharacterized protein [Source:UniProtKB/TrEMBL;Acc:C0P4B9]	-
block32	1	47706613	47709630	GRMZM2G122965	-	-	-	M2	0.942726	9	136765638	136767330	GRMZM2G006341	-	-	Uncharacterized protein [Source:UniProtKB/TrEMBL;Acc:K7W094]	-
block32	1	47814988	47815716	GRMZM2G036086	-	-	Peroxisomal biogenesis factor 11 family protein [Source:UniProtKB/TrEMBL;Acc:B6TV18]	-	0.683292	9	136737914	136738549	GRMZM2G384972	-	-	Uncharacterized protein [Source:UniProtKB/TrEMBL;Acc:K7VJ08]	-
block32	1	47832445	47832786	GRMZM5G807260	-	-	Putative uncharacterized protein [Source:UniProtKB/TrEMBL;Acc:B6TXG9]	M3	0.210772	9	136646494	136647066	GRMZM5G896604	-	-	Uncharacterized protein [Source:UniProtKB/TrEMBL;Acc:K7VEL6]	-
block32	1	47910538	47911488	GRMZM5G819965	Hub	-	Long cell-linked locus protein [Source:UniProtKB/TrEMBL;Acc:Q946U8]	M8	0.81375	9	136632068	136632676	GRMZM2G003738	-	-	Cell-linked locus protein; Long cell-linked locus protein [Source:UniProtKB/TrEMBL;Acc:B6SLA1]	M8
block32	1	47994206	47997913	GRMZM2G017536	-	-	Putative uncharacterized protein [Source:UniProtKB/TrEMBL;Acc:E7CQZ1]	-	0.975631	9	136553095	136556030	GRMZM2G115825	-	-	Uncharacterized protein [Source:UniProtKB/TrEMBL;Acc:K7VJ05]	-
block32	1	47998498	47999562	GRMZM2G017400	-	-	Calmodulin-binding protein [Source:UniProtKB/TrEMBL;Acc:E7CQZ0]	-	0.605455	9	136489739	136490767	GRMZM2G022611	-	-	Uncharacterized protein [Source:UniProtKB/TrEMBL;Acc:K7WE68]	-
block32	1	48119108	48129338	GRMZM2G084799	-	MYB	P1-WR 1; P1-WR 10; P1-WR 11; P1-WR 2; P1-WR 3; P1-WR 4; P1-WR 6; P1-WR 7; P1-WR 9; P2/P1 [Source:UniProtKB/TrEMBL;Acc:C6G8A7]	-	0.0195605	9	136429654	136433477	GRMZM2G022686	-	MYB	MYB transcription factor; Putative MYB DNA-binding domain superfamily protein; Uncharacterized protein [Source:UniProtKB/TrEMBL;Acc:B4FQU7]	-
block32	1	48654838	48656952	GRMZM2G013957	-	-	Uncharacterized protein [Source:UniProtKB/TrEMBL;Acc:B4FCS4]	M1	0.424985	9	136145009	136151564	GRMZM2G077895	-	-	Uncharacterized protein [Source:UniProtKB/TrEMBL;Acc:B4FLM7]	M1
block32	1	48886325	48887692	GRMZM2G383790	-	-	-	-	-0.175178	9	135711517	135712773	GRMZM2G164283	-	-	Uncharacterized protein [Source:UniProtKB/TrEMBL;Acc:K7W073]	M3
block32	1	49087746	49088276	GRMZM2G038015	-	bZIP	-	-	0.106423	9	135645489	135645878	GRMZM2G066734	-	bZIP	Putative bZIP transcription factor superfamily protein [Source:UniProtKB/TrEMBL;Acc:K7VIY9]	-
block32	1	49189379	49191974	GRMZM2G179155	-	-	Uncharacterized protein [Source:UniProtKB/TrEMBL;Acc:B4FLZ4]	M2	0.198156	9	135562579	135564568	AC233955.1_FG002	-	-	Uncharacterized protein [Source:UniProtKB/TrEMBL;Acc:K7W067]	-
block32	1	49284107	49285912	GRMZM2G030036	-	-	ZmNAS2 protein [Source:UniProtKB/TrEMBL;Acc:Q8LT19]	-	-0.040298	9	135552425	135553408	GRMZM2G704488	-	-	Uncharacterized protein [Source:UniProtKB/TrEMBL;Acc:B4FAC0]	-
block32	1	49389391	49391006	GRMZM2G092442	-	-	Putative uncharacterized protein [Source:UniProtKB/TrEMBL;Acc:B6TD46]	M1	-0.600814	9	135529314	135531965	AC233955.1_FG008	-	-	Uncharacterized protein [Source:UniProtKB/TrEMBL;Acc:K7VMI7]	-
block32	1	49403480	49413013	GRMZM2G043484	-	-	Histone-lysine N-methyltransferase EZ3 [Source:UniProtKB/Swiss-Prot;Acc:Q8S4P4]	-	0.610053	9	135509632	135523925	GRMZM5G875502	-	-	Histone-lysine N-methyltransferase EZ2 [Source:UniProtKB/Swiss-Prot;Acc:Q8S4P5]	-
block32	1	49611872	49614497	GRMZM5G824629	-	-	-	-	0.266184	9	135403999	135407098	GRMZM2G121303	-	-	Putative ubiquitin-conjugating enzyme family; Uncharacterized protein [Source:UniProtKB/TrEMBL;Acc:C4J9T9]	-
block32	1	49617140	49619384	GRMZM2G056373	-	-	-	-	0.862384	9	135397733	135400545	GRMZM2G121456	-	-	nuclear encoded CLP protease 5 [Source:Projected from Arabidopsis thaliana (AT1G02560) TAIR;Acc:AT1G02560]	-
block32	1	49720133	49723911	GRMZM2G121871	-	-	-	-	0.923226	9	135333507	135337782	GRMZM2G090869	-	-	Putative DEAD-box ATP-dependent RNA helicase family protein [Source:UniProtKB/TrEMBL;Acc:K7WE31]	-
block32	1	50023180	50033862	GRMZM2G124532	-	-	Uncharacterized protein [Source:UniProtKB/TrEMBL;Acc:C0PIF4]	-	0.14865	9	135245613	135251739	GRMZM2G092174	-	-	Phytochrome [Source:UniProtKB/TrEMBL;Acc:Q6XFQ2]	M7
block32	1	50085519	50086289	GRMZM2G394203	-	-	-	-	0.335802	9	135171294	135172097	GRMZM2G473356	-	-	Uncharacterized protein [Source:UniProtKB/TrEMBL;Acc:K7VIX3]	-
block32	1	50676170	50679407	GRMZM2G008490	-	-	-	M1	0.994178	9	134894258	134896744	GRMZM2G358238	-	-	Uncharacterized protein [Source:UniProtKB/TrEMBL;Acc:K7VIW7]	M1
block32	1	50861878	50862504	GRMZM5G851485	-	-	Uncharacterized protein [Source:UniProtKB/TrEMBL;Acc:B6SL64]	-	0.982853	9	134825484	134826092	GRMZM2G112428	-	-	Putative HLH DNA-binding domain superfamily protein [Source:UniProtKB/TrEMBL;Acc:B6SL41]	-
block32	1	51011454	51013099	GRMZM2G018941	-	-	Uncharacterized protein [Source:UniProtKB/TrEMBL;Acc:C0PE62]	-	0.901859	9	134757664	134767612	GRMZM2G051613	-	-	Uncharacterized protein [Source:UniProtKB/TrEMBL;Acc:K7VEF9]	M1
block32	1	51040988	51046495	GRMZM5G835810	-	-	Poly; Uncharacterized protein [Source:UniProtKB/TrEMBL;Acc:B6UBW8]	-	0.588033	9	134735108	134755918	GRMZM2G051896	-	-	Uncharacterized protein [Source:UniProtKB/TrEMBL;Acc:K7VMF5]	-
block32	1	51154703	51158832	GRMZM5G895991	-	-	Uncharacterized protein [Source:UniProtKB/TrEMBL;Acc:B4FLB2]	-	0.194762	9	134617204	134620783	GRMZM2G359070	-	-	Adenylosuccinate lyase; Uncharacterized protein [Source:UniProtKB/TrEMBL;Acc:B4F8Z3]	-
block32	1	51283163	51287059	GRMZM2G385931	-	-	Uncharacterized protein [Source:UniProtKB/TrEMBL;Acc:B4FA70]	-	0.703667	9	134559035	134563031	GRMZM2G068479	-	-	Pre-mRNA-splicing factor ATP-dependent RNA helicase; Putative RNA helicase family protein [Source:UniProtKB/TrEMBL;Acc:B6T8I5]	-
block32	1	51291630	51292387	GRMZM5G833991	-	-	Uncharacterized protein [Source:UniProtKB/TrEMBL;Acc:C0PLP8]	-	0.912827	9	134543316	134543862	GRMZM2G020468	-	-	Uncharacterized protein [Source:UniProtKB/TrEMBL;Acc:K7VEE9]	-
block32	1	51395946	51397502	GRMZM2G070849	-	MYB	Uncharacterized protein [Source:UniProtKB/TrEMBL;Acc:B4FYQ1]	-	0.398876	9	134045510	134047050	GRMZM2G134279	-	MYB	Putative MYB DNA-binding domain superfamily protein; Uncharacterized protein [Source:UniProtKB/TrEMBL;Acc:B4FNP8]	-
block32	1	51531712	51532955	GRMZM2G165919	-	-	Galactinol synthase 3; Uncharacterized protein [Source:UniProtKB/TrEMBL;Acc:B4G0Z8]	-	-	9	134152511	134153936	GRMZM5G804292	-	-	-	-
block32	1	51754092	51757958	GRMZM2G174284	-	bZIP	Uncharacterized protein [Source:UniProtKB/TrEMBL;Acc:C0PEY3]	-	0.935749	9	134188911	134194282	GRMZM2G056099	-	bZIP	Putative bZIP transcription factor superfamily protein; Uncharacterized protein [Source:UniProtKB/TrEMBL;Acc:B4FMH2]	-
block32	1	51892661	51893167	GRMZM2G318652	-	-	-	-	0.831712	9	134342069	134342614	GRMZM2G129815	-	-	Uncharacterized protein [Source:UniProtKB/TrEMBL;Acc:K7W026]	M3
block32	1	52073123	52082352	GRMZM2G138814	-	-	-	-	0.652798	9	134385830	134392276	GRMZM2G064725	-	-	SNF1 protein kinase regulatory subunit beta-1; SNF1-related protein kinase regulatory subunit beta-1 [Source:UniProtKB/TrEMBL;Acc:B6TF90]	-
block32	1	52093141	52096639	GRMZM2G152891	-	-	Calmodulin; Uncharacterized protein [Source:UniProtKB/TrEMBL;Acc:B4FBW7]	-	0.702898	9	134491174	134494528	GRMZM2G029107	-	-	Calmodulin; Uncharacterized protein [Source:UniProtKB/TrEMBL;Acc:B4FBW7]	-
block33	###
block33	1	46129693	46130551	GRMZM2G032047	-	-	Uncharacterized protein [Source:UniProtKB/TrEMBL;Acc:C0P5Z6]	M3	-0.745628	6	141169868	141176093	GRMZM2G173563	-	-	Cp protein; Uncharacterized protein [Source:UniProtKB/TrEMBL;Acc:B6T420]	-
block33	1	46216380	46226491	GRMZM2G373621	-	-	-	-	-	6	141648782	141649806	GRMZM2G131513	-	-	-	-
block33	1	46555433	46559869	GRMZM2G104464	-	-	Uncharacterized protein [Source:UniProtKB/TrEMBL;Acc:B6TNI0]	-	0.024435	6	141660590	141663697	GRMZM2G013677	-	-	Uncharacterized protein [Source:UniProtKB/TrEMBL;Acc:K7US84]	-
block33	1	46741825	46742613	GRMZM2G010909	-	-	-	-	-0.0652864	6	141701127	141702544	GRMZM2G357834	-	-	Uncharacterized protein [Source:UniProtKB/TrEMBL;Acc:K7VIN3]	M3
block33	1	46845129	46846823	GRMZM2G010545	-	-	-	-	0.0544477	6	141704413	141705984	GRMZM5G822317	-	-	SAG20 [Source:UniProtKB/TrEMBL;Acc:K7UMU6]	-
block34	###
block34	1	46237239	46237901	GRMZM2G144224	-	-	-	M3	0.284755	3	183613354	183614115	GRMZM2G141382	-	-	Uncharacterized protein [Source:UniProtKB/TrEMBL;Acc:C0HDT7]	-
block34	1	46416067	46418637	GRMZM5G814718	-	-	Uncharacterized protein [Source:UniProtKB/TrEMBL;Acc:B7ZXZ8]	-	0.838625	3	183701234	183703441	GRMZM2G132169	-	-	Uncharacterized protein [Source:UniProtKB/TrEMBL;Acc:C0P4F2]	-
block34	1	46422635	46423120	GRMZM2G365240	-	-	-	-	0.101586	3	183937371	183937883	GRMZM2G399218	-	-	Putative uncharacterized protein [Source:UniProtKB/TrEMBL;Acc:B6SHY9]	M7
block34	1	46845129	46846823	GRMZM2G010545	-	-	-	-	-0.0411599	3	184055816	184057438	GRMZM2G011541	-	-	-	-
block34	1	46868029	46869372	GRMZM2G129302	-	-	Uncharacterized protein [Source:UniProtKB/TrEMBL;Acc:C0P7T0]	M3	-	3	184272549	184279182	GRMZM2G445201	-	-	-	-
block35	###
block35	1	46460392	46462919	GRMZM2G417082	-	-	-	-	-0.346713	7	174630924	174631610	GRMZM2G516421	-	-	Putative uncharacterized protein [Source:UniProtKB/TrEMBL;Acc:B6SM80]	-
block35	1	46547602	46550763	GRMZM2G104373	-	-	Uncharacterized protein [Source:UniProtKB/TrEMBL;Acc:B8A0A6]	-	0.198259	7	174627768	174630414	GRMZM2G056569	-	-	Uncharacterized protein [Source:UniProtKB/TrEMBL;Acc:C0HIT5]	-
block35	1	46581055	46586647	GRMZM2G104534	-	-	-	M7	0.807722	7	174619073	174621539	GRMZM2G056750	-	-	Uncharacterized protein [Source:UniProtKB/TrEMBL;Acc:C0P4U4]	-
block35	1	46741825	46742613	GRMZM2G010909	-	-	-	-	0.0577409	7	174614941	174615249	GRMZM2G056772	-	-	Uncharacterized protein [Source:UniProtKB/TrEMBL;Acc:B4FAK7]	-
block35	1	47326023	47327747	GRMZM5G841969	-	-	-	-	-	7	174582271	174583971	GRMZM2G112984	-	-	Pectinesterase [Source:UniProtKB/TrEMBL;Acc:B6TZ43]	M4
block36	###
block36	1	52344209	52347075	GRMZM2G314064	-	HB	-	-	0.488206	9	133354575	133357835	GRMZM2G162481	-	HB	Putative homeobox DNA-binding domain superfamily protein [Source:UniProtKB/TrEMBL;Acc:K7VIN5]	-
block36	1	52453346	52453747	GRMZM2G309363	-	-	-	-	-	9	133405073	133405252	GRMZM2G026995	-	-	-	-
block36	1	52462547	52465149	GRMZM2G009690	-	-	Uncharacterized protein [Source:UniProtKB/TrEMBL;Acc:B4FJA4]	-	0.936157	9	133461569	133464330	GRMZM2G022398	-	-	Uncharacterized protein [Source:UniProtKB/TrEMBL;Acc:B4FBE9]	-
block36	1	52562283	52564226	GRMZM2G033570	-	EIL	EIL transcription factor; Uncharacterized protein [Source:UniProtKB/TrEMBL;Acc:C0P3U8]	-	0.768021	9	133469473	133471401	GRMZM2G317584	-	EIL	Uncharacterized protein [Source:UniProtKB/TrEMBL;Acc:B7ZZZ1]	-
block36	1	52633466	52640772	GRMZM2G174696	-	-	Mitochondrial import receptor subunit TOM40; Uncharacterized protein [Source:UniProtKB/TrEMBL;Acc:B6TEP3]	-	0.887752	9	133645076	133651421	GRMZM2G043983	-	-	Import receptor subunit TOM40; Mitochondrial import receptor subunit TOM40; Uncharacterized protein [Source:UniProtKB/TrEMBL;Acc:B4FM49]	-
block36	1	53008471	53013189	GRMZM2G122740	-	-	Uncharacterized protein [Source:UniProtKB/TrEMBL;Acc:C0P3H7]	-	-	9	133879966	133880151	GRMZM2G424670	-	-	-	-
block37	###
block37	1	53171636	53174582	GRMZM2G107463	-	-	Uncharacterized protein [Source:UniProtKB/TrEMBL;Acc:C0PEI5]	-	0.908464	9	133303164	133306106	GRMZM2G402341	-	-	Putative RING zinc finger domain superfamily protein; Uncharacterized protein [Source:UniProtKB/TrEMBL;Acc:B6SXU5]	-
block37	1	53268124	53269981	GRMZM2G102365	-	-	Uncharacterized protein [Source:UniProtKB/TrEMBL;Acc:B4F7S8]	M3	0.935378	9	133137538	133139586	GRMZM2G102382	-	-	Putative thioredoxin superfamily protein; Thioredoxin-like 1; Uncharacterized protein [Source:UniProtKB/TrEMBL;Acc:B4FH04]	M3
block37	1	53631467	53633313	GRMZM2G011598	-	NAC	-	-	0.0911184	9	132502801	132504217	GRMZM2G042494	-	NAC	Putative NAC domain transcription factor superfamily protein [Source:UniProtKB/TrEMBL;Acc:K7WDS5]	-
block37	1	53831442	53840136	GRMZM2G559436	-	-	-	M2	0.958819	9	132261509	132289617	GRMZM2G462803	-	-	Uncharacterized protein [Source:UniProtKB/TrEMBL;Acc:K7VE60]	M2
block37	1	54122947	54125754	GRMZM2G003424	-	C3H	Uncharacterized protein [Source:UniProtKB/TrEMBL;Acc:C0PMT0]	-	0.985861	9	132167337	132170191	GRMZM2G086614	-	C3H	Putative RNA-binding zinc finger family protein [Source:UniProtKB/TrEMBL;Acc:K7VIK7]	-
block37	1	54183688	54187510	GRMZM2G003379	-	-	Uncharacterized protein [Source:UniProtKB/TrEMBL;Acc:C4J5B6]	M1	0.91918	9	132129092	132133375	GRMZM2G099101	-	-	Endo-1,4-beta-glucanase [Source:UniProtKB/TrEMBL;Acc:B6SSM4]	-
block37	1	54464811	54469624	GRMZM2G008501	-	-	Uncharacterized protein [Source:UniProtKB/TrEMBL;Acc:B8A181]	-	0.972341	9	132096895	132102433	GRMZM2G045467	-	-	Transferase [Source:UniProtKB/TrEMBL;Acc:K7VE53]	M4
block37	1	54604673	54605239	GRMZM2G312661	-	-	Uncharacterized protein [Source:UniProtKB/TrEMBL;Acc:C0P445]	-	0.561253	9	131924248	131924814	GRMZM2G309327	-	-	Uncharacterized protein [Source:UniProtKB/TrEMBL;Acc:B4FU75]	M8
block38	###
block38	1	53268124	53269981	GRMZM2G102365	-	-	Uncharacterized protein [Source:UniProtKB/TrEMBL;Acc:B4F7S8]	M3	-0.59177	7	173787003	173788283	GRMZM2G181607	-	-	Uncharacterized protein [Source:UniProtKB/TrEMBL;Acc:C4J0F5]	-
block38	1	53619361	53620495	GRMZM2G020940	-	-	Uncharacterized protein [Source:UniProtKB/TrEMBL;Acc:B4G0K5]	-	-0.140129	7	173595361	173596736	GRMZM2G469380	-	-	Uncharacterized protein [Source:UniProtKB/TrEMBL;Acc:B4FUK7]	M3
block38	1	53631467	53633313	GRMZM2G011598	-	NAC	-	-	-	7	173556561	173558476	GRMZM5G856125	-	-	-	-
block38	1	53991794	54005990	GRMZM2G124209	-	-	-	-	0.774488	7	173528279	173531532	GRMZM2G131026	-	-	Uncharacterized protein [Source:UniProtKB/TrEMBL;Acc:B4FMJ7]	-
block38	1	54122947	54125754	GRMZM2G003424	-	C3H	Uncharacterized protein [Source:UniProtKB/TrEMBL;Acc:C0PMT0]	-	0.977892	7	173487368	173489935	GRMZM2G311665	-	C3H	Nucleic acid binding protein [Source:UniProtKB/TrEMBL;Acc:B6UER2]	-
block38	1	54339823	54341186	AC204931.3_FG004	-	-	-	-	0.223343	7	173369177	173369779	GRMZM2G349655	-	-	Calcium-binding protein CAST [Source:UniProtKB/TrEMBL;Acc:B6TL00]	M4
block39	###
block39	1	55068762	55069472	GRMZM2G017223	-	-	-	M1	0.431805	7	173363951	173364907	GRMZM2G050201	-	-	-	-
block39	1	55083557	55086023	GRMZM2G016480	-	-	Uncharacterized protein [Source:UniProtKB/TrEMBL;Acc:C0P786]	-	0.868251	7	173321598	173323946	GRMZM2G080270	-	-	Uncharacterized protein [Source:UniProtKB/TrEMBL;Acc:C0PHQ5]	M2
block39	1	55444283	55453684	GRMZM2G056462	-	-	Eukaryotic translation initiation factor 2 beta subunit [Source:UniProtKB/TrEMBL;Acc:B6T3J2]	-	-0.0430881	7	173317468	173320614	GRMZM2G080048	-	-	Eukaryotic translation initiation factor 2 beta subunit; Uncharacterized protein [Source:UniProtKB/TrEMBL;Acc:B6TI18]	-
block39	1	55457605	55458756	GRMZM2G056355	-	-	-	-	-0.522431	7	173312450	173314364	GRMZM2G080001	-	-	Ribosomal protein S6 kinase [Source:UniProtKB/TrEMBL;Acc:Q6TQF8]	-
block39	1	55503776	55505792	GRMZM2G075262	-	-	Uncharacterized protein [Source:UniProtKB/TrEMBL;Acc:C0PJT0]	-	-0.756979	7	173291625	173293944	GRMZM2G381404	-	-	Uncharacterized protein [Source:UniProtKB/TrEMBL;Acc:B4FED3]	-
block39	1	56021917	56034144	GRMZM2G049211	-	-	-	-	-0.158896	7	173226809	173229833	GRMZM5G881387	-	-	Uncharacterized protein [Source:UniProtKB/TrEMBL;Acc:C0PCZ4]	M4
block39	1	56218152	56222991	GRMZM2G062391	-	bZIP	Uncharacterized protein [Source:UniProtKB/TrEMBL;Acc:C0HGK3]	-	0.835309	7	173190461	173195530	GRMZM2G149040	-	bZIP	Uncharacterized protein [Source:UniProtKB/TrEMBL;Acc:B4FW26]	-
block39	1	56285189	56292023	GRMZM2G063657	-	-	Uncharacterized protein [Source:UniProtKB/TrEMBL;Acc:C0HFB5]	M7	0.690619	7	173112086	173117755	GRMZM5G890815	-	-	-	-
block39	1	56308673	56309764	GRMZM2G075988	-	OFP	Plant-specific domain TIGR01568 family protein [Source:UniProtKB/TrEMBL;Acc:B6U5V3]	-	0.537684	7	173016237	173016977	GRMZM5G845472	-	OFP	Plant-specific domain TIGR01568 family protein [Source:UniProtKB/TrEMBL;Acc:B6TUS3]	M1
block39	1	56441852	56447956	GRMZM2G173387	-	-	Uncharacterized protein [Source:UniProtKB/TrEMBL;Acc:B7ZYN4]	M1	0.588919	7	172977795	172981131	GRMZM2G166738	-	-	Uncharacterized protein [Source:UniProtKB/TrEMBL;Acc:B4FW58]	-
block39	1	56567566	56568882	GRMZM2G044038	-	-	CBL-interacting serine/threonine-protein kinase 15; Uncharacterized protein [Source:UniProtKB/TrEMBL;Acc:B6SH63]	-	0.386157	7	172967060	172968415	GRMZM2G166658	-	-	-	M7
block40	###
block40	1	55290385	55298120	GRMZM2G109121	-	-	-	-	0.671905	9	131836161	131842288	GRMZM2G006178	-	-	Uncharacterized protein [Source:UniProtKB/TrEMBL;Acc:K7VE46]	-
block40	1	55389875	55392535	GRMZM2G100288	-	-	Uncharacterized protein [Source:UniProtKB/TrEMBL;Acc:B4FYK2]	M2	0.961621	9	131830099	131832765	GRMZM2G006080	-	-	Putative receptor-like protein kinase family protein [Source:UniProtKB/TrEMBL;Acc:K7VM35]	-
block40	1	55456039	55456551	GRMZM2G056424	-	-	Uncharacterized protein [Source:UniProtKB/TrEMBL;Acc:C0P7G8]	M3	0.994272	9	131825038	131825541	GRMZM2G005984	-	-	Photosystem II 11 kD protein; Photosystem II protein; Uncharacterized protein [Source:UniProtKB/TrEMBL;Acc:B4FRJ4]	M3
block40	1	55457605	55458756	GRMZM2G056355	-	-	-	-	0.64563	9	131821209	131823659	GRMZM2G005869	-	-	Putative AGC-like protein kinase family protein isoform 1; Putative AGC-like protein kinase family protein isoform 2; Putative AGC-like protein kinase family protein isoform 3; Serine/threonine-protein kinase AtPK19 [Source:UniProtKB/TrEMBL;Acc:B6SWM7]	-
block40	1	55503776	55505792	GRMZM2G075262	-	-	Uncharacterized protein [Source:UniProtKB/TrEMBL;Acc:C0PJT0]	-	-0.53914	9	131772902	131774840	GRMZM2G027499	-	-	Uncharacterized protein [Source:UniProtKB/TrEMBL;Acc:B6SVY0]	-
block40	1	56021917	56034144	GRMZM2G049211	-	-	-	-	0.851824	9	131424037	131431418	GRMZM2G067546	-	-	Uncharacterized protein; Vacuolar sorting receptor 1; Vacuolar sorting receptor-like protein [Source:UniProtKB/TrEMBL;Acc:B6U0J6]	M3
block40	1	56218152	56222991	GRMZM2G062391	-	bZIP	Uncharacterized protein [Source:UniProtKB/TrEMBL;Acc:C0HGK3]	-	0.941057	9	131353953	131358962	GRMZM2G151295	-	bZIP	Putative bZIP transcription factor superfamily protein; Uncharacterized protein [Source:UniProtKB/TrEMBL;Acc:B4F7X2]	M3
block40	1	56314537	56314845	AC194267.4_FG009	-	-	-	-	-	9	131125735	131126127	AC211681.4_FG001	-	-	-	-
block40	1	56577760	56578853	GRMZM2G043493	-	-	Uncharacterized protein [Source:UniProtKB/TrEMBL;Acc:B4FJN2]	M1	0.891343	9	131113188	131114403	GRMZM2G124567	-	-	DNA binding protein; Putative HLH DNA-binding domain superfamily protein; Uncharacterized protein [Source:UniProtKB/TrEMBL;Acc:B4FHQ5]	M1
block40	1	56786202	56786825	GRMZM2G318767	-	-	-	-	0.425909	9	131045705	131046205	GRMZM2G055827	-	-	Putative RING zinc finger domain superfamily protein [Source:UniProtKB/TrEMBL;Acc:K7VZQ4]	-
block40	1	56963715	56984940	GRMZM2G353147	-	-	RELA/SPOT homolog 1 [Source:Projected from Arabidopsis thaliana (AT4G02260) TAIR;Acc:AT4G02260]	-	0.854	9	130912396	130914317	GRMZM5G877708	-	-	Uncharacterized protein [Source:UniProtKB/TrEMBL;Acc:K7VIG6]	-
block40	1	57299086	57301158	GRMZM2G073755	-	-	Auxin-repressed protein; Uncharacterized protein [Source:UniProtKB/TrEMBL;Acc:B4FA62]	-	0.608934	9	130783043	130784929	GRMZM2G043338	-	-	Uncharacterized protein [Source:UniProtKB/TrEMBL;Acc:B4FU83]	M1
block40	1	57481403	57484709	GRMZM2G158662	-	-	Uncharacterized protein [Source:UniProtKB/TrEMBL;Acc:B4FBD9]	-	0.809038	9	130770366	130772831	GRMZM2G043955	-	-	Uncharacterized protein [Source:UniProtKB/TrEMBL;Acc:K7VLY6]	-
block40	1	57563653	57564045	GRMZM2G322917	-	-	Putative uncharacterized protein [Source:UniProtKB/TrEMBL;Acc:B6TXB1]	M1	0.606653	9	130755349	130755753	GRMZM2G134064	-	-	Uncharacterized protein [Source:UniProtKB/TrEMBL;Acc:B6U4U0]	M1
block40	1	58050993	58061618	GRMZM2G042074	-	-	-	-	0.677235	9	130494113	130503971	GRMZM2G379964	-	-	Uncharacterized protein [Source:UniProtKB/TrEMBL;Acc:K7VIE2]	M2
block40	1	58371938	58372601	GRMZM2G134109	-	-	40S ribosomal protein S21 [Source:UniProtKB/Swiss-Prot;Acc:Q41852]	-	0.0321565	9	130358985	130359796	GRMZM2G421795	-	-	Uncharacterized protein [Source:UniProtKB/TrEMBL;Acc:K7VDY4]	-
block40	1	58474887	58476477	GRMZM2G075502	-	-	-	M3	-0.825991	9	130353705	130354988	GRMZM2G121360	-	-	Putative heavy metal transport/detoxification superfamily protein; Uncharacterized protein [Source:UniProtKB/TrEMBL;Acc:B8A1E0]	-
block40	1	58738447	58743197	GRMZM2G097843	-	-	-	-	0.238849	9	130246621	130251449	GRMZM2G002309	-	-	Putative homeodomain-like transcription factor superfamily protein [Source:UniProtKB/TrEMBL;Acc:K7WDK7]	-
block40	1	59183231	59185833	GRMZM2G133322	-	-	Uncharacterized protein [Source:UniProtKB/TrEMBL;Acc:B4FLC2]	-	0.464523	9	130027643	130030243	GRMZM2G099609	-	-	Uncharacterized protein [Source:UniProtKB/TrEMBL;Acc:K7VDX6]	-
block40	1	59594892	59600313	GRMZM2G052206	-	-	Transposon protein [Source:UniProtKB/TrEMBL;Acc:B6SXI8]	M1	0.975566	9	129729360	129733779	GRMZM2G084347	-	-	Uncharacterized protein [Source:UniProtKB/TrEMBL;Acc:C0P901]	-
block40	1	59673074	59676531	GRMZM2G124576	-	-	-	-	0.9644	9	129666767	129670419	GRMZM2G125148	-	-	Uncharacterized protein [Source:UniProtKB/TrEMBL;Acc:K7VDW5]	-
block40	1	60025060	60026913	GRMZM2G347708	-	-	-	-	0.122359	9	129593428	129594186	GRMZM2G151468	-	-	Uncharacterized protein [Source:UniProtKB/TrEMBL;Acc:K7VDW0]	-
block40	1	60149080	60150748	GRMZM2G169890	-	-	Superoxide dismutase [Cu-Zn] 4A [Source:UniProtKB/Swiss-Prot;Acc:P23345]	M1	0.738411	9	129535411	129537281	GRMZM2G058522	-	-	Superoxide dismutase [Cu-Zn] 4AP [Source:UniProtKB/Swiss-Prot;Acc:P23346]	-
block40	1	60156029	60156550	GRMZM2G467072	-	-	Putative uncharacterized protein [Source:UniProtKB/TrEMBL;Acc:B6SS59]	-	0.00590313	9	129527881	129528417	GRMZM2G058470	-	-	Uncharacterized protein [Source:UniProtKB/TrEMBL;Acc:K7VDU9]	-
block40	1	60165630	60167447	GRMZM2G000923	-	-	Nascent polypeptide-associated complex alpha subunit-like protein [Source:UniProtKB/TrEMBL;Acc:B6T903]	-	0.975385	9	129449475	129451341	GRMZM2G465333	-	-	Nascent polypeptide-associated complex alpha subunit-like protein [Source:UniProtKB/TrEMBL;Acc:K7VIA7]	M1
block40	1	60219025	60221667	GRMZM2G144995	-	-	Uncharacterized protein [Source:UniProtKB/TrEMBL;Acc:C4J4V5]	M1	0.957391	9	129269362	129272105	GRMZM2G110233	-	-	Uncharacterized protein [Source:UniProtKB/TrEMBL;Acc:K7VDT6]	-
block40	1	60397892	60408673	GRMZM2G469162	Hub	-	-	M2	0.951777	9	129218954	129226745	GRMZM2G007922	Hub	-	Uncharacterized protein [Source:UniProtKB/TrEMBL;Acc:K7VZF7]	M6
block40	1	60480505	60481922	GRMZM2G413388	-	-	-	-	-	9	129211241	129211474	GRMZM2G345828	-	-	-	-
block40	1	60864099	60867923	GRMZM2G101689	-	-	Uncharacterized protein [Source:UniProtKB/TrEMBL;Acc:B8A0D2]	-	-	9	128996505	128996873	GRMZM2G095095	-	-	-	-
block40	1	60870096	60872346	GRMZM2G101744	-	-	R3H domain containing protein; Uncharacterized protein [Source:UniProtKB/TrEMBL;Acc:B4FB44]	-	0.870131	9	128985800	128988112	GRMZM2G095104	-	-	Uncharacterized protein [Source:UniProtKB/TrEMBL;Acc:B4FPD0]	-
block40	1	61021951	61024078	GRMZM5G885628	-	-	-	-	0.978408	9	128974075	128980427	GRMZM2G095124	-	-	Uncharacterized protein [Source:UniProtKB/TrEMBL;Acc:K7VI73]	-
block40	1	61294162	61297396	GRMZM2G086788	-	-	50S ribosomal protein L6 [Source:UniProtKB/TrEMBL;Acc:B6UCF0]	-	0.961887	9	128916508	128919963	GRMZM2G170870	-	-	50S ribosomal protein L6; Uncharacterized protein [Source:UniProtKB/TrEMBL;Acc:B6T4J1]	-
block40	1	61626148	61633437	GRMZM5G898740	-	-	Rhythmically expressed protein; Uncharacterized protein [Source:UniProtKB/TrEMBL;Acc:B6TFB5]	M1	-0.442718	9	128908433	128909029	GRMZM2G170915	-	-	Uncharacterized protein [Source:UniProtKB/TrEMBL;Acc:K7VLP6]	-
block40	1	61697606	61700618	GRMZM2G116010	-	-	-	-	0.949748	9	128824311	128827124	GRMZM2G033273	-	-	Putative phosphatidylinositol-4-phosphate 5-kinase family protein; Uncharacterized protein [Source:UniProtKB/TrEMBL;Acc:C4IZ21]	-
block40	1	61718083	61723005	GRMZM2G115921	-	-	TRAF type zinc finger domain containing 1 [Source:UniProtKB/TrEMBL;Acc:B6T8M5]	-	-0.142966	9	128809270	128812994	GRMZM2G033352	-	-	TRAF type zinc finger domain containing 1; Uncharacterized protein [Source:UniProtKB/TrEMBL;Acc:B4FUR7]	-
block40	1	61934614	61944045	GRMZM2G081322	Hub	-	-	M4	0.943271	9	128727619	128783955	GRMZM2G323479	-	-	Uncharacterized protein [Source:UniProtKB/TrEMBL;Acc:K7VLN5]	-
block40	1	62229573	62230337	GRMZM2G063055	Hub	-	Uncharacterized protein [Source:UniProtKB/TrEMBL;Acc:B4FQ53]	M7	0.99723	9	128578035	128578811	GRMZM2G309995	Hub	-	Aspartic acid-rich protein; Uncharacterized protein [Source:UniProtKB/TrEMBL;Acc:B4FSM4]	M7
block40	1	62237785	62246468	GRMZM2G156827	-	-	-	M2	0.921825	9	128559948	128577214	GRMZM2G021483	-	-	Uncharacterized protein [Source:UniProtKB/TrEMBL;Acc:K7VI45]	M2
block40	1	62333353	62335939	GRMZM2G057652	-	-	Uncharacterized protein [Source:UniProtKB/TrEMBL;Acc:B4FHF5]	-	0.438308	9	128375528	128379278	GRMZM2G157749	-	-	Uncharacterized protein [Source:UniProtKB/TrEMBL;Acc:B4FNS5]	-
block41	###
block41	1	58364347	58364784	GRMZM2G133978	-	-	Rapid ALkalinization Factor family protein [Source:UniProtKB/TrEMBL;Acc:B6TGH9]	-	-0.104036	7	172553749	172554135	GRMZM2G414475	-	-	-	-
block41	1	58474887	58476477	GRMZM2G075502	-	-	-	M3	-0.599731	7	172537185	172538391	GRMZM2G113863	-	-	Copper chaperone [Source:UniProtKB/TrEMBL;Acc:B6TJ24]	M1
block41	1	59130455	59134631	GRMZM2G552278	-	-	-	M2	0.911659	7	172381631	172392739	GRMZM2G144971	-	-	-	-
block41	1	59507603	59510305	GRMZM5G882821	-	-	Lipase; Uncharacterized protein [Source:UniProtKB/TrEMBL;Acc:B4FGY5]	-	-0.556648	7	172156441	172159314	GRMZM2G047995	-	-	Uncharacterized protein [Source:UniProtKB/TrEMBL;Acc:B4FYV7]	M3
block41	1	59594892	59600313	GRMZM2G052206	-	-	Transposon protein [Source:UniProtKB/TrEMBL;Acc:B6SXI8]	M1	0.82406	7	171965604	171969658	GRMZM2G333433	-	-	Uncharacterized protein [Source:UniProtKB/TrEMBL;Acc:C0PMR4]	M3
block41	1	59767502	59771107	GRMZM2G134671	-	Orphans	C2C2-CO-like transcription factor; Uncharacterized protein [Source:UniProtKB/TrEMBL;Acc:C0PI33]	-	-0.644786	7	171863739	171865141	GRMZM2G414423	-	Orphans	-	-
block42	###
block42	1	61450466	61451350	GRMZM5G837379	-	-	-	-	-	7	171249047	171249658	GRMZM2G009804	-	-	-	M3
block42	1	61454024	61456244	GRMZM2G061624	-	-	SINA4; Ubiquitin ligase SINAT4; Uncharacterized protein [Source:UniProtKB/TrEMBL;Acc:B3F0L2]	M1	0.791652	7	171229578	171231391	GRMZM2G009265	-	-	Ubiquitin ligase SINAT5; Uncharacterized protein [Source:UniProtKB/TrEMBL;Acc:B6SRI2]	M1
block42	1	61626148	61633437	GRMZM5G898740	-	-	Rhythmically expressed protein; Uncharacterized protein [Source:UniProtKB/TrEMBL;Acc:B6TFB5]	M1	-0.391968	7	171086406	171088895	GRMZM2G326270	-	-	Rhythmically expressed protein [Source:UniProtKB/TrEMBL;Acc:B6SLD8]	M3
block42	1	61697606	61700618	GRMZM2G116010	-	-	-	-	0.24233	7	171037396	171040173	GRMZM2G036113	-	-	Uncharacterized protein [Source:UniProtKB/TrEMBL;Acc:C0HHK7]	-
block42	1	61701882	61714168	GRMZM2G115975	-	-	Rho GTPase activator [Source:UniProtKB/TrEMBL;Acc:B6SV62]	M2	0.366938	7	170989800	171000121	GRMZM2G036872	-	-	-	-
block42	1	61718083	61723005	GRMZM2G115921	-	-	TRAF type zinc finger domain containing 1 [Source:UniProtKB/TrEMBL;Acc:B6T8M5]	-	0.293023	7	170877972	170881831	GRMZM2G136578	-	-	-	-
block43	###
block43	1	63101871	63103401	GRMZM2G046297	-	-	Uncharacterized protein [Source:UniProtKB/TrEMBL;Acc:B8A0V6]	M3	0.0121752	9	128039036	128040595	GRMZM2G147373	-	-	Uncharacterized protein [Source:UniProtKB/TrEMBL;Acc:K7VGS5]	-
block43	1	63154061	63158315	GRMZM2G043346	-	-	-	M2	0.893338	9	127945250	127952461	GRMZM2G178650	-	-	Uncharacterized protein [Source:UniProtKB/TrEMBL;Acc:K7VDM0]	-
block43	1	63357127	63364532	GRMZM2G040954	-	-	Uncharacterized protein [Source:UniProtKB/TrEMBL;Acc:B4FRT4]	-	0.941708	9	127765847	127782134	GRMZM2G117796	-	-	Uncharacterized protein [Source:UniProtKB/TrEMBL;Acc:B7ZZ80]	-
block43	1	63561214	63561477	AC216247.3_FG004	-	-	Uncharacterized protein [Source:UniProtKB/TrEMBL;Acc:C4IZ60]	-	-	9	127763833	127764410	GRMZM2G117790	-	-	-	-
block43	1	63577230	63581304	AC216247.3_FG005	-	-	-	M2	0.523004	9	127747655	127763287	GRMZM2G117746	-	-	FKBP-type peptidyl-prolyl cis-trans isomerase family protein [Source:Projected from Arabidopsis thaliana (AT3G54010) TAIR;Acc:AT3G54010]	-
block43	1	63616224	63617558	GRMZM2G040515	-	-	Uncharacterized protein [Source:UniProtKB/TrEMBL;Acc:C4J0E7]	-	0.905612	9	127686181	127687592	GRMZM2G105523	-	-	Uncharacterized protein [Source:UniProtKB/TrEMBL;Acc:B4FIR5]	M3
block43	1	64008324	64013088	GRMZM2G107196	-	-	Uncharacterized protein [Source:UniProtKB/TrEMBL;Acc:C0HG44]	-	0.569119	9	127637551	127644268	GRMZM2G030139	-	-	Putative pyruvate dehydrogenase kinase family protein; Uncharacterized protein [Source:UniProtKB/TrEMBL;Acc:B4FGU7]	-
block43	1	64021442	64022593	GRMZM2G026417	-	GeBP	Uncharacterized protein [Source:UniProtKB/TrEMBL;Acc:B6SNB5]	-	0.831988	9	127611880	127613007	GRMZM2G030458	-	GeBP	Uncharacterized protein [Source:UniProtKB/TrEMBL;Acc:B6U4F1]	-
block43	1	64085866	64088105	GRMZM2G459563	-	-	Uncharacterized protein [Source:UniProtKB/TrEMBL;Acc:B4FHD7]	M3	0.865536	9	127563337	127567244	GRMZM2G020761	-	-	Putative cytochrome P450 superfamily protein; Uncharacterized protein [Source:UniProtKB/TrEMBL;Acc:C0HIJ7]	M3
block43	1	64396359	64403061	GRMZM2G092888	-	Orphans	-	M2	0.975738	9	127466882	127474639	GRMZM2G072573	-	Orphans	Uncharacterized protein [Source:UniProtKB/TrEMBL;Acc:K7VDJ1]	M2
block43	1	64546654	64550207	GRMZM2G063498	-	-	-	-	0.149978	9	127258724	127262165	GRMZM2G159956	-	-	Low temperature viability protein [Source:UniProtKB/TrEMBL;Acc:B6TGN3]	-
block43	1	64654315	64656276	GRMZM2G301297	-	-	-	-	0.0587168	9	127030340	127032251	GRMZM2G426229	-	-	Splicing factor, arginine/serine-rich 2; Uncharacterized protein [Source:UniProtKB/TrEMBL;Acc:B4FET2]	-
block43	1	64723542	64725559	GRMZM2G001288	-	-	-	-	0.812622	9	126977216	126979569	GRMZM2G012140	-	-	Uncharacterized protein [Source:UniProtKB/TrEMBL;Acc:K7VLG8]	M7
block44	###
block44	1	63154061	63158315	GRMZM2G043346	-	-	-	M2	0.908263	7	169493941	169497682	GRMZM2G120954	-	-	Uncharacterized protein [Source:UniProtKB/TrEMBL;Acc:B4FKT7]	-
block44	1	63211915	63214353	GRMZM2G073401	Hub	-	Chaperonin [Source:UniProtKB/TrEMBL;Acc:B6TAA7]	M1	0.701374	7	169308711	169310145	GRMZM2G013652	-	-	Chaperonin; Uncharacterized protein [Source:UniProtKB/TrEMBL;Acc:B4FE30]	M8
block44	1	63357127	63364532	GRMZM2G040954	-	-	Uncharacterized protein [Source:UniProtKB/TrEMBL;Acc:B4FRT4]	-	0.76435	7	169291418	169295980	GRMZM2G015703	-	-	Uncharacterized protein [Source:UniProtKB/TrEMBL;Acc:C0PF19]	-
block44	1	63539447	63541926	AC216247.3_FG001	-	HSF	-	-	0.932858	7	169215503	169217571	GRMZM2G025685	-	HSF	-	M1
block44	1	63850432	63851590	GRMZM2G024234	-	-	-	-	0.43841	7	169071341	169073160	GRMZM2G451097	-	-	-	-
block44	1	63894888	63900741	GRMZM2G330650	-	-	Uncharacterized protein [Source:UniProtKB/TrEMBL;Acc:B4FSW7]	-	-0.0559329	7	168697477	168700476	GRMZM2G000718	-	-	Novel plant SNARE 11; Uncharacterized protein [Source:UniProtKB/TrEMBL;Acc:B6U1B4]	-
block44	1	64008324	64013088	GRMZM2G107196	-	-	Uncharacterized protein [Source:UniProtKB/TrEMBL;Acc:C0HG44]	-	0.0555847	7	168632496	168635323	AC217975.3_FG001	-	-	Uncharacterized protein [Source:UniProtKB/TrEMBL;Acc:B4F9P5]	-
block44	1	64018289	64020365	GRMZM2G326248	-	-	-	-	0.180324	7	168611147	168612120	GRMZM2G070588	-	-	-	M2
block44	1	64021442	64022593	GRMZM2G026417	-	GeBP	Uncharacterized protein [Source:UniProtKB/TrEMBL;Acc:B6SNB5]	-	0.60485	7	168447124	168448248	GRMZM2G082318	-	GeBP	Uncharacterized protein [Source:UniProtKB/TrEMBL;Acc:B4FX14]	-
block44	1	64085866	64088105	GRMZM2G459563	-	-	Uncharacterized protein [Source:UniProtKB/TrEMBL;Acc:B4FHD7]	M3	-0.345543	7	168343830	168345496	GRMZM2G150907	-	-	Uncharacterized protein [Source:UniProtKB/TrEMBL;Acc:B4FMT5]	-
block44	1	64244155	64245380	GRMZM2G147698	-	MYB	Uncharacterized protein [Source:UniProtKB/TrEMBL;Acc:B4FVD9]	-	0.718548	7	168329617	168331118	GRMZM2G150841	-	MYB	Uncharacterized protein [Source:UniProtKB/TrEMBL;Acc:B4FA78]	M7
block44	1	64546654	64550207	GRMZM2G063498	-	-	-	-	0.102474	7	168144980	168146613	GRMZM2G160983	-	-	Uncharacterized protein [Source:UniProtKB/TrEMBL;Acc:B8A0X5]	-
block45	###
block45	1	63501493	63504194	GRMZM5G808350	-	-	Uncharacterized protein [Source:UniProtKB/TrEMBL;Acc:C0P485]	-	0.517294	2	213476980	213479867	GRMZM2G075619	-	-	Uncharacterized protein [Source:UniProtKB/TrEMBL;Acc:B8A0U6]	-
block45	1	63850432	63851590	GRMZM2G024234	-	-	-	-	-0.0434783	2	213656203	213663449	GRMZM2G029144	-	-	-	-
block45	1	63894888	63900741	GRMZM2G330650	-	-	Uncharacterized protein [Source:UniProtKB/TrEMBL;Acc:B4FSW7]	-	-0.0413135	2	213761981	213764725	GRMZM2G102903	-	-	-	-
block45	1	64016435	64017199	GRMZM6G451610	-	-	-	-	0.365668	2	213825131	213825688	GRMZM2G323082	-	-	-	-
block45	1	64021442	64022593	GRMZM2G026417	-	GeBP	Uncharacterized protein [Source:UniProtKB/TrEMBL;Acc:B6SNB5]	-	0.251644	2	213840175	213841285	GRMZM2G075122	-	GeBP	Uncharacterized protein [Source:UniProtKB/TrEMBL;Acc:B4FAK5]	-
block45	1	64085866	64088105	GRMZM2G459563	-	-	Uncharacterized protein [Source:UniProtKB/TrEMBL;Acc:B4FHD7]	M3	0.689653	2	213854961	213856658	GRMZM2G075244	-	-	Cytochrome P450 CYP709C14 [Source:UniProtKB/TrEMBL;Acc:B6SSZ4]	-
block46	###
block46	1	65042650	65045192	GRMZM2G075153	-	-	Uncharacterized protein [Source:UniProtKB/TrEMBL;Acc:B4FJ26]	M3	0.855328	9	118704079	118708998	GRMZM2G113873	-	-	Uncharacterized protein [Source:UniProtKB/TrEMBL;Acc:B4FNW6]	M3
block46	1	65228569	65230846	GRMZM2G084540	-	-	Uncharacterized protein [Source:UniProtKB/TrEMBL;Acc:C4J9J4]	-	0.985355	9	119192301	119194584	GRMZM2G126120	-	-	Uncharacterized protein [Source:UniProtKB/TrEMBL;Acc:K7VCQ2]	-
block46	1	65347170	65352756	GRMZM5G883601	-	-	Uncharacterized protein [Source:UniProtKB/TrEMBL;Acc:C4J934]	-	0.554149	9	119384157	119387000	GRMZM2G028921	-	-	Uncharacterized protein [Source:UniProtKB/TrEMBL;Acc:K7VH70]	M2
block46	1	65357688	65359422	GRMZM2G056944	-	-	Uncharacterized protein [Source:UniProtKB/TrEMBL;Acc:B4FTQ8]	-	0.957669	9	119540470	119542747	GRMZM2G097987	-	-	Putative nucleoside phosphatase GDA1/CD39 family protein [Source:UniProtKB/TrEMBL;Acc:K7VCR3]	-
block46	1	65424738	65441028	GRMZM5G815369	-	-	Uncharacterized protein [Source:UniProtKB/TrEMBL;Acc:C0P9R7]	-	0.810581	9	119553025	119559380	GRMZM2G098079	-	-	Uncharacterized protein [Source:UniProtKB/TrEMBL;Acc:B6TF20]	-
block46	1	65487526	65487798	GRMZM2G434380	-	-	-	-	0.881706	9	119677693	119677974	GRMZM2G417255	-	-	Uncharacterized protein [Source:UniProtKB/TrEMBL;Acc:B6TUQ1]	M1
block46	1	65490465	65494164	GRMZM2G121996	-	-	-	M4	0.786652	9	119682402	119684901	GRMZM2G117680	-	-	Uncharacterized protein [Source:UniProtKB/TrEMBL;Acc:K7WCH8]	M2
block46	1	65685637	65686575	GRMZM2G051836	-	-	-	M1	0.691367	9	119745219	119747142	GRMZM5G832108	-	-	40S ribosomal protein S9 [Source:UniProtKB/TrEMBL;Acc:B6SZS2]	-
block47	###
block47	1	68121614	68122804	GRMZM2G382717	-	-	Putative uncharacterized protein [Source:UniProtKB/TrEMBL;Acc:B6T5F1]	-	0.558272	9	120900664	120901857	GRMZM2G092910	-	-	Heat shock protein binding protein; Uncharacterized protein [Source:UniProtKB/TrEMBL;Acc:B4FGJ9]	-
block47	1	68141158	68144658	GRMZM2G120587	Hub	-	Uncharacterized protein [Source:UniProtKB/TrEMBL;Acc:B8A324]	M3	0.225759	9	121229195	121232258	AC233940.1_FG003	-	-	Uncharacterized protein [Source:UniProtKB/TrEMBL;Acc:K7VCZ3]	-
block47	1	68438677	68443482	GRMZM5G866758	-	-	Acetyl-CoA acetyltransferase, cytosolic 1; Uncharacterized protein [Source:UniProtKB/TrEMBL;Acc:B4F9B2]	-	-0.301282	9	121285712	121309105	GRMZM5G830250	-	-	Uncharacterized protein [Source:UniProtKB/TrEMBL;Acc:K7WCP2]	-
block47	1	68444186	68447347	GRMZM2G003530	-	-	Putative uncharacterized protein [Source:UniProtKB/TrEMBL;Acc:B6UBV1]	-	0.849539	9	121844648	121848408	GRMZM2G136538	-	-	Uncharacterized protein [Source:UniProtKB/TrEMBL;Acc:C0HGW5]	-
block47	1	68563192	68566048	GRMZM2G077960	-	Orphans	Uncharacterized protein [Source:UniProtKB/TrEMBL;Acc:C4IYK1]	-	0.992781	9	121971542	121975426	GRMZM2G150213	-	Orphans	Uncharacterized protein [Source:UniProtKB/TrEMBL;Acc:C0HFF1]	-
block47	1	68569127	68571659	GRMZM2G077897	-	-	Uncharacterized protein [Source:UniProtKB/TrEMBL;Acc:C0HG95]	-	0.682468	9	121976606	121979077	GRMZM2G150242	-	-	Putative DUF827 domain containing family protein [Source:UniProtKB/TrEMBL;Acc:K7VHH9]	-
block47	1	69027513	69032664	GRMZM2G046480	-	-	-	-	0.770205	9	122070429	122073633	GRMZM2G053004	-	-	Vacuolar cation/proton exchanger 2 [Source:UniProtKB/TrEMBL;Acc:B6UEI1]	-
block47	1	69094420	69097554	GRMZM2G085825	-	-	-	-	0.902461	9	122191914	122194842	AC217887.3_FG005	-	-	Uncharacterized protein [Source:UniProtKB/TrEMBL;Acc:K7VKY1]	-
block47	1	69256093	69257978	GRMZM2G311656	-	PLATZ	-	-	-0.0181835	9	122343929	122349453	GRMZM2G077495	-	PLATZ	Uncharacterized protein [Source:UniProtKB/TrEMBL;Acc:K7VD24]	-
block47	1	69407933	69410069	GRMZM2G062996	-	-	-	M4	0.936171	9	122382147	122387699	GRMZM2G314663	-	-	Uncharacterized protein [Source:UniProtKB/TrEMBL;Acc:K7VHI9]	M4
block48	###
block48	1	72851122	72851769	GRMZM2G391705	-	-	-	-	0.717118	9	123261370	123262011	GRMZM2G435049	-	-	Uncharacterized protein [Source:UniProtKB/TrEMBL;Acc:K7WCV6]	-
block48	1	73382596	73385231	GRMZM2G470442	-	-	Cytochrome P450 protein [Source:UniProtKB/TrEMBL;Acc:K0BW16]	-	0.361794	9	123618376	123620112	GRMZM2G168392	-	-	Putative cytochrome P450 superfamily protein [Source:UniProtKB/TrEMBL;Acc:K7VHL8]	-
block48	1	73387911	73390174	GRMZM2G172244	-	-	NAP16kDa protein; Uncharacterized protein [Source:UniProtKB/TrEMBL;Acc:B4G213]	-	0.986367	9	123667432	123668498	GRMZM2G124317	-	-	Nitrilase-associated protein; Uncharacterized protein [Source:UniProtKB/TrEMBL;Acc:B4FFI2]	-
block48	1	73390562	73390993	AC186627.4_FG005	-	-	-	-	-	9	123684350	123693295	GRMZM2G421750	-	-	-	-
block48	1	73517545	73520096	GRMZM2G067371	-	-	-	-	0.341098	9	123881264	123883140	GRMZM2G053831	-	-	Ninja-family protein 6 [Source:UniProtKB/Swiss-Prot;Acc:B6TNQ7]	-
block48	1	73882597	73888621	GRMZM2G074102	-	-	Uncharacterized protein [Source:UniProtKB/TrEMBL;Acc:B4FSS3]	-	0.635533	9	123893576	123900259	GRMZM2G054020	-	-	Uncharacterized protein [Source:UniProtKB/TrEMBL;Acc:C0P654]	-
block48	1	73974889	73975750	GRMZM2G125241	-	-	Glucan endo-1,3-beta-glucosidase 4; Uncharacterized protein [Source:UniProtKB/TrEMBL;Acc:B6TIP4]	M7	0.869241	9	123994214	123995551	GRMZM2G127853	-	-	Glucan endo-1,3-beta-glucosidase 4 [Source:UniProtKB/TrEMBL;Acc:B6SMZ3]	M7
block49	###
block49	1	74498669	74499709	GRMZM2G464580	-	C2H2	-	-	0.9902	9	124088377	124089516	GRMZM2G372952	-	-	Uncharacterized protein [Source:UniProtKB/TrEMBL;Acc:K7VL56]	-
block49	1	74611823	74615283	GRMZM2G086992	-	-	Ubiquitin-fusion protein [Source:UniProtKB/TrEMBL;Acc:B6T9V9]	-	0.346314	9	124228419	124231272	GRMZM2G078924	-	-	Ubiquitin-fusion protein; Ubiquitin-fusion protein isoform 1; Ubiquitin-fusion protein isoform 2 [Source:UniProtKB/TrEMBL;Acc:B6SQ65]	-
block49	1	74778385	74779197	GRMZM2G030955	-	-	Uncharacterized protein [Source:UniProtKB/TrEMBL;Acc:B4FJS4]	M4	0.192969	9	124289773	124290591	GRMZM2G162949	-	-	Putative RING zinc finger domain superfamily protein; RING zinc finger protein-like; Uncharacterized protein [Source:UniProtKB/TrEMBL;Acc:B6U8G9]	-
block49	1	74784020	74792604	GRMZM2G030805	-	-	-	-	0.872091	9	124408704	124419020	GRMZM2G075104	-	-	Uncharacterized protein [Source:UniProtKB/TrEMBL;Acc:K7WCZ1]	-
block49	1	75177786	75179016	GRMZM2G425430	-	WRKY	-	M3	0.219047	9	124488821	124494911	GRMZM2G171428	-	WRKY	Putative WRKY DNA-binding domain superfamily protein [Source:UniProtKB/TrEMBL;Acc:K7VL66]	-
block49	1	75776390	75780770	GRMZM2G425736	-	-	PRKR interacting protein 1 [Source:UniProtKB/TrEMBL;Acc:B6T3M6]	-	0.64104	9	124496478	124499146	GRMZM2G171401	-	-	PRKR interacting protein 1; Uncharacterized protein [Source:UniProtKB/TrEMBL;Acc:B6TNU4]	-
block49	1	75782157	75782474	AC205499.3_FG004	-	-	-	-	-	9	124500526	124500822	GRMZM2G171401	-	-	PRKR interacting protein 1; Uncharacterized protein [Source:UniProtKB/TrEMBL;Acc:B6TNU4]	-
block49	1	76023235	76023909	GRMZM2G068826	-	-	Putative uncharacterized protein [Source:UniProtKB/TrEMBL;Acc:B6U128]	-	0.805841	9	124820847	124821554	GRMZM2G359033	-	-	Uncharacterized protein [Source:UniProtKB/TrEMBL;Acc:K7VL73]	M1
block49	1	76463115	76464211	GRMZM2G105935	-	-	-	-	0.931643	9	124952919	124954064	GRMZM2G089977	-	-	Uncharacterized protein [Source:UniProtKB/TrEMBL;Acc:K7VHR3]	-
block49	1	76511982	76512728	GRMZM2G069176	-	C2H2	-	-	0.707783	9	125016828	125017505	GRMZM2G113860	-	C2H2	Uncharacterized protein [Source:UniProtKB/TrEMBL;Acc:K7VL82]	-
block49	1	76618088	76623527	GRMZM2G074138	-	-	Sigma factor sigB regulation protein rsbQ; Uncharacterized protein [Source:UniProtKB/TrEMBL;Acc:B4FHV3]	-	0.688516	9	125022029	125026447	GRMZM2G113866	-	-	Sigma factor sigB regulation protein rsbQ; Uncharacterized protein [Source:UniProtKB/TrEMBL;Acc:C0PEF2]	M3
block49	1	76740459	76741280	GRMZM2G077316	-	-	Allene oxide cyclase; Uncharacterized protein [Source:UniProtKB/TrEMBL;Acc:Q6RW09]	M3	-	9	125176429	125177301	GRMZM5G872184	-	-	-	-
block50	###
block50	1	77249892	77259799	GRMZM2G057412	-	-	Uncharacterized protein [Source:UniProtKB/TrEMBL;Acc:B4FJC8]	-	0.303517	7	162076223	162081340	GRMZM2G057023	-	-	Interferon-related developmental regulator family protein; Uncharacterized protein [Source:UniProtKB/TrEMBL;Acc:B4FQN7]	-
block50	1	77806171	77809342	GRMZM2G053946	-	-	Uncharacterized protein [Source:UniProtKB/TrEMBL;Acc:B4FJ90]	-	0.445367	7	161959094	161962630	GRMZM2G172726	-	-	Uncharacterized protein [Source:UniProtKB/TrEMBL;Acc:B4FA71]	-
block50	1	78064808	78065608	GRMZM2G024175	-	-	-	-	0.765236	7	161734821	161735657	GRMZM2G096454	-	-	-	-
block50	1	78297419	78298351	GRMZM2G038991	-	-	Uncharacterized protein [Source:UniProtKB/TrEMBL;Acc:C4IYV7]	-	0.133901	7	161724202	161725185	GRMZM2G396402	-	-	Putative uncharacterized protein [Source:UniProtKB/TrEMBL;Acc:B6UHS8]	-
block50	1	78654046	78655833	GRMZM2G058528	-	-	Uncharacterized protein [Source:UniProtKB/TrEMBL;Acc:B4FEM0]	M3	-0.2923	7	161658782	161659892	GRMZM2G066197	-	-	Rhodopsin [Source:UniProtKB/TrEMBL;Acc:B6T9J1]	-
block51	###
block51	1	80065727	80092865	GRMZM2G064804	-	-	Uncharacterized protein [Source:UniProtKB/TrEMBL;Acc:C0P9W0]	-	0.931931	1	3441861	3444671	GRMZM2G055880	-	-	-	-
block51	1	80330024	80331717	GRMZM2G093962	-	-	Membrane protein [Source:UniProtKB/TrEMBL;Acc:B6U8Q7]	-	0.480572	1	3462449	3463874	GRMZM2G055698	-	-	Membrane protein; Uncharacterized protein [Source:UniProtKB/TrEMBL;Acc:B4FQY5]	-
block51	1	80510521	80512408	GRMZM2G060257	-	-	Uncharacterized protein [Source:UniProtKB/TrEMBL;Acc:B7ZYR0]	M8	-0.462744	1	3658563	3660734	GRMZM2G088482	-	-	Uncharacterized protein [Source:UniProtKB/TrEMBL;Acc:C0HIP5]	M3
block51	1	80669022	80672782	GRMZM2G389194	-	-	-	-	-	1	3693187	3697808	GRMZM2G029713	-	-	-	-
block51	1	80876133	80876762	GRMZM2G477287	-	ERF	-	-	0.613473	1	3728324	3728662	GRMZM2G320111	-	-	-	-
block51	1	80929532	80932569	GRMZM2G087878	-	-	Uncharacterized protein [Source:UniProtKB/TrEMBL;Acc:C0PFA4]	-	0.389783	1	3731392	3736130	GRMZM2G030567	-	-	-	-
block51	1	80962028	80962381	GRMZM2G434514	-	-	-	-	0.224262	1	3883345	3883683	GRMZM2G008773	-	-	LysM domain containing protein [Source:UniProtKB/TrEMBL;Acc:B6TQ19]	M1
block51	1	80976420	80982055	GRMZM2G133943	-	-	-	M4	0.642781	1	4035612	4039536	GRMZM2G312438	-	-	-	-
block51	1	81115368	81117629	GRMZM2G430039	-	-	Subtilisin-like protease [Source:UniProtKB/TrEMBL;Acc:B6SWF4]	-	0.922353	1	4046681	4048927	GRMZM2G013986	-	-	Uncharacterized protein [Source:UniProtKB/TrEMBL;Acc:B4FZU2]	M3
block52	###
block52	1	80330024	80331717	GRMZM2G093962	-	-	Membrane protein [Source:UniProtKB/TrEMBL;Acc:B6U8Q7]	-	-0.509368	2	17091121	17092591	GRMZM2G379540	-	-	Membrane protein; Uncharacterized protein [Source:UniProtKB/TrEMBL;Acc:B4FMX3]	-
block52	1	80510521	80512408	GRMZM2G060257	-	-	Uncharacterized protein [Source:UniProtKB/TrEMBL;Acc:B7ZYR0]	M8	-0.382689	2	16670301	16672380	GRMZM2G081032	-	-	-	-
block52	1	80776433	80778118	GRMZM2G049852	-	-	-	-	0.448541	2	16654364	16656070	GRMZM2G080992	-	-	Uncharacterized protein [Source:UniProtKB/TrEMBL;Acc:C4IYF1]	M3
block52	1	80876133	80876762	GRMZM2G477287	-	ERF	-	-	0.0108427	2	16544178	16545005	GRMZM2G042756	-	ERF	Dehydration-responsive element-binding protein 1D [Source:UniProtKB/TrEMBL;Acc:B6STH9]	M8
block52	1	80973688	80975609	GRMZM2G434500	-	-	Uncharacterized protein [Source:UniProtKB/TrEMBL;Acc:C0P7A7]	-	0.95652	2	16353893	16356198	GRMZM2G086210	Hub	-	Uncharacterized protein [Source:UniProtKB/TrEMBL;Acc:B8A2Z8]	M7
block52	1	81219682	81222874	GRMZM2G066441	-	-	Uncharacterized protein [Source:UniProtKB/TrEMBL;Acc:C0PCX4]	-	-	2	16304640	16306480	GRMZM2G476597	-	-	Putative cytochrome P450 superfamily protein; Uncharacterized protein [Source:UniProtKB/TrEMBL;Acc:C4J153]	-
block53	###
block53	1	80510521	80512408	GRMZM2G060257	-	-	Uncharacterized protein [Source:UniProtKB/TrEMBL;Acc:B7ZYR0]	M8	-0.0851072	10	136725798	136728674	GRMZM2G077069	-	-	Uncharacterized protein [Source:UniProtKB/TrEMBL;Acc:K7U5X4]	-
block53	1	80776433	80778118	GRMZM2G049852	-	-	-	-	0.557586	10	136639785	136641506	GRMZM2G006212	-	-	Putative MATE efflux family protein [Source:UniProtKB/TrEMBL;Acc:K7UKZ8]	M3
block53	1	80962028	80962381	GRMZM2G434514	-	-	-	-	-0.734628	10	136502862	136503254	GRMZM2G424112	-	-	Uncharacterized protein [Source:UniProtKB/TrEMBL;Acc:C0P5J0]	-
block53	1	81115368	81117629	GRMZM2G430039	-	-	Subtilisin-like protease [Source:UniProtKB/TrEMBL;Acc:B6SWF4]	-	0.97701	10	136318744	136321077	GRMZM2G414915	-	-	subtilase 1.3 [Source:Projected from Arabidopsis thaliana (AT5G51750) TAIR;Acc:AT5G51750]	-
block53	1	81219682	81222874	GRMZM2G066441	-	-	Uncharacterized protein [Source:UniProtKB/TrEMBL;Acc:C0PCX4]	-	-0.717695	10	136295943	136297813	GRMZM2G134703	-	-	Putative cytochrome P450 superfamily protein; Uncharacterized protein [Source:UniProtKB/TrEMBL;Acc:B4FLF3]	M1
block54	###
block54	1	81928565	81930709	GRMZM2G353553	-	bZIP	Uncharacterized protein [Source:UniProtKB/TrEMBL;Acc:B4FDP1]	M8	0.799511	1	5738645	5740924	GRMZM2G428184	-	bZIP	DNA binding protein [Source:UniProtKB/TrEMBL;Acc:B6U2P4]	-
block54	1	82163852	82164755	GRMZM2G132690	-	-	-	M3	0.232536	1	5524740	5525691	GRMZM2G055704	-	-	-	M4
block54	1	82197775	82199839	GRMZM2G039312	-	OFP	-	-	0.232285	1	5511234	5511977	GRMZM2G055737	-	OFP	Plant-specific domain TIGR01568 family protein [Source:UniProtKB/TrEMBL;Acc:B6SH05]	-
block54	1	82387444	82397115	GRMZM2G418294	-	-	-	-	0.900284	1	5438314	5444737	GRMZM2G476107	-	-	Angustifolia [Source:UniProtKB/TrEMBL;Acc:B6U1W6]	M2
block54	1	82398779	82401662	GRMZM2G418289	-	-	Uncharacterized protein [Source:UniProtKB/TrEMBL;Acc:C4IZH3]	-	-	1	5401447	5404808	GRMZM2G176604	-	-	Uncharacterized protein [Source:UniProtKB/TrEMBL;Acc:C0PCX6]	-
block54	1	82686383	82687078	GRMZM2G039880	-	-	Uncharacterized protein [Source:UniProtKB/TrEMBL;Acc:C0PP22]	-	-	1	5330294	5331223	AC213773.4_FG003	-	-	-	-
block54	1	82922112	82926624	GRMZM2G064466	-	HB	Bell-like homeodomain protein 3 [Source:UniProtKB/TrEMBL;Acc:B6SWE5]	M3	0.947088	1	5081877	5086049	GRMZM2G327059	-	HB	BEL1-related homeotic protein 14 [Source:UniProtKB/TrEMBL;Acc:B6SZ15]	-
block54	1	83020044	83021304	GRMZM5G867121	-	-	-	-	-0.191617	1	5039441	5041147	GRMZM2G159477	-	-	Uncharacterized protein [Source:UniProtKB/TrEMBL;Acc:B4FKE5]	M7
block54	1	83187156	83188817	GRMZM2G312693	-	-	-	-	0.17408	1	4975470	4977690	GRMZM2G070047	-	-	Ubiquitin-conjugating enzyme E2 I [Source:UniProtKB/TrEMBL;Acc:B6SIV2]	-
block54	1	83410309	83413858	GRMZM2G099467	-	-	Gibberellin 20 oxidase 2; Uncharacterized protein [Source:UniProtKB/TrEMBL;Acc:B4FZ24]	M3	0.289725	1	4760983	4765716	GRMZM2G475380	-	-	-	-
block54	1	83532092	83533421	GRMZM2G085198	-	-	Uncharacterized protein [Source:UniProtKB/TrEMBL;Acc:C0HFN4]	-	0.609108	1	4595081	4597982	GRMZM2G341934	-	-	Uncharacterized protein [Source:UniProtKB/TrEMBL;Acc:B4FAL5]	-
block54	1	83653655	83654476	GRMZM2G125095	-	B3	-	-	-0.305734	1	4541566	4542549	GRMZM2G082227	-	B3	-	-
block54	1	83799822	83800710	GRMZM2G097188	-	-	-	-	0.4211	1	4439468	4440471	GRMZM2G136859	-	-	Metal ion binding protein [Source:UniProtKB/TrEMBL;Acc:B6T4Q0]	M1
block55	###
block55	1	82807007	82808679	GRMZM2G040068	-	-	-	-	0.55586	2	15578804	15580761	GRMZM2G426067	-	-	Uncharacterized protein [Source:UniProtKB/TrEMBL;Acc:C4J4X8]	-
block55	1	83187156	83188817	GRMZM2G312693	-	-	-	-	-0.736246	2	15280854	15284498	GRMZM2G341089	-	-	Ubiquitin-conjugating enzyme E2 I [Source:UniProtKB/TrEMBL;Acc:B6U359]	-
block55	1	83410309	83413858	GRMZM2G099467	-	-	Gibberellin 20 oxidase 2; Uncharacterized protein [Source:UniProtKB/TrEMBL;Acc:B4FZ24]	M3	0.441605	2	15139259	15140981	GRMZM2G050234	-	-	Uncharacterized protein [Source:UniProtKB/TrEMBL;Acc:C0P5L5]	-
block55	1	83653655	83654476	GRMZM2G125095	-	B3	-	-	0.56802	2	15034315	15035544	GRMZM2G102059	-	B3	-	-
block55	1	83881695	83889812	GRMZM2G303007	-	-	-	-	0.622701	2	14837139	14848177	GRMZM2G303118	-	-	-	-
block55	1	84108512	84108679	GRMZM2G014026	-	-	-	-	-	2	14631804	14632115	GRMZM2G479684	Hub	-	Histone H4 [Source:UniProtKB/Swiss-Prot;Acc:P62787]	M1
block55	1	84304584	84308419	GRMZM2G040743	-	-	Putative uncharacterized protein [Source:UniProtKB/TrEMBL;Acc:B6TTC5]	-	-0.485829	2	14548786	14553550	GRMZM2G314396	-	-	Uncharacterized protein [Source:UniProtKB/TrEMBL;Acc:C0P867]	-
block55	1	84429997	84430773	GRMZM2G083382	-	-	-	-	0.130246	2	14474101	14474622	GRMZM2G146847	-	-	Uncharacterized protein [Source:UniProtKB/TrEMBL;Acc:C0P2I7]	-
block56	###
block56	1	83020044	83021304	GRMZM5G867121	-	-	-	-	0.831402	9	125392743	125397825	GRMZM2G127224	-	-	Uncharacterized protein [Source:UniProtKB/TrEMBL;Acc:K7VDB1]	-
block56	1	83532092	83533421	GRMZM2G085198	-	-	Uncharacterized protein [Source:UniProtKB/TrEMBL;Acc:C0HFN4]	-	-0.728814	9	125686252	125687468	GRMZM2G149273	-	-	Peroxidase K [Source:UniProtKB/TrEMBL;Acc:K7VDC0]	M3
block56	1	83653655	83654476	GRMZM2G125095	-	B3	-	-	-0.137105	9	125822765	125823598	GRMZM2G142999	-	B3	Uncharacterized protein [Source:UniProtKB/TrEMBL;Acc:K7WD32]	M1
block56	1	83790823	83797093	GRMZM2G097249	-	-	Uncharacterized protein [Source:UniProtKB/TrEMBL;Acc:B4FWR6]	-	-	9	125935712	125938204	GRMZM2G419439	-	-	-	-
block56	1	83835293	83838396	GRMZM2G003076	-	-	Tobamovirus multiplication 3; Uncharacterized protein [Source:UniProtKB/TrEMBL;Acc:B4FMY8]	-	0.814544	9	125944680	125951134	GRMZM2G174286	-	-	Uncharacterized protein [Source:UniProtKB/TrEMBL;Acc:B4FVV5]	-
block56	1	84078709	84079716	GRMZM2G095698	-	-	Putative uncharacterized protein [Source:UniProtKB/TrEMBL;Acc:B6U0L9]	-	0.895209	9	125982777	125983850	GRMZM2G131221	-	-	Uncharacterized protein [Source:UniProtKB/TrEMBL;Acc:K7VHU5]	-
block56	1	84423745	84427503	GRMZM2G083173	-	-	Hexose transporter [Source:UniProtKB/TrEMBL;Acc:B6U6U2]	-	-	9	126094422	126094646	GRMZM2G044164	-	-	-	-
block56	1	84429997	84430773	GRMZM2G083382	-	-	-	-	0.395323	9	126154196	126155131	AC207309.3_FG007	-	-	Uncharacterized protein [Source:UniProtKB/TrEMBL;Acc:K7VHW0]	-
block56	1	84681975	84684135	GRMZM2G057768	-	Orphans	Ca2+/calmodulin-dependent protein kinase phosphatase [Source:UniProtKB/TrEMBL;Acc:B6SLH6]	-	0.766889	9	126157742	126160867	GRMZM2G009163	-	Orphans	Ca2+/calmodulin-dependent protein kinase phosphatase; Uncharacterized protein [Source:UniProtKB/TrEMBL;Acc:B4FMH3]	-
block56	1	84930054	84934345	GRMZM2G136769	-	-	Uncharacterized protein [Source:UniProtKB/TrEMBL;Acc:C0P3N5]	-	0.154349	9	126275030	126280983	GRMZM2G170843	-	-	Ubiquilin-1; Uncharacterized protein [Source:UniProtKB/TrEMBL;Acc:C0PFA7]	-
block56	1	85038834	85039775	GRMZM2G327907	-	-	-	-	0.454606	9	126398347	126399048	GRMZM2G309655	-	-	Uncharacterized protein [Source:UniProtKB/TrEMBL;Acc:K7VDF6]	-
block57	###
block57	1	83410309	83413858	GRMZM2G099467	-	-	Gibberellin 20 oxidase 2; Uncharacterized protein [Source:UniProtKB/TrEMBL;Acc:B4FZ24]	M3	-0.195505	10	134594144	134600592	GRMZM2G322586	-	-	Uncharacterized protein [Source:UniProtKB/TrEMBL;Acc:K7UKR2]	-
block57	1	83653655	83654476	GRMZM2G125095	-	B3	-	-	-0.279563	10	134624877	134626091	GRMZM2G018485	-	B3	Uncharacterized protein [Source:UniProtKB/TrEMBL;Acc:K7U5N4]	-
block57	1	83881695	83889812	GRMZM2G303007	-	-	-	-	-0.695413	10	134678381	134683702	GRMZM2G322506	-	-	Uncharacterized protein [Source:UniProtKB/TrEMBL;Acc:K7TRB3]	M3
block57	1	84304584	84308419	GRMZM2G040743	-	-	Putative uncharacterized protein [Source:UniProtKB/TrEMBL;Acc:B6TTC5]	-	0.352281	10	134942997	134946416	GRMZM2G321239	-	-	CDPK protein; Putative calcium-dependent protein kinase family protein [Source:UniProtKB/TrEMBL;Acc:C3UZ61]	M2
block57	1	84429997	84430773	GRMZM2G083382	-	-	-	-	0.133606	10	135016741	135017343	GRMZM2G031280	-	-	Putative RING zinc finger domain superfamily protein [Source:UniProtKB/TrEMBL;Acc:K7TVH6]	-
block58	###
block58	1	84930054	84934345	GRMZM2G136769	-	-	Uncharacterized protein [Source:UniProtKB/TrEMBL;Acc:C0P3N5]	-	0.0762962	1	7186691	7191780	GRMZM2G057158	-	-	Uncharacterized protein [Source:UniProtKB/TrEMBL;Acc:C0PFI6]	-
block58	1	85028216	85029568	GRMZM2G026147	-	-	Expansin-like 3; Uncharacterized protein [Source:UniProtKB/TrEMBL;Acc:B4FL59]	M1	-0.165718	1	7353283	7354452	GRMZM2G095968	-	-	Uncharacterized protein [Source:UniProtKB/TrEMBL;Acc:C4J9L0]	-
block58	1	85038834	85039775	GRMZM2G327907	-	-	-	-	0.640271	1	7384593	7385669	GRMZM2G399948	-	-	-	M1
block58	1	85064207	85069846	GRMZM2G026767	-	-	Uncharacterized protein [Source:UniProtKB/TrEMBL;Acc:B4FM36]	-	-0.886257	1	7391928	7396122	GRMZM2G099598	-	-	Uncharacterized protein [Source:UniProtKB/TrEMBL;Acc:B4FVV1]	-
block58	1	85723976	85724863	GRMZM2G474129	-	-	-	-	-0.144559	1	7398309	7402723	GRMZM2G099454	-	-	Uncharacterized protein [Source:UniProtKB/TrEMBL;Acc:B4F9D5]	M3
block59	###
block59	1	84930054	84934345	GRMZM2G136769	-	-	Uncharacterized protein [Source:UniProtKB/TrEMBL;Acc:C0P3N5]	-	-0.158023	9	151906598	151911421	GRMZM2G127101	-	-	Ubiquilin-1; Uncharacterized protein [Source:UniProtKB/TrEMBL;Acc:B6TNT9]	-
block59	1	85028216	85029568	GRMZM2G026147	-	-	Expansin-like 3; Uncharacterized protein [Source:UniProtKB/TrEMBL;Acc:B4FL59]	M1	0.581842	9	151918803	151921694	GRMZM2G127072	-	-	Uncharacterized protein [Source:UniProtKB/TrEMBL;Acc:C0PJ95]	-
block59	1	85064207	85069846	GRMZM2G026767	-	-	Uncharacterized protein [Source:UniProtKB/TrEMBL;Acc:B4FM36]	-	-0.499002	9	151928827	151932645	GRMZM2G127050	-	-	Uncharacterized protein [Source:UniProtKB/TrEMBL;Acc:C4J4J0]	-
block59	1	85723976	85724863	GRMZM2G474129	-	-	-	-	-	9	151934313	151934597	AC194032.3_FG017	-	-	-	-
block59	1	85725283	85726338	GRMZM2G175134	-	-	Glutathione S-transferase GST 14; Uncharacterized protein [Source:UniProtKB/TrEMBL;Acc:Q9FQC5]	-	0.961084	9	151976899	151977815	GRMZM2G126781	-	-	Uncharacterized protein [Source:UniProtKB/TrEMBL;Acc:K7WH19]	M10
block60	###
block60	1	85839921	85844342	GRMZM2G047187	-	-	Uncharacterized protein [Source:UniProtKB/TrEMBL;Acc:B4F9E5]	-	-0.00270327	9	126571621	126574286	GRMZM2G134886	-	-	Uncharacterized protein [Source:UniProtKB/TrEMBL;Acc:K7VDG2]	-
block60	1	85998823	86001310	GRMZM2G453832	-	-	-	-	0.0257667	9	126706109	126708611	GRMZM2G145794	-	-	Uncharacterized protein [Source:UniProtKB/TrEMBL;Acc:B4FB43]	-
block60	1	86001588	86004355	GRMZM2G154549	-	-	Uncharacterized protein [Source:UniProtKB/TrEMBL;Acc:B4FRD2]	-	-	9	126708903	126709304	GRMZM2G145821	-	-	-	-
block60	1	86178194	86181620	GRMZM2G127168	-	-	DNA-binding protein HEXBP; Uncharacterized protein [Source:UniProtKB/TrEMBL;Acc:B4FLG4]	-	0.867258	9	126763823	126765666	GRMZM2G127340	-	-	DNA-binding protein HEXBP; DNA-binding protein HEXBP isoform 1; DNA-binding protein HEXBP isoform 2; Uncharacterized protein [Source:UniProtKB/TrEMBL;Acc:B4FKN3]	-
block60	1	86414052	86414579	AC205537.3_FG003	-	-	-	-	-	9	126889694	126901746	GRMZM2G331154	-	-	Uncharacterized protein [Source:UniProtKB/TrEMBL;Acc:K7VHY8]	-
block60	1	86440707	86441486	GRMZM5G899428	-	-	ATG1 [Source:UniProtKB/TrEMBL;Acc:B6UB16]	-	0.121823	9	126934253	126935029	GRMZM2G310321	-	-	Uncharacterized protein [Source:UniProtKB/TrEMBL;Acc:K7VHZ3]	M1
block61	###
block61	1	87773881	87776091	GRMZM2G158682	-	-	-	-	-0.0662043	1	2304454	2305994	GRMZM2G158378	-	-	Silicon transporter [Source:UniProtKB/TrEMBL;Acc:C7G3B4]	-
block61	1	88328751	88331206	GRMZM2G053742	-	-	-	-	0.939325	1	2040712	2045157	GRMZM2G703466	-	-	-	-
block61	1	88488811	88490748	GRMZM2G079470	-	GRAS	Uncharacterized protein [Source:UniProtKB/TrEMBL;Acc:B4FZI4]	-	-0.0721575	1	1953827	1955272	GRMZM2G060265	-	GRAS	-	M3
block61	1	88643336	88643764	GRMZM2G351505	-	-	Cortical cell-delineating protein [Source:UniProtKB/TrEMBL;Acc:B6SQH2]	-	-	1	1875250	1875885	GRMZM5G826836	-	-	-	-
block61	1	89004838	89006205	GRMZM2G089248	-	-	Uncharacterized protein [Source:UniProtKB/TrEMBL;Acc:C0PP39]	-	0.675068	1	1779372	1780772	GRMZM2G161540	-	-	-	-
block61	1	89007312	89009390	GRMZM2G089121	-	-	Disulfide oxidoreductase/ monooxygenase; Uncharacterized protein [Source:UniProtKB/TrEMBL;Acc:B4FZ60]	-	-0.502018	1	1778109	1779260	AC193500.3_FG003	-	-	-	M1
block62	###
block62	1	87922702	87925695	GRMZM2G373341	-	-	-	M6	0.850137	9	117651727	117654798	GRMZM5G861756	-	-	Uncharacterized protein [Source:UniProtKB/TrEMBL;Acc:K7VKG7]	-
block62	1	88011746	88013828	GRMZM2G071172	-	-	-	M7	0.286335	9	117581096	117585278	GRMZM2G118022	-	-	Uncharacterized protein [Source:UniProtKB/TrEMBL;Acc:K7VCK5]	-
block62	1	88349413	88351615	GRMZM2G053720	-	-	Proline oxidase [Source:UniProtKB/TrEMBL;Acc:B6SSZ0]	-	-0.483886	9	117559432	117561523	GRMZM2G117956	-	-	Proline oxidase [Source:UniProtKB/TrEMBL;Acc:B6STU5]	M1
block62	1	88488811	88490748	GRMZM2G079470	-	GRAS	Uncharacterized protein [Source:UniProtKB/TrEMBL;Acc:B4FZI4]	-	-0.295926	9	117531339	117531695	GRMZM2G117949	-	GRAS	Uncharacterized protein [Source:UniProtKB/TrEMBL;Acc:K7VY97]	-
block62	1	88539579	88551673	GRMZM2G079487	-	-	Putative uncharacterized protein [Source:UniProtKB/TrEMBL;Acc:B6SHQ4]	-	0.772035	9	117455636	117456281	AC234161.1_FG010	-	-	Uncharacterized protein [Source:UniProtKB/TrEMBL;Acc:K7WCB9]	-
block62	1	88643336	88643764	GRMZM2G351505	-	-	Cortical cell-delineating protein [Source:UniProtKB/TrEMBL;Acc:B6SQH2]	-	-	9	117209970	117211120	GRMZM2G477697	-	-	Uncharacterized protein [Source:UniProtKB/TrEMBL;Acc:K7TLJ5]	-
block62	1	89004838	89006205	GRMZM2G089248	-	-	Uncharacterized protein [Source:UniProtKB/TrEMBL;Acc:C0PP39]	-	0.752417	9	117079478	117083079	GRMZM2G409245	-	-	Uncharacterized protein [Source:UniProtKB/TrEMBL;Acc:K7WCB5]	-
block62	1	89007312	89009390	GRMZM2G089121	-	-	Disulfide oxidoreductase/ monooxygenase; Uncharacterized protein [Source:UniProtKB/TrEMBL;Acc:B4FZ60]	-	-	9	117078480	117078656	GRMZM2G704363	-	-	-	-
block62	1	89251445	89254203	GRMZM2G114906	-	-	Uncharacterized protein [Source:UniProtKB/TrEMBL;Acc:C0HF90]	-	0.486817	9	117072750	117075270	GRMZM2G108619	-	-	Uncharacterized protein [Source:UniProtKB/TrEMBL;Acc:B4FTS8]	-
block62	1	89296897	89301433	GRMZM2G061099	-	-	Uncharacterized protein [Source:UniProtKB/TrEMBL;Acc:C4JAN2]	M4	0.841999	9	117044806	117051930	GRMZM2G409265	-	-	Putative oxysterol binding domain family protein; Uncharacterized protein [Source:UniProtKB/TrEMBL;Acc:B4FWJ6]	-
block63	###
block63	1	89448393	89451581	GRMZM5G813892	-	MYB_related	Uncharacterized protein [Source:UniProtKB/TrEMBL;Acc:C0PDV3]	-	0.806905	9	115514643	115517398	GRMZM2G034110	-	MYB_related	Putative MYB DNA-binding domain superfamily protein; Uncharacterized protein [Source:UniProtKB/TrEMBL;Acc:B4FU55]	-
block63	1	89785219	89839374	GRMZM2G013987	-	-	Uncharacterized protein [Source:UniProtKB/TrEMBL;Acc:C0P8T9]	-	0.163391	9	115581698	115583115	GRMZM2G048854	-	-	Uncharacterized protein [Source:UniProtKB/TrEMBL;Acc:K7VGU9]	-
block63	1	90116618	90117418	GRMZM5G806839	-	ERF	-	-	-	9	115615852	115616718	GRMZM5G888608	-	-	-	-
block63	1	90224187	90224750	GRMZM2G154580	-	-	-	-	0.991001	9	115787157	115789787	GRMZM2G004483	-	Orphans	Uncharacterized protein [Source:UniProtKB/TrEMBL;Acc:K7VY42]	M3
block63	1	90228827	90230610	GRMZM2G154565	-	-	-	M3	0.897556	9	115793150	115794875	GRMZM2G004516	-	-	Uncharacterized protein [Source:UniProtKB/TrEMBL;Acc:K7VKA4]	M3
block63	1	90554545	90565213	GRMZM2G033478	-	-	-	M2	0.892155	9	115909828	115915380	GRMZM2G473310	-	-	Uncharacterized protein [Source:UniProtKB/TrEMBL;Acc:K7VGV9]	M2
block63	1	90962574	90963781	GRMZM2G113098	-	GATA	-	-	0.956475	9	115980455	115981761	GRMZM2G101058	-	GATA	GATA transcription factor 9; Putative GATA transcription factor family protein; Uncharacterized protein [Source:UniProtKB/TrEMBL;Acc:B6STZ1]	M2
block63	1	91256838	91258737	GRMZM2G021621	-	-	Beta-expansin 1a; Uncharacterized protein [Source:UniProtKB/TrEMBL;Acc:B4FBN4]	-	0.989644	9	116266209	116268109	GRMZM2G013002	-	-	Uncharacterized protein [Source:UniProtKB/TrEMBL;Acc:K7VCG6]	-
block64	###
block64	1	93500583	93514401	GRMZM2G079031	-	-	-	M4	0.868403	9	114714608	114741510	GRMZM2G028796	-	-	Uncharacterized protein [Source:UniProtKB/TrEMBL;Acc:K7VGR9]	M2
block64	1	93806138	93810190	GRMZM2G163189	-	-	Uncharacterized protein [Source:UniProtKB/TrEMBL;Acc:C0HI31]	-	0.980537	9	114942973	114946695	GRMZM2G125513	-	-	Uncharacterized protein [Source:UniProtKB/TrEMBL;Acc:K7VK80]	-
block64	1	93917520	93920181	GRMZM2G392477	-	-	-	-	0.952698	9	114985373	114989241	GRMZM2G067734	-	-	Uncharacterized protein [Source:UniProtKB/TrEMBL;Acc:K7VCD2]	M1
block64	1	94099627	94101198	GRMZM2G058149	-	-	Uncharacterized protein [Source:UniProtKB/TrEMBL;Acc:B7ZYD0]	-	-0.0729023	9	115003190	115004758	GRMZM2G368610	-	-	Triacylglycerol lipase like protein; Uncharacterized protein [Source:UniProtKB/TrEMBL;Acc:B4FAD5]	-
block64	1	94376061	94377505	GRMZM2G088524	-	MYB_related	Uncharacterized protein [Source:UniProtKB/TrEMBL;Acc:B4FK09]	M1	-0.466352	9	115514643	115517398	GRMZM2G034110	-	MYB_related	Putative MYB DNA-binding domain superfamily protein; Uncharacterized protein [Source:UniProtKB/TrEMBL;Acc:B4FU55]	-
block64	1	94432267	94434872	GRMZM2G022822	-	-	-	-	0.433221	9	115078912	115084136	GRMZM2G041125	-	-	Uncharacterized protein [Source:UniProtKB/TrEMBL;Acc:K7WC69]	-
block64	1	94881479	94884518	GRMZM2G180909	-	-	Nucleic acid binding protein [Source:UniProtKB/TrEMBL;Acc:B6TJ76]	-	0.892748	9	115351476	115354547	GRMZM2G119146	-	-	Uncharacterized protein [Source:UniProtKB/TrEMBL;Acc:K7VCE1]	-
block64	1	94902050	94902784	AC196411.3_FG007	-	-	-	-	-	9	114985373	114989241	GRMZM2G067734	-	-	Uncharacterized protein [Source:UniProtKB/TrEMBL;Acc:K7VCD2]	M1
block64	1	94994498	94998165	GRMZM2G107575	-	-	Calcineurin B-like protein; Uncharacterized protein [Source:UniProtKB/TrEMBL;Acc:B4F9B4]	-	0.837655	9	114481179	114485247	GRMZM2G015324	-	-	Calcineurin B-like protein 9 [Source:UniProtKB/TrEMBL;Acc:B6T6B2]	-
block64	1	95094725	95099863	GRMZM2G098208	-	-	Uncharacterized protein [Source:UniProtKB/TrEMBL;Acc:B4FN07]	-	0.610525	9	114324402	114328312	GRMZM2G148216	-	-	Uncharacterized protein [Source:UniProtKB/TrEMBL;Acc:B4FZQ7]	-
block64	1	95105738	95109343	GRMZM2G399484	-	-	ICE-like protease p20 domain containing protein [Source:UniProtKB/TrEMBL;Acc:B6UBK1]	M6	0.908145	9	114302262	114306006	GRMZM2G148180	-	-	Uncharacterized protein [Source:UniProtKB/TrEMBL;Acc:B4FCZ2]	-
block64	1	95114366	95118002	GRMZM2G155422	-	-	Uncharacterized protein [Source:UniProtKB/TrEMBL;Acc:B4F958]	-	-0.680864	9	114219396	114223915	GRMZM2G035928	-	-	Putative metacaspase family protein [Source:UniProtKB/TrEMBL;Acc:K7VXY4]	-
block64	1	95198055	95201345	GRMZM2G007939	-	-	-	M3	0.871239	9	114200591	114203053	GRMZM2G035749	-	-	Uncharacterized protein [Source:UniProtKB/TrEMBL;Acc:K7VGP7]	M3
block64	1	95242893	95248786	GRMZM2G054507	-	-	-	-	-	9	114111079	114128935	GRMZM2G095219	-	-	Uncharacterized protein [Source:UniProtKB/TrEMBL;Acc:K7VGP4]	M2
block64	1	95494594	95495933	GRMZM5G887922	-	-	Retrotransposon protein [Source:UniProtKB/TrEMBL;Acc:B6SJU9]	-	0.793654	9	113872138	113873466	GRMZM2G110988	-	-	Putative RING zinc finger domain superfamily protein [Source:UniProtKB/TrEMBL;Acc:K7VXW4]	M3
block64	1	96123400	96125139	GRMZM2G050961	-	-	Uncharacterized protein [Source:UniProtKB/TrEMBL;Acc:B4FBN1]	M3	0.544695	9	113842355	113844601	GRMZM2G103236	-	-	CHL-CPN10; Uncharacterized protein [Source:UniProtKB/TrEMBL;Acc:B4FAE4]	-
block64	1	96318422	96319318	GRMZM2G070943	-	-	Uncharacterized protein [Source:UniProtKB/TrEMBL;Acc:C0HIJ9]	M3	0.606407	9	113626764	113627666	AC203571.3_FG001	-	-	Uncharacterized protein [Source:UniProtKB/TrEMBL;Acc:B6SS39]	-
block64	1	97158344	97160873	GRMZM2G049422	-	-	Uncharacterized protein [Source:UniProtKB/TrEMBL;Acc:C0P4J3]	-	-0.0986253	9	113542601	113544819	GRMZM2G138429	-	-	Uncharacterized protein [Source:UniProtKB/TrEMBL;Acc:B4FWL5]	M1
block64	1	97674568	97677107	GRMZM2G034383	-	-	TOM2B [Source:UniProtKB/TrEMBL;Acc:B6TGV7]	M1	0.0883241	9	113515347	113517425	GRMZM2G144841	-	-	Uncharacterized protein [Source:UniProtKB/TrEMBL;Acc:K7VGL9]	-
block64	1	97677278	97681209	GRMZM2G034096	-	-	Putative uncharacterized protein [Source:UniProtKB/TrEMBL;Acc:B6T863]	M1	0.755677	9	113509629	113515119	GRMZM2G144818	-	-	Uncharacterized protein [Source:UniProtKB/TrEMBL;Acc:K7VC71]	-
block64	1	97682518	97687417	GRMZM2G033526	-	-	Pyruvate kinase [Source:UniProtKB/TrEMBL;Acc:B4FYH2]	-	-0.0769672	9	113494026	113498764	GRMZM2G144730	-	-	Pyruvate kinase [Source:UniProtKB/TrEMBL;Acc:K7VGL4]	-
block64	1	97826319	97830473	GRMZM2G169080	-	-	-	-	0.995732	9	113443675	113447391	GRMZM2G054634	-	-	Uncharacterized protein [Source:UniProtKB/TrEMBL;Acc:K7VC68]	-
block65	###
block65	1	98344457	98359747	GRMZM2G001895	Hub	-	Uncharacterized protein [Source:UniProtKB/TrEMBL;Acc:B4FN71]	M6	0.967326	9	112001738	112022984	GRMZM2G049288	-	-	Uncharacterized protein [Source:UniProtKB/TrEMBL;Acc:K7VJZ4]	M7
block65	1	98363641	98365758	GRMZM2G001930	-	bHLH	Transcription factor MYC7E [Source:UniProtKB/TrEMBL;Acc:Q9ZPN6]	-	0.845852	9	112025600	112027711	GRMZM2G049229	-	bHLH	Putative HLH DNA-binding domain superfamily protein [Source:UniProtKB/TrEMBL;Acc:K7VC27]	-
block65	1	98551876	98556322	GRMZM2G094390	-	-	-	-	0.707952	9	112127292	112131941	GRMZM2G134045	-	-	ADP-ribosylation factor GTPase-activating protein 3; Putative ARF GTPase-activating domain family protein; Uncharacterized protein [Source:UniProtKB/TrEMBL;Acc:B6TII3]	M4
block65	1	98770507	98771760	GRMZM2G094168	-	PLATZ	Uncharacterized protein [Source:UniProtKB/TrEMBL;Acc:B4FJ79]	-	0.859708	9	112352548	112353910	GRMZM2G093270	-	PLATZ	Uncharacterized protein [Source:UniProtKB/TrEMBL;Acc:B6UFB9]	M7
block65	1	99547306	99547944	AC194914.3_FG002	-	-	Uncharacterized protein [Source:UniProtKB/TrEMBL;Acc:C4J0W6]	-	0.933641	9	112962612	112963229	GRMZM2G134731	-	-	Uncharacterized protein [Source:UniProtKB/TrEMBL;Acc:K7WBY4]	-
block65	1	99998727	100001686	GRMZM2G072117	-	-	AT-hook protein 1; Uncharacterized protein [Source:UniProtKB/TrEMBL;Acc:B4FWG7]	-	0.98307	9	113078265	113081316	AC225193.3_FG003	-	-	Uncharacterized protein [Source:UniProtKB/TrEMBL;Acc:K7VXT0]	-
block65	1	100344411	100356999	GRMZM5G862565	-	-	-	M2	0.94295	9	113231963	113239456	GRMZM2G099337	-	-	Uncharacterized protein [Source:UniProtKB/TrEMBL;Acc:K7WBZ0]	M2
block66	###
block66	1	101786512	101787056	GRMZM2G157878	-	-	Putative uncharacterized protein [Source:UniProtKB/TrEMBL;Acc:B6TX99]	M1	0.60502	5	44181649	44181886	GRMZM2G173272	-	-	-	-
block66	1	101787349	101787746	GRMZM2G456603	-	-	Putative uncharacterized protein [Source:UniProtKB/TrEMBL;Acc:B6TJK3]	M8	0.823082	5	44182202	44187547	GRMZM2G173277	-	-	Uncharacterized protein [Source:UniProtKB/TrEMBL;Acc:B4F980]	-
block66	1	102589878	102593201	GRMZM2G090500	-	-	Putative uncharacterized protein [Source:UniProtKB/TrEMBL;Acc:B6T9D1]	-	0.991091	5	44432947	44435886	GRMZM2G128737	-	-	Uncharacterized protein [Source:UniProtKB/TrEMBL;Acc:C0HHE0]	-
block66	1	103108483	103110015	GRMZM2G057690	-	-	-	-	0.994673	5	44487789	44489588	GRMZM2G067298	-	-	Uncharacterized protein [Source:UniProtKB/TrEMBL;Acc:C4J951]	-
block66	1	103625014	103628275	GRMZM2G057466	-	-	-	-	0.931372	5	44657285	44662861	GRMZM2G180086	-	-	-	-
block66	1	103835069	103837943	GRMZM5G866843	-	-	-	-	0.871776	5	44744277	44747111	GRMZM2G145236	-	-	Uncharacterized protein [Source:UniProtKB/TrEMBL;Acc:C0HHY3]	-
block66	1	104524591	104526807	GRMZM2G072427	-	-	-	-	-	5	45013905	45026035	GRMZM2G159890	-	-	Glycerol-3-phosphate acyltransferase [Source:UniProtKB/TrEMBL;Acc:B6U8X9]	-
block66	1	105160054	105163714	GRMZM5G868757	-	-	26S proteasome non-ATPase regulatory subunit 13; Uncharacterized protein [Source:UniProtKB/TrEMBL;Acc:B4FQ29]	-	0.91735	5	45467862	45472704	GRMZM2G083076	-	-	Uncharacterized protein [Source:UniProtKB/TrEMBL;Acc:B4FTW8]	-
block67	###
block67	1	118067357	118073912	GRMZM2G039577	-	-	Uncharacterized protein [Source:UniProtKB/TrEMBL;Acc:C0P4Z3]	-	0.486212	9	143422051	143426403	GRMZM2G147671	-	-	26S proteasome non-ATPase regulatory subunit 4 [Source:UniProtKB/TrEMBL;Acc:B6TK61]	-
block67	1	119220819	119222748	GRMZM2G148536	-	-	Thaumatin-like protein 1; Uncharacterized protein [Source:UniProtKB/TrEMBL;Acc:B6TPE5]	-	0.816129	9	143294058	143296221	GRMZM2G149809	-	-	Putative thaumatin domain family protein; Thaumatin-like protein 1; Uncharacterized protein [Source:UniProtKB/TrEMBL;Acc:B6TX44]	-
block67	1	119557232	119559184	GRMZM2G163751	-	-	ARO1-like protein 4 [Source:UniProtKB/TrEMBL;Acc:B7FF21]	-	-0.525772	9	143252669	143254633	GRMZM2G448330	-	-	Uncharacterized protein [Source:UniProtKB/TrEMBL;Acc:K7W1B7]	-
block67	1	120200510	120202111	GRMZM2G009465	Hub	-	Proline-rich protein; Uncharacterized protein [Source:UniProtKB/TrEMBL;Acc:Q9SBX4]	M7	0.763301	9	143202089	143203074	GRMZM2G104616	-	-	Proline-rich protein [Source:UniProtKB/TrEMBL;Acc:K7VK24]	M2
block67	1	121406582	121407544	GRMZM2G169704	-	-	Uncharacterized protein [Source:UniProtKB/TrEMBL;Acc:B4FKS5]	-	0.167655	9	143192330	143193307	GRMZM2G104618	-	-	Uncharacterized protein [Source:UniProtKB/TrEMBL;Acc:K7WFA5]	-
block67	1	121806770	121808377	GRMZM2G063024	-	-	Senescence-associated protein 15 [Source:UniProtKB/TrEMBL;Acc:B6UF74]	-	0.149956	9	143184373	143186013	GRMZM2G104626	-	-	3-ketoacyl-CoA synthase [Source:UniProtKB/TrEMBL;Acc:K7VFS7]	M7
block68	###
block69	###
block69	1	136512304	136520682	GRMZM2G072415	-	-	Protein translocase/ protein transporter [Source:UniProtKB/TrEMBL;Acc:B6T2K1]	-	0.42226	9	149307289	149309995	GRMZM6G818567	-	-	Uncharacterized protein [Source:UniProtKB/TrEMBL;Acc:B4FGI3]	-
block69	1	137434905	137436533	GRMZM2G116638	-	GRAS	Uncharacterized protein [Source:UniProtKB/TrEMBL;Acc:C4J9P5]	-	-0.418154	9	149431558	149433195	GRMZM2G028039	-	GRAS	Uncharacterized protein [Source:UniProtKB/TrEMBL;Acc:K7VL03]	-
block69	1	137828650	137831690	GRMZM2G177461	-	-	Uncharacterized protein [Source:UniProtKB/TrEMBL;Acc:C4J0L8]	-	-0.718859	9	149506071	149510400	GRMZM2G004528	-	-	Myo-inositol phosphate synthase; Putative inositol-3-phosphate synthase; Uncharacterized protein [Source:UniProtKB/TrEMBL;Acc:A1JUJ0]	-
block69	1	138460415	138461436	AC199095.3_FG001	-	-	-	-	-	9	149648232	149649125	GRMZM2G113060	-	ERF	Putative AP2/EREBP transcription factor superfamily protein; Uncharacterized protein [Source:UniProtKB/TrEMBL;Acc:B4FZ51]	-
block69	1	139471442	139473779	GRMZM2G080530	-	-	Protein binding protein; Uncharacterized protein [Source:UniProtKB/TrEMBL;Acc:B4F9F2]	-	-0.303414	9	149801988	149807078	GRMZM2G061314	-	-	Uncharacterized protein [Source:UniProtKB/TrEMBL;Acc:K7VGS7]	-
block69	1	139961007	139962345	GRMZM2G119999	-	HB	Uncharacterized protein [Source:UniProtKB/TrEMBL;Acc:B4FY39]	-	0.479075	9	149912584	149914098	AC233899.1_FG004	-	HB	Putative homeobox DNA-binding and leucine zipper domain family protein [Source:UniProtKB/TrEMBL;Acc:K7VPM9]	-
block70	###
block70	1	146834248	146834891	GRMZM2G158911	-	-	Uncharacterized protein [Source:UniProtKB/TrEMBL;Acc:C0P6B1]	-	0.585185	3	129185992	129190886	GRMZM2G106906	-	-	Uncharacterized protein [Source:UniProtKB/TrEMBL;Acc:B4FJY6]	-
block70	1	147025536	147027967	GRMZM2G147724	-	-	Uncharacterized protein [Source:UniProtKB/TrEMBL;Acc:B4FD98]	-	0.92847	3	129103171	129105834	GRMZM2G045976	-	-	Uncharacterized protein [Source:UniProtKB/TrEMBL;Acc:B4FUI3]	-
block70	1	147093961	147098388	GRMZM2G065205	-	-	Uncharacterized protein [Source:UniProtKB/TrEMBL;Acc:C0HFI8]	M1	0.996008	3	129069136	129073346	GRMZM2G112074	-	-	Uncharacterized protein [Source:UniProtKB/TrEMBL;Acc:C0PHT4]	M1
block70	1	147171414	147171869	GRMZM2G479885	-	bZIP	Ocs element-binding factor 1 [Source:UniProtKB/Swiss-Prot;Acc:P24068]	-	-	3	128958127	128958741	GRMZM5G871963	-	-	-	-
block70	1	147209014	147209205	GRMZM2G006704	-	-	Cytochrome c oxidase polypeptide Vc; Uncharacterized protein [Source:UniProtKB/TrEMBL;Acc:B4FFJ1]	M1	-	3	128936973	128938732	AC193509.2_FG008	-	-	-	-
block70	1	147355797	147363332	GRMZM2G044354	-	-	Protein OS-9; Uncharacterized protein [Source:UniProtKB/TrEMBL;Acc:B6TBL1]	-	0.0809129	3	128928269	128930999	GRMZM2G122443	-	-	Uncharacterized protein [Source:UniProtKB/TrEMBL;Acc:C0HEL7]	-
block70	1	147620825	147621505	GRMZM2G174263	-	-	-	M4	0.918991	3	128855101	128855787	GRMZM2G439908	-	-	-	-
block70	1	147903774	147907207	GRMZM2G432850	-	-	genomes uncoupled 1 [Source:Projected from Arabidopsis thaliana (AT2G31400) TAIR;Acc:AT2G31400]	M3	-0.0746046	3	128825524	128848553	GRMZM5G867133	-	-	-	-
block70	1	147991129	148001621	GRMZM2G110572	-	-	Uncharacterized protein [Source:UniProtKB/TrEMBL;Acc:C4J107]	-	0.947853	3	128816149	128822503	GRMZM2G140537	-	-	-	-
block70	1	148068980	148077207	GRMZM2G099909	-	-	Uncharacterized protein [Source:UniProtKB/TrEMBL;Acc:B4FQ18]	-	0.959332	3	128683554	128687819	GRMZM2G102580	-	-	Prefoldin subunit 3 [Source:UniProtKB/TrEMBL;Acc:B6TDI0]	-
block71	###
block71	1	148522913	148523272	AC203262.3_FG002	-	-	-	-	0.416731	3	127533218	127533892	GRMZM2G139786	-	-	-	-
block71	1	148636263	148637982	GRMZM2G143046	-	MYB	Uncharacterized protein [Source:UniProtKB/TrEMBL;Acc:C0PN75]	-	0.737518	3	127632800	127634389	GRMZM2G160840	-	MYB	R2R3MYB-domain protein [Source:UniProtKB/TrEMBL;Acc:Q9SQD3]	M9
block71	1	148929246	148929974	AC210254.4_FG001	-	-	-	-	0.298321	3	127952378	127953307	AC206285.3_FG005	-	-	-	-
block71	1	149123201	149128392	GRMZM2G048883	-	-	Calmodulin-binding protein MPCBP [Source:UniProtKB/TrEMBL;Acc:B6U2D5]	-	-	3	127964681	127964866	GRMZM2G137239	-	-	-	-
block71	1	149322320	149326183	GRMZM2G166159	-	-	Boron transporter 1; Uncharacterized protein [Source:UniProtKB/TrEMBL;Acc:B6U4C0]	-	0.841861	3	128115133	128118936	GRMZM2G082203	-	-	Uncharacterized protein [Source:UniProtKB/TrEMBL;Acc:C0HFY5]	-
block71	1	149555585	149562792	GRMZM2G424181	-	-	-	M6	0.934818	3	128250845	128258658	GRMZM2G418515	-	-	-	M6
block71	1	149968587	149978285	GRMZM2G030408	-	-	Putative uncharacterized protein [Source:UniProtKB/TrEMBL;Acc:B6SR93]	-	0.556867	3	128560589	128563948	GRMZM2G034511	-	-	Putative uncharacterized protein [Source:UniProtKB/TrEMBL;Acc:B6THC9]	M8
block72	###
block72	1	157144621	157148269	GRMZM2G077024	-	-	-	-	0.902355	3	125497515	125500258	GRMZM2G010628	-	-	Putative uncharacterized protein [Source:UniProtKB/TrEMBL;Acc:B6SVT0]	-
block72	1	157193756	157195504	GRMZM2G429139	-	-	-	-	0.703517	3	125443206	125446598	GRMZM2G332703	-	-	-	-
block72	1	157266304	157267326	GRMZM2G087069	Hub	-	Putative uncharacterized protein [Source:UniProtKB/TrEMBL;Acc:B6SKC3]	M7	0.668055	3	125175705	125176730	GRMZM2G385428	-	-	Putative uncharacterized protein [Source:UniProtKB/TrEMBL;Acc:B6TU83]	M7
block72	1	157489875	157514822	GRMZM2G417410	-	-	-	-	0.606468	3	124938923	124946526	GRMZM2G410951	-	-	-	-
block72	1	158018686	158021906	GRMZM2G418223	-	-	Uncharacterized protein [Source:UniProtKB/TrEMBL;Acc:B4FD06]	M4	0.892807	3	124749268	124752068	GRMZM2G018372	-	-	Uncharacterized protein [Source:UniProtKB/TrEMBL;Acc:C0PF48]	M4
block72	1	158489777	158491987	GRMZM5G832908	-	-	-	M6	0.948951	3	124655780	124660997	GRMZM2G098434	-	-	Uncharacterized protein [Source:UniProtKB/TrEMBL;Acc:B7ZXA9]	M6
block73	###
block73	1	161471877	161475386	GRMZM2G028036	-	-	Uncharacterized protein [Source:UniProtKB/TrEMBL;Acc:C0PCU5]	-	0.758245	1	256055011	256057881	GRMZM2G025680	-	-	-	-
block73	1	161631885	161633754	GRMZM2G060690	-	-	Cyclin-A2 [Source:UniProtKB/TrEMBL;Acc:B6SKE9]	-	0.957607	1	255893636	255895331	GRMZM2G026346	-	-	Uncharacterized protein [Source:UniProtKB/TrEMBL;Acc:B8A1M4]	-
block73	1	161698212	161698820	GRMZM2G426125	-	-	Zinc finger protein 7 [Source:UniProtKB/TrEMBL;Acc:B6TUW1]	M3	0.818429	1	255803763	255804545	GRMZM2G082686	-	-	-	M3
block73	1	162442472	162443716	GRMZM2G039112	-	ERF	Uncharacterized protein [Source:UniProtKB/TrEMBL;Acc:C0PFP0]	-	-0.127883	1	255604709	255605965	GRMZM2G010100	-	ERF	-	-
block73	1	162478736	162482653	GRMZM2G476637	-	Orphans	Uncharacterized protein [Source:UniProtKB/TrEMBL;Acc:B8A0E2]	-	-0.808007	1	255210979	255213634	GRMZM2G172506	-	Orphans	-	-
block74	###
block74	1	166076724	166081866	GRMZM2G088613	-	-	-	-	-0.700933	3	114810131	114811549	GRMZM2G368126	-	-	-	M3
block74	1	166730558	166730836	GRMZM2G443345	-	-	-	-	0.605738	3	114893084	114893380	AC211749.4_FG007	-	-	Putative uncharacterized protein [Source:UniProtKB/TrEMBL;Acc:B6SM16]	-
block74	1	166731757	166736236	GRMZM2G142660	-	-	Uncharacterized protein [Source:UniProtKB/TrEMBL;Acc:C4J8M6]	-	0.912745	3	114894213	114901581	GRMZM2G176282	-	-	EXS, C-terminal [Source:UniProtKB/TrEMBL;Acc:B6TZ47]	-
block74	1	166881479	166882675	GRMZM2G124423	-	-	-	M1	0.786792	3	115025546	115026790	GRMZM2G457411	-	-	-	-
block74	1	167216352	167225574	GRMZM2G007555	-	-	-	-	0.957633	3	115377632	115402881	GRMZM2G173424	-	-	Calcineurin B-like protein; Calcineurin B-like protein 3; Uncharacterized protein [Source:UniProtKB/TrEMBL;Acc:B4FBZ3]	-
block74	1	167533022	167537994	GRMZM2G012156	-	-	-	-	0.970146	3	115747984	115773485	GRMZM2G145300	-	Orphans	Uncharacterized protein [Source:UniProtKB/TrEMBL;Acc:C4J9L7]	-
block74	1	167915690	167917050	GRMZM2G130374	-	WRKY	Uncharacterized protein [Source:UniProtKB/TrEMBL;Acc:B4FJE7]	-	0.93379	3	116044654	116046415	GRMZM2G173680	-	WRKY	Uncharacterized protein [Source:UniProtKB/TrEMBL;Acc:B4F9J0]	-
block74	1	168594383	168595036	AC212040.2_FG002	-	-	-	-	0.747071	3	116532904	116535469	GRMZM2G328780	-	-	Disulfide oxidoreductase/ monooxygenase/ oxidoreductase [Source:UniProtKB/TrEMBL;Acc:B6TI86]	-
block74	1	170206905	170211916	GRMZM2G180195	-	-	Uncharacterized protein [Source:UniProtKB/TrEMBL;Acc:B4F9K5]	-	0.963998	3	117000465	117010596	GRMZM2G116574	-	-	Uncharacterized protein [Source:UniProtKB/TrEMBL;Acc:C0P3Y2]	-
block74	1	170294804	170295470	GRMZM2G398107	-	-	-	-	-0.0563754	3	117095682	117106325	GRMZM2G069758	-	-	Pyridoxal kinase [Source:UniProtKB/TrEMBL;Acc:B6TJH7]	-
block74	1	170323213	170323805	GRMZM2G097116	-	-	-	M3	0.883799	3	117277109	117277695	GRMZM2G022629	-	-	-	-
block74	1	170491490	170495594	GRMZM2G100121	-	-	-	-	0.958086	3	117604444	117610288	GRMZM2G441768	-	-	-	-
block74	1	170554100	170555229	GRMZM2G079957	-	-	Uncharacterized protein [Source:UniProtKB/TrEMBL;Acc:C0HHI7]	M1	0.712974	3	117785781	117789484	GRMZM2G138268	-	-	Uncharacterized protein [Source:UniProtKB/TrEMBL;Acc:B4G1U0]	-
block74	1	170689108	170691656	GRMZM2G069410	-	-	-	-	0.843723	3	118182466	118191070	GRMZM2G075900	-	-	H+-translocating pyrophosphatase [Source:UniProtKB/TrEMBL;Acc:A0MWC0]	M2
block75	###
block75	1	170826421	170865634	GRMZM2G052619	-	-	-	M4	0.946343	3	119632936	119658163	GRMZM2G390374	-	-	-	M4
block75	1	170867033	170870527	GRMZM2G052650	-	-	Uncharacterized protein [Source:UniProtKB/TrEMBL;Acc:C0P380]	-	0.819938	3	119659394	119663542	GRMZM2G390345	-	-	-	M1
block75	1	171076203	171081798	GRMZM2G092947	-	-	-	-	0.970456	3	119984470	119989182	GRMZM2G701688	-	-	Uncharacterized protein [Source:UniProtKB/TrEMBL;Acc:B4FS07]	-
block75	1	171296403	171301602	GRMZM2G322090	-	CPP	-	-	0.943858	3	120000019	120014101	GRMZM2G701689	-	CPP	Uncharacterized protein [Source:UniProtKB/TrEMBL;Acc:B4FJN7]	M2
block75	1	171554079	171557945	GRMZM2G019434	-	-	ATP binding protein; Uncharacterized protein [Source:UniProtKB/TrEMBL;Acc:B6T4Q9]	-	-	3	120365847	120372141	GRMZM2G441045	-	-	-	-
block75	1	172037564	172040700	GRMZM2G117240	-	-	Homocysteine S-methyltransferase 2 [Source:UniProtKB/Swiss-Prot;Acc:Q9FUM9]	-	0.841392	3	121088200	121091297	GRMZM2G152470	-	-	Homocysteine S-methyltransferase 3 [Source:UniProtKB/Swiss-Prot;Acc:Q9FUM8]	-
block76	###
block76	1	172922766	172925913	GRMZM5G852177	-	-	Serine/threonine-protein kinase receptor [Source:UniProtKB/TrEMBL;Acc:B6TXW5]	-	0.161551	3	122137808	122140318	GRMZM2G412885	-	-	Uncharacterized protein [Source:UniProtKB/TrEMBL;Acc:B4FY44]	M3
block76	1	172956229	172959572	GRMZM2G107984	-	-	Uncharacterized protein [Source:UniProtKB/TrEMBL;Acc:C0P7U9]	-	0.956011	3	122399631	122402765	GRMZM2G565140	-	-	-	-
block76	1	172965952	172968092	GRMZM5G836977	-	-	-	-	0.569527	3	122531496	122533129	GRMZM2G002993	-	-	-	-
block76	1	173238940	173243349	GRMZM2G003635	-	-	-	-	0.563182	3	123165757	123169514	GRMZM2G104045	-	-	-	M2
block76	1	173252642	173257713	GRMZM2G003509	-	HB	Uncharacterized protein [Source:UniProtKB/TrEMBL;Acc:B7ZZY1]	-	0.858886	3	123282218	123288605	GRMZM2G178102	-	HB	Uncharacterized protein [Source:UniProtKB/TrEMBL;Acc:C0PGR4]	-
block76	1	173335937	173339532	GRMZM2G361842	-	NF-YA	Nuclear transcription factor Y subunit A-7 [Source:UniProtKB/TrEMBL;Acc:B6TY54]	-	0.674293	3	123431787	123437247	GRMZM2G104396	-	NF-YA	Uncharacterized protein [Source:UniProtKB/TrEMBL;Acc:C0PEF7]	M5
block76	1	173434471	173441209	GRMZM2G081158	-	ARF	-	M1	0.982104	3	123882317	123887214	GRMZM2G073750	-	ARF	Uncharacterized protein [Source:UniProtKB/TrEMBL;Acc:B8A0C3]	-
block76	1	173675658	173677643	GRMZM2G119339	-	-	Uncharacterized protein [Source:UniProtKB/TrEMBL;Acc:B4FGE9]	-	0.071221	3	124205397	124207835	GRMZM2G063688	-	-	Uncharacterized protein [Source:UniProtKB/TrEMBL;Acc:B4FUQ2]	-
block77	###
block77	1	173865749	173867237	GRMZM2G171822	-	-	-	M1	0.140381	1	251223160	251224575	GRMZM2G103559	-	-	-	M10
block77	1	174013402	174018162	GRMZM2G083284	-	-	Hydrolase-like protein; Uncharacterized protein [Source:UniProtKB/TrEMBL;Acc:B4FSG2]	-	-0.50158	1	251216867	251219687	GRMZM2G103610	-	-	-	-
block77	1	174313271	174314149	GRMZM2G088312	-	-	-	M3	0.876888	1	251163483	251164559	GRMZM2G383338	-	-	-	M3
block77	1	174332333	174335929	GRMZM2G088565	-	-	Pyruvate dehydrogenase E1 component subunit beta [Source:UniProtKB/TrEMBL;Acc:B6TQ36]	-	0.552003	1	251100154	251102474	GRMZM2G127546	-	-	Pyruvate dehydrogenase E1 component subunit beta; Uncharacterized protein [Source:UniProtKB/TrEMBL;Acc:B6T565]	-
block77	1	174401606	174406993	GRMZM2G099542	-	-	-	-	-0.180275	1	251020210	251025535	GRMZM2G162931	-	-	Uncharacterized protein [Source:UniProtKB/TrEMBL;Acc:C0PDU5]	-
block77	1	174551999	174553291	GRMZM2G407181	-	-	-	-	0.0573933	1	250953967	250955781	GRMZM2G014392	-	-	9-cis-epoxycarotenoid dioxygenase 1, chloroplastic [Source:UniProtKB/Swiss-Prot;Acc:O24592]	-
block77	1	174661452	174671018	GRMZM2G028700	-	-	Serine/threonine-protein phosphatase [Source:UniProtKB/TrEMBL;Acc:B4FCK7]	-	0.509372	1	250489781	250503545	GRMZM2G070323	-	-	-	M4
block77	1	174872106	174875358	GRMZM2G008250	-	-	Uncharacterized protein [Source:UniProtKB/TrEMBL;Acc:B4F9M3]	-	0.651241	1	250378822	250381803	GRMZM5G829103	-	NF-YA	Uncharacterized protein [Source:UniProtKB/TrEMBL;Acc:B4FIN9]	M1
block77	1	175022386	175023411	GRMZM2G091278	-	-	-	-	-0.0504858	1	250355665	250356747	GRMZM2G324276	-	-	-	-
block77	1	175192381	175251402	GRMZM2G018030	-	Orphans	Calmodulin binding protein; Uncharacterized protein [Source:UniProtKB/TrEMBL;Acc:B4FU94]	-	0.668038	1	250246811	250260728	GRMZM2G038988	-	Orphans	Calmodulin binding protein [Source:UniProtKB/TrEMBL;Acc:B6T589]	-
block77	1	175322342	175322752	AC212976.3_FG003	-	-	-	-	0.0260331	1	250138572	250139042	GRMZM2G457357	-	-	-	-
block77	1	175323212	175329862	GRMZM2G022365	-	-	Putative methyl-binding domain protein MBD106; Uncharacterized protein [Source:UniProtKB/TrEMBL;Acc:Q94IQ8]	-	0.929629	1	250122693	250127859	GRMZM2G157470	-	-	Brain acid soluble protein 1; Putative methyl-binding domain protein MBD115; Uncharacterized protein [Source:UniProtKB/TrEMBL;Acc:Q5I204]	-
block78	###
block78	1	174391757	174392302	GRMZM2G013960	-	-	-	M4	-0.192107	7	5789394	5790020	GRMZM2G059088	-	-	Putative uncharacterized protein [Source:UniProtKB/TrEMBL;Acc:B6SSQ1]	M1
block78	1	174551999	174553291	GRMZM2G407181	-	-	-	-	-0.202518	7	5981401	5983122	GRMZM2G417954	-	-	Viviparous-14 [Source:UniProtKB/TrEMBL;Acc:B6SV18]	M5
block78	1	175022386	175023411	GRMZM2G091278	-	-	-	-	0.0822353	7	6131315	6132930	GRMZM2G029587	-	-	Uncharacterized protein [Source:UniProtKB/TrEMBL;Acc:C0PMM3]	-
block78	1	175322342	175322752	AC212976.3_FG003	-	-	-	-	0.410843	7	6144040	6144543	GRMZM2G029623	-	-	RING-H2 finger protein ATL2I [Source:UniProtKB/TrEMBL;Acc:B6TYY6]	-
block78	1	175665861	175671317	GRMZM2G141955	-	C2C2-YABBY	Uncharacterized protein [Source:UniProtKB/TrEMBL;Acc:B4FRP9]	-	0.501798	7	6315582	6328367	GRMZM2G106204	-	C2C2-YABBY	Protein YABBY [Source:UniProtKB/TrEMBL;Acc:B6TDT4]	-
block79	###
block79	1	174401606	174406993	GRMZM2G099542	-	-	-	-	0.447102	5	17077289	17083537	GRMZM2G018943	-	-	Translation initiation factor eIF-2B delta subunit [Source:UniProtKB/TrEMBL;Acc:B6U6N6]	-
block79	1	174551999	174553291	GRMZM2G407181	-	-	-	-	-0.362869	5	16869343	16871148	GRMZM5G838285	-	-	-	-
block79	1	174661452	174671018	GRMZM2G028700	-	-	Serine/threonine-protein phosphatase [Source:UniProtKB/TrEMBL;Acc:B4FCK7]	-	0.334635	5	16635046	16637114	GRMZM2G148539	-	-	Uncharacterized protein [Source:UniProtKB/TrEMBL;Acc:C0HG70]	-
block79	1	174872106	174875358	GRMZM2G008250	-	-	Uncharacterized protein [Source:UniProtKB/TrEMBL;Acc:B4F9M3]	-	0.58298	5	16481526	16484309	GRMZM2G165488	-	NF-YA	Uncharacterized protein [Source:UniProtKB/TrEMBL;Acc:B4FDR9]	M1
block79	1	175022386	175023411	GRMZM2G091278	-	-	-	-	0.056985	5	16435871	16436953	AC211276.4_FG008	-	-	Uncharacterized protein [Source:UniProtKB/TrEMBL;Acc:B8A3Q8]	M2
block80	###
block80	1	174551999	174553291	GRMZM2G407181	-	-	-	-	0.367239	3	87358840	87360132	GRMZM5G858784	-	-	-	-
block80	1	174661452	174671018	GRMZM2G028700	-	-	Serine/threonine-protein phosphatase [Source:UniProtKB/TrEMBL;Acc:B4FCK7]	-	0.922518	3	87810700	87820075	GRMZM2G009593	-	-	-	-
block80	1	175022386	175023411	GRMZM2G091278	-	-	-	-	0.0151551	3	88022252	88023337	GRMZM2G349268	-	-	-	-
block80	1	175322342	175322752	AC212976.3_FG003	-	-	-	-	0.122662	3	88485001	88485489	GRMZM2G145382	-	-	-	-
block80	1	175323212	175329862	GRMZM2G022365	-	-	Putative methyl-binding domain protein MBD106; Uncharacterized protein [Source:UniProtKB/TrEMBL;Acc:Q94IQ8]	-	0.962922	3	88540700	88541608	GRMZM2G476933	-	-	Putative methyl-binding domain protein MBD105 [Source:UniProtKB/TrEMBL;Acc:Q94IQ9]	-
block80	1	175665861	175671317	GRMZM2G141955	-	C2C2-YABBY	Uncharacterized protein [Source:UniProtKB/TrEMBL;Acc:B4FRP9]	-	0.606544	3	89439498	89445007	GRMZM2G116646	-	C2C2-YABBY	Uncharacterized protein [Source:UniProtKB/TrEMBL;Acc:B4FFC4]	-
block81	###
block81	1	175665861	175671317	GRMZM2G141955	-	C2C2-YABBY	Uncharacterized protein [Source:UniProtKB/TrEMBL;Acc:B4FRP9]	-	0.230766	5	16146726	16181409	GRMZM2G074124	-	C2C2-YABBY	Uncharacterized protein [Source:UniProtKB/TrEMBL;Acc:B4FY22]	-
block81	1	176082925	176086345	GRMZM2G300786	-	-	-	-	0.104496	5	16110001	16115968	GRMZM5G883855	-	-	Ameiotic 1 [Source:UniProtKB/TrEMBL;Acc:C0RWW9]	-
block81	1	176121038	176125498	GRMZM2G042313	-	-	-	-	0.779638	5	15713867	15718353	GRMZM2G007810	-	-	Uncharacterized protein [Source:UniProtKB/TrEMBL;Acc:C0HEZ5]	-
block81	1	176866834	176871536	GRMZM2G149751	-	-	Uncharacterized protein [Source:UniProtKB/TrEMBL;Acc:C0P5Y3]	-	0.639574	5	15564654	15569794	GRMZM2G112149	-	-	Uncharacterized protein [Source:UniProtKB/TrEMBL;Acc:B8A1R8]	M7
block81	1	176966578	176968317	GRMZM2G168108	-	-	K-exchanger-like protein [Source:UniProtKB/TrEMBL;Acc:B6ST67]	-	0.425599	5	15464568	15466298	GRMZM2G340578	-	-	-	M4
block82	###
block82	1	179615733	179618033	GRMZM2G099319	-	HB	Uncharacterized protein [Source:UniProtKB/TrEMBL;Acc:B4FBI0]	M3	0.912934	1	256545727	256549018	GRMZM2G011588	-	HB	Uncharacterized protein [Source:UniProtKB/TrEMBL;Acc:C0PDQ8]	-
block82	1	179619542	179623388	GRMZM2G099366	-	-	-	-	-0.211351	1	256578659	256579333	GRMZM2G163796	-	-	-	-
block82	1	179624194	179624919	GRMZM2G400268	-	-	RING finger protein 5 [Source:UniProtKB/TrEMBL;Acc:B6TLS1]	M3	0.626517	1	256729004	256729696	GRMZM2G149028	-	-	RING finger protein 5; Uncharacterized protein [Source:UniProtKB/TrEMBL;Acc:B4FM66]	-
block82	1	179747291	179747895	GRMZM2G059064	-	-	VQ motif family protein [Source:UniProtKB/TrEMBL;Acc:B6UGU7]	-	0.884863	1	256856819	256857175	GRMZM2G118172	-	-	VQ motif family protein [Source:UniProtKB/TrEMBL;Acc:B6SRF0]	M3
block82	1	179895949	179896878	AC212323.4_FG007	-	-	-	-	-0.041262	1	256998074	256999356	GRMZM2G176235	-	-	Uncharacterized protein [Source:UniProtKB/TrEMBL;Acc:B8A1B3]	M1
block82	1	179897827	179898324	GRMZM2G430623	-	-	Putative uncharacterized protein [Source:UniProtKB/TrEMBL;Acc:B6TNH5]	M7	0.0120438	1	257204560	257205090	GRMZM2G323943	-	-	Uncharacterized protein [Source:UniProtKB/TrEMBL;Acc:C0PD78]	-
block83	###
block83	1	179615733	179618033	GRMZM2G099319	-	HB	Uncharacterized protein [Source:UniProtKB/TrEMBL;Acc:B4FBI0]	M3	0.804798	5	13673909	13677237	GRMZM2G148098	-	HB	-	-
block83	1	179624194	179624919	GRMZM2G400268	-	-	RING finger protein 5 [Source:UniProtKB/TrEMBL;Acc:B6TLS1]	M3	0.190387	5	13731853	13733774	GRMZM2G129150	-	-	Uncharacterized protein [Source:UniProtKB/TrEMBL;Acc:B4FE79]	-
block83	1	179747291	179747895	GRMZM2G059064	-	-	VQ motif family protein [Source:UniProtKB/TrEMBL;Acc:B6UGU7]	-	-	5	13734429	13735857	AC200671.4_FG005	-	-	-	-
block83	1	179749647	179750117	GRMZM2G059029	-	-	Uncharacterized protein [Source:UniProtKB/TrEMBL;Acc:C0P779]	-	-0.0149302	5	13738734	13739231	GRMZM2G129083	-	-	Uncharacterized protein [Source:UniProtKB/TrEMBL;Acc:C4J5G4]	-
block83	1	179751146	179751553	GRMZM2G358924	-	-	-	M3	-0.859671	5	13745654	13746025	GRMZM2G128986	-	-	-	M1
block83	1	179895949	179896878	AC212323.4_FG007	-	-	-	-	0.135073	5	13810255	13811504	GRMZM2G033489	Hub	-	Uncharacterized protein [Source:UniProtKB/TrEMBL;Acc:B4FYS7]	M1
block83	1	179949801	179950278	GRMZM2G051168	-	-	-	M1	0.680571	5	14033126	14033668	GRMZM2G166094	-	-	Uncharacterized protein [Source:UniProtKB/TrEMBL;Acc:B4FM00]	-
block84	###
block84	1	179672176	179673979	GRMZM2G067162	-	-	Uncharacterized protein [Source:UniProtKB/TrEMBL;Acc:C0PMX3]	-	0.697642	3	92994688	92995992	GRMZM2G110395	-	-	-	-
block84	1	180016217	180017566	GRMZM2G392791	-	-	Epoxide hydrolase 2; Uncharacterized protein [Source:UniProtKB/TrEMBL;Acc:B6SUW2]	-	0.697546	3	93198411	93199345	GRMZM2G018793	-	-	-	M3
block84	1	180040230	180044367	GRMZM2G007381	-	-	Uncharacterized protein [Source:UniProtKB/TrEMBL;Acc:C4IZ07]	-	0.672243	3	93202116	93219240	GRMZM2G018447	-	-	Ubiquitin-conjugating enzyme E2 W; Uncharacterized protein [Source:UniProtKB/TrEMBL;Acc:B4FMX0]	-
block84	1	180366467	180370129	GRMZM2G461278	-	-	ATP binding protein [Source:UniProtKB/TrEMBL;Acc:B6U2E7]	-	0.991717	3	93326660	93329875	GRMZM2G147857	-	-	ATP binding protein [Source:UniProtKB/TrEMBL;Acc:B6SKC1]	M1
block84	1	180544081	180546642	GRMZM2G475897	-	-	Uncharacterized protein [Source:UniProtKB/TrEMBL;Acc:B4FPZ9]	M2	0.337864	3	93448568	93448858	GRMZM2G035497	-	-	-	-
block85	###
block85	1	181895741	181907714	GRMZM2G086258	-	-	Plastidic general dicarboxylate transporter; Uncharacterized protein [Source:UniProtKB/TrEMBL;Acc:Q768R3]	M3	0.842482	2	188701652	188706029	GRMZM2G040933	-	-	Uncharacterized protein [Source:UniProtKB/TrEMBL;Acc:B7ZXF5]	-
block85	1	182102320	182120596	GRMZM2G023906	-	-	-	-	-	2	188530961	188531671	GRMZM5G825241	-	-	-	-
block85	1	182129348	182131083	GRMZM2G023313	-	-	Uncharacterized protein [Source:UniProtKB/TrEMBL;Acc:B4FBX3]	M3	-0.329962	2	188526352	188528228	GRMZM2G081676	-	-	Uncharacterized protein [Source:UniProtKB/TrEMBL;Acc:B4FGA8]	-
block85	1	182195773	182196906	GRMZM2G467187	-	-	Uncharacterized protein [Source:UniProtKB/TrEMBL;Acc:B4FCV0]	M3	0.159113	2	188471406	188473137	GRMZM2G015409	-	-	RING-H2 finger protein ATL5F; Uncharacterized protein [Source:UniProtKB/TrEMBL;Acc:B4FT21]	-
block85	1	182200079	182224660	GRMZM2G175955	-	bHLH	-	-	0.444706	2	188465749	188467152	GRMZM2G015666	-	bHLH	DNA binding protein [Source:UniProtKB/TrEMBL;Acc:B6U4N9]	M1
block86	###
block86	1	182382024	182382983	GRMZM2G379179	-	Trihelix	Uncharacterized protein [Source:UniProtKB/TrEMBL;Acc:B4FTL5]	-	0.698112	4	197161782	197162660	GRMZM5G850092	-	Trihelix	Trihelix transcription factor; Uncharacterized protein [Source:UniProtKB/TrEMBL;Acc:F1DJQ9]	M1
block86	1	182446695	182450436	GRMZM2G301098	-	-	-	-	0.907157	4	197225855	197226400	GRMZM5G812738	-	-	Uncharacterized protein [Source:UniProtKB/TrEMBL;Acc:K7U477]	M2
block86	1	182565631	182568132	GRMZM2G110143	-	-	Uncharacterized protein [Source:UniProtKB/TrEMBL;Acc:B4F7U2]	-	0.667096	4	197240738	197248277	GRMZM2G016296	-	-	Uncharacterized protein [Source:UniProtKB/TrEMBL;Acc:B4FNL9]	-
block86	1	182569619	182570685	GRMZM2G110135	-	MYB	Uncharacterized protein [Source:UniProtKB/TrEMBL;Acc:C0P8A6]	-	0.981971	4	197249967	197250885	GRMZM2G017268	-	MYB	Putative MYB DNA-binding domain superfamily protein [Source:UniProtKB/TrEMBL;Acc:K7U7X7]	-
block86	1	182649869	182653274	GRMZM2G175574	-	-	Putative uncharacterized protein [Source:UniProtKB/TrEMBL;Acc:B6UIJ1]	-	0.795551	4	197327993	197330296	GRMZM2G144451	-	-	Uncharacterized protein [Source:UniProtKB/TrEMBL;Acc:B6UIF4]	-
block86	1	182653665	182654273	AC186606.4_FG003	-	bZIP	BZIP protein [Source:UniProtKB/TrEMBL;Acc:B6UHB7]	-	-0.275562	4	197332482	197333000	GRMZM2G144480	-	bZIP	Putative bZIP transcription factor superfamily protein [Source:UniProtKB/TrEMBL;Acc:K7U4A3]	-
block86	1	182705795	182706928	GRMZM2G361362	-	-	-	-	-0.0432687	4	197542082	197546273	GRMZM2G002220	-	-	Uncharacterized protein [Source:UniProtKB/TrEMBL;Acc:K7V364]	M3
block86	1	182823148	182824969	GRMZM2G164062	-	-	DNA glycosylase superfamily protein [Source:Projected from Arabidopsis thaliana (AT1G13635) TAIR;Acc:AT1G13635]	M7	-	4	197691918	197692409	GRMZM2G004714	-	-	-	-
block86	1	182898925	182899698	GRMZM2G459540	-	C2H2	-	-	0.989062	4	197702829	197703644	GRMZM2G132057	-	C2H2	Nucleic acid binding protein [Source:UniProtKB/TrEMBL;Acc:K7V370]	-
block86	1	182928319	182930109	GRMZM2G107163	-	-	-	-	0.906882	4	197707736	197709547	GRMZM2G131957	-	-	Uncharacterized protein [Source:UniProtKB/TrEMBL;Acc:K7UN74]	-
block86	1	182930968	182931753	GRMZM2G107162	-	-	-	M4	0.998139	4	197741446	197742099	GRMZM2G508931	-	-	Uncharacterized protein [Source:UniProtKB/TrEMBL;Acc:K7UC04]	-
block86	1	183177110	183178164	AC233867.1_FG004	-	-	-	-	-0.125073	4	197892127	197895112	GRMZM2G050218	-	-	SNF2 transcription factor; Uncharacterized protein [Source:UniProtKB/TrEMBL;Acc:B4FMA8]	-
block86	1	183478225	183479034	GRMZM2G042488	-	-	Uncharacterized protein [Source:UniProtKB/TrEMBL;Acc:B4FKG8]	-	0.280652	4	198101624	198103001	AC205592.3_FG001	-	-	Uncharacterized protein [Source:UniProtKB/TrEMBL;Acc:K7V388]	-
block86	1	183806048	183806650	GRMZM2G113127	-	NF-YC	Nuclear transcription factor Y subunit C-2 [Source:UniProtKB/TrEMBL;Acc:B6UA50]	-	-0.276011	4	198165928	198166536	GRMZM2G174776	-	NF-YC	Uncharacterized protein [Source:UniProtKB/TrEMBL;Acc:K7V395]	M1
block86	1	183838173	183841685	GRMZM2G113840	-	-	Uncharacterized protein [Source:UniProtKB/TrEMBL;Acc:B7ZZP9]	-	0.60064	4	198250642	198254751	GRMZM2G332495	-	-	Putative CRAL/TRIO domain containing, Sec14p-like phosphatidylinositol transfer family protein; Uncharacterized protein [Source:UniProtKB/TrEMBL;Acc:B7ZZ22]	-
block86	1	183879685	183882070	GRMZM2G113911	-	-	Putative uncharacterized protein [Source:UniProtKB/TrEMBL;Acc:B6SZT5]	M7	-0.137122	4	198298820	198302438	GRMZM2G067587	-	-	Uncharacterized protein [Source:UniProtKB/TrEMBL;Acc:K7U833]	-
block86	1	183939402	183942780	GRMZM2G080652	-	-	COP9 signalosome complex subunit 6a; Uncharacterized protein [Source:UniProtKB/TrEMBL;Acc:B6TWG6]	-	0.838722	4	198326553	198330105	GRMZM2G028089	-	-	COP9 signalosome complex subunit 6a; Uncharacterized protein [Source:UniProtKB/TrEMBL;Acc:B6TEU8]	-
block86	1	184024282	184036335	GRMZM2G080775	-	-	Uncharacterized protein [Source:UniProtKB/TrEMBL;Acc:B4F8Y1]	-	0.87362	4	198455475	198475689	GRMZM2G115855	-	-	Uncharacterized protein [Source:UniProtKB/TrEMBL;Acc:K7UC44]	-
block86	1	184149388	184153633	GRMZM2G170299	-	Orphans	Catalytic/ protein phosphatase type 2C [Source:UniProtKB/TrEMBL;Acc:B6U7X6]	-	0.824396	4	198503868	198507507	GRMZM2G071196	-	Orphans	Uncharacterized protein [Source:UniProtKB/TrEMBL;Acc:B4FQ93]	-
block86	1	184273991	184277156	GRMZM2G024668	-	-	Uncharacterized protein [Source:UniProtKB/TrEMBL;Acc:C4J3K8]	M8	0.458519	4	198548222	198551737	GRMZM2G012631	-	-	HSP protein; Putative heat shock protein 90 family protein [Source:UniProtKB/TrEMBL;Acc:C3UZ63]	-
block86	1	184646457	184657794	GRMZM2G118919	-	-	-	-	0.995794	4	198553420	198556858	GRMZM2G317270	-	-	Uncharacterized protein [Source:UniProtKB/TrEMBL;Acc:K7U845]	-
block87	###
block87	1	184941709	184943024	GRMZM2G137868	-	-	Serine-glyoxylate aminotransferase; Uncharacterized protein [Source:UniProtKB/TrEMBL;Acc:B6T171]	M3	0.0170651	1	185331247	185332675	GRMZM2G050481	-	-	-	-
block87	1	184941709	184943024	GRMZM2G137868	-	-	Serine-glyoxylate aminotransferase; Uncharacterized protein [Source:UniProtKB/TrEMBL;Acc:B6T171]	M3	0.886786	1	185770217	185770806	GRMZM2G119511	-	-	-	-
block87	1	184945148	184949265	GRMZM2G137861	-	-	-	M3	0.989935	1	185502681	185505832	GRMZM2G134205	-	-	-	M3
block87	1	184945148	184949265	GRMZM2G137861	-	-	-	M3	0.976193	1	186667188	186672768	GRMZM2G362303	-	-	-	M3
block87	1	184945148	184949265	GRMZM2G137861	-	-	-	M3	0.927647	1	187088765	187095595	GRMZM2G059012	-	-	-	M3
block87	1	185060886	185062951	GRMZM2G426147	-	-	-	-	0.934735	1	185589880	185592252	GRMZM2G129058	-	-	-	-
block87	1	185060886	185062951	GRMZM2G426147	-	-	-	-	0.903281	1	186709203	186711542	GRMZM2G391288	-	-	-	-
block87	1	185236936	185238105	AC211196.3_FG003	-	-	-	-	-	1	185759739	185760575	GRMZM2G126481	-	-	Uncharacterized protein [Source:UniProtKB/TrEMBL;Acc:C0HGI8]	-
block87	1	185236936	185238105	AC211196.3_FG003	-	-	-	-	-	1	187006447	187007148	GRMZM5G832154	-	-	-	-
block87	1	185331247	185332675	GRMZM2G050481	-	-	-	-	0.0170651	1	184941709	184943024	GRMZM2G137868	-	-	Serine-glyoxylate aminotransferase; Uncharacterized protein [Source:UniProtKB/TrEMBL;Acc:B6T171]	M3
block87	1	185331247	185332675	GRMZM2G050481	-	-	-	-	-0.178158	1	186673896	186674186	GRMZM2G308597	-	-	-	-
block87	1	185331247	185332675	GRMZM2G050481	-	-	-	-	-0.173342	1	187035638	187036543	GRMZM2G359559	-	-	-	-
block87	1	185334080	185337569	GRMZM2G050536	-	-	-	M3	0.984689	1	184945148	184949265	GRMZM2G137861	-	-	-	M3
block87	1	185334080	185337569	GRMZM2G050536	-	-	-	M3	0.984496	1	186667188	186672768	GRMZM2G362303	-	-	-	M3
block87	1	185334080	185337569	GRMZM2G050536	-	-	-	M3	0.952032	1	187088765	187095595	GRMZM2G059012	-	-	-	M3
block87	1	185373179	185375269	GRMZM2G354560	-	-	-	-	-	1	186270367	186270690	GRMZM2G116236	-	-	-	-
block87	1	185373179	185375269	GRMZM2G354560	-	-	-	-	-	1	187099871	187103455	GRMZM2G359434	-	-	-	-
block87	1	185442496	185445921	AC194380.3_FG008	-	-	-	-	-	1	185502681	185505832	GRMZM2G134205	-	-	-	M3
block87	1	185442496	185445921	AC194380.3_FG008	-	-	-	-	-	1	186667188	186672768	GRMZM2G362303	-	-	-	M3
block87	1	185589880	185592252	GRMZM2G129058	-	-	-	-	0.934735	1	185060886	185062951	GRMZM2G426147	-	-	-	-
block87	1	185589880	185592252	GRMZM2G129058	-	-	-	-	0.974811	1	186709203	186711542	GRMZM2G391288	-	-	-	-
block87	1	185759739	185760575	GRMZM2G126481	-	-	Uncharacterized protein [Source:UniProtKB/TrEMBL;Acc:C0HGI8]	-	-	1	185236936	185238105	AC211196.3_FG003	-	-	-	-
block87	1	185759739	185760575	GRMZM2G126481	-	-	Uncharacterized protein [Source:UniProtKB/TrEMBL;Acc:C0HGI8]	-	-	1	187006447	187007148	GRMZM5G832154	-	-	-	-
block87	1	185770217	185770806	GRMZM2G119511	-	-	-	-	0.886786	1	184941709	184943024	GRMZM2G137868	-	-	Serine-glyoxylate aminotransferase; Uncharacterized protein [Source:UniProtKB/TrEMBL;Acc:B6T171]	M3
block87	1	185770217	185770806	GRMZM2G119511	-	-	-	-	0.894945	1	187035638	187036543	GRMZM2G359559	-	-	-	-
block87	1	186270367	186270690	GRMZM2G116236	-	-	-	-	-	1	185373179	185375269	GRMZM2G354560	-	-	-	-
block87	1	186374203	186376116	AC186416.3_FG001	-	-	-	-	-	1	185442496	185445921	AC194380.3_FG008	-	-	-	-
block87	1	186667188	186672768	GRMZM2G362303	-	-	-	M3	0.976193	1	184945148	184949265	GRMZM2G137861	-	-	-	M3
block87	1	186667188	186672768	GRMZM2G362303	-	-	-	M3	0.984496	1	185334080	185337569	GRMZM2G050536	-	-	-	M3
block87	1	186667188	186672768	GRMZM2G362303	-	-	-	M3	0.954183	1	187088765	187095595	GRMZM2G059012	-	-	-	M3
block87	1	186673896	186674186	GRMZM2G308597	-	-	-	-	-0.178158	1	185331247	185332675	GRMZM2G050481	-	-	-	-
block87	1	186709203	186711542	GRMZM2G391288	-	-	-	-	0.903281	1	185060886	185062951	GRMZM2G426147	-	-	-	-
block87	1	186709203	186711542	GRMZM2G391288	-	-	-	-	0.974811	1	185589880	185592252	GRMZM2G129058	-	-	-	-
block87	1	187006447	187007148	GRMZM5G832154	-	-	-	-	-	1	185236936	185238105	AC211196.3_FG003	-	-	-	-
block87	1	187006447	187007148	GRMZM5G832154	-	-	-	-	-	1	185759739	185760575	GRMZM2G126481	-	-	Uncharacterized protein [Source:UniProtKB/TrEMBL;Acc:C0HGI8]	-
block87	1	187035638	187036543	GRMZM2G359559	-	-	-	-	0.932122	1	184941709	184943024	GRMZM2G137868	-	-	Serine-glyoxylate aminotransferase; Uncharacterized protein [Source:UniProtKB/TrEMBL;Acc:B6T171]	M3
block87	1	187035638	187036543	GRMZM2G359559	-	-	-	-	-0.173342	1	185331247	185332675	GRMZM2G050481	-	-	-	-
block87	1	187035638	187036543	GRMZM2G359559	-	-	-	-	0.894945	1	185770217	185770806	GRMZM2G119511	-	-	-	-
block87	1	187088765	187095595	GRMZM2G059012	-	-	-	M3	0.952032	1	185334080	185337569	GRMZM2G050536	-	-	-	M3
block87	1	187088765	187095595	GRMZM2G059012	-	-	-	M3	0.954183	1	186667188	186672768	GRMZM2G362303	-	-	-	M3
block87	1	187099871	187103455	GRMZM2G359434	-	-	-	-	-	1	185373179	185375269	GRMZM2G354560	-	-	-	-
block88	###
block88	1	186270367	186270690	GRMZM2G116236	-	-	-	-	-	4	198737823	198738632	AC234156.1_FG005	-	-	Fasciclin-like arabinogalactan protein 7; Uncharacterized protein [Source:UniProtKB/TrEMBL;Acc:B6SHU5]	-
block88	1	186667188	186672768	GRMZM2G362303	-	-	-	M3	-0.670277	4	198741147	198744395	GRMZM5G866627	-	-	Ribosomal protein L9/RNase H1 [Source:Projected from Arabidopsis thaliana (AT5G53070) TAIR;Acc:AT5G53070]	-
block88	1	187125355	187128327	GRMZM2G059129	-	-	-	M3	0.710132	4	198987392	198990459	GRMZM2G481904	-	-	Uncharacterized protein [Source:UniProtKB/TrEMBL;Acc:K7U860]	-
block88	1	187152382	187154497	GRMZM2G085210	-	-	Peptide transporter PTR2-B [Source:UniProtKB/TrEMBL;Acc:B6TJ05]	-	0.996369	4	198990580	198992329	GRMZM2G181491	-	-	Uncharacterized protein [Source:UniProtKB/TrEMBL;Acc:K7UNF4]	-
block88	1	187224636	187227388	GRMZM2G419267	-	-	Beta-2-xylosyltransferase [Source:UniProtKB/TrEMBL;Acc:B6SY65]	-	0.521774	4	199096733	199099516	GRMZM2G370693	-	-	Putative TCP-1/cpn60 chaperonin family protein [Source:UniProtKB/TrEMBL;Acc:K7UC80]	-
block88	1	187302667	187305166	GRMZM2G445684	-	C2H2	-	-	0.870789	4	199174383	199177205	GRMZM2G071101	-	C2H2	Uncharacterized protein [Source:UniProtKB/TrEMBL;Acc:K7U4J6]	-
block88	1	187414376	187416902	GRMZM2G142507	Hub	-	Uncharacterized protein [Source:UniProtKB/TrEMBL;Acc:C0HEE8]	M4	0.971473	4	199256795	199260514	GRMZM5G877077	-	-	Uncharacterized protein [Source:UniProtKB/TrEMBL;Acc:B4G207]	-
block88	1	187421154	187429994	GRMZM2G142597	-	-	Uncharacterized protein [Source:UniProtKB/TrEMBL;Acc:C0PFC2]	-	0.937712	4	199344912	199360529	GRMZM2G083309	-	-	Uncharacterized protein [Source:UniProtKB/TrEMBL;Acc:K7U4K0]	-
block89	###
block89	1	186270367	186270690	GRMZM2G116236	-	-	-	-	-	7	132113820	132114617	GRMZM2G174799	Hub	-	Fasciclin-like arabinogalactan protein 7 [Source:UniProtKB/TrEMBL;Acc:B6ST53]	M7
block89	1	187035638	187036543	GRMZM2G359559	-	-	-	-	0.913482	7	132140473	132140889	GRMZM2G478160	-	-	-	M3
block89	1	187302667	187305166	GRMZM2G445684	-	C2H2	-	-	0.846066	7	132622902	132627751	GRMZM2G084014	-	C2H2	Zinc finger protein [Source:UniProtKB/TrEMBL;Acc:B6TXE6]	-
block89	1	187433156	187433686	GRMZM2G441903	Hub	-	Uncharacterized protein [Source:UniProtKB/TrEMBL;Acc:B4FQ77]	M3	0.83661	7	132664958	132665449	GRMZM2G083894	-	-	AN15 [Source:UniProtKB/TrEMBL;Acc:A8QZ73]	M3
block89	1	187474943	187476271	GRMZM2G020478	-	-	Protein kinase; Uncharacterized protein [Source:UniProtKB/TrEMBL;Acc:B6SZP3]	-	-	7	132762213	132763535	GRMZM2G111152	-	-	Uncharacterized protein [Source:UniProtKB/TrEMBL;Acc:C0P2S4]	-
block89	1	187670734	187673731	GRMZM2G132704	-	-	Uncharacterized protein [Source:UniProtKB/TrEMBL;Acc:C0P4Z8]	-	0.757871	7	132838251	132841264	GRMZM2G137211	-	-	Uncharacterized protein [Source:UniProtKB/TrEMBL;Acc:C0PP53]	-
block90	###
block90	1	187433156	187433686	GRMZM2G441903	Hub	-	Uncharacterized protein [Source:UniProtKB/TrEMBL;Acc:B4FQ77]	M3	-	2	190221323	190221962	GRMZM2G436621	-	-	-	-
block90	1	187474943	187476271	GRMZM2G020478	-	-	Protein kinase; Uncharacterized protein [Source:UniProtKB/TrEMBL;Acc:B6SZP3]	-	-	2	190229474	190230790	GRMZM2G134332	-	-	Uncharacterized protein [Source:UniProtKB/TrEMBL;Acc:B4F8U7]	M3
block90	1	188008548	188010196	GRMZM5G839014	-	-	Uncharacterized protein [Source:UniProtKB/TrEMBL;Acc:C0HEK6]	M1	-0.795148	2	190282296	190284890	GRMZM2G021598	-	-	Uncharacterized protein [Source:UniProtKB/TrEMBL;Acc:B4FF42]	-
block90	1	188065729	188067623	GRMZM5G879527	-	bHLH	Uncharacterized protein [Source:UniProtKB/TrEMBL;Acc:C0P8F9]	-	0.64997	2	190350868	190353037	GRMZM2G417597	-	bHLH	-	M3
block90	1	188097107	188099898	AC234203.1_FG010	-	-	Uncharacterized protein [Source:UniProtKB/TrEMBL;Acc:B4FPL7]	-	0.956868	2	190370460	190372334	GRMZM2G120110	-	-	Uncharacterized protein [Source:UniProtKB/TrEMBL;Acc:B4FFJ2]	-
block90	1	188215658	188218986	GRMZM2G160917	-	SBP	SBP-domain protein 5 [Source:UniProtKB/TrEMBL;Acc:Q9SM15]	M1	0.91554	2	190489410	190492788	GRMZM2G126018	-	SBP	Uncharacterized protein [Source:UniProtKB/TrEMBL;Acc:B4FLF0]	-
block91	###
block91	1	188065729	188067623	GRMZM5G879527	-	bHLH	Uncharacterized protein [Source:UniProtKB/TrEMBL;Acc:C0P8F9]	-	0.608174	7	132922852	132924878	GRMZM2G085467	-	bHLH	Helix-loop-helix DNA-binding domain containing protein [Source:UniProtKB/TrEMBL;Acc:B6TY97]	-
block91	1	188097107	188099898	AC234203.1_FG010	-	-	Uncharacterized protein [Source:UniProtKB/TrEMBL;Acc:B4FPL7]	-	0.695422	7	133084773	133086661	GRMZM2G094592	-	-	Uncharacterized protein [Source:UniProtKB/TrEMBL;Acc:B7ZWV2]	-
block91	1	188105263	188107161	AC234203.1_FG011	-	EIL	Uncharacterized protein [Source:UniProtKB/TrEMBL;Acc:C4JC32]	-	0.529628	7	133192725	133194554	GRMZM2G006752	-	EIL	EIL transcription factor; Uncharacterized protein [Source:UniProtKB/TrEMBL;Acc:C0P2W7]	-
block91	1	188215658	188218986	GRMZM2G160917	-	SBP	SBP-domain protein 5 [Source:UniProtKB/TrEMBL;Acc:Q9SM15]	M1	0.978303	7	133203100	133206186	GRMZM2G307588	-	SBP	SBP transcription factor; Uncharacterized protein [Source:UniProtKB/TrEMBL;Acc:B4FXD9]	M1
block91	1	188491437	188494596	GRMZM2G022499	-	MYB_related	-	-	0.737175	7	133402091	133405433	GRMZM2G103783	-	MYB_related	-	M1
block91	1	188960916	188961347	GRMZM2G467263	-	-	Putative uncharacterized protein [Source:UniProtKB/TrEMBL;Acc:B6UHZ4]	-	-0.315842	7	133410095	133410403	GRMZM2G104339	-	-	-	-
block91	1	189121693	189124051	GRMZM2G056056	-	-	-	-	-0.685987	7	133411539	133413030	GRMZM5G871418	-	-	Uncharacterized protein [Source:UniProtKB/TrEMBL;Acc:B4F9G9]	-
block92	###
block92	1	189930935	189934908	GRMZM2G107106	-	-	Uncharacterized protein [Source:UniProtKB/TrEMBL;Acc:B4F804]	-	-0.0463935	4	41064382	41068141	GRMZM2G134770	-	-	Uncharacterized protein [Source:UniProtKB/TrEMBL;Acc:B4FMA9]	-
block92	1	190127848	190130328	GRMZM2G151216	-	-	Receptor-like protein kinase 1 [Source:UniProtKB/TrEMBL;Acc:Q9AUC2]	-	0.935333	4	41383246	41385612	GRMZM2G138198	-	-	Putative leucine-rich repeat protein kinase family protein; Uncharacterized protein [Source:UniProtKB/TrEMBL;Acc:C4J1A4]	M4
block92	1	190729268	190733956	GRMZM2G166355	-	-	Uncharacterized protein [Source:UniProtKB/TrEMBL;Acc:C0P630]	-	0.864335	4	41688698	41698729	GRMZM2G174202	-	-	Uncharacterized protein; mRNA 3-UTR binding protein [Source:UniProtKB/TrEMBL;Acc:B6T6H4]	-
block92	1	190786701	190795642	GRMZM2G449123	-	-	Uncharacterized protein [Source:UniProtKB/TrEMBL;Acc:B4F8A6]	-	0.597317	4	41811097	41817847	GRMZM2G035118	-	-	Uncharacterized protein [Source:UniProtKB/TrEMBL;Acc:K7TU88]	-
block92	1	190802255	190802848	GRMZM2G149375	-	-	-	-	-	4	41864023	41866789	GRMZM2G124530	-	-	Uncharacterized protein [Source:UniProtKB/TrEMBL;Acc:B4FJ68]	-
block92	1	191031587	191038080	GRMZM2G084149	-	-	Uncharacterized protein [Source:UniProtKB/TrEMBL;Acc:B4FUJ6]	-	-0.0352492	4	41983107	41987795	GRMZM2G075655	-	-	Uncharacterized protein [Source:UniProtKB/TrEMBL;Acc:C0PE90]	-
block92	1	191402756	191405036	GRMZM2G067049	-	-	Putative uncharacterized protein [Source:UniProtKB/TrEMBL;Acc:B6UG37]	M4	0.970073	4	42128985	42132053	GRMZM2G075496	-	-	Uncharacterized protein [Source:UniProtKB/TrEMBL;Acc:C0HI81]	-
block92	1	191534072	191546956	GRMZM2G132780	-	-	Uncharacterized protein [Source:UniProtKB/TrEMBL;Acc:C0PDG0]	-	0.840331	4	42171686	42174547	GRMZM2G377165	-	-	Putative SERRATE-related C2H2 zinc-finger family protein [Source:UniProtKB/TrEMBL;Acc:K7TU97]	-
block92	1	191613346	191614576	GRMZM2G337191	-	-	-	M3	0.903608	4	42177812	42179024	GRMZM2G105901	-	-	Uncharacterized protein [Source:UniProtKB/TrEMBL;Acc:K7USS0]	M6
block92	1	191618367	191618747	GRMZM2G337190	-	-	Putative uncharacterized protein [Source:UniProtKB/TrEMBL;Acc:B6SJD8]	-	-0.0312081	4	42283623	42283943	GRMZM2G004898	-	-	Uncharacterized protein [Source:UniProtKB/TrEMBL;Acc:K7TXW6]	-
block92	1	191709580	191710638	GRMZM2G404188	-	-	-	-	-0.12498	4	42454334	42456109	GRMZM2G125162	-	Orphans	Uncharacterized protein [Source:UniProtKB/TrEMBL;Acc:K7UCB8]	-
block92	1	191885470	191889376	GRMZM2G329909	-	-	-	M6	-0.204167	4	42838175	42844218	GRMZM2G065225	-	-	Uncharacterized protein [Source:UniProtKB/TrEMBL;Acc:K7U217]	-
block92	1	191893244	191894885	GRMZM2G386209	-	-	Membrane protein [Source:UniProtKB/TrEMBL;Acc:B6ST21]	-	-0.59176	4	42846059	42848213	GRMZM2G065244	-	-	Uncharacterized protein [Source:UniProtKB/TrEMBL;Acc:K7TUB1]	M3
block92	1	192021034	192023663	AC197246.3_FG003	-	-	60S ribosomal protein L32 [Source:UniProtKB/Swiss-Prot;Acc:P51421]	-	-	4	43082671	43084500	GRMZM5G803927	-	-	-	-
block92	1	192350078	192352929	GRMZM2G008789	-	-	-	-	-	4	43378475	43379542	AC204252.3_FG001	-	-	Uncharacterized protein [Source:UniProtKB/TrEMBL;Acc:K7UCE6]	-
block92	1	192763685	192765037	GRMZM2G161233	-	-	-	-	0.70614	4	43618654	43620084	GRMZM2G052357	-	-	NAD-dependent epimerase/dehydratase family protein [Source:UniProtKB/TrEMBL;Acc:K7TUC6]	-
block92	1	193200974	193206052	GRMZM5G894518	-	-	-	-	-0.105862	4	43682932	43686418	GRMZM2G385619	-	-	Ubiquitin carboxyl-terminal hydrolase [Source:UniProtKB/TrEMBL;Acc:K7TY00]	-
block92	1	193285020	193287902	GRMZM5G866884	-	-	Putative uncharacterized protein [Source:UniProtKB/TrEMBL;Acc:B6TQH2]	-	0.533062	4	43781575	43782983	GRMZM2G037496	-	-	Uncharacterized protein [Source:UniProtKB/TrEMBL;Acc:B6TQA2]	-
block93	###
block93	1	191613346	191614576	GRMZM2G337191	-	-	-	M3	0.83984	2	191780009	191780956	GRMZM2G090865	-	-	MTD1 [Source:UniProtKB/TrEMBL;Acc:B6SUT2]	-
block93	1	191618367	191618747	GRMZM2G337190	-	-	Putative uncharacterized protein [Source:UniProtKB/TrEMBL;Acc:B6SJD8]	-	-	2	191798135	191800321	GRMZM2G388266	-	-	-	-
block93	1	191885470	191889376	GRMZM2G329909	-	-	-	M6	0.557961	2	191931625	191937125	GRMZM2G422045	-	-	-	-
block93	1	192021034	192023663	AC197246.3_FG003	-	-	60S ribosomal protein L32 [Source:UniProtKB/Swiss-Prot;Acc:P51421]	-	0.798046	2	192001038	192002317	GRMZM2G047971	-	-	Uncharacterized protein [Source:UniProtKB/TrEMBL;Acc:B4FFZ7]	-
block93	1	192065629	192067651	GRMZM5G828396	-	bHLH	Uncharacterized protein [Source:UniProtKB/TrEMBL;Acc:B4FG80]	-	0.805363	2	192028934	192030574	GRMZM2G083504	-	bHLH	Uncharacterized protein [Source:UniProtKB/TrEMBL;Acc:C0PCV7]	M3
block93	1	192437397	192441780	GRMZM2G096806	-	-	-	-	0.853314	2	192092514	192094509	GRMZM2G417563	-	-	-	-
block93	1	192736037	192737886	GRMZM2G025546	-	-	-	-	-	2	192184557	192187038	GRMZM2G703299	-	-	-	-
block93	1	193197263	193198015	GRMZM5G871093	-	-	-	-	-0.00663503	2	192421736	192422314	GRMZM2G318220	-	-	-	-
block93	1	193200974	193206052	GRMZM5G894518	-	-	-	-	0.630894	2	192432535	192435955	GRMZM2G014917	-	-	-	M2
block93	1	193488687	193489699	GRMZM2G148648	-	-	Putative truncated auxin efflux carrier PIN5b [Source:UniProtKB/TrEMBL;Acc:I3RWV6]	-	-0.126143	2	192510757	192514088	GRMZM2G040911	-	-	Putative auxin efflux carrier PIN5c; Uncharacterized protein [Source:UniProtKB/TrEMBL;Acc:B4FSJ4]	-
block93	1	193637067	193640491	GRMZM2G142383	-	-	-	-	-0.434477	2	192616206	192623824	GRMZM5G866100	-	-	Uridine kinase [Source:UniProtKB/TrEMBL;Acc:B6T7J2]	-
block93	1	194046714	194054269	GRMZM2G159397	-	MIKC	Putative MADS-domain transcription factor; SRF-type transcription factor family protein; Uncharacterized protein [Source:UniProtKB/TrEMBL;Acc:Q84V70]	-	0.993696	2	192877062	192884819	GRMZM2G129034	-	MIKC	Putative MADS-domain transcription factor; Uncharacterized protein [Source:UniProtKB/TrEMBL;Acc:Q84V68]	-
block93	1	194604122	194606505	GRMZM2G136534	-	-	Putative uncharacterized protein [Source:UniProtKB/TrEMBL;Acc:B6U210]	-	0.827919	2	193025135	193027038	AC211164.5_FG004	-	-	Uncharacterized protein [Source:UniProtKB/TrEMBL;Acc:B4F8B7]	-
block93	1	194765554	194767585	GRMZM2G135654	-	-	Uncharacterized protein [Source:UniProtKB/TrEMBL;Acc:B4F7Y1]	-	0.945476	2	193062580	193064575	GRMZM2G178968	-	-	60S ribosomal protein L7a; Uncharacterized protein [Source:UniProtKB/TrEMBL;Acc:B4FPB7]	-
block93	1	195027068	195030639	GRMZM2G068657	-	-	Uncharacterized protein [Source:UniProtKB/TrEMBL;Acc:B4FZ17]	-	0.666771	2	193071444	193076801	GRMZM2G179002	-	-	Uncharacterized protein [Source:UniProtKB/TrEMBL;Acc:C0P668]	-
block93	1	195218491	195220917	GRMZM2G054252	-	NAC	NAC domain-containing protein 68 [Source:UniProtKB/TrEMBL;Acc:B6SRZ1]	M3	-0.403226	2	193103668	193104772	GRMZM2G179049	-	NAC	NAC domain-containing protein 18 [Source:UniProtKB/TrEMBL;Acc:B6U3F1]	-
block93	1	195433421	195449102	GRMZM2G043198	-	-	Pyruvate dehydrogenase E1 beta subunit isoform 1; Uncharacterized protein [Source:UniProtKB/TrEMBL;Acc:Q9ZQY3]	-	-0.120903	2	193226692	193232446	GRMZM2G097226	-	-	Pyruvate dehydrogenase E1 beta subunit isoform 2 [Source:UniProtKB/TrEMBL;Acc:Q9ZQY2]	-
block93	1	195753819	195755495	GRMZM5G882527	-	bHLH	Uncharacterized protein [Source:UniProtKB/TrEMBL;Acc:B4FE39]	-	0.895861	2	193434083	193435732	GRMZM2G178182	-	bHLH	Uncharacterized protein [Source:UniProtKB/TrEMBL;Acc:B4FI37]	-
block94	###
block94	1	191613346	191614576	GRMZM2G337191	-	-	-	M3	0.782624	7	137861154	137862187	GRMZM2G012891	-	-	MTD1 [Source:UniProtKB/TrEMBL;Acc:B6T7R4]	-
block94	1	191618367	191618747	GRMZM2G337190	-	-	Putative uncharacterized protein [Source:UniProtKB/TrEMBL;Acc:B6SJD8]	-	0.704148	7	137737901	137738284	AC225790.2_FG003	-	-	-	-
block94	1	191885470	191889376	GRMZM2G329909	-	-	-	M6	0.673558	7	137580359	137585825	GRMZM2G423567	-	-	-	-
block94	1	191893244	191894885	GRMZM2G386209	-	-	Membrane protein [Source:UniProtKB/TrEMBL;Acc:B6ST21]	-	0.0883931	7	137558257	137559598	GRMZM2G066219	-	-	-	-
block94	1	192021034	192023663	AC197246.3_FG003	-	-	60S ribosomal protein L32 [Source:UniProtKB/Swiss-Prot;Acc:P51421]	-	0.965621	7	137550891	137552309	GRMZM2G065868	-	-	Uncharacterized protein [Source:UniProtKB/TrEMBL;Acc:B4FFZ7]	-
block94	1	192065629	192067651	GRMZM5G828396	-	bHLH	Uncharacterized protein [Source:UniProtKB/TrEMBL;Acc:B4FG80]	-	0.461209	7	137522997	137524757	GRMZM2G144275	-	bHLH	Uncharacterized protein [Source:UniProtKB/TrEMBL;Acc:B4FEL0]	-
block94	1	192437397	192441780	GRMZM2G096806	-	-	-	-	0.936609	7	137371310	137376686	GRMZM2G070515	-	-	-	-
block94	1	192510002	192511681	GRMZM2G179354	-	-	Uncharacterized protein [Source:UniProtKB/TrEMBL;Acc:C0P7W1]	-	-	7	137312340	137315661	GRMZM5G898677	-	-	-	-
block94	1	192763685	192765037	GRMZM2G161233	-	-	-	-	0.525512	7	137205557	137207020	GRMZM2G429118	-	-	Protein capI [Source:UniProtKB/TrEMBL;Acc:B6SPN6]	M7
block94	1	193193514	193195852	GRMZM5G844739	-	-	-	-	-	7	137113331	137119576	GRMZM5G866465	-	-	-	-
block95	###
block95	1	193824755	193827166	GRMZM2G148744	-	-	Uncharacterized protein [Source:UniProtKB/TrEMBL;Acc:B4FNT0]	-	0.957446	4	44088960	44090910	GRMZM2G702426	-	-	60S ribosomal protein L17 [Source:UniProtKB/Swiss-Prot;Acc:O48557]	-
block95	1	193906433	193910642	GRMZM2G114841	-	-	-	M7	0.829718	4	44149911	44150802	GRMZM2G100492	-	-	Uncharacterized protein [Source:UniProtKB/TrEMBL;Acc:K7U258]	-
block95	1	193910905	194029929	GRMZM2G114904	-	-	-	-	0.586671	4	44156215	44157282	GRMZM2G100457	-	-	Uncharacterized protein [Source:UniProtKB/TrEMBL;Acc:K7TUD3]	M1
block95	1	194243821	194252070	GRMZM2G171111	-	-	Uncharacterized protein [Source:UniProtKB/TrEMBL;Acc:B4FDZ6]	-	0.751401	4	44776497	44806266	GRMZM5G896883	-	-	MTA/SAH nucleosidase; Uncharacterized protein [Source:UniProtKB/TrEMBL;Acc:B6UHF8]	-
block95	1	194524512	194526838	GRMZM2G407249	-	-	Nuclear transport factor 2; Uncharacterized protein [Source:UniProtKB/TrEMBL;Acc:B4FC92]	-	0.875005	4	44886032	44888222	GRMZM2G006953	-	-	Nuclear transport factor 2; Uncharacterized protein [Source:UniProtKB/TrEMBL;Acc:B4FC92]	-
block95	1	194598053	194599763	GRMZM2G136523	-	-	Nodulin-like protein, mRNA [Source:UniProtKB/TrEMBL;Acc:K7U9D5]	-	-0.0141754	4	44980183	44985130	GRMZM2G097395	-	-	Nodulin-like protein [Source:UniProtKB/TrEMBL;Acc:K7USY0]	M4
block95	1	194690545	194691893	GRMZM2G083725	-	-	Lipid transfer protein [Source:UniProtKB/TrEMBL;Acc:B6TQP9]	-	0.598995	4	45289563	45290308	GRMZM2G071575	-	-	Lipid transfer protein; Putative bifunctional inhibitor/LTP/seed storage protein family [Source:UniProtKB/TrEMBL;Acc:B6TQP7]	-
block95	1	194693645	194695797	GRMZM2G083551	-	-	Transmembrane emp24 domain-containing protein 3; Uncharacterized protein [Source:UniProtKB/TrEMBL;Acc:B6SUS5]	-	-0.52276	4	45293073	45295878	GRMZM2G070693	-	-	Uncharacterized protein [Source:UniProtKB/TrEMBL;Acc:B4FE73]	-
block96	###
block96	1	194762295	194765044	GRMZM2G135617	-	-	ACR4 [Source:UniProtKB/TrEMBL;Acc:B6SV85]	M3	-0.590434	4	45874545	45877018	GRMZM2G129304	-	-	Uncharacterized protein [Source:UniProtKB/TrEMBL;Acc:C0PHE9]	M1
block96	1	194789508	194798084	GRMZM5G886044	-	-	Exosome complex exonuclease RRP43; Uncharacterized protein [Source:UniProtKB/TrEMBL;Acc:B4FDY3]	-	0.548581	4	46352974	46388170	GRMZM2G123305	-	-	Exosome complex exonuclease RRP43; Uncharacterized protein [Source:UniProtKB/TrEMBL;Acc:C0HIG1]	-
block96	1	195027068	195030639	GRMZM2G068657	-	-	Uncharacterized protein [Source:UniProtKB/TrEMBL;Acc:B4FZ17]	-	0.907212	4	46647701	46651749	GRMZM5G821611	-	-	Palmitoyltransferase ZDHHC9; Uncharacterized protein [Source:UniProtKB/TrEMBL;Acc:B8A086]	-
block96	1	195074920	195076512	GRMZM2G075003	-	-	Mitochondrial import inner membrane translocase subunit Tim8 [Source:UniProtKB/TrEMBL;Acc:B6SYU6]	-	0.811673	4	46654503	46656878	GRMZM5G801241	-	-	Import inner membrane translocase subunit Tim8; Mitochondrial import inner membrane translocase subunit Tim8 [Source:UniProtKB/TrEMBL;Acc:B6SQH6]	M1
block96	1	195218491	195220917	GRMZM2G054252	-	NAC	NAC domain-containing protein 68 [Source:UniProtKB/TrEMBL;Acc:B6SRZ1]	M3	0.893707	4	46961897	46963774	GRMZM2G100583	-	NAC	NAC domain-containing protein 68; Putative NAC domain transcription factor superfamily protein; Uncharacterized protein [Source:UniProtKB/TrEMBL;Acc:B6U0Z1]	-
block96	1	195589978	195590806	AC194272.3_FG003	-	-	-	-	-0.0944437	4	47226542	47227309	GRMZM2G325580	-	-	Uncharacterized protein [Source:UniProtKB/TrEMBL;Acc:K7UCQ1]	-
block96	1	195753819	195755495	GRMZM5G882527	-	bHLH	Uncharacterized protein [Source:UniProtKB/TrEMBL;Acc:B4FE39]	-	0.538933	4	47618575	47620218	GRMZM2G145579	-	bHLH	Putative HLH DNA-binding domain superfamily protein isoform 1; Putative HLH DNA-binding domain superfamily protein isoform 2; Uncharacterized protein [Source:UniProtKB/TrEMBL;Acc:C4JAG6]	M6
block96	1	195791866	195802562	GRMZM5G872204	-	-	Uncharacterized protein [Source:UniProtKB/TrEMBL;Acc:C0PDH5]	-	0.984498	4	47714348	47736129	GRMZM2G117329	-	-	Putative ARF GTPase activating domain protein with ankyrin repeat-containing protein [Source:UniProtKB/TrEMBL;Acc:K7TY71]	-
block96	1	195805485	195806998	GRMZM5G814441	-	-	-	-	0.613796	4	47746429	47751224	GRMZM2G107289	-	-	Uncharacterized protein [Source:UniProtKB/TrEMBL;Acc:B4FM82]	-
block97	###
block97	1	194765554	194767585	GRMZM2G135654	-	-	Uncharacterized protein [Source:UniProtKB/TrEMBL;Acc:B4F7Y1]	-	0.93352	7	136181633	136183669	GRMZM5G870752	-	-	60S ribosomal protein L7a; Uncharacterized protein [Source:UniProtKB/TrEMBL;Acc:B6T769]	-
block97	1	194965843	194968109	GRMZM5G875082	-	-	-	-	-	7	136059977	136061676	GRMZM5G888795	-	-	-	-
block97	1	195027068	195030639	GRMZM2G068657	-	-	Uncharacterized protein [Source:UniProtKB/TrEMBL;Acc:B4FZ17]	-	0.538718	7	136050954	136056708	GRMZM5G868588	-	-	Palmitoyltransferase ZDHHC9 [Source:UniProtKB/TrEMBL;Acc:B6TXZ3]	-
block97	1	195218491	195220917	GRMZM2G054252	-	NAC	NAC domain-containing protein 68 [Source:UniProtKB/TrEMBL;Acc:B6SRZ1]	M3	-0.513192	7	135925924	135926940	GRMZM2G054277	-	NAC	Uncharacterized protein [Source:UniProtKB/TrEMBL;Acc:C0P2L4]	M7
block97	1	195433421	195449102	GRMZM2G043198	-	-	Pyruvate dehydrogenase E1 beta subunit isoform 1; Uncharacterized protein [Source:UniProtKB/TrEMBL;Acc:Q9ZQY3]	-	0.191588	7	135871337	135873024	GRMZM2G128121	-	-	-	-
block97	1	195518310	195525243	GRMZM2G138425	-	-	Uncharacterized protein [Source:UniProtKB/TrEMBL;Acc:C0HI89]	-	-0.609325	7	135850129	135854140	GRMZM5G822842	-	-	-	-
block97	1	195791866	195802562	GRMZM5G872204	-	-	Uncharacterized protein [Source:UniProtKB/TrEMBL;Acc:C0PDH5]	-	0.866438	7	135542354	135550497	GRMZM2G059225	-	-	-	-
block98	###
block98	1	195919234	195922903	GRMZM2G041797	-	-	-	M2	0.943406	4	193325002	193328769	GRMZM5G821551	-	-	Uncharacterized protein [Source:UniProtKB/TrEMBL;Acc:C0PGQ1]	-
block98	1	196159172	196165087	GRMZM2G033828	-	-	Retinoblastoma-related protein 3 [Source:UniProtKB/Swiss-Prot;Acc:Q3LXA7]	M1	0.867259	4	193515202	193523073	GRMZM2G016997	-	-	Uncharacterized protein [Source:UniProtKB/TrEMBL;Acc:K7UBH7]	M2
block98	1	196236360	196246950	GRMZM2G053027	-	-	Uncharacterized protein [Source:UniProtKB/TrEMBL;Acc:B4FIF1]	-	0.293343	4	193683232	193701876	GRMZM2G011473	-	-	Putative RING zinc finger domain superfamily protein; Uncharacterized protein [Source:UniProtKB/TrEMBL;Acc:B4FIU4]	-
block98	1	196279132	196280842	GRMZM2G153823	-	-	Putative 14-3-3 protein [Source:UniProtKB/TrEMBL;Acc:Q5XPI0]	-	0.944352	4	193788218	193789816	GRMZM5G866082	-	-	14-3-3-like protein; 14-3-3-like protein isoform 1; 14-3-3-like protein isoform 2; Uncharacterized protein [Source:UniProtKB/TrEMBL;Acc:B4FT23]	-
block98	1	196296650	196300083	GRMZM2G452523	-	-	-	-	0.796224	4	194069336	194073658	GRMZM2G095400	-	-	Biotin synthase [Source:UniProtKB/TrEMBL;Acc:B6TM42]	-
block98	1	196334994	196338199	GRMZM2G143644	-	-	-	M2	0.953425	4	194173306	194188964	GRMZM2G100913	-	-	Putative RING zinc finger domain superfamily protein [Source:UniProtKB/TrEMBL;Acc:B6T0U8]	-
block98	1	196404861	196407128	GRMZM2G332294	-	bZIP	Uncharacterized protein [Source:UniProtKB/TrEMBL;Acc:B4FFU7]	-	0.842347	4	194461406	194464593	AC190609.3_FG001	-	bZIP	Putative bZIP transcription factor superfamily protein [Source:UniProtKB/TrEMBL;Acc:K7UBJ4]	-
block98	1	196473258	196474988	GRMZM2G069594	-	-	60S ribosomal protein L38; Uncharacterized protein [Source:UniProtKB/TrEMBL;Acc:B4FHI7]	M1	0.79238	4	194518423	194520074	AC190609.3_FG002	-	-	60S ribosomal protein L38; Uncharacterized protein [Source:UniProtKB/TrEMBL;Acc:B6SNL8]	M1
block98	1	196567714	196569285	GRMZM2G107336	-	-	Uncharacterized protein [Source:UniProtKB/TrEMBL;Acc:B4FCX1]	M1	0.915666	4	194520498	194521926	AC190609.3_FG003	-	-	Uncharacterized protein [Source:UniProtKB/TrEMBL;Acc:C0P4J7]	-
block98	1	196730655	196736450	GRMZM2G019050	-	-	Uncharacterized protein [Source:UniProtKB/TrEMBL;Acc:C4J0G5]	-	0.814888	4	194783138	194788554	GRMZM2G097043	-	-	Uncharacterized protein [Source:UniProtKB/TrEMBL;Acc:C0PH29]	M2
block98	1	197089134	197092507	GRMZM2G175280	-	bZIP	DNA binding protein [Source:UniProtKB/TrEMBL;Acc:B6SSU4]	-	0.97659	4	194939939	194943387	GRMZM2G149150	-	bZIP	Putative bZIP transcription factor superfamily protein [Source:UniProtKB/TrEMBL;Acc:K7U3X9]	-
block98	1	197104210	197113084	GRMZM2G477872	-	-	-	M7	0.744546	4	195018591	195032354	GRMZM2G451792	-	-	Uncharacterized protein [Source:UniProtKB/TrEMBL;Acc:K7U7H5]	-
block98	1	197293661	197295739	GRMZM2G175396	-	-	Uncharacterized protein [Source:UniProtKB/TrEMBL;Acc:B8A1Q9]	-	0.331919	4	195154345	195156396	GRMZM2G119468	-	-	Uncharacterized protein [Source:UniProtKB/TrEMBL;Acc:K7UBK7]	M1
block98	1	197689846	197691002	GRMZM2G079956	-	-	Uncharacterized protein [Source:UniProtKB/TrEMBL;Acc:C4IYB5]	M7	0.852725	4	195189580	195190726	GRMZM2G157481	-	-	Uncharacterized protein [Source:UniProtKB/TrEMBL;Acc:K7U3Y2]	M7
block98	1	197781608	197782944	GRMZM2G164909	-	HSF	Heat shock factor protein 7 [Source:UniProtKB/TrEMBL;Acc:B6UDA5]	M8	0.743091	4	195299095	195300351	GRMZM2G098696	-	HSF	Uncharacterized protein [Source:UniProtKB/TrEMBL;Acc:K7U3Z4]	M8
block98	1	197825983	197827506	GRMZM2G000435	-	-	-	-	0.974753	4	195372711	195374669	GRMZM2G147452	-	-	Uncharacterized protein [Source:UniProtKB/TrEMBL;Acc:K7UBM1]	-
block99	###
block99	1	196627634	196629675	GRMZM2G045401	-	-	Uncharacterized protein [Source:UniProtKB/TrEMBL;Acc:C4J603]	-	-0.689947	2	194480509	194483265	GRMZM2G022032	-	-	-	-
block99	1	196839896	196840660	GRMZM2G472671	-	bHLH	Uncharacterized protein [Source:UniProtKB/TrEMBL;Acc:B4FU91]	M3	0.0156239	2	194532042	194532917	GRMZM2G107560	-	bHLH	-	-
block99	1	197089134	197092507	GRMZM2G175280	-	bZIP	DNA binding protein [Source:UniProtKB/TrEMBL;Acc:B6SSU4]	-	0.38844	2	194763226	194765114	GRMZM2G037910	-	bZIP	Uncharacterized protein [Source:UniProtKB/TrEMBL;Acc:C4JAX3]	-
block99	1	197227445	197228499	GRMZM2G107031	-	TCP	-	M3	0.261434	2	195005575	195006606	AC199782.5_FG003	-	TCP	Uncharacterized protein [Source:UniProtKB/TrEMBL;Acc:B4FBV6]	M1
block99	1	197306494	197307177	GRMZM2G175856	-	ERF	Dehydration-responsive element-binding protein 1B [Source:UniProtKB/TrEMBL;Acc:B6SZR2]	-	0.0722787	2	195130038	195130832	GRMZM2G124037	-	ERF	CBF3-like protein; CRT/DRE binding factor; DREB-like protein [Source:UniProtKB/TrEMBL;Acc:Q8GZQ2]	M8
block99	1	197496223	197497815	AC206030.4_FG001	-	-	Uncharacterized protein [Source:UniProtKB/TrEMBL;Acc:C0P9E1]	-	0.867782	2	195152447	195154255	GRMZM2G123973	-	-	Uncharacterized protein [Source:UniProtKB/TrEMBL;Acc:C0P4P2]	-
block99	1	197689846	197691002	GRMZM2G079956	-	-	Uncharacterized protein [Source:UniProtKB/TrEMBL;Acc:C4IYB5]	M7	0.156563	2	195285977	195287254	GRMZM2G035170	-	-	-	-
block100	###
block100	1	197781608	197782944	GRMZM2G164909	-	HSF	Heat shock factor protein 7 [Source:UniProtKB/TrEMBL;Acc:B6UDA5]	M8	0.496737	2	186829847	186833099	GRMZM2G002131	-	HSF	-	-
block100	1	198226251	198227898	GRMZM2G142962	-	HB	-	-	0.256528	2	186502150	186503354	GRMZM2G366130	-	HB	Homeobox-leucine zipper protein HAT14 [Source:UniProtKB/TrEMBL;Acc:B6TWR7]	-
block100	1	198311049	198312682	GRMZM2G155340	-	-	Uncharacterized protein [Source:UniProtKB/TrEMBL;Acc:B4F9C2]	M1	0.963672	2	186477471	186479506	GRMZM2G063647	-	-	Uncharacterized protein [Source:UniProtKB/TrEMBL;Acc:C0PDW3]	-
block100	1	198505366	198508129	GRMZM2G123094	-	C2H2	-	M1	0.97356	2	186337372	186341130	GRMZM2G110107	-	C2H2	-	-
block100	1	198574489	198575967	GRMZM2G050556	-	-	Clathrin assembly protein [Source:UniProtKB/TrEMBL;Acc:B6TZA2]	-	0.843836	2	186291096	186292292	GRMZM2G335419	-	-	Clathrin assembly protein; Uncharacterized protein [Source:UniProtKB/TrEMBL;Acc:B6SKK6]	-
block101	###
block101	1	198574489	198575967	GRMZM2G050556	-	-	Clathrin assembly protein [Source:UniProtKB/TrEMBL;Acc:B6TZA2]	-	0.804261	4	55419700	55420866	GRMZM2G084885	-	-	Clathrin assembly protein; Putative ENTH/ANTH/VHS superfamily protein [Source:UniProtKB/TrEMBL;Acc:B6TYB1]	-
block101	1	198771866	198776347	GRMZM2G076723	-	-	-	M3	0.895581	4	56335889	56340432	GRMZM2G568636	-	-	Nitrate reductase [NADH] [Source:UniProtKB/Swiss-Prot;Acc:P17571]	M3
block101	1	199103573	199104328	GRMZM2G134735	-	bHLH	-	-	0.637847	4	57373825	57374550	GRMZM2G471635	-	bHLH	Putative HLH DNA-binding domain superfamily protein [Source:UniProtKB/TrEMBL;Acc:K7UTQ7]	-
block101	1	199140433	199141905	GRMZM2G113165	-	-	-	-	0.895834	4	56995103	56996615	GRMZM2G087259	-	-	Carbonic anhydrase; Uncharacterized protein [Source:UniProtKB/TrEMBL;Acc:B4G0V7]	-
block101	1	199149923	199150276	GRMZM5G835161	-	-	-	-	-	4	56883520	56883813	GRMZM2G476448	-	-	-	-
block101	1	199150307	199188650	GRMZM2G412846	-	-	-	M3	0.516488	4	56881890	56883306	GRMZM2G171367	-	-	Uncharacterized protein [Source:UniProtKB/TrEMBL;Acc:K7TV33]	M3
block101	1	199417614	199418006	GRMZM5G805314	-	-	-	-	-	4	56749724	56750120	AC193350.3_FG001	-	-	-	-
block101	1	199519890	199525696	GRMZM2G478417	-	bZIP	-	-	0.621024	4	57698781	57703248	GRMZM2G157722	-	bZIP	Putative bZIP transcription factor superfamily protein; Uncharacterized protein [Source:UniProtKB/TrEMBL;Acc:B4FIX1]	-
block101	1	199536035	199537234	GRMZM2G386460	-	-	-	-	0.881361	4	57756871	57758088	GRMZM2G054139	-	-	Uncharacterized protein [Source:UniProtKB/TrEMBL;Acc:K7TYM5]	M1
block101	1	199647585	199660126	GRMZM2G386463	-	-	3-alpha-L-fucosyltransferase [Source:UniProtKB/TrEMBL;Acc:Q2WBM0]	-	0.835439	4	57827324	57835754	GRMZM2G103939	-	-	Uncharacterized protein [Source:UniProtKB/TrEMBL;Acc:K7U2X7]	-
block102	###
block102	1	199519890	199525696	GRMZM2G478417	-	bZIP	-	-	-0.368202	2	186805904	186808061	GRMZM2G002075	-	bZIP	BZIP transcription factor; Uncharacterized protein [Source:UniProtKB/TrEMBL;Acc:B4F831]	-
block102	1	199536035	199537234	GRMZM2G386460	-	-	-	-	-0.19204	2	186821442	186822644	GRMZM2G002104	-	-	-	M5
block102	1	199664866	199666531	GRMZM2G070172	-	-	Uncharacterized protein [Source:UniProtKB/TrEMBL;Acc:C0PGE4]	-	0.708277	2	186911826	186913354	GRMZM2G138468	-	-	Uncharacterized protein [Source:UniProtKB/TrEMBL;Acc:B4G231]	-
block102	1	199674749	199675558	GRMZM2G369472	-	ERF	AP2 domain containing protein [Source:UniProtKB/TrEMBL;Acc:B6THI8]	M3	0.22236	2	186957536	186958327	GRMZM2G138396	-	ERF	-	-
block102	1	199761726	199762374	GRMZM2G031468	-	-	-	M9	0.250171	2	187179507	187180359	GRMZM2G123972	-	-	Putative uncharacterized protein [Source:UniProtKB/TrEMBL;Acc:B6T332]	M1
block102	1	199775468	199776535	GRMZM2G031065	-	-	-	-	0.41381	2	187466768	187467853	GRMZM2G323504	-	-	Gibberellin receptor GID1L2 [Source:UniProtKB/TrEMBL;Acc:B6TLN8]	-
block102	1	199936852	199937160	GRMZM2G007969	-	-	Putative uncharacterized protein [Source:UniProtKB/TrEMBL;Acc:B6U3Q3]	M1	-0.112851	2	187540292	187540849	GRMZM2G168161	-	-	-	-
block102	1	200035778	200039726	GRMZM2G442763	-	-	Uncharacterized protein [Source:UniProtKB/TrEMBL;Acc:C0HFN0]	-	0.820231	2	187699557	187703084	GRMZM2G066516	-	-	-	-
block102	1	200105904	200106701	GRMZM2G117347	-	-	-	-	-	2	187741035	187741604	GRMZM5G865234	-	-	-	-
block102	1	200448170	200449019	GRMZM2G082630	-	bHLH	-	M1	0.883264	2	187772788	187773551	GRMZM2G113257	-	bHLH	Uncharacterized protein [Source:UniProtKB/TrEMBL;Acc:B4FZA0]	M1
block102	1	200534561	200535445	AC209845.4_FG010	-	-	-	M1	0.82366	2	187924757	187925791	GRMZM2G405559	-	-	-	-
block102	1	200759502	200761838	GRMZM2G133413	-	-	Uncharacterized protein [Source:UniProtKB/TrEMBL;Acc:B8A1Q3]	M1	0.972977	2	188090880	188092689	GRMZM2G178229	-	-	D-type cyclin [Source:UniProtKB/TrEMBL;Acc:Q8S521]	-
block102	1	200897944	200898894	GRMZM5G884837	-	-	-	-	-	2	188272038	188272898	GRMZM2G389379	-	ZF-HD	-	-
block103	###
block103	1	199536035	199537234	GRMZM2G386460	-	-	-	-	-0.592012	7	125871727	125875540	GRMZM2G139522	-	-	-	-
block103	1	199761726	199762374	GRMZM2G031468	-	-	-	M9	0.527982	7	126257853	126258293	GRMZM2G090739	-	-	Putative uncharacterized protein [Source:UniProtKB/TrEMBL;Acc:B6SGL2]	M1
block103	1	199765056	199765751	GRMZM2G334639	-	-	-	-	-0.0537522	7	126375941	126376699	GRMZM2G135400	-	-	-	-
block103	1	199775468	199776535	GRMZM2G031065	-	-	-	-	0.48475	7	126677162	126694398	GRMZM2G109609	-	-	-	-
block103	1	199936852	199937160	GRMZM2G007969	-	-	Putative uncharacterized protein [Source:UniProtKB/TrEMBL;Acc:B6U3Q3]	M1	-0.33859	7	127130188	127130463	GRMZM2G446946	-	-	-	-
block103	1	200035778	200039726	GRMZM2G442763	-	-	Uncharacterized protein [Source:UniProtKB/TrEMBL;Acc:C0HFN0]	-	0.749052	7	127331168	127332671	GRMZM2G072669	-	-	-	-
block103	1	200105904	200106701	GRMZM2G117347	-	-	-	-	0.644147	7	127408453	127409196	GRMZM2G075837	-	-	Uncharacterized protein [Source:UniProtKB/TrEMBL;Acc:C0PED7]	M7
block103	1	200448170	200449019	GRMZM2G082630	-	bHLH	-	M1	0.888365	7	127620700	127621499	GRMZM2G145146	-	bHLH	DNA binding protein [Source:UniProtKB/TrEMBL;Acc:B6TVT7]	M1
block103	1	200534561	200535445	AC209845.4_FG010	-	-	-	M1	0.771944	7	127751853	127752908	GRMZM2G029096	-	-	Barren stalk fastigiate1-related-1; DNA-binding protein [Source:UniProtKB/TrEMBL;Acc:B6UE42]	-
block103	1	200655401	200664403	GRMZM2G136443	-	-	Uncharacterized protein [Source:UniProtKB/TrEMBL;Acc:B4FPY5]	-	0.67987	7	127759278	127761580	GRMZM2G000404	-	-	-	-
block103	1	200759502	200761838	GRMZM2G133413	-	-	Uncharacterized protein [Source:UniProtKB/TrEMBL;Acc:B8A1Q3]	M1	0.952074	7	127925363	127927217	GRMZM2G140633	-	-	Cyclin delta-2 [Source:UniProtKB/TrEMBL;Acc:B6TJ83]	-
block103	1	201226952	201229749	GRMZM2G004079	-	-	Uncharacterized protein [Source:UniProtKB/TrEMBL;Acc:B4FLQ0]	-	0.851038	7	128151421	128156168	GRMZM2G034065	-	-	Uncharacterized protein [Source:UniProtKB/TrEMBL;Acc:B4FA73]	-
block104	###
block104	1	201519463	201520569	GRMZM2G115730	-	-	-	-	0.983894	4	47914741	47915857	GRMZM2G390475	-	-	Uncharacterized protein [Source:UniProtKB/TrEMBL;Acc:K7UT33]	-
block104	1	201661336	201661813	GRMZM2G017045	-	-	PGR5; Uncharacterized protein [Source:UniProtKB/TrEMBL;Acc:B6U0M5]	M3	0.983805	4	48186514	48186977	GRMZM2G121494	Hub	-	Uncharacterized protein [Source:UniProtKB/TrEMBL;Acc:K7U2F2]	M3
block104	1	201663033	201666327	GRMZM2G318803	-	-	-	M2	0.847972	4	48370144	48373521	GRMZM2G042442	-	-	Putative SET-domain containing protein family; Uncharacterized protein [Source:UniProtKB/TrEMBL;Acc:C0PJG3]	M1
block104	1	201777850	201782467	GRMZM2G148867	-	-	Uncharacterized protein [Source:UniProtKB/TrEMBL;Acc:B4FIR4]	-	0.30017	4	48477525	48486637	GRMZM2G014832	-	-	Grx_S12-glutaredoxin subgroup I; Uncharacterized protein [Source:UniProtKB/TrEMBL;Acc:B4FRD4]	-
block104	1	201993908	201994987	GRMZM2G028386	-	ERF	-	-	0.254881	4	48661571	48662629	GRMZM2G156737	-	ERF	Putative AP2/EREBP transcription factor superfamily protein [Source:UniProtKB/TrEMBL;Acc:K7U2G7]	-
block104	1	202013191	202018034	GRMZM5G852533	-	-	-	M6	0.628047	4	49111658	49154906	GRMZM2G020920	-	-	Uncharacterized protein [Source:UniProtKB/TrEMBL;Acc:B6UHX2]	-
block105	###
block105	1	203756157	203759425	GRMZM2G086123	-	-	Uncharacterized protein [Source:UniProtKB/TrEMBL;Acc:B4FA68]	-	0.968341	4	50182552	50185339	GRMZM2G177052	-	-	Uncharacterized protein [Source:UniProtKB/TrEMBL;Acc:K7U2K3]	-
block105	1	203864058	203865749	GRMZM5G804575	-	-	Nodulin-like protein 5NG4 [Source:UniProtKB/TrEMBL;Acc:B6TLA9]	M1	0.890192	4	50340677	50342762	GRMZM2G007953	-	-	Uncharacterized protein [Source:UniProtKB/TrEMBL;Acc:B7ZY15]	M1
block105	1	203986764	203987006	GRMZM2G314292	-	-	Putative uncharacterized protein [Source:UniProtKB/TrEMBL;Acc:B6TI67]	-	0.981556	4	50668130	50668372	GRMZM2G419452	-	-	Uncharacterized protein [Source:UniProtKB/TrEMBL;Acc:B6TUX1]	M4
block105	1	204330466	204332464	AC234528.1_FG006	-	-	-	-	0.959362	4	51286460	51288227	GRMZM2G002704	-	-	Gibberellin 20 oxidase 2 [Source:UniProtKB/TrEMBL;Acc:B6TF29]	M4
block105	1	204476188	204479761	GRMZM2G103258	-	-	Signal peptide peptidase-like 3; Uncharacterized protein [Source:UniProtKB/TrEMBL;Acc:B6TY57]	-	-0.0974868	4	51593687	51596047	GRMZM2G041885	-	-	Signal peptide peptidase-like 3; Signal peptide peptidase-like 3 isoform 1; Signal peptide peptidase-like 3 isoform 2; Signal peptide peptidase-like 3 isoform 3; Uncharacterized protein [Source:UniProtKB/TrEMBL;Acc:B6TAG9]	-
block105	1	204725939	204727478	GRMZM2G057608	Hub	-	Uncharacterized protein [Source:UniProtKB/TrEMBL;Acc:B4FSL2]	M1	0.949638	4	51746036	51747177	GRMZM2G084868	-	-	40S ribosomal protein S25-1; Uncharacterized protein [Source:UniProtKB/TrEMBL;Acc:B6SX33]	-
block105	1	204903923	204910167	GRMZM2G320689	-	-	Kinesin heavy chain [Source:UniProtKB/TrEMBL;Acc:Q93XG0]	-	0.991214	4	51920077	51925799	GRMZM2G132371	-	-	Uncharacterized protein [Source:UniProtKB/TrEMBL;Acc:K7TUU1]	-
block105	1	204960654	205057153	GRMZM5G825090	-	-	Glutathione S-transferase, N-terminal domain containing protein; Uncharacterized protein [Source:UniProtKB/TrEMBL;Acc:B4FN60]	-	0.78903	4	52042230	52044864	GRMZM2G085000	Hub	-	Uncharacterized protein [Source:UniProtKB/TrEMBL;Acc:K7TUU9]	M3
block105	1	205135330	205138442	GRMZM2G144387	-	-	Ribosomal protein [Source:UniProtKB/TrEMBL;Acc:B6SIS5]	M1	0.940347	4	52422378	52425409	GRMZM2G181194	-	-	Ribosomal protein [Source:UniProtKB/TrEMBL;Acc:B4FDA7]	-
block105	1	205230696	205234084	GRMZM2G015344	-	-	Pyrimidine-specific ribonucleoside hydrolase rihA [Source:UniProtKB/TrEMBL;Acc:B6THD4]	M7	0.33814	4	52592841	52595760	GRMZM2G085960	-	-	Nucleoside N-ribohydrolase 2; Uncharacterized protein [Source:UniProtKB/TrEMBL;Acc:B4FZ19]	-
block105	1	205236708	205238760	GRMZM2G319345	-	-	-	-	0.261626	4	52924124	52927390	GRMZM2G036217	-	-	Uncharacterized protein [Source:UniProtKB/TrEMBL;Acc:B4FQQ3]	M2
block105	1	205264208	205266680	GRMZM2G016439	-	-	Histidine-containing phosphotransfer protein; Histidine-containing phosphotransfer protein 5; Uncharacterized protein [Source:UniProtKB/TrEMBL;Acc:Q9ST01]	-	0.880349	4	52969449	52972637	GRMZM2G451604	-	-	Histidine-containing phosphotransfer protein 5 [Source:UniProtKB/TrEMBL;Acc:K7TUY6]	-
block105	1	205432424	205435046	GRMZM2G158479	-	-	Uncharacterized protein [Source:UniProtKB/TrEMBL;Acc:B4FHM1]	-	0.957365	4	53700928	53703551	GRMZM2G032367	-	-	Uncharacterized protein [Source:UniProtKB/TrEMBL;Acc:C4IZW4]	-
block105	1	205454908	205456689	GRMZM2G158462	-	-	Uncharacterized protein [Source:UniProtKB/TrEMBL;Acc:B4F8L8]	-	0.992335	4	53991456	53993370	GRMZM2G123234	-	-	Ribonucleoprotein [Source:UniProtKB/TrEMBL;Acc:K7TYJ1]	-
block106	###
block106	1	206507531	206508776	GRMZM2G112617	-	-	-	-	0.425476	4	217952617	217956390	GRMZM2G132531	-	-	Putative RING zinc finger domain superfamily protein [Source:UniProtKB/TrEMBL;Acc:K7U5V2]	M4
block106	1	206555145	206558218	GRMZM2G119761	-	-	Uncharacterized protein [Source:UniProtKB/TrEMBL;Acc:B4FQZ2]	-	0.977286	4	217555505	217561843	GRMZM2G180578	-	-	26S proteasome non-ATPase regulatory subunit 3; Uncharacterized protein [Source:UniProtKB/TrEMBL;Acc:C0P531]	-
block106	1	206600274	206600693	GRMZM2G342687	-	-	Putative uncharacterized protein [Source:UniProtKB/TrEMBL;Acc:B6U562]	M7	-0.102785	4	217396531	217396929	GRMZM2G307637	-	-	Uncharacterized protein [Source:UniProtKB/TrEMBL;Acc:B6U3H0]	-
block106	1	206602341	206602763	GRMZM2G342655	-	-	-	-	-0.198642	4	217344910	217345284	GRMZM2G167563	-	-	Uncharacterized protein [Source:UniProtKB/TrEMBL;Acc:K7U9H9]	-
block106	1	206831699	206835829	GRMZM2G175779	-	-	Beta-galactosidase [Source:UniProtKB/TrEMBL;Acc:B8A2F0]	-	0.995989	4	217294914	217299639	GRMZM2G071883	-	-	Uncharacterized protein [Source:UniProtKB/TrEMBL;Acc:K7U5T9]	-
block106	1	206902816	206903761	GRMZM2G084583	-	MYB_related	Myb-related protein Zm38 [Source:UniProtKB/Swiss-Prot;Acc:P20025]	M3	0.896532	4	217140735	217141632	GRMZM2G419239	-	MYB	Putative MYB DNA-binding domain superfamily protein [Source:UniProtKB/TrEMBL;Acc:K7UPS5]	-
block106	1	207080239	207081748	GRMZM2G049057	-	-	-	-	0.833654	4	216903153	216904597	GRMZM2G138896	-	-	Putative thaumatin domain family protein; Uncharacterized protein [Source:UniProtKB/TrEMBL;Acc:B4G222]	-
block106	1	207099385	207101274	GRMZM2G043353	-	-	ARO1-like protein 1 [Source:UniProtKB/TrEMBL;Acc:B7FF22]	M4	0.999283	4	216889609	216891498	GRMZM2G173903	-	-	Uncharacterized protein [Source:UniProtKB/TrEMBL;Acc:K7UPR6]	M4
block106	1	207177484	207177900	GRMZM2G303149	-	-	Putative uncharacterized protein [Source:UniProtKB/TrEMBL;Acc:B6U488]	M8	0.0732093	4	216854675	216855097	GRMZM2G477205	-	-	Putative RING zinc finger domain superfamily protein; Uncharacterized protein [Source:UniProtKB/TrEMBL;Acc:B4FEA5]	M3
block106	1	207206171	207206467	GRMZM2G037839	-	-	-	-	-0.295282	4	216851859	216853838	GRMZM2G477205	-	-	Putative RING zinc finger domain superfamily protein; Uncharacterized protein [Source:UniProtKB/TrEMBL;Acc:B4FEA5]	M3
block106	1	207212871	207216475	GRMZM2G037655	-	-	Uncharacterized protein [Source:UniProtKB/TrEMBL;Acc:B4FH41]	-	0.373633	4	216778095	216781702	GRMZM2G138881	-	-	ER lumen protein retaining receptor C28H8.4; Uncharacterized protein [Source:UniProtKB/TrEMBL;Acc:B6T730]	-
block106	1	207224241	207226064	GRMZM2G037650	-	MYB	Uncharacterized protein [Source:UniProtKB/TrEMBL;Acc:C0PJE1]	-	0.577838	4	216738472	216740213	GRMZM2G138427	-	MYB	Putative MYB DNA-binding domain superfamily protein [Source:UniProtKB/TrEMBL;Acc:K7V4N7]	-
block106	1	207434311	207443136	GRMZM2G042407	-	SRS	Uncharacterized protein [Source:UniProtKB/TrEMBL;Acc:C4JAZ2]	-	0.948101	4	216535073	216536094	GRMZM2G017606	-	SRS	SHI [Source:UniProtKB/TrEMBL;Acc:B6TUV8]	-
block106	1	207572192	207573945	GRMZM2G092823	-	-	Cytochrome P450 CYP78A53 [Source:UniProtKB/TrEMBL;Acc:B6SY44]	M1	0.531018	4	216114198	216115945	GRMZM2G104783	-	-	Putative cytochrome P450 superfamily protein; Uncharacterized protein [Source:UniProtKB/TrEMBL;Acc:B4G0Y8]	-
block106	1	207642602	207648314	GRMZM2G122064	-	-	Uncharacterized protein [Source:UniProtKB/TrEMBL;Acc:C0P5A4]	-	0.619726	4	215923110	215940211	GRMZM2G096622	-	-	Uncharacterized protein [Source:UniProtKB/TrEMBL;Acc:K7U9D7]	-
block107	###
block107	1	206602341	206602763	GRMZM2G342655	-	-	-	-	0.0813066	2	197160900	197161325	GRMZM2G161263	Hub	-	Putative uncharacterized protein [Source:UniProtKB/TrEMBL;Acc:B6UDD4]	M1
block107	1	206831699	206835829	GRMZM2G175779	-	-	Beta-galactosidase [Source:UniProtKB/TrEMBL;Acc:B8A2F0]	-	0.983053	2	197029625	197033519	GRMZM2G151122	-	-	Uncharacterized protein [Source:UniProtKB/TrEMBL;Acc:C0PFA5]	-
block107	1	206902816	206903761	GRMZM2G084583	-	MYB_related	Myb-related protein Zm38 [Source:UniProtKB/Swiss-Prot;Acc:P20025]	M3	-0.388365	2	196944135	196945042	GRMZM2G050305	-	MYB	MYB transcription factor; Uncharacterized protein [Source:UniProtKB/TrEMBL;Acc:B4FNX4]	-
block107	1	207099385	207101274	GRMZM2G043353	-	-	ARO1-like protein 1 [Source:UniProtKB/TrEMBL;Acc:B7FF22]	M4	0.694183	2	196791319	196793256	GRMZM2G133282	-	-	ARO1-like protein 2; Uncharacterized protein [Source:UniProtKB/TrEMBL;Acc:B7FF20]	M4
block107	1	207206171	207206467	GRMZM2G037839	-	-	-	-	-0.0787941	2	196700695	196747125	GRMZM2G058105	-	-	Protein binding protein [Source:UniProtKB/TrEMBL;Acc:B6TCR8]	-
block107	1	207212871	207216475	GRMZM2G037655	-	-	Uncharacterized protein [Source:UniProtKB/TrEMBL;Acc:B4FH41]	-	0.438653	2	196559272	196562569	GRMZM2G130278	-	-	Uncharacterized protein [Source:UniProtKB/TrEMBL;Acc:B4FXH6]	-
block107	1	207434311	207443136	GRMZM2G042407	-	SRS	Uncharacterized protein [Source:UniProtKB/TrEMBL;Acc:C4JAZ2]	-	0.741936	2	196300077	196301164	GRMZM2G080295	-	SRS	-	M1
block107	1	207572192	207573945	GRMZM2G092823	-	-	Cytochrome P450 CYP78A53 [Source:UniProtKB/TrEMBL;Acc:B6SY44]	M1	-0.748017	2	195935023	195936647	GRMZM2G172826	-	-	-	M3
block108	###
block108	1	206602341	206602763	GRMZM2G342655	-	-	-	-	0.123482	7	175406979	175407380	GRMZM2G021092	-	-	-	-
block108	1	206784948	206787147	GRMZM2G175818	-	-	Acyl carrier protein [Source:UniProtKB/TrEMBL;Acc:B6SJF5]	-	0.927408	7	175679712	175682139	GRMZM2G032878	-	-	Uncharacterized protein [Source:UniProtKB/TrEMBL;Acc:B4FWF4]	-
block108	1	206831699	206835829	GRMZM2G175779	-	-	Beta-galactosidase [Source:UniProtKB/TrEMBL;Acc:B8A2F0]	-	0.618142	7	175789024	175797308	GRMZM2G386824	-	-	-	-
block108	1	206902816	206903761	GRMZM2G084583	-	MYB_related	Myb-related protein Zm38 [Source:UniProtKB/Swiss-Prot;Acc:P20025]	M3	-0.8059	7	176182218	176182962	GRMZM2G000818	-	MYB	R2R3MYB-domain protein [Source:UniProtKB/TrEMBL;Acc:Q9SQB5]	-
block108	1	207080239	207081748	GRMZM2G049057	-	-	-	-	-0.0447277	7	176440155	176441345	GRMZM2G154449	-	-	-	-
block108	1	207099385	207101274	GRMZM2G043353	-	-	ARO1-like protein 1 [Source:UniProtKB/TrEMBL;Acc:B7FF22]	M4	0.719415	7	176594487	176596415	GRMZM2G163242	-	-	ARO1-like protein 3; Uncharacterized protein [Source:UniProtKB/TrEMBL;Acc:B7FF23]	M4
block109	###
block109	1	207946558	207949944	GRMZM2G148281	-	-	12-oxo-phytodienoic acid reductase; Uncharacterized protein [Source:UniProtKB/TrEMBL;Acc:Q49HD8]	-	0.466484	4	63562544	63565800	GRMZM2G082087	-	-	Uncharacterized protein [Source:UniProtKB/TrEMBL;Acc:B8A1D8]	-
block109	1	208066087	208073049	GRMZM2G178924	-	-	-	M2	0.717177	4	63302115	63310096	GRMZM2G108418	-	-	Uncharacterized protein [Source:UniProtKB/TrEMBL;Acc:K7UTY8]	M1
block109	1	208143376	208146070	GRMZM2G479318	-	-	-	-	-0.389651	4	63223381	63228141	GRMZM2G395247	-	-	Uncharacterized protein [Source:UniProtKB/TrEMBL;Acc:K7UTY4]	-
block109	1	208340543	208341295	GRMZM2G101268	-	-	-	M1	0.99376	4	63119285	63119737	GRMZM2G119071	-	-	Histone H2B.2 [Source:UniProtKB/Swiss-Prot;Acc:P30756]	M1
block109	1	208642852	208644747	GRMZM2G029527	-	-	Uncharacterized protein [Source:UniProtKB/TrEMBL;Acc:B7ZXW1]	-	0.619332	4	62892806	62894686	GRMZM2G076389	-	-	Uncharacterized protein [Source:UniProtKB/TrEMBL;Acc:C0P4C6]	-
block110	###
block110	1	208212219	208215746	GRMZM2G021074	-	-	-	-	-0.389636	7	122105842	122107306	GRMZM2G086714	-	-	-	-
block110	1	208239950	208247663	GRMZM2G061833	-	-	-	-	-0.386179	7	121850585	121852444	GRMZM2G004207	-	-	-	M3
block110	1	208478602	208482907	GRMZM2G028726	-	-	Putative uncharacterized protein [Source:UniProtKB/TrEMBL;Acc:B6UEV9]	M1	0.96936	7	121710927	121716331	GRMZM2G172320	-	-	Keratin-associated protein 5-4 [Source:UniProtKB/TrEMBL;Acc:B6UAE5]	-
block110	1	208642852	208644747	GRMZM2G029527	-	-	Uncharacterized protein [Source:UniProtKB/TrEMBL;Acc:B7ZXW1]	-	0.442474	7	121330021	121331937	GRMZM2G135817	-	-	-	-
block110	1	208868348	208873713	GRMZM2G448185	-	-	-	M7	0.792606	7	121044180	121048231	GRMZM2G147966	-	-	-	M7
block110	1	209011098	209012637	GRMZM2G125557	-	-	Uncharacterized protein [Source:UniProtKB/TrEMBL;Acc:B4FBK9]	M7	-	7	120797836	120798885	GRMZM5G821047	-	-	-	-
block110	1	209227646	209228140	GRMZM5G889708	-	-	-	-	-	7	120744733	120745206	GRMZM2G011463	-	-	SAUR37-auxin-responsive SAUR family member [Source:UniProtKB/TrEMBL;Acc:B6SSU1]	M8
block110	1	209401890	209403899	GRMZM2G050851	-	ERF	Uncharacterized protein [Source:UniProtKB/TrEMBL;Acc:C4IZI9]	-	0.249736	7	120385014	120387299	GRMZM2G052667	-	ERF	Ethylene response factor [Source:UniProtKB/TrEMBL;Acc:B6TS80]	-
block110	1	209569388	209574575	GRMZM2G110306	-	-	-	M2	0.895843	7	120238049	120284348	GRMZM2G138976	-	ARID	ARID-type transcription factor [Source:UniProtKB/TrEMBL;Acc:K4JE52]	-
block110	1	209836343	209838421	GRMZM2G043415	-	-	Uncharacterized protein [Source:UniProtKB/TrEMBL;Acc:C0PMP7]	M4	0.821993	7	120007151	120009169	GRMZM2G137676	-	-	Pectinesterase [Source:UniProtKB/TrEMBL;Acc:B4FI46]	-
block111	###
block111	1	209011098	209012637	GRMZM2G125557	-	-	Uncharacterized protein [Source:UniProtKB/TrEMBL;Acc:B4FBK9]	M7	-	2	184396725	184402182	AC211512.4_FG005	-	-	-	-
block111	1	209227646	209228140	GRMZM5G889708	-	-	-	-	-	2	184268142	184268612	GRMZM2G045243	-	-	SAUR37-auxin-responsive SAUR family member; Uncharacterized protein [Source:UniProtKB/TrEMBL;Acc:B4FC68]	M1
block111	1	209401890	209403899	GRMZM2G050851	-	ERF	Uncharacterized protein [Source:UniProtKB/TrEMBL;Acc:C4IZI9]	-	0.289705	2	184210222	184211692	GRMZM2G148333	-	ERF	Ethylene response factor; Uncharacterized protein [Source:UniProtKB/TrEMBL;Acc:B4FVN3]	M3
block111	1	209569388	209574575	GRMZM2G110306	-	-	-	M2	0.915659	2	184042052	184052163	GRMZM2G140156	Hub	ARID	Uncharacterized protein [Source:UniProtKB/TrEMBL;Acc:B8A0K8]	M6
block111	1	209836343	209838421	GRMZM2G043415	-	-	Uncharacterized protein [Source:UniProtKB/TrEMBL;Acc:C0PMP7]	M4	0.836538	2	183986292	183988404	GRMZM2G060400	-	-	Pectinesterase [Source:UniProtKB/TrEMBL;Acc:C0PFP7]	-
block112	###
block112	1	209227646	209228140	GRMZM5G889708	-	-	-	-	-	4	62888791	62889198	GRMZM2G076345	-	-	SAUR33-auxin-responsive SAUR family member [Source:UniProtKB/TrEMBL;Acc:B6UH07]	-
block112	1	209836343	209838421	GRMZM2G043415	-	-	Uncharacterized protein [Source:UniProtKB/TrEMBL;Acc:C0PMP7]	M4	0.155689	4	62359434	62364737	GRMZM2G175499	-	-	Pectinesterase [Source:UniProtKB/TrEMBL;Acc:B6SSX0]	-
block112	1	210266177	210270648	GRMZM2G048276	-	-	-	-	0.890722	4	62332522	62337919	GRMZM2G175474	-	-	Uncharacterized protein [Source:UniProtKB/TrEMBL;Acc:K7U324]	-
block112	1	210531623	210532159	GRMZM2G373859	-	-	GDU1 [Source:UniProtKB/TrEMBL;Acc:B6TY22]	-	0.340497	4	62263092	62267569	GRMZM5G806975	-	-	Uncharacterized protein [Source:UniProtKB/TrEMBL;Acc:K7TYS4]	M1
block112	1	210641780	210645591	GRMZM2G428554	-	-	-	-	0.525261	4	61742815	61746830	GRMZM2G011806	-	-	Putative leucine-rich repeat receptor-like protein kinase family protein [Source:UniProtKB/TrEMBL;Acc:K7TYS0]	-
block112	1	210710797	210714526	GRMZM2G079928	-	-	-	M7	0.968241	4	61432557	61437154	GRMZM2G007736	-	-	Uncharacterized protein [Source:UniProtKB/TrEMBL;Acc:K7U315]	M7
block112	1	211043450	211043692	GRMZM2G389567	-	bHLH	Putative uncharacterized protein [Source:UniProtKB/TrEMBL;Acc:B6TQT9]	M1	0.106483	4	60848266	60855179	GRMZM2G100313	-	bHLH	Uncharacterized protein [Source:UniProtKB/TrEMBL;Acc:K7UDD1]	-
block112	1	211246893	211247687	GRMZM2G108003	-	-	-	M3	0.938752	4	60384339	60384914	GRMZM2G121928	-	-	Uncharacterized protein [Source:UniProtKB/TrEMBL;Acc:K7U303]	M3
block112	1	211248813	211251774	GRMZM2G108008	-	-	30S ribosomal protein S17 [Source:UniProtKB/TrEMBL;Acc:B6TH50]	-	0.787099	4	60265868	60285878	GRMZM2G177654	-	-	30S ribosomal protein S17; Uncharacterized protein [Source:UniProtKB/TrEMBL;Acc:B4FMH4]	-
block112	1	211425867	211432050	GRMZM2G146948	-	-	Calcineurin subunit B [Source:UniProtKB/TrEMBL;Acc:B6TX84]	-	0.470829	4	60197747	60203319	GRMZM2G085573	-	-	Calcineurin subunit B [Source:UniProtKB/TrEMBL;Acc:B6T814]	-
block113	###
block113	1	211584527	211585873	GRMZM2G429940	-	-	CBL-interacting serine/threonine-protein kinase 15 [Source:UniProtKB/TrEMBL;Acc:B6TX22]	M9	0.36048	2	181175757	181177142	GRMZM2G330049	-	-	CIPK-like protein 1 [Source:UniProtKB/TrEMBL;Acc:B6SS97]	M3
block113	1	212213733	212214947	GRMZM2G067235	-	-	Putative uncharacterized protein [Source:UniProtKB/TrEMBL;Acc:B6SPW2]	-	0.765822	2	181475822	181477087	GRMZM2G359521	Hub	-	-	M1
block113	1	212532516	212536289	GRMZM2G139360	-	-	Uncharacterized protein [Source:UniProtKB/TrEMBL;Acc:B7ZX15]	M1	0.695657	2	181761550	181769120	GRMZM2G127717	-	-	-	-
block113	1	212578063	212579184	GRMZM2G438438	-	ZF-HD	Uncharacterized protein [Source:UniProtKB/TrEMBL;Acc:B4FQM0]	-	0.766378	2	181823055	181824140	GRMZM2G051955	-	ZF-HD	ZF-HD homeobox protein [Source:UniProtKB/TrEMBL;Acc:B6TSC7]	M1
block113	1	212948336	212949512	GRMZM2G131937	-	MYB	-	-	0.44305	2	182073111	182074319	AC165178.2_FG004	-	MYB	R2R3MYB-domain protein [Source:UniProtKB/TrEMBL;Acc:Q9SQD5]	-
block114	###
block114	1	211584527	211585873	GRMZM2G429940	-	-	CBL-interacting serine/threonine-protein kinase 15 [Source:UniProtKB/TrEMBL;Acc:B6TX22]	M9	-0.260578	4	84042335	84043741	GRMZM2G052067	-	-	Putative CBL-interacting protein kinase family protein [Source:UniProtKB/TrEMBL;Acc:K7UV50]	M6
block114	1	211717656	211721529	GRMZM2G047238	-	-	Stromal cell-derived factor 2; Uncharacterized protein [Source:UniProtKB/TrEMBL;Acc:B6TD22]	-	0.54015	4	84270913	84278349	GRMZM2G144367	-	-	Stromal cell-derived factor 2 [Source:UniProtKB/TrEMBL;Acc:B6TVP8]	-
block114	1	211726823	211727683	GRMZM2G047019	-	-	CCR4-NOT transcription complex subunit 8; Uncharacterized protein [Source:UniProtKB/TrEMBL;Acc:B4FMS3]	-	0.75982	4	84452784	84453626	GRMZM2G123328	-	-	CCR4-NOT transcription complex subunit 8; Uncharacterized protein [Source:UniProtKB/TrEMBL;Acc:B4FDJ4]	-
block114	1	212213733	212214947	GRMZM2G067235	-	-	Putative uncharacterized protein [Source:UniProtKB/TrEMBL;Acc:B6SPW2]	-	0.891156	4	84858209	84859435	AC205057.3_FG002	-	-	Uncharacterized protein [Source:UniProtKB/TrEMBL;Acc:B4FKS2]	-
block114	1	212239404	212243200	GRMZM2G067067	-	-	DCN1-like protein 4; Uncharacterized protein [Source:UniProtKB/TrEMBL;Acc:B6TI85]	-	0.579728	4	85049786	85054095	GRMZM2G005251	-	-	DCN1-like protein 4; Uncharacterized protein [Source:UniProtKB/TrEMBL;Acc:B4FJB8]	-
block115	###
block115	1	212578063	212579184	GRMZM2G438438	-	ZF-HD	Uncharacterized protein [Source:UniProtKB/TrEMBL;Acc:B4FQM0]	-	0.949298	7	112903919	112905031	GRMZM2G161315	-	ZF-HD	Uncharacterized protein; ZF-HD homeobox protein [Source:UniProtKB/TrEMBL;Acc:B6TFI1]	-
block115	1	212948336	212949512	GRMZM2G131937	-	MYB	-	-	0.755304	7	112498022	112499232	GRMZM2G045748	-	MYB	-	-
block115	1	212996470	212998171	GRMZM2G152552	-	-	Uncharacterized protein [Source:UniProtKB/TrEMBL;Acc:B4FLR4]	-	0.945053	7	112054295	112055954	GRMZM2G166963	Hub	-	60S ribosomal protein L34; Uncharacterized protein [Source:UniProtKB/TrEMBL;Acc:B4FGQ6]	M1
block115	1	212998970	213000323	GRMZM2G152543	-	NAC	-	M1	-0.0265064	7	111759380	111761833	GRMZM2G040947	-	-	pentatricopeptide (PPR) repeat-containing protein [Source:Projected from Arabidopsis thaliana (AT1G74600) TAIR;Acc:AT1G74600]	M6
block115	1	213026448	213029322	GRMZM2G152485	-	-	Uncharacterized protein [Source:UniProtKB/TrEMBL;Acc:B4G0B8]	-	0.474318	7	111688603	111692145	GRMZM2G159160	Hub	-	Uncharacterized protein [Source:UniProtKB/TrEMBL;Acc:B4F852]	M3
block116	###
block116	1	212996470	212998171	GRMZM2G152552	-	-	Uncharacterized protein [Source:UniProtKB/TrEMBL;Acc:B4FLR4]	-	0.910261	4	83601091	83602939	GRMZM5G820996	-	-	Uncharacterized protein [Source:UniProtKB/TrEMBL;Acc:K7TZZ7]	-
block116	1	212998970	213000323	GRMZM2G152543	-	NAC	-	M1	0.823379	4	83598016	83599406	AC198937.4_FG005	-	NAC	Putative NAC domain transcription factor superfamily protein [Source:UniProtKB/TrEMBL;Acc:K7TWF1]	-
block116	1	213144685	213145869	GRMZM2G161245	-	-	Malate dehydrogenase [Source:UniProtKB/TrEMBL;Acc:B4FG53]	-	0.868862	4	83532931	83534124	GRMZM2G068455	-	-	Malate dehydrogenase [Source:UniProtKB/TrEMBL;Acc:B4FFV3]	-
block116	1	213199473	213204701	GRMZM2G108600	-	-	Uncharacterized protein [Source:UniProtKB/TrEMBL;Acc:B4FIQ5]	-	-0.0500584	4	83349398	83352801	GRMZM2G093999	-	-	Uncharacterized protein [Source:UniProtKB/TrEMBL;Acc:K7U493]	-
block116	1	213277914	213279627	GRMZM2G117193	-	G2-like	MYR1 [Source:UniProtKB/TrEMBL;Acc:B6TVG0]	M1	0.937447	4	83222969	83224630	GRMZM2G168002	-	G2-like	G2-like transcription factor [Source:UniProtKB/TrEMBL;Acc:K4JEC6]	-
block116	1	213700383	213701340	GRMZM2G153184	-	-	Chlorophyll a-b binding protein 4; Uncharacterized protein [Source:UniProtKB/TrEMBL;Acc:B4FV94]	M3	0.985403	4	83199697	83200627	GRMZM2G160268	-	-	Chlorophyll a-b binding protein 4 [Source:UniProtKB/TrEMBL;Acc:K7TWD9]	M3
block116	1	213702901	213710932	GRMZM2G082174	-	-	Uncharacterized protein [Source:UniProtKB/TrEMBL;Acc:B4FHT7]	-	0.501517	4	83054295	83059947	GRMZM2G178169	-	-	Uncharacterized protein [Source:UniProtKB/TrEMBL;Acc:K7TZY3]	-
block116	1	213964635	213966254	GRMZM2G079123	-	MYB	-	M2	0.796761	4	82918804	82920269	GRMZM2G111117	-	MYB	Putative MYB DNA-binding domain superfamily protein [Source:UniProtKB/TrEMBL;Acc:K7U482]	-
block116	1	214158695	214163484	GRMZM2G160560	-	-	Transmembrane protein PFT27; Uncharacterized protein [Source:UniProtKB/TrEMBL;Acc:B6TV17]	-	0.501427	4	82802617	82806920	GRMZM2G095552	-	-	Uncharacterized protein [Source:UniProtKB/TrEMBL;Acc:B4FP51]	-
block116	1	214199525	214201740	GRMZM2G107276	-	bHLH	-	-	0.0209421	4	82667885	82670258	GRMZM2G526668	-	bHLH	Putative HLH DNA-binding domain superfamily protein [Source:UniProtKB/TrEMBL;Acc:K7TZX5]	-
block116	1	214284703	214291119	GRMZM2G459391	-	-	ATP-dependent Clp protease adaptor protein ClpS containing protein; Uncharacterized protein [Source:UniProtKB/TrEMBL;Acc:B4FRY9]	-	0.971838	4	82577594	82580541	GRMZM2G002756	Hub	-	ATP-dependent Clp protease adaptor protein ClpS containing protein; Uncharacterized protein [Source:UniProtKB/TrEMBL;Acc:B4FRF7]	M3
block116	1	214354609	214355331	GRMZM2G166687	-	TCP	Teosinte branched1 protein [Source:UniProtKB/TrEMBL;Acc:B6T933]	M2	0.754747	4	82385130	82385954	GRMZM2G060319	-	TCP	Teosinte branched1 protein; Uncharacterized protein [Source:UniProtKB/TrEMBL;Acc:C0P588]	-
block116	1	214578381	214584897	GRMZM2G536825	-	-	-	M3	-0.581661	4	82219409	82223588	GRMZM2G344991	-	-	Uncharacterized protein [Source:UniProtKB/TrEMBL;Acc:K7TZX3]	-
block116	1	214767416	214767913	GRMZM2G058783	-	-	-	-	-0.16617	4	82039415	82039799	GRMZM2G117811	-	-	Uncharacterized protein [Source:UniProtKB/TrEMBL;Acc:B6SRG1]	-
block116	1	214770095	214772742	GRMZM2G058702	-	-	Uncharacterized protein [Source:UniProtKB/TrEMBL;Acc:C0P972]	-	0.74593	4	82035444	82038947	GRMZM2G117786	-	-	Uncharacterized protein [Source:UniProtKB/TrEMBL;Acc:B4FUZ2]	-
block116	1	214826248	214832390	AC217050.4_FG004	-	-	-	-	-0.238392	4	82012917	82017440	GRMZM2G419305	-	-	Uncharacterized protein [Source:UniProtKB/TrEMBL;Acc:K7TWB9]	-
block116	1	214892527	214896863	AC217050.4_FG001	-	-	-	-	0.19265	4	81814168	81818856	GRMZM2G135770	-	-	Putative regulator of chromosome condensation (RCC1) family protein isoform 1; Putative regulator of chromosome condensation (RCC1) family protein isoform 2; Uncharacterized protein [Source:UniProtKB/TrEMBL;Acc:B4FSN4]	-
block116	1	214950175	214951930	AC217050.4_FG006	-	-	14-3-3-like protein; Uncharacterized protein [Source:UniProtKB/TrEMBL;Acc:B6SRI4]	-	0.898208	4	81729583	81731305	GRMZM2G091155	-	-	14-3-3-like protein [Source:UniProtKB/TrEMBL;Acc:B6TDI1]	-
block116	1	215380188	215381060	GRMZM2G106133	-	-	High mobility group I/Y-2 [Source:UniProtKB/TrEMBL;Acc:Q9FYS5]	-	0.98651	4	81277099	81277928	GRMZM2G004878	-	-	Uncharacterized protein [Source:UniProtKB/TrEMBL;Acc:K7UV01]	M1
block117	###
block117	1	213964635	213966254	GRMZM2G079123	-	MYB	-	M2	0.721071	2	42399734	42402002	GRMZM2G032655	-	MYB	P-type R2R3 Myb protein [Source:UniProtKB/TrEMBL;Acc:Q8S428]	-
block117	1	214461402	214461626	GRMZM2G052045	-	M-type	-	-	0.241527	2	42386371	42388815	GRMZM2G032905	-	M-type	-	-
block117	1	214578381	214584897	GRMZM2G536825	-	-	-	M3	-0.645232	2	42361630	42362355	GRMZM2G033093	-	-	-	-
block117	1	214773618	214776519	GRMZM2G358693	-	-	Actin-binding FH2 (formin homology 2) family protein [Source:Projected from Arabidopsis thaliana (AT3G05470) TAIR;Acc:AT3G05470]	-	0.613406	2	42126293	42129112	GRMZM2G114619	-	-	Uncharacterized protein [Source:UniProtKB/TrEMBL;Acc:C0PF54]	-
block117	1	214950175	214951930	AC217050.4_FG006	-	-	14-3-3-like protein; Uncharacterized protein [Source:UniProtKB/TrEMBL;Acc:B6SRI4]	-	0.710573	2	41932323	41934869	GRMZM2G102499	-	-	14-3-3-like protein GF14-6 [Source:UniProtKB/Swiss-Prot;Acc:P49106]	-
block117	1	215491948	215494068	GRMZM2G395348	-	-	-	-	-0.655402	2	41873269	41875420	GRMZM2G394321	-	-	-	-
block118	###
block118	1	215043477	215044658	GRMZM2G056815	-	-	-	-	0.640763	7	109354953	109357243	GRMZM2G092525	-	-	Uncharacterized protein [Source:UniProtKB/TrEMBL;Acc:C0HDT5]	-
block118	1	215254560	215259081	GRMZM2G092595	-	-	-	-	0.119601	7	109177983	109185925	GRMZM2G066876	-	-	-	-
block118	1	215380188	215381060	GRMZM2G106133	-	-	High mobility group I/Y-2 [Source:UniProtKB/TrEMBL;Acc:Q9FYS5]	-	0.977485	7	109085225	109086280	GRMZM2G146225	-	-	Uncharacterized protein [Source:UniProtKB/TrEMBL;Acc:C0PDT9]	M1
block118	1	215390497	215391686	GRMZM2G106558	-	MYB_related	Uncharacterized protein [Source:UniProtKB/TrEMBL;Acc:B4F948]	M7	-0.183929	7	108816871	108817911	GRMZM2G126566	-	MYB	Typical P-type R2R3 Myb protein [Source:UniProtKB/TrEMBL;Acc:Q8S3Z9]	-
block118	1	215491948	215494068	GRMZM2G395348	-	-	-	-	0.628692	7	108508466	108510391	GRMZM2G153527	-	-	Receptor kinase [Source:UniProtKB/TrEMBL;Acc:B6SS10]	-
block119	###
block119	1	215449319	215450784	GRMZM2G458782	-	-	-	-	-	4	80559839	80563451	GRMZM2G171921	-	-	Uncharacterized protein [Source:UniProtKB/TrEMBL;Acc:B8A280]	-
block119	1	215491948	215494068	GRMZM2G395348	-	-	-	-	-0.21486	4	80272518	80274712	GRMZM2G040263	-	-	Putative leucine-rich repeat receptor-like protein kinase family protein; Uncharacterized protein [Source:UniProtKB/TrEMBL;Acc:C0HEQ5]	-
block119	1	215657356	215662326	GRMZM2G056400	-	G2-like	Kanadi1 [Source:UniProtKB/TrEMBL;Acc:B5M492]	-	0.432284	4	80100055	80112277	GRMZM2G175827	-	G2-like	KANADI3; Kanadi3; Uncharacterized protein [Source:UniProtKB/TrEMBL;Acc:B4FZ70]	-
block119	1	215813340	215815811	GRMZM2G135949	-	-	Uncharacterized protein [Source:UniProtKB/TrEMBL;Acc:B6TNK5]	-	-0.0205856	4	79866582	79869858	GRMZM2G067277	-	-	Uncharacterized protein [Source:UniProtKB/TrEMBL;Acc:B4FV54]	-
block119	1	216101646	216107715	GRMZM2G016189	-	-	Aminoaldehyde dehydrogenase 1b [Source:UniProtKB/TrEMBL;Acc:G5DDC2]	-	0.0873854	4	79473094	79474726	GRMZM2G146754	-	-	Uncharacterized protein [Source:UniProtKB/TrEMBL;Acc:K7UEL4]	M3
block119	1	216352301	216354673	GRMZM2G116831	-	-	-	M1	0.440239	4	79134373	79136736	AC217121.3_FG007	-	-	Uncharacterized protein [Source:UniProtKB/TrEMBL;Acc:C0HFX1]	M2
block119	1	216524113	216531524	GRMZM2G119357	-	-	DNA binding protein; Uncharacterized protein [Source:UniProtKB/TrEMBL;Acc:B4FDH7]	-	0.662503	4	79026719	79032157	GRMZM5G871463	-	-	DNA binding protein [Source:UniProtKB/TrEMBL;Acc:B6UGC3]	M1
block120	###
block120	1	216633391	216634392	GRMZM2G324999	-	WRKY	WRKY69-superfamily of TFs having WRKY and zinc finger domains [Source:UniProtKB/TrEMBL;Acc:B6TTZ5]	M3	0.600549	4	73393297	73394259	AC205562.3_FG002	-	WRKY	Putative WRKY DNA-binding domain superfamily protein; WRKY69-superfamily of TFs having WRKY and zinc finger domains [Source:UniProtKB/TrEMBL;Acc:B6SQR1]	-
block120	1	216635194	216637810	GRMZM2G325026	-	-	Cytochrome b5 [Source:UniProtKB/TrEMBL;Acc:B6T667]	-	0.535652	4	73395050	73396525	GRMZM2G053507	-	-	Uncharacterized protein [Source:UniProtKB/TrEMBL;Acc:K7TVT1]	-
block120	1	216692783	216700289	GRMZM2G116971	-	-	Uncharacterized protein [Source:UniProtKB/TrEMBL;Acc:C0P552]	-	0.0944531	4	73632961	73637821	GRMZM2G153760	-	-	Uncharacterized protein [Source:UniProtKB/TrEMBL;Acc:K7U3Q5]	-
block120	1	216721173	216731236	GRMZM2G106703	-	-	Uncharacterized protein [Source:UniProtKB/TrEMBL;Acc:C4JC45]	M3	-0.133161	4	73799642	73806788	GRMZM2G059018	-	-	Carrier protein CGI-69 [Source:UniProtKB/TrEMBL;Acc:K7TZG0]	-
block120	1	216924173	216930767	GRMZM2G142249	-	-	-	M1	-0.428395	4	74345475	74349768	GRMZM2G091478	-	-	Uncharacterized protein [Source:UniProtKB/TrEMBL;Acc:K7TVU7]	-
block120	1	217326067	217327326	AC217910.3_FG006	-	LBD	Putative uncharacterized protein [Source:UniProtKB/TrEMBL;Acc:B6TET9]	-	0.311111	4	74723242	74724495	GRMZM2G079768	-	LBD	Putative LOB domain-containing family protein [Source:UniProtKB/TrEMBL;Acc:K7U3U2]	-
block121	###
block121	1	217232118	217233970	GRMZM2G440313	-	-	Uncharacterized protein [Source:UniProtKB/TrEMBL;Acc:B6TRI4]	-	0.801272	2	177516952	177518926	GRMZM2G167245	-	-	Putative uncharacterized protein [Source:UniProtKB/TrEMBL;Acc:B6U8G1]	-
block121	1	217332160	217332942	AC217910.3_FG004	-	-	Putative uncharacterized protein [Source:UniProtKB/TrEMBL;Acc:B6TDU2]	M7	0.153719	2	177562683	177563333	GRMZM2G373554	-	-	Uncharacterized protein [Source:UniProtKB/TrEMBL;Acc:B6SZQ9]	M6
block121	1	217366901	217371566	AC217910.3_FG001	-	-	Metal ion binding protein [Source:UniProtKB/TrEMBL;Acc:B6SL50]	-	0.502299	2	177655506	177656117	GRMZM2G161846	-	-	Uncharacterized protein [Source:UniProtKB/TrEMBL;Acc:C0P643]	M7
block121	1	217503789	217504478	GRMZM5G844703	-	-	Uncharacterized protein [Source:UniProtKB/TrEMBL;Acc:B4FNF0]	M3	0.766838	2	177753662	177754325	GRMZM2G051752	-	-	-	M3
block121	1	217834252	217835975	GRMZM2G347280	-	-	Putative uncharacterized protein [Source:UniProtKB/TrEMBL;Acc:B6STK8]	-	-	2	177922347	177924360	GRMZM5G827348	-	-	-	-
block122	###
block122	1	217263122	217264473	GRMZM2G141214	-	-	-	M7	0.717727	7	98592120	98596759	GRMZM2G081841	-	-	Uncharacterized protein [Source:UniProtKB/TrEMBL;Acc:B4FB03]	-
block122	1	217332160	217332942	AC217910.3_FG004	-	-	Putative uncharacterized protein [Source:UniProtKB/TrEMBL;Acc:B6TDU2]	M7	0.171892	7	99233209	99233886	GRMZM2G162396	-	-	-	-
block122	1	217366901	217371566	AC217910.3_FG001	-	-	Metal ion binding protein [Source:UniProtKB/TrEMBL;Acc:B6SL50]	-	0.775118	7	99412462	99413067	GRMZM2G086066	-	-	Uncharacterized protein [Source:UniProtKB/TrEMBL;Acc:C0P2A0]	M7
block122	1	217503789	217504478	GRMZM5G844703	-	-	Uncharacterized protein [Source:UniProtKB/TrEMBL;Acc:B4FNF0]	M3	0.813754	7	99876318	99876977	GRMZM2G166692	-	-	Uncharacterized protein [Source:UniProtKB/TrEMBL;Acc:B4FI24]	M3
block122	1	217638841	217639671	GRMZM2G061487	-	ERF	DRE binding factor 1 [Source:UniProtKB/TrEMBL;Acc:B6TDZ0]	M3	-0.738736	7	100267763	100268653	GRMZM2G141679	-	ERF	-	-
block122	1	217834252	217835975	GRMZM2G347280	-	-	Putative uncharacterized protein [Source:UniProtKB/TrEMBL;Acc:B6STK8]	-	0.571128	7	100352138	100353573	GRMZM2G174396	-	-	-	-
block122	1	217948738	217950580	GRMZM2G149553	-	-	Uncharacterized protein [Source:UniProtKB/TrEMBL;Acc:C0PHD3]	-	0.726256	7	100831752	100836092	GRMZM2G176721	-	-	Uncharacterized protein [Source:UniProtKB/TrEMBL;Acc:B4FG51]	M3
block123	###
block123	1	217366901	217371566	AC217910.3_FG001	-	-	Metal ion binding protein [Source:UniProtKB/TrEMBL;Acc:B6SL50]	-	0.132338	5	208114114	208115065	GRMZM2G036368	-	-	Copper ion binding protein [Source:UniProtKB/TrEMBL;Acc:B6T4F6]	M1
block123	1	217503789	217504478	GRMZM5G844703	-	-	Uncharacterized protein [Source:UniProtKB/TrEMBL;Acc:B4FNF0]	M3	-0.378486	5	208118458	208119488	GRMZM2G036286	-	-	Putative uncharacterized protein [Source:UniProtKB/TrEMBL;Acc:B6T172]	M8
block123	1	217638841	217639671	GRMZM2G061487	-	ERF	DRE binding factor 1 [Source:UniProtKB/TrEMBL;Acc:B6TDZ0]	M3	0.83075	5	208211627	208212652	GRMZM2G055204	-	ERF	AP2 domain-containing protein [Source:UniProtKB/TrEMBL;Acc:B6SIB9]	-
block123	1	217834252	217835975	GRMZM2G347280	-	-	Putative uncharacterized protein [Source:UniProtKB/TrEMBL;Acc:B6STK8]	-	-0.377107	5	208220137	208222500	GRMZM2G055150	-	-	-	-
block123	1	218147637	218154793	GRMZM2G085249	-	-	Uncharacterized protein [Source:UniProtKB/TrEMBL;Acc:B4FGU2]	-	-0.289074	5	208428643	208430661	GRMZM2G159535	-	-	Adenosine 5'-phosphosulfate reductase 4 [Source:UniProtKB/TrEMBL;Acc:Q5EUC6]	-
block124	###
block124	1	222356662	222379485	GRMZM2G068639	-	-	FAD binding domain containing protein [Source:UniProtKB/TrEMBL;Acc:B6UF54]	-	0.655547	5	20941490	20945186	GRMZM2G132090	-	-	-	-
block124	1	222643967	222644676	GRMZM2G123896	-	-	Uncharacterized protein [Source:UniProtKB/TrEMBL;Acc:B4FQ41]	-	0.125495	5	21012196	21025199	GRMZM2G023982	-	-	-	-
block124	1	222881618	222889121	GRMZM2G055431	-	-	-	-	0.0111371	5	21362919	21365634	GRMZM5G851862	-	-	Uncharacterized protein [Source:UniProtKB/TrEMBL;Acc:C0P4J8]	M3
block124	1	223034868	223036382	GRMZM2G170982	-	-	-	-	0.385266	5	21386115	21387656	GRMZM5G819464	-	-	-	M3
block124	1	223089644	223099756	GRMZM2G073399	-	-	Uncharacterized protein [Source:UniProtKB/TrEMBL;Acc:B4FBG9]	-	0.393456	5	21459531	21465372	GRMZM2G413544	-	-	Putative uncharacterized protein [Source:UniProtKB/TrEMBL;Acc:B6SMH4]	-
block125	###
block125	1	223225809	223228831	GRMZM2G450498	Hub	-	O-succinylhomoserine sulfhydrylase [Source:UniProtKB/TrEMBL;Acc:B6UAU8]	M4	0.734681	5	21897325	21898908	GRMZM2G078097	-	-	-	-
block125	1	223371159	223371506	GRMZM2G045098	-	-	-	-	-	5	21954211	21954840	GRMZM2G096372	-	-	-	-
block125	1	223433843	223434490	GRMZM5G875767	-	-	-	-	-	5	22010658	22012965	GRMZM2G059013	-	-	Protein of unknown function (DUF604) [Source:Projected from Arabidopsis thaliana (AT1G33250) TAIR;Acc:AT1G33250]	-
block125	1	223626534	223626875	GRMZM6G332242	-	-	-	M7	0.975633	5	22121481	22124727	GRMZM2G414159	-	Trihelix	Uncharacterized protein [Source:UniProtKB/TrEMBL;Acc:C0HFU9]	M7
block125	1	223828328	223829662	GRMZM5G895278	-	-	-	-	-	5	22377317	22378478	GRMZM2G166719	-	-	-	-
block125	1	223992872	224006357	GRMZM2G105770	-	-	-	M2	0.955152	5	22576518	22577688	GRMZM5G869246	-	-	-	-
block125	1	224034008	224037085	GRMZM2G123624	-	-	Uncharacterized protein [Source:UniProtKB/TrEMBL;Acc:B4F876]	-	0.974847	5	22620419	22625274	GRMZM2G002859	-	-	Uncharacterized protein [Source:UniProtKB/TrEMBL;Acc:B4FR30]	-
block125	1	224102119	224105298	AC210173.4_FG005	-	-	Cytochrome P450 CYP84A33v1 [Source:UniProtKB/TrEMBL;Acc:B6SWS3]	-	0.787537	5	22675682	22678643	GRMZM2G100158	-	-	Uncharacterized protein [Source:UniProtKB/TrEMBL;Acc:B4FWF9]	M3
block125	1	224143189	224149783	GRMZM2G703918	-	-	-	-	0.843078	5	22759064	22771773	GRMZM2G078379	-	-	-	M2
block125	1	224301242	224308852	GRMZM2G031572	-	-	Prolyl carboxypeptidase like protein [Source:UniProtKB/TrEMBL;Acc:B6THH6]	-	-0.0764023	5	22780303	22783773	GRMZM2G082502	-	-	Uncharacterized protein [Source:UniProtKB/TrEMBL;Acc:B8A0F2]	-
block125	1	224317806	224322649	GRMZM2G031893	-	-	-	-	0.966899	5	22822043	22826666	GRMZM2G138245	-	-	-	-
block125	1	224437341	224437769	GRMZM5G890274	-	-	-	-	-	5	23018392	23018784	GRMZM2G113135	-	-	Uncharacterized protein [Source:UniProtKB/TrEMBL;Acc:B4FAQ0]	-
block125	1	224509178	224510779	GRMZM2G082484	-	-	Uncharacterized protein [Source:UniProtKB/TrEMBL;Acc:C0HHR4]	-	0.917574	5	23037841	23039656	GRMZM2G030169	-	-	Actin-2 [Source:UniProtKB/TrEMBL;Acc:B6SI11]	-
block125	1	224585905	224588171	GRMZM2G063679	-	-	Uncharacterized protein [Source:UniProtKB/TrEMBL;Acc:B6SXD9]	-	-0.0624577	5	23287184	23287615	GRMZM2G026892	-	-	Uncharacterized protein [Source:UniProtKB/TrEMBL;Acc:B4FE83]	M1
block125	1	224860876	224861382	GRMZM2G113053	-	-	-	-	0.586927	5	23502629	23505555	GRMZM5G816015	-	-	Uncharacterized protein [Source:UniProtKB/TrEMBL;Acc:B4FXI7]	-
block125	1	224862407	224876309	GRMZM2G113062	-	-	Methionine aminopeptidase [Source:UniProtKB/TrEMBL;Acc:B6TDI9]	-	0.652081	5	23508921	23514738	GRMZM5G837364	-	-	Methionine aminopeptidase [Source:UniProtKB/TrEMBL;Acc:B4G1F6]	-
block125	1	225097556	225101821	GRMZM2G167824	-	C2C2-YABBY	Yabby10 protein [Source:UniProtKB/TrEMBL;Acc:Q7X9M6]	-	0.963761	5	23593474	23597003	GRMZM2G074543	-	C2C2-YABBY	Yabby9 protein [Source:UniProtKB/TrEMBL;Acc:Q7X9M7]	-
block125	1	225105667	225107079	GRMZM2G167787	-	-	Putative uncharacterized protein [Source:UniProtKB/TrEMBL;Acc:B6SPT9]	-	0.878865	5	23678003	23679445	GRMZM2G018695	-	-	Putative uncharacterized protein [Source:UniProtKB/TrEMBL;Acc:B6SPS0]	-
block126	###
block126	1	225646816	225647123	GRMZM5G880280	-	-	-	-	-	5	23892513	23897607	GRMZM2G086237	-	-	-	-
block126	1	225750463	225750723	GRMZM2G412630	-	-	Putative uncharacterized protein [Source:UniProtKB/TrEMBL;Acc:B6SLT4]	M1	0.881122	5	23908924	23909244	GRMZM2G387341	Hub	-	-	M8
block126	1	225923059	225927394	GRMZM2G129007	-	-	ATP-dependent RNA helicase dhh1 [Source:UniProtKB/TrEMBL;Acc:B6TLY3]	-	0.921806	5	23911489	23915682	GRMZM2G086116	-	-	ATP-dependent RNA helicase dhh1; Uncharacterized protein [Source:UniProtKB/TrEMBL;Acc:B4FR21]	-
block126	1	225932424	225932756	GRMZM2G129135	-	-	tetraspanin10 [Source:Projected from Arabidopsis thaliana (AT1G63260) TAIR;Acc:AT1G63260]	-	0.560153	5	23916737	23922884	GRMZM2G085747	-	-	Malic enzyme [Source:UniProtKB/TrEMBL;Acc:C4J3M2]	-
block126	1	226230979	226233564	GRMZM5G882228	-	-	Membrane steroid-binding protein 1 [Source:UniProtKB/TrEMBL;Acc:B6TM12]	M1	0.785936	5	24175250	24177860	GRMZM2G107444	-	-	Membrane steroid-binding protein 1 [Source:UniProtKB/TrEMBL;Acc:B6TD62]	-
block126	1	226276563	226279094	AC213521.3_FG005	-	-	Uncharacterized protein [Source:UniProtKB/TrEMBL;Acc:B4FF46]	M3	0.871075	5	24180316	24183080	GRMZM2G107402	-	-	-	M3
block126	1	226316735	226317964	GRMZM2G124207	-	-	-	-	0.995572	5	24238205	24239412	GRMZM2G436707	-	-	-	-
block126	1	226375873	226380244	GRMZM2G374973	-	-	-	-	0.421028	5	24352162	24356344	GRMZM2G050309	-	-	-	-
block126	1	226596887	226606490	GRMZM2G429928	-	-	-	-	0.907163	5	24436397	24440028	GRMZM2G090693	-	-	-	M2
block126	1	226611134	226615628	GRMZM2G131769	-	-	Grx_S17-glutaredoxin subgroup II; Uncharacterized protein [Source:UniProtKB/TrEMBL;Acc:B4FSW8]	-	0.639517	5	24456851	24462565	GRMZM2G090736	-	-	Uncharacterized protein [Source:UniProtKB/TrEMBL;Acc:B4FQ54]	-
block127	###
block127	1	227579049	227580129	GRMZM2G036453	-	-	-	-	-	5	26420039	26422131	GRMZM2G163381	-	-	-	-
block127	1	227844688	227845551	GRMZM2G087651	-	-	Succinate dehydrogenase subunit 3; Uncharacterized protein [Source:UniProtKB/TrEMBL;Acc:B6SHQ2]	-	0.931312	5	25925308	25934977	GRMZM2G039542	-	-	Succinate dehydrogenase subunit 3 [Source:UniProtKB/TrEMBL;Acc:B6SIX4]	-
block127	1	227894506	227899674	GRMZM2G082529	-	-	Uncharacterized protein [Source:UniProtKB/TrEMBL;Acc:C0PE32]	-	0.543104	5	25897782	25903191	GRMZM2G168855	-	-	ALG2-interacting protein X [Source:UniProtKB/TrEMBL;Acc:B6UFN8]	-
block127	1	227990791	227994365	GRMZM5G871419	-	-	Nucleic acid binding protein [Source:UniProtKB/TrEMBL;Acc:B6UDK8]	-	0.849684	5	25822064	25825532	GRMZM2G120973	-	-	-	-
block127	1	228077814	228081661	GRMZM5G874562	-	-	Uncharacterized protein [Source:UniProtKB/TrEMBL;Acc:B4G0L4]	-	0.886943	5	25811729	25815552	GRMZM2G120933	-	-	Uncharacterized protein [Source:UniProtKB/TrEMBL;Acc:B4G1W9]	-
block127	1	228111811	228115081	GRMZM5G870629	-	-	-	-	0.909648	5	25733604	25736665	GRMZM2G177314	-	-	ATP-binding cassette sub-family G member 2 [Source:UniProtKB/TrEMBL;Acc:B6SL34]	-
block127	1	228209481	228212945	GRMZM2G057451	-	-	Uncharacterized protein [Source:UniProtKB/TrEMBL;Acc:B4FY71]	-	0.630808	5	25636206	25639609	GRMZM2G020098	-	-	Uncharacterized protein [Source:UniProtKB/TrEMBL;Acc:B4FYP0]	-
block127	1	228457107	228462084	GRMZM2G104012	-	-	-	-	0.750966	5	25564272	25569304	GRMZM2G035779	-	-	Ser/Thr protein phosphatase family [Source:UniProtKB/TrEMBL;Acc:B6T0Y0]	-
block127	1	228464595	228465523	GRMZM2G103983	-	-	Aquaporin TIP3-2 [Source:UniProtKB/Swiss-Prot;Acc:Q9AT75]	-	0.219383	5	25531259	25532162	GRMZM2G305446	-	-	Aquaporin TIP3-1 [Source:UniProtKB/Swiss-Prot;Acc:Q9ATL7]	-
block127	1	228704799	228705582	GRMZM2G153208	-	-	Secretory protein [Source:UniProtKB/TrEMBL;Acc:B6TDW7]	M3	0.194107	5	25292093	25292856	GRMZM2G039370	-	-	-	-
block127	1	228954390	228957456	GRMZM2G006658	-	-	Uncharacterized protein [Source:UniProtKB/TrEMBL;Acc:K7U2J8]	-	-	5	25275613	25276242	GRMZM2G432697	-	-	-	-
block128	###
block128	1	229251722	229267181	GRMZM2G113202	-	Orphans	Myosin VIII ZMM3 [Source:UniProtKB/TrEMBL;Acc:Q9XFK8]	M2	0.726659	5	26003222	26013577	GRMZM2G139583	-	Orphans	Putative uncharacterized protein [Source:UniProtKB/TrEMBL;Acc:B6TUD1]	M2
block128	1	229602965	229604092	GRMZM2G157855	-	-	RHC1A [Source:UniProtKB/TrEMBL;Acc:B6U926]	-	0.396359	5	26119652	26120809	GRMZM2G022175	-	-	Uncharacterized protein [Source:UniProtKB/TrEMBL;Acc:B4FB62]	-
block128	1	229633411	229633978	GRMZM2G317021	-	-	-	M1	-0.17143	5	26381401	26382000	GRMZM2G163374	-	-	Putative uncharacterized protein [Source:UniProtKB/TrEMBL;Acc:B6U2P9]	M3
block128	1	229664446	229667136	GRMZM2G162758	-	-	Uncharacterized protein [Source:UniProtKB/TrEMBL;Acc:B4FMC8]	-	0.966118	5	26463723	26465517	GRMZM2G013082	-	-	-	M7
block128	1	229874550	229877713	GRMZM2G113781	-	-	LysM domain containing protein [Source:UniProtKB/TrEMBL;Acc:B6UB83]	M6	0.886952	5	26675291	26678042	GRMZM2G048559	-	-	LysM domain containing protein [Source:UniProtKB/TrEMBL;Acc:B6TKT2]	M6
block128	1	229912739	229926371	GRMZM2G079428	-	-	-	-	0.959554	5	26681249	26708359	GRMZM2G048435	-	-	Uncharacterized protein [Source:UniProtKB/TrEMBL;Acc:C0HFC5]	-
block128	1	229960934	229962355	GRMZM2G380650	-	-	Uncharacterized protein [Source:UniProtKB/TrEMBL;Acc:B4FUZ6]	-	0.914727	5	26991441	26992808	GRMZM2G477683	-	-	Uncharacterized protein [Source:UniProtKB/TrEMBL;Acc:B4FBN3]	-
block128	1	229971577	229972119	GRMZM2G380668	-	-	Uncharacterized protein [Source:UniProtKB/TrEMBL;Acc:B6SIS3]	-	0.94779	5	27151164	27151724	GRMZM2G341036	-	-	Putative uncharacterized protein [Source:UniProtKB/TrEMBL;Acc:B6SHP1]	-
block128	1	230242610	230244173	GRMZM2G131577	-	-	Transcription factor BTF3; Uncharacterized protein [Source:UniProtKB/TrEMBL;Acc:B4FIE5]	-	0.975743	5	27414349	27415909	GRMZM2G001887	-	-	Transcription factor BTF3; Uncharacterized protein [Source:UniProtKB/TrEMBL;Acc:B4FL49]	-
block128	1	230268018	230270639	GRMZM2G131815	-	-	Putative uncharacterized protein [Source:UniProtKB/TrEMBL;Acc:B6SYP1]	-	0.7166	5	27584419	27585178	GRMZM5G800835	-	-	-	M1
block128	1	230272393	230272893	GRMZM2G431412	-	-	-	M1	0.954636	5	27700864	27702693	GRMZM2G105065	-	-	-	M1
block128	1	230597593	230607504	GRMZM2G469551	-	HB	Uncharacterized protein [Source:UniProtKB/TrEMBL;Acc:B7ZZR1]	-	-	5	27961526	27964419	AC184866.3_FG007	-	-	-	-
block128	1	230778824	230782406	GRMZM2G153233	-	ARF	Auxin response factor 2; Uncharacterized protein [Source:UniProtKB/TrEMBL;Acc:C0HDR1]	-	0.940851	5	27965087	27968877	GRMZM2G159399	-	ARF	Uncharacterized protein [Source:UniProtKB/TrEMBL;Acc:B4FP29]	-
block128	1	230860969	230873312	GRMZM2G069976	-	-	Uncharacterized protein [Source:UniProtKB/TrEMBL;Acc:B4FBT3]	-	-	5	28084007	28086228	GRMZM2G462099	-	-	-	-
block128	1	230938126	230944150	GRMZM2G048434	-	-	Uncharacterized protein [Source:UniProtKB/TrEMBL;Acc:B4FKS3]	M8	0.0399477	5	28107505	28108013	GRMZM2G462081	-	-	-	-
block128	1	230982816	230985341	GRMZM5G879665	-	-	Carboxy-lyase [Source:UniProtKB/TrEMBL;Acc:B6T880]	M3	-0.439511	5	28130279	28131795	GRMZM2G100360	-	-	Uncharacterized protein [Source:UniProtKB/TrEMBL;Acc:C0PDT4]	M1
block128	1	231152270	231152530	GRMZM2G019641	-	-	Putative uncharacterized protein [Source:UniProtKB/TrEMBL;Acc:B6SX77]	-	-	5	28214792	28216258	GRMZM2G068531	-	-	-	-
block128	1	231246980	231248302	GRMZM2G042598	-	-	-	-	0.885941	5	28353805	28355145	AC233894.1_FG005	-	-	Putative uncharacterized protein [Source:UniProtKB/TrEMBL;Acc:B6U027]	M7
block129	###
block129	1	230778824	230782406	GRMZM2G153233	-	ARF	Auxin response factor 2; Uncharacterized protein [Source:UniProtKB/TrEMBL;Acc:C0HDR1]	-	0.577699	10	130985687	130987563	GRMZM2G005284	-	ARF	Uncharacterized protein [Source:UniProtKB/TrEMBL;Acc:K7UKA6]	M6
block129	1	230938126	230944150	GRMZM2G048434	-	-	Uncharacterized protein [Source:UniProtKB/TrEMBL;Acc:B4FKS3]	M8	-0.0118485	10	130931502	130934382	GRMZM5G828581	-	-	Integral membrane protein like protein; Uncharacterized protein [Source:UniProtKB/TrEMBL;Acc:B4FGI4]	-
block129	1	230982816	230985341	GRMZM5G879665	-	-	Carboxy-lyase [Source:UniProtKB/TrEMBL;Acc:B6T880]	M3	-0.407237	10	130924968	130927994	GRMZM5G896859	-	-	Uncharacterized protein [Source:UniProtKB/TrEMBL;Acc:C0PP43]	-
block129	1	231339846	231341600	GRMZM2G147346	-	MYB	Uncharacterized protein [Source:UniProtKB/TrEMBL;Acc:C4IYX1]	M1	-0.0495973	10	130744061	130745625	AC206901.3_FG005	-	MYB	MYB transcription factor; Putative MYB DNA-binding domain superfamily protein; Uncharacterized protein [Source:UniProtKB/TrEMBL;Acc:B4FRZ6]	-
block129	1	231451049	231451690	GRMZM2G081515	-	-	Uncharacterized protein [Source:UniProtKB/TrEMBL;Acc:B4FSV1]	-	0.982324	10	130721766	130722371	GRMZM2G061499	-	-	Uncharacterized protein [Source:UniProtKB/TrEMBL;Acc:B4FD19]	-
block130	###
block130	1	231451049	231451690	GRMZM2G081515	-	-	Uncharacterized protein [Source:UniProtKB/TrEMBL;Acc:B4FSV1]	-	0.965549	5	29074508	29075140	GRMZM2G034385	-	-	Uncharacterized protein [Source:UniProtKB/TrEMBL;Acc:B4FA39]	M1
block130	1	231542289	231575135	GRMZM2G010362	-	-	-	-	0.820048	5	28954308	28961092	GRMZM2G311883	-	-	-	M2
block130	1	231760601	231765020	GRMZM2G107629	-	-	-	-	0.962517	5	28805751	28810593	GRMZM2G067764	-	-	Uncharacterized protein [Source:UniProtKB/TrEMBL;Acc:C0HFW8]	-
block130	1	232104117	232104284	GRMZM5G837170	-	-	-	-	-	5	28700741	28700935	GRMZM5G853401	-	-	-	-
block130	1	232105473	232115540	GRMZM2G148323	-	-	-	-	0.97293	5	28694726	28699534	GRMZM2G104254	-	-	-	-
block131	###
block131	1	232980223	232982887	GRMZM2G116885	-	-	Uncharacterized protein [Source:UniProtKB/TrEMBL;Acc:B4F986]	M4	-0.150808	5	29642088	29644800	GRMZM2G037926	-	-	Uncharacterized protein [Source:UniProtKB/TrEMBL;Acc:C0P5I7]	-
block131	1	233392159	233393644	AC198361.3_FG004	-	-	Uncharacterized protein [Source:UniProtKB/TrEMBL;Acc:C0P9S2]	M1	0.848378	5	30010573	30012086	GRMZM2G167505	-	-	Uncharacterized protein [Source:UniProtKB/TrEMBL;Acc:B8A305]	-
block131	1	233507580	233511632	GRMZM2G001764	-	-	Uncharacterized protein [Source:UniProtKB/TrEMBL;Acc:B4FAD0]	-	0.554449	5	30152011	30155247	GRMZM5G865298	-	-	-	M8
block131	1	233584095	233619422	GRMZM2G001845	-	-	-	-	0.40909	5	30237790	30241554	GRMZM2G112309	-	-	-	-
block131	1	233875757	233877685	GRMZM2G398198	-	-	-	-	-0.167217	5	30856575	30860079	GRMZM2G330684	-	-	-	-
block131	1	233951826	233953098	GRMZM2G004057	Hub	-	Uncharacterized protein [Source:UniProtKB/TrEMBL;Acc:B4FHA3]	M1	0.971481	5	30791009	30792282	GRMZM2G026216	-	-	Uncharacterized protein [Source:UniProtKB/TrEMBL;Acc:C4J5F8]	-
block131	1	234060181	234070768	GRMZM2G037698	-	-	Pre-mRNA-splicing factor 19; Uncharacterized protein [Source:UniProtKB/TrEMBL;Acc:B6TRQ7]	-	0.993151	5	30760744	30770267	GRMZM2G324540	-	-	Uncharacterized protein [Source:UniProtKB/TrEMBL;Acc:B4FAF0]	-
block131	1	234118317	234120675	GRMZM2G133555	-	Orphans	Uncharacterized protein [Source:UniProtKB/TrEMBL;Acc:B4FXU6]	-	0.965067	5	30620148	30622609	GRMZM2G123550	-	Orphans	-	-
block131	1	234184269	234184523	GRMZM2G112656	-	-	Putative uncharacterized protein [Source:UniProtKB/TrEMBL;Acc:B6U8S4]	M1	-0.263953	5	30615512	30615883	GRMZM2G123492	-	-	-	-
block131	1	234316406	234326538	GRMZM2G445905	-	-	Eukaryotic translation initiation factor 4E-2 [Source:UniProtKB/TrEMBL;Acc:B6SGM2]	-	-0.155709	5	30318724	30323803	GRMZM2G022019	-	-	Eukaryotic translation initiation factor isoform 4E-2 [Source:UniProtKB/Swiss-Prot;Acc:O81482]	-
block132	###
block132	1	234610580	234611002	GRMZM2G523971	-	-	Putative uncharacterized protein orf140-c; Uncharacterized protein [Source:UniProtKB/TrEMBL;Acc:Q6R9A1]	-	-	9	73759144	73759566	GRMZM5G893974	-	-	Putative uncharacterized protein orf140-c; Uncharacterized protein [Source:UniProtKB/TrEMBL;Acc:Q6R9A1]	-
block132	1	234616945	234617397	GRMZM2G369522	-	-	-	-	-	9	73765511	73766353	GRMZM5G820250	-	-	Cytochrome c oxidase subunit 3 [Source:UniProtKB/Swiss-Prot;Acc:P09138]	-
block132	1	234619439	234619591	GRMZM5G890282	-	-	-	-	-	9	73768004	73768156	GRMZM5G803997	-	-	-	-
block132	1	234620427	234620834	GRMZM5G801352	-	-	Putative uncharacterized protein orf135 [Source:UniProtKB/TrEMBL;Acc:Q6R9A3]	-	-	9	73768992	73769399	GRMZM5G899414	-	-	Uncharacterized protein [Source:UniProtKB/TrEMBL;Acc:K7VDY2]	-
block132	1	234625355	234625801	GRMZM2G069427	-	-	Putative uncharacterized protein rps7 [Source:UniProtKB/TrEMBL;Acc:Q0GR24]	-	-	9	73773926	73774372	GRMZM5G863208	-	-	Putative uncharacterized protein rps7 [Source:UniProtKB/TrEMBL;Acc:Q0GR24]	-
block132	1	234628892	234629092	GRMZM2G369491	-	-	-	-	-	9	73784823	73785023	GRMZM5G889313	-	-	-	-
block132	1	234630308	234630505	GRMZM2G369484	-	-	-	-	-	9	73786235	73786432	GRMZM5G881548	-	-	-	-
block133	###
block133	1	234610580	234611002	GRMZM2G523971	-	-	Putative uncharacterized protein orf140-c; Uncharacterized protein [Source:UniProtKB/TrEMBL;Acc:Q6R9A1]	-	-	9	73958714	73959136	GRMZM5G829597	-	-	Putative uncharacterized protein orf140-c; Uncharacterized protein [Source:UniProtKB/TrEMBL;Acc:Q6R9A1]	-
block133	1	234613560	234614039	GRMZM2G069775	-	-	-	-	-	9	73955269	73956155	GRMZM2G156553	-	-	-	-
block133	1	234615468	234615677	GRMZM2G523968	-	-	-	-	-	9	73954037	73954273	GRMZM2G575636	-	-	-	-
block133	1	234616945	234617397	GRMZM2G369522	-	-	-	-	-	9	73951927	73952769	GRMZM2G156536	-	-	Cytochrome c oxidase subunit 3 [Source:UniProtKB/Swiss-Prot;Acc:P09138]	-
block133	1	234619439	234619591	GRMZM5G890282	-	-	-	-	-	9	73950124	73950276	GRMZM2G156525	-	-	-	-
block133	1	234620427	234620834	GRMZM5G801352	-	-	Putative uncharacterized protein orf135 [Source:UniProtKB/TrEMBL;Acc:Q6R9A3]	-	-	9	73948881	73949288	GRMZM5G872839	-	-	Uncharacterized protein [Source:UniProtKB/TrEMBL;Acc:K7VDY2]	-
block133	1	234625355	234625801	GRMZM2G069427	-	-	Putative uncharacterized protein rps7 [Source:UniProtKB/TrEMBL;Acc:Q0GR24]	-	-	9	73943908	73944354	GRMZM5G880319	-	-	Putative uncharacterized protein rps7 [Source:UniProtKB/TrEMBL;Acc:Q0GR24]	-
block133	1	234628892	234629092	GRMZM2G369491	-	-	-	-	-	9	73940634	73940834	GRMZM5G891617	-	-	-	-
block133	1	234630308	234630505	GRMZM2G369484	-	-	-	-	-	9	73939225	73939422	GRMZM5G821753	-	-	-	-
block134	###
block135	###
block135	1	234613560	234614039	GRMZM2G069775	-	-	-	-	-	5	142062390	142062572	GRMZM2G118797	-	-	-	-
block135	1	234646114	234646320	GRMZM2G523917	-	-	-	-	-	5	142145825	142145977	GRMZM2G360840	-	-	-	-
block135	1	234647746	234648237	GRMZM2G069284	-	-	Putative uncharacterized protein orf163 [Source:UniProtKB/TrEMBL;Acc:Q6R9A7]	-	-	5	142166101	142166592	GRMZM5G804989	-	-	-	-
block135	1	234652218	234652517	GRMZM2G523904	-	-	Putative uncharacterized protein orf99-g; Uncharacterized protein [Source:UniProtKB/TrEMBL;Acc:Q6R9A8]	-	-	5	142170573	142170872	GRMZM2G512674	-	-	-	-
block135	1	234653106	234653387	GRMZM2G523897	-	-	-	-	-	5	142171461	142171649	GRMZM2G512665	-	-	-	-
block136	###
block136	1	234742380	234742541	GRMZM5G825037	-	-	-	-	-	4	156827165	156827326	GRMZM5G879187	-	-	-	-
block136	1	234742651	234743421	GRMZM2G450700	-	-	-	-	-	4	156826286	156827055	GRMZM2G111995	-	-	-	-
block136	1	234743526	234745218	GRMZM2G450673	-	-	-	-	-	4	156824490	156826176	GRMZM2G411652	-	-	Uncharacterized protein [Source:UniProtKB/TrEMBL;Acc:K7TZG1]	-
block136	1	234750589	234750756	GRMZM2G013655	-	-	-	-	-	4	156818938	156819108	GRMZM2G112028	-	-	-	-
block136	1	234752417	234752740	GRMZM2G314488	-	-	Putative uncharacterized protein orf107-a [Source:UniProtKB/TrEMBL;Acc:Q6R9D4]	-	-	4	156816957	156817280	GRMZM5G831099	-	-	-	-
block136	1	234754118	234755284	GRMZM2G314427	-	-	Cytochrome b [Source:UniProtKB/Swiss-Prot;Acc:P04165]	-	-	4	156814413	156815579	GRMZM2G112030	-	-	Cytochrome b [Source:UniProtKB/Swiss-Prot;Acc:P04165]	-
block136	1	234758125	234758598	GRMZM2G314405	-	-	-	-	-	4	156811094	156811537	GRMZM2G112174	-	-	-	-
block136	1	234759541	234759882	AC186905.3_FG013	-	-	Putative uncharacterized protein orf113-a [Source:UniProtKB/TrEMBL;Acc:Q6R9D9]	-	-	4	156809810	156810151	AC185473.3_FG005	-	-	Uncharacterized protein [Source:UniProtKB/TrEMBL;Acc:K7U7C4]	-
block136	1	234766729	234766953	GRMZM2G012910	-	-	-	-	-	4	156802740	156802964	GRMZM2G112193	-	-	-	-
block137	###
block137	1	234742651	234743421	GRMZM2G450700	-	-	-	-	-	3	27421360	27422130	GRMZM2G314723	-	-	-	-
block137	1	234743526	234745218	GRMZM2G450673	-	-	-	-	-	3	27422235	27423927	GRMZM2G314646	-	-	-	-
block137	1	234745123	234745464	GRMZM2G450673	-	-	-	-	-	3	27423832	27424173	GRMZM2G314646	-	-	-	-
block137	1	234748675	234748827	GRMZM2G703944	-	-	-	-	-	3	27427386	27427538	GRMZM5G818204	-	-	-	-
block137	1	234752417	234752740	GRMZM2G314488	-	-	Putative uncharacterized protein orf107-a [Source:UniProtKB/TrEMBL;Acc:Q6R9D4]	-	-	3	27431128	27431451	GRMZM5G889504	-	-	-	-
block137	1	234754118	234755284	GRMZM2G314427	-	-	Cytochrome b [Source:UniProtKB/Swiss-Prot;Acc:P04165]	-	-	3	27432795	27433997	GRMZM2G018664	-	-	-	-
block137	1	234757070	234757300	GRMZM2G490997	-	-	-	-	-	3	27435783	27436013	GRMZM2G491268	-	-	-	-
block137	1	234759541	234759882	AC186905.3_FG013	-	-	Putative uncharacterized protein orf113-a [Source:UniProtKB/TrEMBL;Acc:Q6R9D9]	-	-	3	27438253	27438594	AC191297.3_FG004	-	-	Putative uncharacterized protein orf113-a [Source:UniProtKB/TrEMBL;Acc:Q6R9D9]	-
block137	1	234770564	234770881	GRMZM2G012877	-	-	Putative uncharacterized protein orf105-g [Source:UniProtKB/TrEMBL;Acc:Q6R9E1]	-	-	3	27449278	27449595	GRMZM2G019150	-	-	Putative uncharacterized protein orf105-g [Source:UniProtKB/TrEMBL;Acc:Q6R9E1]	-
block137	1	234771517	234771726	GRMZM2G490973	-	-	-	-	-	3	27450231	27450440	GRMZM2G491326	-	-	-	-
block137	1	234777183	234777563	GRMZM2G314378	-	-	Putative uncharacterized protein orf126-d [Source:UniProtKB/TrEMBL;Acc:Q6R9E3]	-	-	3	27455899	27456279	GRMZM2G019187	-	-	Putative uncharacterized protein orf126-d [Source:UniProtKB/TrEMBL;Acc:Q6R9E3]	-
block138	###
block138	1	234742651	234743421	GRMZM2G450700	-	-	-	-	-	3	185618213	185618401	GRMZM5G823498	-	-	-	-
block138	1	234743526	234745218	GRMZM2G450673	-	-	-	-	-	3	185618959	185620582	GRMZM5G856633	-	-	-	-
block138	1	234745123	234745464	GRMZM2G450673	-	-	-	-	-	3	185620487	185620828	GRMZM5G856633	-	-	-	-
block138	1	234748675	234748827	GRMZM2G703944	-	-	-	-	-	3	185624039	185624191	GRMZM5G873653	-	-	-	-
block138	1	234752417	234752740	GRMZM2G314488	-	-	Putative uncharacterized protein orf107-a [Source:UniProtKB/TrEMBL;Acc:Q6R9D4]	-	-	3	185627781	185628104	GRMZM5G826875	-	-	Putative uncharacterized protein orf107-a [Source:UniProtKB/TrEMBL;Acc:Q6R9D4]	-
block138	1	234756371	234756547	GRMZM2G013131	-	-	-	-	-	3	185631745	185631921	GRMZM5G895609	-	-	-	-
block138	1	234757070	234757300	GRMZM2G490997	-	-	-	-	-	3	185632444	185632674	GRMZM5G866320	-	-	-	-
block138	1	234758125	234758598	GRMZM2G314405	-	-	-	-	-	3	185633528	185633971	GRMZM5G878648	-	-	-	-
block138	1	234759541	234759882	AC186905.3_FG013	-	-	Putative uncharacterized protein orf113-a [Source:UniProtKB/TrEMBL;Acc:Q6R9D9]	-	-	3	185634914	185635255	GRMZM5G812361	-	-	Putative uncharacterized protein orf113-a [Source:UniProtKB/TrEMBL;Acc:Q6R9D9]	-
block138	1	234766729	234766953	GRMZM2G012910	-	-	-	-	-	3	185642102	185642326	GRMZM5G896153	-	-	-	-
block138	1	234770564	234770881	GRMZM2G012877	-	-	Putative uncharacterized protein orf105-g [Source:UniProtKB/TrEMBL;Acc:Q6R9E1]	-	-	3	185645937	185646254	GRMZM5G802803	-	-	Putative uncharacterized protein orf105-g [Source:UniProtKB/TrEMBL;Acc:Q6R9E1]	-
block138	1	234777183	234777563	GRMZM2G314378	-	-	Putative uncharacterized protein orf126-d [Source:UniProtKB/TrEMBL;Acc:Q6R9E3]	-	-	3	185652558	185652938	GRMZM5G833366	-	-	Putative uncharacterized protein orf126-d [Source:UniProtKB/TrEMBL;Acc:Q6R9E3]	-
block139	###
block139	1	234742651	234743421	GRMZM2G450700	-	-	-	-	-	4	111783013	111783785	GRMZM2G316867	-	-	-	-
block139	1	234743526	234745218	GRMZM2G450673	-	-	-	-	-	4	111781216	111782908	GRMZM2G316858	-	-	-	-
block139	1	234745123	234745464	GRMZM2G450673	-	-	-	-	-	4	111780913	111781311	GRMZM2G316858	-	-	-	-
block139	1	234750589	234750756	GRMZM2G013655	-	-	-	-	-	4	111775649	111775816	GRMZM2G023902	-	-	-	-
block139	1	234754118	234755284	GRMZM2G314427	-	-	Cytochrome b [Source:UniProtKB/Swiss-Prot;Acc:P04165]	-	-	4	111771924	111772145	GRMZM2G316900	-	-	-	-
block139	1	234766729	234766953	GRMZM2G012910	-	-	-	-	-	4	111756243	111756467	GRMZM2G054163	-	-	-	-
block140	###
block140	1	235504825	235508613	GRMZM2G170699	-	-	Uncharacterized protein [Source:UniProtKB/TrEMBL;Acc:C4J3D1]	-	0.827407	5	31198570	31202500	GRMZM2G102639	-	-	Uncharacterized protein [Source:UniProtKB/TrEMBL;Acc:B4FAZ3]	-
block140	1	235629317	235639376	GRMZM5G809265	-	-	Ras-related protein Rab-18 [Source:UniProtKB/TrEMBL;Acc:B6UBP4]	-	0.62876	5	31283257	31289376	GRMZM2G075051	-	-	Ras-related protein Rab-18; Uncharacterized protein [Source:UniProtKB/TrEMBL;Acc:B4FPQ9]	M3
block140	1	235922683	235923456	GRMZM2G029518	-	-	Fibroin heavy chain; Uncharacterized protein [Source:UniProtKB/TrEMBL;Acc:B6UE61]	-	0.497092	5	31464370	31465194	GRMZM2G154954	-	-	Glycine rich protein 3 [Source:UniProtKB/TrEMBL;Acc:Q2XQA4]	-
block140	1	236033817	236035736	GRMZM2G060742	-	-	Citrate transporter family protein [Source:UniProtKB/TrEMBL;Acc:B6SSI8]	M3	0.579757	5	31562860	31565125	GRMZM2G347174	Hub	-	-	M4
block140	1	236148613	236187429	GRMZM2G053764	-	-	Ubiquitin-conjugating enzyme E2-21 kDa 1 [Source:UniProtKB/TrEMBL;Acc:B6SIN0]	-	0.631755	5	31668272	31671390	GRMZM2G146374	-	-	Uncharacterized protein [Source:UniProtKB/TrEMBL;Acc:B4FFL4]	-
block140	1	236290499	236292088	GRMZM2G001606	-	Orphans	Uncharacterized protein [Source:UniProtKB/TrEMBL;Acc:C0HIB5]	-	0.113656	5	31715324	31716711	GRMZM2G130580	-	Orphans	Uncharacterized protein [Source:UniProtKB/TrEMBL;Acc:B4FJV6]	-
block140	1	236509052	236510200	GRMZM2G094988	-	-	-	-	0.767364	5	31838975	31847430	GRMZM2G015861	-	-	actin-related protein 7 [Source:Projected from Arabidopsis thaliana (AT3G60830) TAIR;Acc:AT3G60830]	-
block140	1	236840343	236841968	GRMZM2G154090	-	-	Inorganic phosphate transporter 1; Uncharacterized protein [Source:UniProtKB/TrEMBL;Acc:Q49B46]	M3	0.79269	5	31901106	31902725	GRMZM2G326707	-	-	Uncharacterized protein [Source:UniProtKB/TrEMBL;Acc:B4FSY5]	M3
block140	1	236962426	236963776	GRMZM2G130904	-	-	Uncharacterized protein [Source:UniProtKB/TrEMBL;Acc:B4FQI9]	-	0.878059	5	32055951	32057280	GRMZM2G134947	-	-	Anionic peroxidase H [Source:UniProtKB/TrEMBL;Acc:Q7G1F6]	M4
block140	1	237147078	237151996	GRMZM2G036765	-	-	Putative uncharacterized protein [Source:UniProtKB/TrEMBL;Acc:B6UD10]	-	0.646054	5	32109702	32114768	AC233949.1_FG004	-	-	Cell division cycle protein 48 [Source:UniProtKB/TrEMBL;Acc:F8UV61]	-
block140	1	237237481	237242914	GRMZM2G173315	-	-	Uncharacterized protein [Source:UniProtKB/TrEMBL;Acc:C0PG53]	-	0.696599	5	32245312	32246912	GRMZM2G337048	-	-	-	M3
block140	1	237715289	237717314	GRMZM2G008290	-	-	Metal ion binding protein [Source:UniProtKB/TrEMBL;Acc:B6SZL4]	-	0.466277	5	32280369	32282176	GRMZM2G089873	-	-	-	-
block140	1	237800478	237807911	GRMZM2G076597	-	-	Uncharacterized protein [Source:UniProtKB/TrEMBL;Acc:B4FBM8]	-	0.894895	5	32679127	32687368	GRMZM2G071589	-	-	Uncharacterized protein [Source:UniProtKB/TrEMBL;Acc:C0PDC1]	-
block140	1	238016994	238017365	GRMZM2G115988	-	-	Protein binding protein [Source:UniProtKB/TrEMBL;Acc:B6U7I1]	-	0.589444	5	32817714	32818130	GRMZM2G135513	-	-	-	-
block140	1	238025325	238026800	GRMZM2G115998	-	-	F-box domain containing protein [Source:UniProtKB/TrEMBL;Acc:B6THI9]	-	0.985138	5	32894115	32895606	GRMZM2G133895	-	-	Uncharacterized protein [Source:UniProtKB/TrEMBL;Acc:C0PJJ3]	-
block140	1	238301738	238302434	GRMZM2G352627	Hub	-	Small heat shock-like protein [Source:UniProtKB/TrEMBL;Acc:B6U8I5]	M10	0.974882	5	33068246	33069103	GRMZM2G126972	-	-	Uncharacterized protein [Source:UniProtKB/TrEMBL;Acc:B4FDS8]	M10
block140	1	238485996	238486635	GRMZM2G038833	-	-	50S ribosomal protein L28 [Source:UniProtKB/TrEMBL;Acc:B6SXD6]	M3	0.957328	5	33158165	33158769	GRMZM2G042061	-	-	Uncharacterized protein [Source:UniProtKB/TrEMBL;Acc:C0P656]	M3
block141	###
block141	1	237902157	237903194	GRMZM2G332412	-	-	-	-	-0.0752814	1	11879287	11880323	GRMZM2G073373	Hub	-	-	M8
block141	1	238384075	238403071	GRMZM2G118917	-	-	Uncharacterized protein [Source:UniProtKB/TrEMBL;Acc:C0PCP0]	-	-0.710016	1	12096821	12104024	GRMZM2G000749	-	-	Uncharacterized protein [Source:UniProtKB/TrEMBL;Acc:C4IYF9]	-
block141	1	238809953	238811527	GRMZM2G119521	-	-	Uncharacterized protein [Source:UniProtKB/TrEMBL;Acc:C0PHB9]	M1	0.758355	1	12183618	12186272	GRMZM2G076423	-	-	Uncharacterized protein [Source:UniProtKB/TrEMBL;Acc:B4FGQ3]	-
block141	1	238872012	238872821	GRMZM2G095452	-	OFP	Putative uncharacterized protein [Source:UniProtKB/TrEMBL;Acc:B6U1L0]	M4	0.451057	1	12208463	12209068	GRMZM2G096252	-	OFP	-	-
block141	1	239455453	239455734	GRMZM2G011394	-	-	-	-	0.171379	1	12332779	12335417	GRMZM2G453148	-	-	-	-
block142	###
block142	1	240149724	240155033	GRMZM2G324390	-	-	-	-	-0.346546	5	33311371	33440693	GRMZM2G313649	-	-	Uncharacterized protein [Source:UniProtKB/TrEMBL;Acc:C4IZU5]	-
block142	1	240647777	240648892	GRMZM2G110531	-	Orphans	Speckle-type POZ protein [Source:UniProtKB/TrEMBL;Acc:B6UAA7]	-	0.836684	5	33629790	33630908	GRMZM2G418031	-	Orphans	-	-
block142	1	240842403	240845948	GRMZM2G162508	-	-	3-ketoacyl-CoA synthase [Source:UniProtKB/TrEMBL;Acc:B6T9X3]	-	0.990418	5	33802862	33806526	GRMZM2G137694	-	-	-	-
block142	1	241056524	241060559	GRMZM2G071268	-	-	-	-	0.545397	5	33910481	33920446	GRMZM2G081504	-	-	Uncharacterized protein [Source:UniProtKB/TrEMBL;Acc:B4FYG2]	-
block142	1	241319414	241320300	AC195814.2_FG003	-	-	-	-	-	5	33986543	33988909	GRMZM2G075150	-	-	Uncharacterized protein [Source:UniProtKB/TrEMBL;Acc:C0PEI1]	-
block142	1	241326881	241328667	GRMZM2G012611	Hub	-	Uncharacterized protein [Source:UniProtKB/TrEMBL;Acc:C4IYG8]	M4	0.965587	5	33998337	34000165	GRMZM2G075077	-	-	Uncharacterized protein [Source:UniProtKB/TrEMBL;Acc:C0HG96]	-
block143	###
block143	1	241559758	241566689	GRMZM2G064590	-	-	Uncharacterized protein [Source:UniProtKB/TrEMBL;Acc:C0PCR2]	-	0.485871	1	14029955	14032229	GRMZM2G124042	-	-	-	-
block143	1	241963133	241968351	GRMZM2G118467	-	-	Uncharacterized protein [Source:UniProtKB/TrEMBL;Acc:B7ZZ67]	-	0.726996	1	14093988	14099625	GRMZM2G124051	-	-	CCR4-NOT transcription complex subunit 6 [Source:UniProtKB/TrEMBL;Acc:B6SJQ2]	-
block143	1	242137765	242140586	GRMZM2G168222	-	-	-	M4	0.499465	1	14112286	14115332	GRMZM2G424020	-	-	-	-
block143	1	242210427	242227834	GRMZM2G382077	-	-	Serine/threonine-protein phosphatase [Source:UniProtKB/TrEMBL;Acc:B6TM48]	-	0.720407	1	14405531	14408334	GRMZM2G112793	-	-	-	M2
block143	1	242450941	242453703	GRMZM2G147402	-	-	Uncharacterized protein [Source:UniProtKB/TrEMBL;Acc:C0PD85]	-	0.711018	1	14409072	14411795	GRMZM2G412674	-	-	Kelch motif family protein [Source:UniProtKB/TrEMBL;Acc:B6SS62]	-
block144	###
block144	1	241559758	241566689	GRMZM2G064590	-	-	Uncharacterized protein [Source:UniProtKB/TrEMBL;Acc:C0PCR2]	-	-	5	34102079	34102291	GRMZM2G168497	-	-	-	-
block144	1	241567280	241587640	GRMZM2G520535	-	-	Prolyl 4-hydroxylase 2; Uncharacterized protein [Source:UniProtKB/TrEMBL;Acc:C0PIK8]	-	0.680797	5	34112762	34118462	GRMZM2G168506	-	-	Prolyl 4-hydroxylase 7; Uncharacterized protein [Source:UniProtKB/TrEMBL;Acc:B4FGT5]	-
block144	1	241963133	241968351	GRMZM2G118467	-	-	Uncharacterized protein [Source:UniProtKB/TrEMBL;Acc:B7ZZ67]	-	0.877693	5	34331390	34345026	GRMZM2G043509	-	-	Uncharacterized protein [Source:UniProtKB/TrEMBL;Acc:B7ZZL1]	-
block144	1	242085772	242101942	GRMZM2G326677	Hub	-	-	M6	0.962611	5	34419892	34469130	GRMZM5G865576	-	-	Uncharacterized protein [Source:UniProtKB/TrEMBL;Acc:B4FE00]	M6
block144	1	242137765	242140586	GRMZM2G168222	-	-	-	M4	-	5	34559682	34560571	AC190822.2_FG001	-	-	-	-
block145	###
block145	1	242210427	242227834	GRMZM2G382077	-	-	Serine/threonine-protein phosphatase [Source:UniProtKB/TrEMBL;Acc:B6TM48]	-	-0.586616	9	151740184	151745563	GRMZM2G420926	-	-	Serine/threonine-protein phosphatase [Source:UniProtKB/TrEMBL;Acc:B4F7Y0]	-
block145	1	242490817	242492702	GRMZM2G019411	-	-	Pectinesterase-1; Uncharacterized protein [Source:UniProtKB/TrEMBL;Acc:B6TZE6]	-	-0.864252	9	151566528	151576052	GRMZM2G178916	-	-	Uncharacterized protein [Source:UniProtKB/TrEMBL;Acc:K7VHC3]	-
block145	1	242633727	242639030	GRMZM2G115772	-	-	-	-	0.630463	9	151561459	151565034	GRMZM2G178880	-	-	Uncharacterized protein [Source:UniProtKB/TrEMBL;Acc:B4FAJ6]	-
block145	1	243044798	243045378	GRMZM2G104024	-	-	-	-	0.867784	9	151552031	151553464	GRMZM2G178847	-	-	Uncharacterized protein [Source:UniProtKB/TrEMBL;Acc:B4FUQ4]	-
block145	1	243078174	243082660	GRMZM2G125762	-	-	Uncharacterized protein [Source:UniProtKB/TrEMBL;Acc:B4FY41]	-	-0.411856	9	151539974	151542711	GRMZM2G178787	-	-	Uncharacterized protein [Source:UniProtKB/TrEMBL;Acc:B4FAV9]	-
block145	1	243185292	243187025	GRMZM2G097349	-	HB	Homeobox-leucine zipper protein HAT7 [Source:UniProtKB/TrEMBL;Acc:B6U0B0]	-	0.937786	9	151526020	151527957	GRMZM2G178741	-	HB	Putative homeobox DNA-binding and leucine zipper domain family protein; Uncharacterized protein [Source:UniProtKB/TrEMBL;Acc:C4JBN7]	-
block145	1	243274429	243277505	GRMZM2G083248	-	-	Uncharacterized protein [Source:UniProtKB/TrEMBL;Acc:B4FX10]	M4	0.10724	9	151514637	151518444	GRMZM2G087901	-	-	Uncharacterized protein [Source:UniProtKB/TrEMBL;Acc:K7VH85]	M9
block145	1	243390507	243391847	GRMZM2G019171	-	-	Uncharacterized protein [Source:UniProtKB/TrEMBL;Acc:B4F8P8]	-	0.673584	9	151415830	151417116	AC149829.2_FG006	-	-	Uncharacterized protein [Source:UniProtKB/TrEMBL;Acc:K7W2S7]	-
block146	###
block146	1	242767004	242768586	GRMZM2G138455	-	Dof	DOF40 C2C2-DOF type transcription factor [Source:UniProtKB/TrEMBL;Acc:K0DCM6]	-	0.848606	1	14850511	14852691	GRMZM2G162749	-	Dof	Uncharacterized protein [Source:UniProtKB/TrEMBL;Acc:B4FDH4]	M3
block146	1	243044798	243045378	GRMZM2G104024	-	-	-	-	0.190374	1	14940302	14942339	GRMZM2G162814	-	-	Putative uncharacterized protein [Source:UniProtKB/TrEMBL;Acc:B6SLH7]	M3
block146	1	243185292	243187025	GRMZM2G097349	-	HB	Homeobox-leucine zipper protein HAT7 [Source:UniProtKB/TrEMBL;Acc:B6U0B0]	-	0.866116	1	14958508	14960794	GRMZM2G139963	-	HB	Homeobox-leucine zipper protein HAT7 [Source:UniProtKB/TrEMBL;Acc:B6TNC5]	-
block146	1	243274429	243277505	GRMZM2G083248	-	-	Uncharacterized protein [Source:UniProtKB/TrEMBL;Acc:B4FX10]	M4	0.19764	1	15069561	15074149	GRMZM2G034302	-	-	Uncharacterized protein [Source:UniProtKB/TrEMBL;Acc:C4J5U5]	M3
block146	1	243390507	243391847	GRMZM2G019171	-	-	Uncharacterized protein [Source:UniProtKB/TrEMBL;Acc:B4F8P8]	-	0.123931	1	15168977	15170266	GRMZM2G035243	-	-	Kelch motif family protein [Source:UniProtKB/TrEMBL;Acc:B6T5K9]	M4
block147	###
block147	1	242767004	242768586	GRMZM2G138455	-	Dof	DOF40 C2C2-DOF type transcription factor [Source:UniProtKB/TrEMBL;Acc:K0DCM6]	-	0.765048	5	34746245	34746814	GRMZM6G684317	-	-	Putative uncharacterized protein [Source:UniProtKB/TrEMBL;Acc:B6T4R1]	-
block147	1	243044798	243045378	GRMZM2G104024	-	-	-	-	-0.487038	5	35019392	35021157	GRMZM2G084021	-	-	Putative uncharacterized protein [Source:UniProtKB/TrEMBL;Acc:B6U4X4]	-
block147	1	243185292	243187025	GRMZM2G097349	-	HB	Homeobox-leucine zipper protein HAT7 [Source:UniProtKB/TrEMBL;Acc:B6U0B0]	-	0.825699	5	35030321	35031756	GRMZM5G803812	-	HB	-	-
block147	1	243390507	243391847	GRMZM2G019171	-	-	Uncharacterized protein [Source:UniProtKB/TrEMBL;Acc:B4F8P8]	-	0.697667	5	35291413	35292744	GRMZM2G017805	-	-	Uncharacterized protein [Source:UniProtKB/TrEMBL;Acc:C0PI79]	-
block147	1	243500437	243504976	GRMZM2G409133	-	-	Uncharacterized protein [Source:UniProtKB/TrEMBL;Acc:C0P6B2]	M3	-0.864777	5	35298149	35300117	GRMZM2G018082	-	-	Oxidoreductase [Source:UniProtKB/TrEMBL;Acc:B6THA4]	-
block147	1	243542503	243543144	GRMZM2G157806	-	-	TPD1 [Source:UniProtKB/TrEMBL;Acc:B6UIB8]	-	0.462119	5	35321467	35322125	GRMZM2G176390	-	-	Uncharacterized protein [Source:UniProtKB/TrEMBL;Acc:C4J8J2]	-
block147	1	244045725	244049831	GRMZM2G044550	-	-	Endonuclease/Exonuclease/phosphatase family protein; Uncharacterized protein [Source:UniProtKB/TrEMBL;Acc:B4F826]	-	-	5	35438574	35438900	AC190968.2_FG009	-	-	-	-
block147	1	244529719	244530654	GRMZM2G173732	-	-	-	M1	0.947597	5	35803824	35804825	GRMZM2G110473	-	-	-	M1
block147	1	244564562	244579151	GRMZM2G150169	-	-	-	M2	0.857153	5	36083698	36092194	GRMZM2G040182	-	-	-	-
block147	1	244797208	244798634	GRMZM2G070825	-	-	Uncharacterized protein [Source:UniProtKB/TrEMBL;Acc:B4FA08]	-	-0.301466	5	36614806	36616442	GRMZM2G087827	-	-	Esterase [Source:UniProtKB/TrEMBL;Acc:B6SUT1]	-
block147	1	244807429	244816951	GRMZM2G146994	-	-	-	-	0.676725	5	36685606	36701289	GRMZM2G051174	-	-	Uncharacterized protein [Source:UniProtKB/TrEMBL;Acc:B4FQU2]	-
block147	1	244829629	244830526	GRMZM2G024680	-	Tify	-	-	0.00434785	5	36785976	36786862	GRMZM2G064775	-	Tify	-	-
block147	1	244967675	245033475	GRMZM2G083182	-	-	-	-	-	5	37213769	37227738	GRMZM2G087944	-	-	-	-
block148	###
block148	1	246090026	246092492	AC217264.3_FG005	-	MYB	-	-	0.991096	5	20219267	20221746	GRMZM2G070523	-	MYB	Uncharacterized protein [Source:UniProtKB/TrEMBL;Acc:B4FZJ9]	-
block148	1	246195866	246197140	GRMZM2G152419	-	-	Uncharacterized protein [Source:UniProtKB/TrEMBL;Acc:B4FYR9]	-	0.939648	5	20155059	20156318	GRMZM2G062470	-	-	Putative uncharacterized protein [Source:UniProtKB/TrEMBL;Acc:B6UAC8]	-
block148	1	246465960	246468838	GRMZM2G011078	-	-	Uncharacterized protein [Source:UniProtKB/TrEMBL;Acc:C0HEV8]	-	0.349644	5	19699060	19702597	GRMZM2G124918	-	-	Uncharacterized protein [Source:UniProtKB/TrEMBL;Acc:C4J9F8]	M3
block148	1	246538854	246539936	GRMZM2G011832	-	Dof	-	-	-0.454111	5	19550208	19551017	GRMZM2G178767	-	Dof	-	-
block148	1	246605902	246607209	GRMZM2G012119	-	-	Uncharacterized protein [Source:UniProtKB/TrEMBL;Acc:B4FR80]	-	-	5	19482223	19483669	GRMZM2G086902	-	-	-	-
block148	1	246607868	246611111	GRMZM2G013600	-	-	Uncharacterized protein [Source:UniProtKB/TrEMBL;Acc:B4FLZ6]	-	0.941734	5	19478327	19481533	GRMZM2G086904	-	-	DNA-directed RNA polymerases I, II, and III 14.4 kDa polypeptide [Source:UniProtKB/TrEMBL;Acc:B6SI57]	-
block148	1	246743051	246743730	GRMZM2G146818	-	-	Putative uncharacterized protein [Source:UniProtKB/TrEMBL;Acc:B6T7S2]	-	0.136755	5	19474007	19474686	GRMZM2G087165	-	-	Uncharacterized protein [Source:UniProtKB/TrEMBL;Acc:B4G263]	-
block148	1	246762793	246768915	GRMZM2G146589	-	-	Uncharacterized protein [Source:UniProtKB/TrEMBL;Acc:B4FY29]	-	0.876808	5	19461350	19469705	GRMZM2G386714	-	-	Lysine-tRNA ligase [Source:UniProtKB/TrEMBL;Acc:B6SHH4]	-
block149	###
block149	1	247606647	247608677	GRMZM2G027451	-	-	60S ribosomal protein L10-3 [Source:UniProtKB/TrEMBL;Acc:B6T5B9]	-	0.961016	5	19459331	19460898	GRMZM2G087233	-	-	60S ribosomal protein L10 [Source:UniProtKB/Swiss-Prot;Acc:P45633]	-
block149	1	247677097	247680847	GRMZM2G441489	-	-	-	M2	0.771302	5	19269959	19277301	GRMZM2G403218	-	-	-	-
block149	1	247685629	247691043	GRMZM2G140602	-	-	Uncharacterized protein [Source:UniProtKB/TrEMBL;Acc:B4FDP8]	-	0.9487	5	19263821	19269187	GRMZM2G403149	-	-	Uncharacterized protein [Source:UniProtKB/TrEMBL;Acc:C0PD45]	-
block149	1	247787234	247788108	GRMZM2G414192	-	-	Chlorophyll a-b binding protein; Uncharacterized protein [Source:UniProtKB/TrEMBL;Acc:B6SZT9]	-	0.862512	5	19259173	19259706	GRMZM2G105518	-	-	-	-
block149	1	248000208	248003925	GRMZM2G120621	-	-	Uncharacterized protein [Source:UniProtKB/TrEMBL;Acc:C0P556]	M1	0.405919	5	19154756	19156381	GRMZM2G074871	-	-	-	-
block149	1	248179398	248180877	GRMZM2G110328	-	-	Uncharacterized protein [Source:UniProtKB/TrEMBL;Acc:B4FFR7]	-	0.993008	5	19146474	19148042	GRMZM2G074898	-	-	60S ribosomal protein L24 [Source:UniProtKB/TrEMBL;Acc:B6TLK1]	-
block150	###
block150	1	248378307	248385633	GRMZM2G086138	-	-	Uncharacterized protein [Source:UniProtKB/TrEMBL;Acc:B7ZXC0]	-	0.822252	5	19208088	19211840	GRMZM2G081221	-	-	-	-
block150	1	248651319	248654630	GRMZM5G830403	-	-	-	M2	-	5	19082912	19092768	GRMZM2G075590	-	-	-	-
block150	1	248908217	248910190	GRMZM2G074254	-	-	Protein binding protein [Source:UniProtKB/TrEMBL;Acc:B6T6I9]	-	-	5	19018395	19019149	GRMZM2G045462	-	-	-	-
block150	1	248910579	248913935	GRMZM2G074193	-	-	Putative uncharacterized protein [Source:UniProtKB/TrEMBL;Acc:B6U789]	-	-0.204144	5	19014391	19016484	GRMZM2G045192	-	-	Uncharacterized protein [Source:UniProtKB/TrEMBL;Acc:B4FHM4]	M3
block150	1	248922879	248925033	GRMZM2G073725	-	-	Alpha-1,4-glucan-protein synthase [UDP-forming] [Source:UniProtKB/Swiss-Prot;Acc:P80607]	-	0.934285	5	18789285	18791535	GRMZM2G087326	-	-	Uncharacterized protein [Source:UniProtKB/TrEMBL;Acc:B4G039]	M4
block150	1	249149068	249149295	GRMZM2G123457	-	-	-	-	0.675281	5	18726517	18727866	GRMZM2G452935	-	-	Presenilin [Source:UniProtKB/TrEMBL;Acc:B6U914]	-
block151	###
block151	1	250122693	250127859	GRMZM2G157470	-	-	Brain acid soluble protein 1; Putative methyl-binding domain protein MBD115; Uncharacterized protein [Source:UniProtKB/TrEMBL;Acc:Q5I204]	-	0.929629	1	175323212	175329862	GRMZM2G022365	-	-	Putative methyl-binding domain protein MBD106; Uncharacterized protein [Source:UniProtKB/TrEMBL;Acc:Q94IQ8]	-
block151	1	250138572	250139042	GRMZM2G457357	-	-	-	-	0.0260331	1	175322342	175322752	AC212976.3_FG003	-	-	-	-
block151	1	250246811	250260728	GRMZM2G038988	-	Orphans	Calmodulin binding protein [Source:UniProtKB/TrEMBL;Acc:B6T589]	-	0.668038	1	175192381	175251402	GRMZM2G018030	-	Orphans	Calmodulin binding protein; Uncharacterized protein [Source:UniProtKB/TrEMBL;Acc:B4FU94]	-
block151	1	250355665	250356747	GRMZM2G324276	-	-	-	-	-0.0504858	1	175022386	175023411	GRMZM2G091278	-	-	-	-
block151	1	250378822	250381803	GRMZM5G829103	-	NF-YA	Uncharacterized protein [Source:UniProtKB/TrEMBL;Acc:B4FIN9]	M1	0.651241	1	174872106	174875358	GRMZM2G008250	-	-	Uncharacterized protein [Source:UniProtKB/TrEMBL;Acc:B4F9M3]	-
block151	1	250489781	250503545	GRMZM2G070323	-	-	-	M4	0.509372	1	174661452	174671018	GRMZM2G028700	-	-	Serine/threonine-protein phosphatase [Source:UniProtKB/TrEMBL;Acc:B4FCK7]	-
block151	1	250953967	250955781	GRMZM2G014392	-	-	9-cis-epoxycarotenoid dioxygenase 1, chloroplastic [Source:UniProtKB/Swiss-Prot;Acc:O24592]	-	0.0573933	1	174551999	174553291	GRMZM2G407181	-	-	-	-
block151	1	251020210	251025535	GRMZM2G162931	-	-	Uncharacterized protein [Source:UniProtKB/TrEMBL;Acc:C0PDU5]	-	-0.180275	1	174401606	174406993	GRMZM2G099542	-	-	-	-
block151	1	251100154	251102474	GRMZM2G127546	-	-	Pyruvate dehydrogenase E1 component subunit beta; Uncharacterized protein [Source:UniProtKB/TrEMBL;Acc:B6T565]	-	0.552003	1	174332333	174335929	GRMZM2G088565	-	-	Pyruvate dehydrogenase E1 component subunit beta [Source:UniProtKB/TrEMBL;Acc:B6TQ36]	-
block151	1	251163483	251164559	GRMZM2G383338	-	-	-	M3	0.876888	1	174313271	174314149	GRMZM2G088312	-	-	-	M3
block151	1	251216867	251219687	GRMZM2G103610	-	-	-	-	-0.50158	1	174013402	174018162	GRMZM2G083284	-	-	Hydrolase-like protein; Uncharacterized protein [Source:UniProtKB/TrEMBL;Acc:B4FSG2]	-
block151	1	251223160	251224575	GRMZM2G103559	-	-	-	M10	0.140381	1	173865749	173867237	GRMZM2G171822	-	-	-	M1
block152	###
block152	1	250122693	250127859	GRMZM2G157470	-	-	Brain acid soluble protein 1; Putative methyl-binding domain protein MBD115; Uncharacterized protein [Source:UniProtKB/TrEMBL;Acc:Q5I204]	-	-	5	16320433	16320648	GRMZM2G112679	-	-	-	-
block152	1	250129280	250130320	GRMZM2G157456	Hub	-	-	M1	0.910807	5	16338330	16339484	GRMZM2G134957	-	-	Electron transporter/ thiol-disulfide exchange intermediate [Source:UniProtKB/TrEMBL;Acc:B6U0D0]	M1
block152	1	250153825	250156588	GRMZM2G364069	-	-	DnaJ protein; DnaJ-related protein ZMDJ1; Uncharacterized protein [Source:UniProtKB/TrEMBL;Acc:O65160]	-	0.981734	5	16340412	16344409	GRMZM2G134980	-	-	Uncharacterized protein [Source:UniProtKB/TrEMBL;Acc:B8A362]	-
block152	1	250355665	250356747	GRMZM2G324276	-	-	-	-	0.924438	5	16435871	16436953	AC211276.4_FG008	-	-	Uncharacterized protein [Source:UniProtKB/TrEMBL;Acc:B8A3Q8]	M2
block152	1	250361550	250363896	GRMZM2G023392	-	-	Uncharacterized protein [Source:UniProtKB/TrEMBL;Acc:B4FS89]	-	0.959538	5	16445386	16451782	GRMZM2G166109	-	-	Uncharacterized protein [Source:UniProtKB/TrEMBL;Acc:B4FQT7]	-
block152	1	250378822	250381803	GRMZM5G829103	-	NF-YA	Uncharacterized protein [Source:UniProtKB/TrEMBL;Acc:B4FIN9]	M1	0.884584	5	16481526	16484309	GRMZM2G165488	-	NF-YA	Uncharacterized protein [Source:UniProtKB/TrEMBL;Acc:B4FDR9]	M1
block152	1	250390679	250391341	GRMZM2G318671	-	-	Putative uncharacterized protein [Source:UniProtKB/TrEMBL;Acc:B6TVT4]	M1	0.860763	5	16523408	16523932	GRMZM2G330565	-	-	-	-
block152	1	250489781	250503545	GRMZM2G070323	-	-	-	M4	0.951929	5	16635046	16637114	GRMZM2G148539	-	-	Uncharacterized protein [Source:UniProtKB/TrEMBL;Acc:C0HG70]	-
block152	1	250616013	250618469	GRMZM2G020142	-	-	Putative RNA polymerase II 140kD subunit [Source:UniProtKB/TrEMBL;Acc:Q08067]	M1	0.674894	5	16701649	16703242	GRMZM5G895064	-	-	DNA-directed RNA polymerase [Source:UniProtKB/TrEMBL;Acc:C0PI96]	-
block152	1	250618589	250623880	GRMZM2G113928	-	-	Putative uncharacterized protein [Source:UniProtKB/TrEMBL;Acc:B6TQP3]	M1	0.642618	5	16713385	16713795	GRMZM2G084891	-	-	-	M2
block152	1	250923769	250925019	GRMZM2G027991	-	-	Uncharacterized protein [Source:UniProtKB/TrEMBL;Acc:B4FSS6]	-	-	5	16859953	16860321	GRMZM2G077924	-	-	-	-
block152	1	250953967	250955781	GRMZM2G014392	-	-	9-cis-epoxycarotenoid dioxygenase 1, chloroplastic [Source:UniProtKB/Swiss-Prot;Acc:O24592]	-	0.143814	5	16869343	16871148	GRMZM5G838285	-	-	-	-
block152	1	251020210	251025535	GRMZM2G162931	-	-	Uncharacterized protein [Source:UniProtKB/TrEMBL;Acc:C0PDU5]	-	0.520037	5	17077289	17083537	GRMZM2G018943	-	-	Translation initiation factor eIF-2B delta subunit [Source:UniProtKB/TrEMBL;Acc:B6U6N6]	-
block153	###
block153	1	250129280	250130320	GRMZM2G157456	Hub	-	-	M1	0.807207	7	6224870	6225679	GRMZM2G395535	-	-	-	M1
block153	1	250138572	250139042	GRMZM2G457357	-	-	-	-	-0.313551	7	6144040	6144543	GRMZM2G029623	-	-	RING-H2 finger protein ATL2I [Source:UniProtKB/TrEMBL;Acc:B6TYY6]	-
block153	1	250355665	250356747	GRMZM2G324276	-	-	-	-	-0.32866	7	6131315	6132930	GRMZM2G029587	-	-	Uncharacterized protein [Source:UniProtKB/TrEMBL;Acc:C0PMM3]	-
block153	1	250390679	250391341	GRMZM2G318671	-	-	Putative uncharacterized protein [Source:UniProtKB/TrEMBL;Acc:B6TVT4]	M1	0.580215	7	6074886	6075510	AC205320.3_FG004	-	-	-	M1
block153	1	250953967	250955781	GRMZM2G014392	-	-	9-cis-epoxycarotenoid dioxygenase 1, chloroplastic [Source:UniProtKB/Swiss-Prot;Acc:O24592]	-	0.50827	7	5981401	5983122	GRMZM2G417954	-	-	Viviparous-14 [Source:UniProtKB/TrEMBL;Acc:B6SV18]	M5
block154	###
block154	1	252868686	252876001	GRMZM2G366584	-	CPP	-	-	0.136474	3	120000019	120014101	GRMZM2G701689	-	CPP	Uncharacterized protein [Source:UniProtKB/TrEMBL;Acc:B4FJN7]	M2
block154	1	253073465	253079444	GRMZM2G355771	-	-	-	M6	0.698532	3	119984470	119989182	GRMZM2G701688	-	-	Uncharacterized protein [Source:UniProtKB/TrEMBL;Acc:B4FS07]	-
block154	1	253193439	253195139	GRMZM2G039187	-	Orphans	IQ calmodulin-binding motif family protein [Source:UniProtKB/TrEMBL;Acc:B6SSD5]	-	0.577851	3	119341960	119343508	GRMZM2G342821	-	Orphans	-	-
block154	1	253331941	253333365	GRMZM5G837732	-	-	-	-	-	3	118307416	118308507	GRMZM2G105766	-	-	-	-
block154	1	253362437	253363277	GRMZM2G366373	-	-	Uncharacterized protein [Source:UniProtKB/TrEMBL;Acc:C0HE49]	-	0.932482	3	117785781	117789484	GRMZM2G138268	-	-	Uncharacterized protein [Source:UniProtKB/TrEMBL;Acc:B4G1U0]	-
block154	1	253434252	253441665	GRMZM2G141332	-	-	-	-	0.051354	3	117604444	117610288	GRMZM2G441768	-	-	-	-
block154	1	253447613	253453515	GRMZM2G141379	-	-	-	-	0.215582	3	117000465	117010596	GRMZM2G116574	-	-	Uncharacterized protein [Source:UniProtKB/TrEMBL;Acc:C0P3Y2]	-
block154	1	253562955	253564785	GRMZM2G070211	-	WRKY	Uncharacterized protein [Source:UniProtKB/TrEMBL;Acc:C0PNK3]	-	0.134704	3	116044654	116046415	GRMZM2G173680	-	WRKY	Uncharacterized protein [Source:UniProtKB/TrEMBL;Acc:B4F9J0]	-
block154	1	253699090	253716261	GRMZM2G112672	-	-	Calcineurin B-like protein [Source:UniProtKB/TrEMBL;Acc:C3TRS0]	-	0.495319	3	115377632	115402881	GRMZM2G173424	-	-	Calcineurin B-like protein; Calcineurin B-like protein 3; Uncharacterized protein [Source:UniProtKB/TrEMBL;Acc:B4FBZ3]	-
block155	###
block155	1	253336185	253339091	GRMZM2G472651	-	-	Sec-independent protein translocase protein TATA, chloroplastic [Source:UniProtKB/Swiss-Prot;Acc:Q9XFJ8]	-	0.893638	5	17372228	17374205	GRMZM2G128454	-	-	THA9 [Source:UniProtKB/TrEMBL;Acc:Q9XFJ9]	M3
block155	1	253340448	253357903	GRMZM2G066234	-	-	Uncharacterized protein [Source:UniProtKB/TrEMBL;Acc:C4J9S9]	-	0.827842	5	17367466	17371723	GRMZM2G128432	-	-	Uncharacterized protein [Source:UniProtKB/TrEMBL;Acc:B4FZD7]	-
block155	1	253362437	253363277	GRMZM2G366373	-	-	Uncharacterized protein [Source:UniProtKB/TrEMBL;Acc:C0HE49]	-	0.79582	5	17364648	17365612	GRMZM2G128421	-	-	Uncharacterized protein [Source:UniProtKB/TrEMBL;Acc:B8A178]	M8
block155	1	253553703	253556410	GRMZM2G070061	-	-	Uncharacterized protein; VIP3 protein [Source:UniProtKB/TrEMBL;Acc:Q9AR47]	M1	0.934778	5	17340668	17343027	GRMZM2G023347	-	-	Uncharacterized protein [Source:UniProtKB/TrEMBL;Acc:B4FEN3]	M1
block155	1	253562955	253564785	GRMZM2G070211	-	WRKY	Uncharacterized protein [Source:UniProtKB/TrEMBL;Acc:C0PNK3]	-	0.691946	5	17336599	17338293	GRMZM5G880069	-	WRKY	Uncharacterized protein [Source:UniProtKB/TrEMBL;Acc:B4FD07]	-
block155	1	253669861	253673473	GRMZM2G112596	-	-	Uncharacterized protein [Source:UniProtKB/TrEMBL;Acc:C0PGW8]	-	0.787378	5	17215138	17288531	GRMZM2G338693	-	-	Nucleotide-binding protein-like [Source:UniProtKB/TrEMBL;Acc:B6SJJ5]	-
block156	###
block156	1	254464415	254467183	GRMZM2G098084	-	-	Putative uncharacterized protein [Source:UniProtKB/TrEMBL;Acc:B6TG50]	M1	0.893999	5	18088346	18091211	GRMZM2G146599	-	-	Putative uncharacterized protein [Source:UniProtKB/TrEMBL;Acc:B6SIA1]	-
block156	1	254479825	254482162	GRMZM2G088413	-	B3	-	-	0.103983	5	18103497	18105325	GRMZM2G320754	-	B3	-	-
block156	1	254590627	254594369	GRMZM2G344521	-	B3	-	-	-0.782223	5	18152225	18153916	GRMZM2G019956	-	B3	-	-
block156	1	254619957	254620901	GRMZM2G045678	-	C2C2-Dof	Uncharacterized protein [Source:UniProtKB/TrEMBL;Acc:C0HF78]	M1	0.981254	5	18177945	18178952	GRMZM2G061292	-	Dof	-	M1
block156	1	254683120	254684436	GRMZM2G341460	-	-	-	-	0.28974	5	18192269	18193494	GRMZM2G060940	-	-	Uncharacterized protein [Source:UniProtKB/TrEMBL;Acc:B4FV70]	-
block156	1	254748542	254750006	GRMZM2G056303	-	-	Uncharacterized protein [Source:UniProtKB/TrEMBL;Acc:C0PE89]	-	0.562548	5	18296952	18297925	GRMZM2G377194	-	-	-	-
block156	1	254949670	254950515	GRMZM2G154320	-	LBD	-	-	0.749391	5	18398844	18399743	GRMZM2G362627	-	LBD	Uncharacterized protein [Source:UniProtKB/TrEMBL;Acc:C0P4U0]	-
block156	1	255144691	255147072	GRMZM2G081915	-	-	Uncharacterized protein [Source:UniProtKB/TrEMBL;Acc:B4F888]	-	0.326788	5	18469986	18472099	GRMZM2G066867	-	-	SnRK2.10; Uncharacterized protein [Source:UniProtKB/TrEMBL;Acc:B4FAU6]	-
block156	1	255210979	255213634	GRMZM2G172506	-	Orphans	-	-	0.579818	5	18559126	18563055	GRMZM2G048281	-	Orphans	Uncharacterized protein [Source:UniProtKB/TrEMBL;Acc:C0P3Q2]	-
block156	1	255377406	255378716	GRMZM2G017047	-	-	Uncharacterized protein [Source:UniProtKB/TrEMBL;Acc:C0HIJ3]	M2	0.767943	5	18566021	18567331	GRMZM2G048363	-	-	Inorganic phosphate cotransporter; Uncharacterized protein [Source:UniProtKB/TrEMBL;Acc:B6T9A5]	-
block157	###
block157	1	255210979	255213634	GRMZM2G172506	-	Orphans	-	-	-0.808007	1	162478736	162482653	GRMZM2G476637	-	Orphans	Uncharacterized protein [Source:UniProtKB/TrEMBL;Acc:B8A0E2]	-
block157	1	255604709	255605965	GRMZM2G010100	-	ERF	-	-	-0.127883	1	162442472	162443716	GRMZM2G039112	-	ERF	Uncharacterized protein [Source:UniProtKB/TrEMBL;Acc:C0PFP0]	-
block157	1	255803763	255804545	GRMZM2G082686	-	-	-	M3	0.818429	1	161698212	161698820	GRMZM2G426125	-	-	Zinc finger protein 7 [Source:UniProtKB/TrEMBL;Acc:B6TUW1]	M3
block157	1	255893636	255895331	GRMZM2G026346	-	-	Uncharacterized protein [Source:UniProtKB/TrEMBL;Acc:B8A1M4]	-	0.957607	1	161631885	161633754	GRMZM2G060690	-	-	Cyclin-A2 [Source:UniProtKB/TrEMBL;Acc:B6SKE9]	-
block157	1	256055011	256057881	GRMZM2G025680	-	-	-	-	0.758245	1	161471877	161475386	GRMZM2G028036	-	-	Uncharacterized protein [Source:UniProtKB/TrEMBL;Acc:C0PCU5]	-
block158	###
block158	1	256346060	256351756	GRMZM2G003607	-	-	Transposon protein; Uncharacterized protein [Source:UniProtKB/TrEMBL;Acc:B6SGQ1]	-	0.959348	5	13627258	13632651	GRMZM2G161222	-	-	Uncharacterized protein [Source:UniProtKB/TrEMBL;Acc:B7ZXD0]	-
block158	1	256427134	256467538	GRMZM2G116840	-	-	Uncharacterized protein [Source:UniProtKB/TrEMBL;Acc:B4FFB2]	M1	0.582586	5	13658188	13660592	GRMZM2G148130	-	-	Uncharacterized protein [Source:UniProtKB/TrEMBL;Acc:C0PMJ5]	-
block158	1	256545727	256549018	GRMZM2G011588	-	HB	Uncharacterized protein [Source:UniProtKB/TrEMBL;Acc:C0PDQ8]	-	0.868591	5	13673909	13677237	GRMZM2G148098	-	HB	-	-
block158	1	256750399	256757144	GRMZM2G100448	-	-	-	-	0.82592	5	13681029	13682306	GRMZM2G122185	-	-	-	M2
block158	1	256856819	256857175	GRMZM2G118172	-	-	VQ motif family protein [Source:UniProtKB/TrEMBL;Acc:B6SRF0]	M3	-	5	13734429	13735857	AC200671.4_FG005	-	-	-	-
block158	1	256998074	256999356	GRMZM2G176235	-	-	Uncharacterized protein [Source:UniProtKB/TrEMBL;Acc:B8A1B3]	M1	0.576534	5	13810255	13811504	GRMZM2G033489	Hub	-	Uncharacterized protein [Source:UniProtKB/TrEMBL;Acc:B4FYS7]	M1
block158	1	257246335	257248598	GRMZM2G018414	-	GRF	Uncharacterized protein [Source:UniProtKB/TrEMBL;Acc:C4J2M4]	-	0.746014	5	13820227	13821388	GRMZM2G033612	-	Orphans	Uncharacterized protein [Source:UniProtKB/TrEMBL;Acc:C0HE04]	M1
block158	1	257512158	257518497	GRMZM2G061101	-	HB	Uncharacterized protein [Source:UniProtKB/TrEMBL;Acc:B4FDL7]	M9	0.2657	5	13957783	13980235	GRMZM2G002225	-	HB	Homeobox protein knotted-1-like 10 [Source:UniProtKB/Swiss-Prot;Acc:P56667]	-
block158	1	257867934	257871750	GRMZM2G154890	-	-	ADP-ribosylation factor family protein [Source:Projected from Arabidopsis thaliana (AT2G18390) TAIR;Acc:AT2G18390]	-	0.930056	5	14070028	14076112	GRMZM2G166082	-	-	-	-
block158	1	257997962	257999116	GRMZM2G107136	-	-	Uncharacterized protein [Source:UniProtKB/TrEMBL;Acc:C0PHF4]	M2	0.372856	5	14089720	14090658	GRMZM2G165894	-	-	-	-
block158	1	258031625	258032743	GRMZM2G055037	-	-	Uncharacterized protein [Source:UniProtKB/TrEMBL;Acc:B4FV13]	M3	0.800606	5	14113509	14114668	GRMZM2G035821	-	-	Putative uncharacterized protein [Source:UniProtKB/TrEMBL;Acc:B6UGV2]	M3
block158	1	258035355	258037434	GRMZM2G319281	Hub	-	Uncharacterized protein [Source:UniProtKB/TrEMBL;Acc:B4FV27]	M1	0.831806	5	14115229	14116222	GRMZM6G709972	-	-	Uncharacterized protein [Source:UniProtKB/TrEMBL;Acc:C0P9D2]	M1
block158	1	258105553	258107504	GRMZM2G046101	-	-	Glucan endo-1,3-beta-glucosidase 7 [Source:UniProtKB/TrEMBL;Acc:B6T289]	-	0.922782	5	14191281	14192801	GRMZM5G858249	-	-	Uncharacterized protein [Source:UniProtKB/TrEMBL;Acc:B4FTD8]	-
block158	1	258156786	258157972	GRMZM2G144813	-	-	-	-	0.607349	5	14199757	14201245	GRMZM2G010604	-	-	Putative uncharacterized protein [Source:UniProtKB/TrEMBL;Acc:B6SP31]	-
block158	1	258345424	258348346	GRMZM2G349206	-	-	-	-	-	5	14222629	14223702	GRMZM5G871131	-	-	-	-
block159	###
block159	1	256545727	256549018	GRMZM2G011588	-	HB	Uncharacterized protein [Source:UniProtKB/TrEMBL;Acc:C0PDQ8]	-	0.912934	1	179615733	179618033	GRMZM2G099319	-	HB	Uncharacterized protein [Source:UniProtKB/TrEMBL;Acc:B4FBI0]	M3
block159	1	256578659	256579333	GRMZM2G163796	-	-	-	-	-0.211351	1	179619542	179623388	GRMZM2G099366	-	-	-	-
block159	1	256729004	256729696	GRMZM2G149028	-	-	RING finger protein 5; Uncharacterized protein [Source:UniProtKB/TrEMBL;Acc:B4FM66]	-	0.626517	1	179624194	179624919	GRMZM2G400268	-	-	RING finger protein 5 [Source:UniProtKB/TrEMBL;Acc:B6TLS1]	M3
block159	1	256856819	256857175	GRMZM2G118172	-	-	VQ motif family protein [Source:UniProtKB/TrEMBL;Acc:B6SRF0]	M3	0.884863	1	179747291	179747895	GRMZM2G059064	-	-	VQ motif family protein [Source:UniProtKB/TrEMBL;Acc:B6UGU7]	-
block159	1	256998074	256999356	GRMZM2G176235	-	-	Uncharacterized protein [Source:UniProtKB/TrEMBL;Acc:B8A1B3]	M1	-0.041262	1	179895949	179896878	AC212323.4_FG007	-	-	-	-
block159	1	257204560	257205090	GRMZM2G323943	-	-	Uncharacterized protein [Source:UniProtKB/TrEMBL;Acc:C0PD78]	-	0.0120438	1	179897827	179898324	GRMZM2G430623	-	-	Putative uncharacterized protein [Source:UniProtKB/TrEMBL;Acc:B6TNH5]	M7
block160	###
block160	1	258443569	258446669	GRMZM2G369130	-	-	-	M1	0.976527	5	14667162	14670159	GRMZM2G094900	-	-	-	-
block160	1	258499623	258504139	GRMZM2G039373	-	-	Trafficking protein particle complex subunit 1; Uncharacterized protein [Source:UniProtKB/TrEMBL;Acc:B6TPG5]	-	0.821937	5	14818259	14824705	GRMZM2G010146	-	-	Trafficking protein particle complex subunit 1; Uncharacterized protein [Source:UniProtKB/TrEMBL;Acc:B4FB23]	-
block160	1	258507619	258508311	GRMZM2G039639	-	-	Protein P21 [Source:UniProtKB/TrEMBL;Acc:B6SSJ6]	M3	0.893209	5	14831814	14832556	GRMZM2G010048	-	-	-	M3
block160	1	258580953	258582254	GRMZM2G398423	-	-	Uncharacterized protein [Source:UniProtKB/TrEMBL;Acc:B4FDM1]	-	0.692267	5	14858432	14859655	GRMZM2G066449	-	-	-	-
block160	1	258611390	258614783	GRMZM2G108766	-	-	Tubulin beta-3 chain [Source:UniProtKB/Swiss-Prot;Acc:Q43695]	-	0.931205	5	14870637	14873897	GRMZM2G066191	-	-	Tubulin beta-4 chain [Source:UniProtKB/Swiss-Prot;Acc:Q41782]	M4
block160	1	258715204	258716529	GRMZM2G108861	-	-	-	-	-	5	14941857	14943045	GRMZM5G877755	-	-	-	-
block160	1	258750518	258758893	GRMZM2G407969	-	-	-	-	0.382322	5	15031239	15031565	GRMZM2G332390	-	-	SAUR16-auxin-responsive SAUR family member [Source:UniProtKB/TrEMBL;Acc:B6SR32]	-
block160	1	258863620	258866158	GRMZM2G146143	-	-	Uncharacterized protein [Source:UniProtKB/TrEMBL;Acc:B4F9R0]	-	0.958297	5	15200493	15203329	GRMZM5G849149	-	-	Uncharacterized protein [Source:UniProtKB/TrEMBL;Acc:B4FPD3]	-
block160	1	258866950	258868413	GRMZM2G447176	-	LBD	Putative lateral organ boundaries (LOB) domain family [Source:UniProtKB/TrEMBL;Acc:Q6JAD1]	-	0.676572	5	15204222	15206531	GRMZM2G079185	-	LBD	Uncharacterized protein [Source:UniProtKB/TrEMBL;Acc:C0PNP2]	M1
block160	1	258931432	258935850	AY542798.1_FG003	-	-	Uncharacterized protein [Source:UniProtKB/TrEMBL;Acc:B4FJY7]	-	0.752909	5	15221337	15224362	GRMZM2G379428	-	-	-	-
block160	1	258980200	258981518	GRMZM2G303426	-	-	-	-	-0.344349	5	15330212	15332453	GRMZM2G100412	-	-	-	M3
block160	1	259014947	259015688	GRMZM2G149219	-	WRKY	Putative DNA-binding protein [Source:UniProtKB/TrEMBL;Acc:Q6JAD4]	M3	0.953793	5	15337960	15339261	GRMZM2G161411	-	WRKY	Putative DNA-binding protein [Source:UniProtKB/TrEMBL;Acc:Q6JAE3]	M3
block160	1	259017072	259021638	GRMZM2G149238	-	-	TATA-box-binding protein 1 [Source:UniProtKB/Swiss-Prot;Acc:P50158]	-	0.682415	5	15340960	15345268	GRMZM2G161418	-	-	TATA-box-binding protein 2 [Source:UniProtKB/Swiss-Prot;Acc:P50159]	-
block160	1	259072412	259077559	GRMZM2G134398	-	-	Uncharacterized protein [Source:UniProtKB/TrEMBL;Acc:B4F8K7]	M3	0.870966	5	15346726	15349378	GRMZM2G161668	-	-	Uncharacterized protein [Source:UniProtKB/TrEMBL;Acc:B8A3J3]	-
block160	1	259082644	259084413	GRMZM2G134450	-	-	Uncharacterized protein [Source:UniProtKB/TrEMBL;Acc:B7ZXK3]	M4	0.56399	5	15464568	15466298	GRMZM2G340578	-	-	-	M4
block160	1	259233768	259239158	GRMZM2G081910	-	-	Putative uncharacterized protein [Source:UniProtKB/TrEMBL;Acc:B6T2N0]	-	0.533925	5	15478937	15481307	GRMZM2G038801	-	-	Putative uncharacterized protein [Source:UniProtKB/TrEMBL;Acc:B6UE37]	-
block160	1	259240259	259241210	GRMZM2G081822	Hub	-	Uncharacterized protein [Source:UniProtKB/TrEMBL;Acc:C0PCL7]	M10	0.970305	5	15533188	15534345	GRMZM2G037146	Hub	-	Uncharacterized protein [Source:UniProtKB/TrEMBL;Acc:C0P4A5]	M10
block160	1	259270084	259270695	GRMZM2G154151	-	-	Signal peptidase complex subunit 1 [Source:UniProtKB/TrEMBL;Acc:B6SJA3]	-	0.816888	5	15560926	15561216	GRMZM2G112366	-	-	Signal peptidase complex subunit 1; Uncharacterized protein [Source:UniProtKB/TrEMBL;Acc:B6SIK6]	M1
block160	1	259272795	259276730	GRMZM2G165747	-	-	5-methyltetrahydropteroyltriglutamate-homocysteine methyltransferase [Source:UniProtKB/TrEMBL;Acc:B6UF55]	-	0.831181	5	15564654	15569794	GRMZM2G112149	-	-	Uncharacterized protein [Source:UniProtKB/TrEMBL;Acc:B8A1R8]	M7
block160	1	259280543	259283583	GRMZM2G466385	-	-	-	-	-	5	15573259	15573573	GRMZM5G860582	-	-	-	-
block160	1	259332306	259333961	GRMZM2G176605	-	-	Ankyrin repeat domain-containing protein 50; Uncharacterized protein [Source:UniProtKB/TrEMBL;Acc:B6SWZ3]	M3	0.0272487	5	15583689	15585350	GRMZM2G148721	-	-	-	-
block160	1	259364697	259365302	GRMZM2G169372	-	-	Dehydrin 13 [Source:UniProtKB/TrEMBL;Acc:B6UER8]	M3	-	5	15591020	15591598	AC197122.3_FG010	-	-	-	-
block160	1	259367812	259369851	GRMZM2G169432	-	-	HSP20-like chaperones superfamily protein [Source:Projected from Arabidopsis thaliana (AT3G03773) TAIR;Acc:AT3G03773]	M1	-	5	15606466	15606906	GRMZM2G157394	-	-	-	-
block160	1	259592330	259598330	GRMZM2G092433	-	-	-	-	0.0700706	5	15713867	15718353	GRMZM2G007810	-	-	Uncharacterized protein [Source:UniProtKB/TrEMBL;Acc:C0HEZ5]	-
block160	1	259761364	259782080	GRMZM2G340749	-	-	Uncharacterized protein [Source:UniProtKB/TrEMBL;Acc:C0HHF3]	-	0.516881	5	15720619	15735921	AC197122.3_FG003	-	-	-	M2
block160	1	259837141	259838220	GRMZM2G478568	Hub	-	Nicotianamine synthase 3 [Source:UniProtKB/TrEMBL;Acc:Q8LT22]	M3	-	5	15816819	15818000	GRMZM5G814148	-	-	-	-
block161	###
block161	1	260159070	260160695	GRMZM2G114129	-	-	Putative uncharacterized protein [Source:UniProtKB/TrEMBL;Acc:B6T2B8]	-	-0.399995	5	15617795	15619235	GRMZM5G869564	-	-	Uncharacterized protein [Source:UniProtKB/TrEMBL;Acc:C4J1D5]	-
block161	1	260195858	260198235	AC177897.2_FG002	-	-	SPX (SYG1/Pho81/XPR1) domain-containing protein / zinc finger (C3HC4-type RING finger) protein-related [Source:Projected from Arabidopsis thaliana (AT2G38920) TAIR;Acc:AT2G38920]	-	-	5	15857951	15858319	GRMZM2G439118	-	-	-	-
block161	1	260200904	260204213	GRMZM2G134976	-	-	Uncharacterized protein [Source:UniProtKB/TrEMBL;Acc:B6SX04]	-	0.593892	5	15973727	15976867	AC233885.1_FG001	-	-	Putative uncharacterized protein [Source:UniProtKB/TrEMBL;Acc:B6TWM8]	-
block161	1	260399072	260399746	GRMZM2G353497	-	-	Uncharacterized protein [Source:UniProtKB/TrEMBL;Acc:C0HDU7]	M4	0.902093	5	16139936	16140412	AC233885.1_FG002	-	-	Uncharacterized protein [Source:UniProtKB/TrEMBL;Acc:C0PAZ6]	M4
block161	1	260424198	260427057	GRMZM2G085873	-	YABBY	-	-	-0.176325	5	16146726	16181409	GRMZM2G074124	-	C2C2-YABBY	Uncharacterized protein [Source:UniProtKB/TrEMBL;Acc:B4FY22]	-
block162	###
block162	1	260999230	261017252	GRMZM2G104542	-	-	Uncharacterized protein [Source:UniProtKB/TrEMBL;Acc:C0PHE6]	M6	0.839668	5	13314699	13319715	GRMZM2G122251	-	-	Uncharacterized protein [Source:UniProtKB/TrEMBL;Acc:C0P3B0]	M7
block162	1	261018332	261033262	GRMZM2G104501	-	-	-	-	0.7053	5	13320552	13325539	GRMZM2G122274	-	-	-	-
block162	1	261468412	261471955	GRMZM2G028379	-	-	Uncharacterized protein; p8MTCP1 [Source:UniProtKB/TrEMBL;Acc:B6SYU7]	-	0.522662	5	13404434	13405165	GRMZM2G470671	-	-	p8MTCP1 [Source:UniProtKB/TrEMBL;Acc:B6SJ12]	-
block162	1	261628318	261631242	GRMZM2G075974	-	-	Uncharacterized protein [Source:UniProtKB/TrEMBL;Acc:C0PMJ3]	-	-0.828996	5	13407767	13410835	GRMZM2G170338	Hub	-	Defense-related protein [Source:UniProtKB/TrEMBL;Acc:B6TR53]	M3
block162	1	261677207	261682697	GRMZM2G060070	-	-	Uncharacterized protein [Source:UniProtKB/TrEMBL;Acc:B4FFL5]	-	0.429523	5	13419123	13419416	GRMZM2G170362	-	-	-	-
block162	1	261724145	261726091	GRMZM2G133684	-	-	Uncharacterized protein [Source:UniProtKB/TrEMBL;Acc:B4FCL4]	M3	0.86076	5	13514869	13517636	GRMZM2G164131	-	-	HPP [Source:UniProtKB/TrEMBL;Acc:B6TMS3]	M3
block162	1	261949440	261956717	GRMZM2G388911	-	-	Uncharacterized protein [Source:UniProtKB/TrEMBL;Acc:C0P6Z0]	-	0.945549	5	13291986	13295821	GRMZM2G076676	-	-	Uncharacterized protein [Source:UniProtKB/TrEMBL;Acc:C0P680]	-
block162	1	262266084	262269505	GRMZM2G146965	-	-	Putative uncharacterized protein [Source:UniProtKB/TrEMBL;Acc:B6UHS0]	-	0.953984	5	13265046	13269085	GRMZM2G076524	-	-	Uncharacterized protein [Source:UniProtKB/TrEMBL;Acc:C0HGE9]	-
block162	1	262353903	262358917	GRMZM2G147145	-	-	Uncharacterized protein [Source:UniProtKB/TrEMBL;Acc:B4F8V6]	M6	0.90481	5	13239081	13243227	GRMZM2G076276	-	-	Uncharacterized protein [Source:UniProtKB/TrEMBL;Acc:C0PE35]	-
block162	1	262366938	262373604	GRMZM2G080764	-	-	Uncharacterized protein [Source:UniProtKB/TrEMBL;Acc:B4FMN4]	-	0.416066	5	13198991	13204331	AC213463.3_FG002	-	-	Uncharacterized protein [Source:UniProtKB/TrEMBL;Acc:B4F7S6]	-
block162	1	262515888	262519143	GRMZM2G351304	-	-	-	-	0.985214	5	13153798	13154826	AC213463.3_FG004	-	-	-	-
block162	1	262572553	262573175	AC190498.1_FG007	-	-	-	-	0.657934	5	13149329	13150492	GRMZM5G875999	-	-	Uncharacterized protein [Source:UniProtKB/TrEMBL;Acc:B4FJ43]	M1
block162	1	262676315	262680427	GRMZM2G038217	-	-	Uncharacterized protein [Source:UniProtKB/TrEMBL;Acc:B4G1U7]	-	0.830577	5	13086097	13090816	AC213463.3_FG009	-	-	-	-
block162	1	262785585	262790714	GRMZM2G094698	-	-	-	-	0.873242	5	12932332	12938202	GRMZM5G813092	-	-	Uncharacterized protein [Source:UniProtKB/TrEMBL;Acc:B4FZV4]	-
block162	1	263184502	263187058	GRMZM2G079915	-	-	Uncharacterized protein [Source:UniProtKB/TrEMBL;Acc:B4FAS9]	-	0.583146	5	12656653	12659664	GRMZM2G301208	-	-	Putative uncharacterized protein [Source:UniProtKB/TrEMBL;Acc:B6T4D5]	-
block162	1	263209471	263214410	GRMZM2G079668	-	-	Uncharacterized protein [Source:UniProtKB/TrEMBL;Acc:B8A3D0]	M3	0.744257	5	12591923	12597039	GRMZM2G111475	Hub	-	-	M5
block162	1	263255943	263263112	GRMZM2G097109	-	-	-	-	0.85581	5	12581735	12587447	GRMZM2G412229	-	-	Uncharacterized protein [Source:UniProtKB/TrEMBL;Acc:B4FZ37]	-
block162	1	263266145	263268933	GRMZM2G097164	-	-	Proteasome subunit beta type [Source:UniProtKB/TrEMBL;Acc:C0PFF5]	-	0.936157	5	12576759	12579635	GRMZM2G111566	-	-	Proteasome subunit beta type [Source:UniProtKB/TrEMBL;Acc:B6SIM7]	-
block162	1	263452807	263456294	GRMZM2G704021	-	-	Uncharacterized protein [Source:UniProtKB/TrEMBL;Acc:B4FJC7]	-	0.663969	5	12570424	12573390	GRMZM2G111679	-	-	Uncharacterized protein [Source:UniProtKB/TrEMBL;Acc:B4FW21]	-
block162	1	263506999	263512894	GRMZM2G091964	-	NF-YA	Nuclear transcription factor Y subunit A-1; Uncharacterized protein [Source:UniProtKB/TrEMBL;Acc:B6TAR1]	-	-0.00384426	5	12557919	12558568	GRMZM2G026157	-	NF-YA	-	M5
block162	1	263581470	263585173	GRMZM2G132028	-	-	-	-	0.711122	5	12242440	12260237	GRMZM2G102711	-	-	-	M5
block162	1	263709313	263712141	GRMZM5G856436	-	-	Protein yippee-like [Source:UniProtKB/TrEMBL;Acc:B6T8M4]	M1	0.361607	5	12375782	12378091	GRMZM5G832740	-	-	Protein yippee-like [Source:UniProtKB/TrEMBL;Acc:B6TV04]	-
block162	1	263797559	263799799	GRMZM2G180979	-	C3H	-	-	0.889904	5	12394371	12395819	GRMZM5G845366	-	C3H	Uncharacterized protein [Source:UniProtKB/TrEMBL;Acc:C0HHX7]	M2
block162	1	263806527	263809353	GRMZM2G180982	-	-	Uncharacterized protein [Source:UniProtKB/TrEMBL;Acc:C0PIH5]	-	0.570055	5	12398596	12402712	GRMZM2G300944	-	-	Uncharacterized protein [Source:UniProtKB/TrEMBL;Acc:B4FSP4]	-
block162	1	264008083	264011795	GRMZM2G027797	-	-	Uncharacterized protein [Source:UniProtKB/TrEMBL;Acc:B4FW92]	-	0.926465	5	12408732	12412019	GRMZM2G300945	-	-	Cell division cycle protein cdt2 [Source:UniProtKB/TrEMBL;Acc:B6TYC2]	M1
block162	1	264275245	264290341	GRMZM2G109056	-	-	Lipoxygenase [Source:UniProtKB/TrEMBL;Acc:C0P840]	-	0.319465	5	12285859	12290339	GRMZM2G102760	-	-	Lipoxygenase [Source:UniProtKB/TrEMBL;Acc:A1XCI0]	-
block162	1	264332684	264334898	GRMZM2G009368	-	-	-	M4	-0.193768	5	12279719	12284372	GRMZM2G102754	-	-	Uncharacterized protein [Source:UniProtKB/TrEMBL;Acc:B4FJR5]	-
block163	###
block163	1	264593849	264594019	GRMZM2G036927	-	-	-	-	-	5	12237767	12238173	GRMZM2G102616	-	-	Putative uncharacterized protein [Source:UniProtKB/TrEMBL;Acc:B6TAU5]	M3
block163	1	264657763	264661958	GRMZM2G073668	-	-	Ethylene receptor [Source:UniProtKB/TrEMBL;Acc:Q6JN51]	-	0.522288	5	12231237	12235499	GRMZM2G102601	-	-	Ethylene receptor [Source:UniProtKB/TrEMBL;Acc:Q6JN52]	-
block163	1	264784187	264785693	GRMZM2G002499	-	-	-	-	-0.105362	5	12229316	12229585	GRMZM2G102598	-	-	-	-
block163	1	264804664	264808773	GRMZM5G810275	-	-	Pinin/SDK/memA/ protein conserved region containing protein [Source:UniProtKB/TrEMBL;Acc:B6TFH8]	-	0.972312	5	12224660	12227341	GRMZM2G102475	-	-	Uncharacterized protein [Source:UniProtKB/TrEMBL;Acc:B4FA58]	-
block163	1	265028163	265051965	GRMZM2G044557	-	-	Uncharacterized protein [Source:UniProtKB/TrEMBL;Acc:B7ZXD7]	-	0.845994	5	12044411	12049401	GRMZM2G130927	-	-	Uncharacterized protein [Source:UniProtKB/TrEMBL;Acc:C0P3J7]	-
block163	1	265475431	265500127	GRMZM2G147332	-	-	-	M6	0.972535	5	11950141	11957203	GRMZM2G157172	-	-	Uncharacterized protein [Source:UniProtKB/TrEMBL;Acc:C0P2R4]	M6
block163	1	265513570	265516818	GRMZM2G062045	-	-	-	M1	0.861692	5	11915962	11919547	GRMZM2G157147	-	-	Putative phosphatidylinositol-4-phosphate-5-kinase [Source:UniProtKB/TrEMBL;Acc:Q8SA90]	-
block163	1	265657008	265658279	GRMZM2G469224	-	-	Putative uncharacterized protein Z013I05_12 [Source:UniProtKB/TrEMBL;Acc:Q7XBD6]	-	0.826307	5	11893131	11894981	GRMZM2G090435	-	-	Putative uncharacterized protein Z195D10.15 [Source:UniProtKB/TrEMBL;Acc:Q8SA89]	M1
block163	1	265811335	265812465	AC233950.1_FG002	-	TCP	Transcription factor TEOSINTE BRANCHED 1 [Source:UniProtKB/Swiss-Prot;Acc:Q93WI2]	-	0.858321	5	11858801	11859880	AC190734.2_FG003	-	TCP	Putative teosinte branched2 [Source:UniProtKB/TrEMBL;Acc:Q8SA84]	-
block163	1	265971568	265979143	GRMZM2G704032	-	-	Protein binding protein [Source:UniProtKB/TrEMBL;Acc:B6T9X2]	-	0.114545	5	11830419	11838621	GRMZM2G024690	-	-	Uncharacterized protein [Source:UniProtKB/TrEMBL;Acc:B8A321]	-
block163	1	266160542	266162434	GRMZM2G144744	-	GRAS	DELLA protein DWARF8 [Source:UniProtKB/Swiss-Prot;Acc:Q9ST48]	-	0.831648	5	11793840	11795717	GRMZM2G024973	-	GRAS	Dwarf plant9 [Source:UniProtKB/TrEMBL;Acc:Q06F07]	-
block164	###
block164	1	266975997	266976852	GRMZM2G057374	Hub	-	Peptidyl-prolyl cis-trans isomerase [Source:UniProtKB/TrEMBL;Acc:B6TC76]	M3	0.989443	5	11701267	11702129	GRMZM2G068963	-	-	Peptidyl-prolyl cis-trans isomerase [Source:UniProtKB/TrEMBL;Acc:B6TP21]	M3
block164	1	266979566	266981842	GRMZM2G057394	-	-	ATP-dependent RNA helicase DDX23; Uncharacterized protein [Source:UniProtKB/TrEMBL;Acc:B6UFH0]	-	0.893675	5	11614831	11617035	GRMZM2G123459	-	-	Uncharacterized protein [Source:UniProtKB/TrEMBL;Acc:C0HHR1]	-
block164	1	267016428	267020366	GRMZM2G041770	-	-	-	M2	0.544155	5	11608239	11611741	GRMZM2G162443	-	-	-	M7
block164	1	267057055	267058143	GRMZM2G041818	-	GeBP	GEBP transcription factor [Source:UniProtKB/TrEMBL;Acc:F1DK22]	-	0.555419	5	11602314	11603457	GRMZM2G162405	-	GeBP	Uncharacterized protein [Source:UniProtKB/TrEMBL;Acc:B4FDU6]	-
block164	1	267219441	267219983	GRMZM2G004106	-	-	Chemocyanin [Source:UniProtKB/TrEMBL;Acc:B6UDV3]	-	0.446824	5	11500924	11501429	GRMZM2G177934	-	-	Chemocyanin [Source:UniProtKB/TrEMBL;Acc:B6SNZ1]	-
block164	1	267295059	267295184	GRMZM2G534504	-	-	-	-	-	5	11495431	11497267	GRMZM2G177942	-	-	Pairing protein meu13-like [Source:UniProtKB/TrEMBL;Acc:B6TAH2]	-
block164	1	267393249	267394868	GRMZM2G025648	Hub	-	Uncharacterized protein [Source:UniProtKB/TrEMBL;Acc:B4FGE5]	M3	0.981471	5	11466208	11467251	GRMZM2G089974	-	-	Uncharacterized protein [Source:UniProtKB/TrEMBL;Acc:B4FTC4]	M3
block164	1	267400124	267401871	GRMZM2G100650	-	-	Uncharacterized protein [Source:UniProtKB/TrEMBL;Acc:B4FUM9]	M4	0.784147	5	11401270	11402995	GRMZM2G011098	-	-	Putative uncharacterized protein [Source:UniProtKB/TrEMBL;Acc:B6UBD4]	-
block164	1	267460517	267461994	GRMZM2G144346	-	CO-like	-	M3	0.96647	5	11384175	11385518	GRMZM2G114137	-	CO-like	CCT motif family protein [Source:UniProtKB/TrEMBL;Acc:B6TFB2]	M3
block164	1	267675809	267680703	GRMZM2G010054	-	-	Uncharacterized protein [Source:UniProtKB/TrEMBL;Acc:C0PNL9]	M6	0.98336	5	11098118	11102754	GRMZM2G149406	-	-	Uncharacterized protein [Source:UniProtKB/TrEMBL;Acc:C4J8I0]	M6
block164	1	267862756	267870657	GRMZM2G127652	-	-	-	-	-	5	10962253	10965701	GRMZM2G090190	-	-	Ran BP2/NZF zinc finger-like superfamily protein [Source:Projected from Arabidopsis thaliana (AT1G70650) TAIR;Acc:AT1G70650]	-
block164	1	267922293	267928129	GRMZM2G022859	-	-	Uncharacterized protein [Source:UniProtKB/TrEMBL;Acc:B4FD26]	-	0.531952	5	10941861	10947007	GRMZM2G090172	-	-	Uncharacterized protein [Source:UniProtKB/TrEMBL;Acc:B4FDX9]	-
block164	1	267933633	267936493	GRMZM2G023110	-	-	Atypical receptor-like kinase MARK [Source:UniProtKB/TrEMBL;Acc:Q6Y2W9]	-	0.957021	5	10907969	10910906	GRMZM2G150448	-	-	Atypical receptor-like kinase MARK [Source:UniProtKB/TrEMBL;Acc:B6U2I0]	-
block164	1	267953497	267959575	GRMZM2G023289	-	-	Phosphoglucomutase, cytoplasmic 2 [Source:UniProtKB/Swiss-Prot;Acc:P93805]	-	0.697952	5	10866344	10871981	GRMZM2G109383	-	-	Phosphoglucomutase, cytoplasmic 1 [Source:UniProtKB/Swiss-Prot;Acc:P93804]	-
block164	1	268022292	268032254	GRMZM2G155323	-	-	-	-	0.843596	5	10808116	10810894	GRMZM2G569855	-	-	-	-
block164	1	268218673	268231755	GRMZM2G126019	-	-	Dynamin-related protein 1C; Uncharacterized protein [Source:UniProtKB/TrEMBL;Acc:B6SKP8]	-	0.994585	5	10797289	10804718	GRMZM2G145827	-	-	Uncharacterized protein [Source:UniProtKB/TrEMBL;Acc:C0PHK6]	-
block164	1	268235938	268239304	GRMZM2G126038	-	-	Uncharacterized protein [Source:UniProtKB/TrEMBL;Acc:B8A3M9]	-	0.88731	5	10792106	10795461	GRMZM2G145854	-	-	Uncharacterized protein [Source:UniProtKB/TrEMBL;Acc:B4F8V5]	-
block164	1	268243265	268244266	GRMZM2G126049	-	-	-	-	-0.0650934	5	10718918	10720030	GRMZM2G163217	-	-	-	-
block164	1	268401451	268405664	GRMZM2G127559	-	-	Uncharacterized protein [Source:UniProtKB/TrEMBL;Acc:C0HIA2]	-	0.68463	5	10552803	10555910	GRMZM2G114789	-	-	Uncharacterized protein [Source:UniProtKB/TrEMBL;Acc:B4FFG7]	-
block164	1	268802513	268806241	GRMZM2G137788	-	-	-	-	0.907727	5	10425176	10428708	GRMZM2G158359	-	-	-	-
block164	1	269016277	269022268	GRMZM2G155767	-	Orphans	Histidine kinase [Source:UniProtKB/TrEMBL;Acc:Q2ACB9]	-	0.649278	5	10284079	10290240	GRMZM5G833140	-	Orphans	-	-
block164	1	269089251	269091551	GRMZM2G046849	-	-	Uncharacterized protein [Source:UniProtKB/TrEMBL;Acc:B4G0A9]	-	0.947853	5	10241056	10243333	GRMZM2G152548	-	-	Uncharacterized protein [Source:UniProtKB/TrEMBL;Acc:C0PHM9]	-
block164	1	269147449	269148144	GRMZM2G423423	-	ZF-HD	-	-	0.542761	5	10223509	10224231	GRMZM2G425236	-	ZF-HD	ZF-HD protein dimerisation region containing protein [Source:UniProtKB/TrEMBL;Acc:B6U3R0]	M1
block164	1	269184241	269184615	GRMZM2G059964	-	-	Cortical cell-delineating protein [Source:UniProtKB/TrEMBL;Acc:B6TEM4]	-	-	5	10217388	10217603	GRMZM2G455874	-	-	-	-
block164	1	269364970	269370452	GRMZM2G015073	-	-	-	-	0.855492	5	10095714	10102255	GRMZM2G181002	-	-	-	-
block165	###
block165	1	269708185	269709610	GRMZM2G077147	-	MYB	-	-	0.854855	5	10183391	10184950	GRMZM2G455869	-	MYB	-	-
block165	1	270037347	270037946	GRMZM2G047372	-	-	Uncharacterized protein [Source:UniProtKB/TrEMBL;Acc:C0P6N0]	-	0.649054	5	10004912	10005517	GRMZM2G045690	-	-	Fb27 [Source:UniProtKB/TrEMBL;Acc:B6TGS2]	-
block165	1	270119188	270119712	GRMZM2G107540	-	-	-	M1	0.910485	5	9962392	9962910	GRMZM2G046055	-	-	Histone H2A [Source:UniProtKB/TrEMBL;Acc:B6T543]	M1
block165	1	270191387	270202041	GRMZM2G047038	-	MYB-related	-	-	-	5	9926562	9927233	GRMZM5G897022	-	-	-	-
block165	1	270417084	270422066	GRMZM2G150166	-	-	-	-	0.691712	5	9911207	9918704	GRMZM2G096596	-	-	Adenylyl cyclase-associated protein [Source:UniProtKB/TrEMBL;Acc:B7ZXM2]	-
block165	1	270571337	270572992	GRMZM2G133169	-	GRAS	-	-	0.977244	5	9827649	9829358	GRMZM2G104342	-	GRAS	-	-
block165	1	270624692	270625099	GRMZM2G133183	-	-	-	-	-	5	9812703	9817890	GRMZM2G104316	-	-	Putative uncharacterized protein [Source:UniProtKB/TrEMBL;Acc:B6U150]	-
block165	1	270626409	270627035	GRMZM2G133198	-	-	Putative uncharacterized protein [Source:UniProtKB/TrEMBL;Acc:B6THF9]	-	0.601748	5	9740182	9747566	GRMZM2G380291	-	-	-	-
block165	1	270900658	270903664	GRMZM2G329864	-	-	-	M2	0.873257	5	9720115	9723596	GRMZM2G415791	-	-	-	-
block165	1	270956611	270957129	GRMZM2G162154	-	-	-	-	0.172824	5	9694355	9708249	GRMZM2G145935	-	-	-	-
block165	1	271027656	271031666	GRMZM2G019267	-	-	Uncharacterized protein [Source:UniProtKB/TrEMBL;Acc:B4F9F3]	-	-	5	9632507	9632872	GRMZM2G082368	-	-	-	-
block165	1	271047832	271049227	GRMZM2G019806	-	bHLH	Uncharacterized protein [Source:UniProtKB/TrEMBL;Acc:B4FHG4]	M7	0.786505	5	9627354	9628711	GRMZM2G082343	-	bHLH	Symbiotic ammonium transporter [Source:UniProtKB/TrEMBL;Acc:B6SY64]	-
block165	1	271173510	271180651	GRMZM2G153292	-	-	Tubulin alpha-1 chain [Source:UniProtKB/Swiss-Prot;Acc:P14640]	M3	0.976529	5	9482760	9485253	GRMZM2G152466	-	-	Tubulin alpha-4 chain [Source:UniProtKB/Swiss-Prot;Acc:P33626]	-
block165	1	271251594	271252826	AC211401.4_FG003	-	-	Uncharacterized protein [Source:UniProtKB/TrEMBL;Acc:B4FEL2]	-	0.474247	5	9339878	9341098	GRMZM2G122863	-	-	Uncharacterized protein [Source:UniProtKB/TrEMBL;Acc:B7ZY74]	-
block165	1	271399253	271403616	GRMZM2G017709	-	-	-	-	-0.164033	5	9255331	9257568	GRMZM2G005365	-	-	zinc ion binding [Source:Projected from Arabidopsis thaliana (AT5G65740) TAIR;Acc:AT5G65740]	-
block165	1	272110570	272112238	GRMZM2G092091	-	bHLH	Uncharacterized protein [Source:UniProtKB/TrEMBL;Acc:B4FE10]	-	0.984784	5	9129443	9131009	GRMZM2G385543	-	bHLH	Uncharacterized protein [Source:UniProtKB/TrEMBL;Acc:K7UFE0]	-
block165	1	272340483	272342736	GRMZM2G137891	-	-	Putative uncharacterized protein [Source:UniProtKB/TrEMBL;Acc:B6SR80]	-	0.934559	5	8825092	8832911	GRMZM2G019958	-	-	Uncharacterized protein [Source:UniProtKB/TrEMBL;Acc:C0HFQ0]	M3
block165	1	272415859	272419297	GRMZM2G178261	-	GRF	Growth-regulating factor 1; Uncharacterized protein [Source:UniProtKB/TrEMBL;Acc:B6U8T2]	M1	0.84335	5	8710832	8720665	GRMZM5G853392	-	GRF	Putative uncharacterized protein [Source:UniProtKB/TrEMBL;Acc:B6U5V1]	-
block165	1	272521962	272523581	GRMZM2G089102	Hub	-	-	M4	0.649056	5	8626893	8629426	GRMZM5G839349	-	-	Uncharacterized protein [Source:UniProtKB/TrEMBL;Acc:B7ZX86]	-
block165	1	272642012	272643580	GRMZM2G359217	-	-	-	-	0.957268	5	8623581	8625164	GRMZM2G105822	-	-	Kinetoplast-associated protein [Source:UniProtKB/TrEMBL;Acc:B6SSK5]	-
block165	1	273099395	273102063	GRMZM2G143142	-	-	Putative uncharacterized protein [Source:UniProtKB/TrEMBL;Acc:B6TXY7]	-	0.679998	5	8555663	8557614	GRMZM2G064042	-	-	Putative uncharacterized protein [Source:UniProtKB/TrEMBL;Acc:B6TCX5]	M1
block165	1	273439567	273443591	GRMZM2G108115	-	-	Endoplasmic oxidoreductin-1 [Source:UniProtKB/TrEMBL;Acc:B6T402]	-	-0.22533	5	8510808	8515467	GRMZM2G521844	-	-	Uncharacterized protein [Source:UniProtKB/TrEMBL;Acc:C0PKH8]	-
block165	1	273602359	273607270	GRMZM2G164085	-	-	-	-	0.703264	5	8437782	8442201	GRMZM2G065822	-	-	-	-
block165	1	273633676	273636466	GRMZM2G164088	-	-	Uncharacterized protein [Source:UniProtKB/TrEMBL;Acc:B4FSE0]	-	0.972524	5	8422709	8425227	GRMZM2G065669	-	-	-	-
block165	1	273842906	273849040	GRMZM2G131525	Hub	-	Syntaxin-related protein KNOLLE [Source:UniProtKB/TrEMBL;Acc:B6TK09]	M1	0.990891	5	8341961	8342905	GRMZM2G100478	Hub	-	syntaxin of plants 111 [Source:Projected from Arabidopsis thaliana (AT1G08560) TAIR;Acc:AT1G08560]	M1
block165	1	273846300	273846530	GRMZM2G131522	-	-	-	-	-	5	8279107	8293733	GRMZM2G010801	-	-	methyltransferases [Source:Projected from Arabidopsis thaliana (AT3G28460) TAIR;Acc:AT3G28460]	M3
block165	1	273943717	273953851	GRMZM2G416426	-	-	Putative uncharacterized protein adh1D [Source:UniProtKB/TrEMBL;Acc:Q5GA20]	-	0.955234	5	8185595	8196233	GRMZM2G312738	-	-	-	-
block166	###
block166	1	274948539	274950953	GRMZM2G018487	-	WRKY	Protein WRKY1 [Source:UniProtKB/Swiss-Prot;Acc:Q32SG4]	-	0.861264	5	7879974	7883156	GRMZM2G147880	-	WRKY	Uncharacterized protein [Source:UniProtKB/TrEMBL;Acc:C0PD69]	-
block166	1	275008398	275009276	GRMZM2G322001	-	-	Uncharacterized protein [Source:UniProtKB/TrEMBL;Acc:B4FZ09]	M7	0.340935	5	7871540	7873497	GRMZM2G147862	-	-	-	-
block166	1	275011610	275016473	GRMZM2G018798	-	-	-	M3	0.735679	5	7863236	7870461	GRMZM2G147809	-	-	Protein binding protein [Source:UniProtKB/TrEMBL;Acc:B6U0V7]	-
block166	1	275098718	275100696	GRMZM2G159285	-	-	Uncharacterized protein [Source:UniProtKB/TrEMBL;Acc:B8A2Y3]	-	0.931221	5	7780996	7783044	GRMZM2G077356	-	-	Uncharacterized protein [Source:UniProtKB/TrEMBL;Acc:C0PMW3]	-
block166	1	275151558	275153341	GRMZM2G149775	-	-	Histone H2A [Source:UniProtKB/TrEMBL;Acc:B4FH55]	-	0.680193	5	7732791	7734236	GRMZM2G050833	-	-	Histone H2A [Source:UniProtKB/TrEMBL;Acc:B4FH55]	M1
block166	1	275158049	275161457	GRMZM2G149952	-	-	Uncharacterized protein [Source:UniProtKB/TrEMBL;Acc:C0P6J3]	-	0.33149	5	7710457	7713909	GRMZM2G051270	-	-	Uncharacterized protein [Source:UniProtKB/TrEMBL;Acc:C0PFQ7]	-
block166	1	275452482	275455907	GRMZM2G009895	-	-	Uncharacterized protein [Source:UniProtKB/TrEMBL;Acc:B4FIW7]	-	0.722173	5	7606261	7611016	GRMZM2G147046	-	-	Suppressor/enhancer of lin-12 protein 9; Uncharacterized protein [Source:UniProtKB/TrEMBL;Acc:B4FV79]	-
block166	1	275707316	275708176	GRMZM2G128617	Hub	-	-	M5	0.791055	5	7602569	7603451	GRMZM2G014672	-	-	Transmembrane BAX inhibitor motif-containing protein 4 [Source:UniProtKB/TrEMBL;Acc:B6TZF1]	M5
block166	1	275713774	275717431	GRMZM2G131629	-	-	-	-	0.995686	5	7595319	7597188	GRMZM2G014618	-	-	-	-
block166	1	275759947	275760723	GRMZM2G377131	-	-	Putative uncharacterized protein [Source:UniProtKB/TrEMBL;Acc:B6TNA4]	-	0.701532	5	7582383	7583171	GRMZM2G014441	-	-	Putative uncharacterized protein [Source:UniProtKB/TrEMBL;Acc:B6TJU7]	M1
block166	1	275897232	275900062	GRMZM2G025906	-	-	Uncharacterized protein [Source:UniProtKB/TrEMBL;Acc:B4FI72]	-	-	5	7504922	7505662	GRMZM2G016992	-	-	-	-
block166	1	276041856	276050798	GRMZM2G173852	-	-	Uncharacterized protein [Source:UniProtKB/TrEMBL;Acc:B4FQ05]	M2	0.967572	5	7452263	7467413	GRMZM2G087482	-	-	-	M2
block166	1	276270633	276274457	GRMZM2G009843	-	-	Uncharacterized protein [Source:UniProtKB/TrEMBL;Acc:C0P357]	-	0.901206	5	7287061	7291157	GRMZM2G171987	-	-	ATP binding protein [Source:UniProtKB/TrEMBL;Acc:B6U0K3]	-
block166	1	276282093	276285815	GRMZM2G456690	-	-	-	-	0.766916	5	7280127	7284756	GRMZM2G171998	-	-	-	-
block166	1	276390713	276395024	GRMZM2G017186	-	-	Exhydrolase II [Source:UniProtKB/TrEMBL;Acc:Q9XE93]	-	-0.692886	5	7248698	7251031	GRMZM2G172043	-	-	-	-
block166	1	276397756	276428397	GRMZM2G016671	-	-	Tousled-like kinase 1 [Source:UniProtKB/TrEMBL;Acc:Q6DUC4]	-	0.890263	5	7232160	7247913	GRMZM2G172132	-	-	Uncharacterized protein [Source:UniProtKB/TrEMBL;Acc:C0PF62]	-
block166	1	276606112	276608532	GRMZM2G146000	-	-	Tetratricopeptide repeat (TPR)-like superfamily protein [Source:Projected from Arabidopsis thaliana (AT1G04130) TAIR;Acc:AT1G04130]	-	-0.469263	5	7215087	7217178	AC185628.3_FG010	-	-	-	-
block166	1	276767071	276769727	GRMZM5G815323	-	-	Putative uncharacterized protein [Source:UniProtKB/TrEMBL;Acc:B6TMX4]	-	0.951673	5	7159281	7161366	GRMZM2G129817	-	MYB_related	Uncharacterized protein [Source:UniProtKB/TrEMBL;Acc:B4FHP0]	-
block166	1	277056056	277057147	GRMZM5G843115	-	-	-	-	-	5	7140507	7141366	GRMZM2G129865	-	-	Uncharacterized protein [Source:UniProtKB/TrEMBL;Acc:C4J3X0]	-
block166	1	277059887	277064147	GRMZM2G057935	-	-	Phytochrome [Source:UniProtKB/TrEMBL;Acc:Q6XFQ1]	-	0.719549	5	7130196	7134595	GRMZM2G129889	-	-	Phytochrome [Source:UniProtKB/TrEMBL;Acc:Q6XFQ0]	M7
block167	###
block167	1	276496007	276498480	GRMZM2G099944	-	-	Uncharacterized protein [Source:UniProtKB/TrEMBL;Acc:C0PA67]	-	0.905014	5	5215787	5218294	GRMZM5G853513	-	-	Uncharacterized protein [Source:UniProtKB/TrEMBL;Acc:C0PDB9]	-
block167	1	276500370	276504333	GRMZM2G100084	-	-	-	-	0.37954	5	5232270	5234871	GRMZM2G121460	-	-	-	-
block167	1	276594794	276596540	GRMZM2G145941	-	-	-	-	-	5	5246571	5249330	GRMZM2G130678	-	-	Actin-depolymerizing factor 6; Uncharacterized protein [Source:UniProtKB/TrEMBL;Acc:B4FTP0]	M3
block167	1	276600414	276600797	GRMZM2G446999	-	-	Putative uncharacterized protein [Source:UniProtKB/TrEMBL;Acc:B6SRG4]	M1	0.975856	5	5253783	5254004	GRMZM2G432900	-	-	Putative uncharacterized protein [Source:UniProtKB/TrEMBL;Acc:B6UAS5]	-
block167	1	276601446	276602078	GRMZM2G145950	-	-	Putative uncharacterized protein [Source:UniProtKB/TrEMBL;Acc:B6T0S2]	-	0.989876	5	5254545	5255159	GRMZM2G130625	-	-	Uncharacterized protein [Source:UniProtKB/TrEMBL;Acc:B4FIW3]	-
block168	###
block168	1	277218393	277298621	GRMZM2G032339	-	MIKC	M4 protein; Uncharacterized protein; ZMM4 MADS-box protein [Source:UniProtKB/TrEMBL;Acc:Q84V71]	M1	0.970497	5	6993709	7010168	GRMZM2G553379	-	MADS	Putative MADS-domain transcription factor; Uncharacterized protein [Source:UniProtKB/TrEMBL;Acc:Q84V79]	M1
block168	1	277442411	277443348	GRMZM2G021781	-	-	-	-	0.847929	5	6920714	6921666	GRMZM2G071745	-	-	Cytochrome b5 [Source:UniProtKB/TrEMBL;Acc:B6T8G6]	-
block168	1	277446827	277449817	GRMZM5G826714	-	-	Brittle stalk-2-like protein 3 [Source:UniProtKB/TrEMBL;Acc:A1DZD4]	M7	0.941223	5	6914343	6917211	GRMZM2G071970	-	-	Brittle stalk-2-like protein 4 [Source:UniProtKB/TrEMBL;Acc:A1DZD5]	M7
block168	1	277659684	277669320	GRMZM2G024231	-	-	Protein kinase superfamily protein [Source:Projected from Arabidopsis thaliana (AT1G69220) TAIR;Acc:AT1G69220]	-	-	5	6893073	6893349	GRMZM5G832630	-	-	-	-
block168	1	277806059	277807607	GRMZM2G090422	-	-	Uncharacterized protein [Source:UniProtKB/TrEMBL;Acc:B4FAM6]	M1	0.98134	5	6874333	6875921	GRMZM2G072315	-	-	Uncharacterized protein [Source:UniProtKB/TrEMBL;Acc:C0HFM4]	M1
block168	1	277910932	277913364	GRMZM2G123714	-	-	Glucan endo-1,3-beta-glucosidase 3; Uncharacterized protein [Source:UniProtKB/TrEMBL;Acc:B6TRK2]	M1	0.94938	5	6837009	6844665	GRMZM2G088797	-	-	Glucan endo-1,3-beta-glucosidase 3 [Source:UniProtKB/TrEMBL;Acc:B6SLS3]	-
block168	1	277916282	277919359	GRMZM2G123732	-	-	Uncharacterized protein [Source:UniProtKB/TrEMBL;Acc:B4FJ15]	-	0.808432	5	6827035	6829682	GRMZM2G086497	-	-	Uncharacterized protein [Source:UniProtKB/TrEMBL;Acc:B6T9J0]	-
block168	1	278089442	278093473	GRMZM2G031138	-	-	Uncharacterized protein [Source:UniProtKB/TrEMBL;Acc:C0HIB0]	M3	-0.403127	5	6782408	6784082	GRMZM2G030821	-	-	-	-
block168	1	278197371	278198894	GRMZM2G328500	-	-	UDP-glucose 6-dehydrogenase [Source:UniProtKB/TrEMBL;Acc:B6T9P0]	M7	0.952581	5	6695410	6696852	GRMZM5G862540	-	-	UDP-glucose 6-dehydrogenase [Source:UniProtKB/TrEMBL;Acc:B7ZYX8]	M7
block168	1	278419106	278424449	GRMZM2G074317	-	-	Uncharacterized protein [Source:UniProtKB/TrEMBL;Acc:B4FNB1]	-	-0.0245841	5	6681189	6686547	GRMZM5G858887	-	-	Uncharacterized protein [Source:UniProtKB/TrEMBL;Acc:B4FA13]	-
block168	1	278577338	278581245	GRMZM2G330218	-	-	Uncharacterized protein [Source:UniProtKB/TrEMBL;Acc:B4FH28]	M2	0.767968	5	6618729	6624312	GRMZM2G057623	-	-	-	M2
block168	1	278618456	278619660	GRMZM2G166999	-	-	Uncharacterized protein [Source:UniProtKB/TrEMBL;Acc:C4J2V9]	-	0.941239	5	6581509	6583993	GRMZM2G089696	-	-	Putative uncharacterized protein [Source:UniProtKB/TrEMBL;Acc:B6TA07]	-
block168	1	278671987	278674498	GRMZM2G008072	-	-	-	M1	0.689419	5	6575359	6577757	GRMZM2G089673	-	-	-	M1
block168	1	278690248	278691317	GRMZM2G147596	-	-	-	-	0.80669	5	6552930	6555038	GRMZM2G089556	-	-	Origin recognition complex subunit 5 [Source:UniProtKB/TrEMBL;Acc:B6SPL4]	M1
block168	1	278778384	278780575	GRMZM2G074501	-	bHLH	Uncharacterized protein [Source:UniProtKB/TrEMBL;Acc:B4FZS7]	M1	0.849491	5	6515221	6519360	GRMZM2G009837	-	bHLH	Uncharacterized protein [Source:UniProtKB/TrEMBL;Acc:B4FH23]	-
block168	1	279186583	279189198	GRMZM2G050512	-	Orphans	-	-	0.774663	5	6442554	6444653	GRMZM2G377904	-	Orphans	-	-
block168	1	279224075	279224380	GRMZM2G098822	-	-	-	-	-0.0322163	5	6434269	6438986	GRMZM2G077404	-	-	Arginine N-methyltransferase 2 [Source:UniProtKB/TrEMBL;Acc:B6UHM3]	M1
block168	1	279336168	279336779	GRMZM2G151480	-	-	-	-	-0.520724	5	6388082	6390664	GRMZM2G141940	-	-	Uncharacterized protein [Source:UniProtKB/TrEMBL;Acc:B4FFS2]	-
block168	1	279485281	279490727	GRMZM2G047855	-	-	Casein kinase II subunit alpha-2; Uncharacterized protein [Source:UniProtKB/TrEMBL;Acc:B6TGC0]	-	0.470566	5	6382111	6387016	GRMZM2G141903	-	-	Uncharacterized protein [Source:UniProtKB/TrEMBL;Acc:B4FFH1]	-
block168	1	279541942	279542855	GRMZM2G047759	-	-	-	M1	0.897701	5	6379393	6380181	GRMZM2G141819	-	-	Uncharacterized protein [Source:UniProtKB/TrEMBL;Acc:B4FXQ0]	-
block168	1	279632691	279634474	GRMZM2G047456	-	-	Uncharacterized protein [Source:UniProtKB/TrEMBL;Acc:C0P813]	-	-0.955499	5	6363717	6364954	GRMZM2G176085	Hub	-	Uncharacterized protein [Source:UniProtKB/TrEMBL;Acc:B4FYD8]	M3
block168	1	279637906	279638364	GRMZM2G047422	-	-	-	-	0.308489	5	6339004	6339474	GRMZM2G035248	-	-	Putative uncharacterized protein [Source:UniProtKB/TrEMBL;Acc:B6SZJ2]	-
block168	1	279642609	279643529	GRMZM5G892361	-	-	Uncharacterized protein [Source:UniProtKB/TrEMBL;Acc:C0PG31]	-	0.945068	5	6334022	6334942	GRMZM2G035153	-	-	Uncharacterized protein [Source:UniProtKB/TrEMBL;Acc:B4FJN6]	-
block169	###
block169	1	279745687	279747168	GRMZM2G007399	-	-	-	-	0.821165	5	6382111	6387016	GRMZM2G141903	-	-	Uncharacterized protein [Source:UniProtKB/TrEMBL;Acc:B4FFH1]	-
block169	1	279979723	279980559	GRMZM2G400714	-	C2H2	Uncharacterized protein [Source:UniProtKB/TrEMBL;Acc:C4J8V9]	-	0.977026	5	6321419	6322213	GRMZM2G035103	-	C2H2	-	-
block169	1	280154802	280163735	GRMZM2G156800	-	-	-	-	0.694261	5	6285932	6309405	GRMZM2G034877	-	-	-	-
block169	1	280263276	280272007	GRMZM5G886709	-	-	-	-	0.561022	5	6163808	6173712	GRMZM2G171588	-	-	SWIB/MDM2 domain containing protein [Source:UniProtKB/TrEMBL;Acc:B6SRJ0]	-
block169	1	280284988	280286528	GRMZM2G124540	-	G2-like	DNA binding protein [Source:UniProtKB/TrEMBL;Acc:B6TAS1]	-	0.418708	5	6146518	6148165	GRMZM2G171468	-	G2-like	DNA binding protein [Source:UniProtKB/TrEMBL;Acc:B6UB84]	-
block169	1	280357052	280364459	GRMZM2G138861	-	-	Osmotic stress/ABA-activated protein kinase; Serine/threonine-protein kinase SAPK8; Uncharacterized protein [Source:UniProtKB/TrEMBL;Acc:B6TGM8]	-	0.301444	5	6137844	6144229	GRMZM2G171435	-	-	Uncharacterized protein [Source:UniProtKB/TrEMBL;Acc:B4FAW6]	-
block169	1	280409941	280411056	GRMZM2G108865	-	Dof	-	M1	0.742739	5	6118785	6119924	GRMZM2G084130	-	Dof	-	-
block169	1	280569339	280571358	GRMZM2G107798	-	-	Peptidase/ serine-type peptidase [Source:UniProtKB/TrEMBL;Acc:B6TSU6]	M2	0.243341	5	5929683	5931726	GRMZM2G114557	-	-	Uncharacterized protein [Source:UniProtKB/TrEMBL;Acc:C4JAV3]	-
block170	###
block170	1	280918717	280920276	GRMZM2G376661	-	-	-	-	0.852507	5	5915619	5917154	GRMZM2G033098	-	-	-	M2
block170	1	280922642	280924454	GRMZM5G886220	-	-	-	-	-	5	5907099	5908919	GRMZM2G033198	-	-	Thiol disulfide interchange protein txlA [Source:UniProtKB/TrEMBL;Acc:B6UAV4]	-
block170	1	281042475	281044746	GRMZM2G040030	-	-	Cold acclimation protein COR413-PM1; Uncharacterized protein [Source:UniProtKB/TrEMBL;Acc:Q84LB4]	-	0.822926	5	5807802	5810914	GRMZM2G052423	-	-	Cold acclimation protein COR413-PM1; Uncharacterized protein [Source:UniProtKB/TrEMBL;Acc:B6T495]	-
block170	1	281133100	281133648	AC234157.1_FG003	-	-	-	-	0.841017	5	5802019	5802579	GRMZM2G052467	-	-	Putative uncharacterized protein [Source:UniProtKB/TrEMBL;Acc:B6SPL9]	-
block170	1	281136804	281140569	GRMZM5G843914	-	-	Uncharacterized protein [Source:UniProtKB/TrEMBL;Acc:B4FY34]	M1	0.947806	5	5796956	5800681	GRMZM2G052476	-	-	Uncharacterized protein [Source:UniProtKB/TrEMBL;Acc:C0HGB1]	-
block170	1	281175269	281177006	AC234157.1_FG002	-	-	Uncharacterized protein [Source:UniProtKB/TrEMBL;Acc:B4FR40]	M3	-0.225123	5	5777680	5777892	GRMZM2G137829	-	-	-	-
block170	1	281344324	281344917	GRMZM2G420108	-	-	-	M8	0.490677	5	5755886	5756359	GRMZM2G438400	-	-	-	-
block170	1	281388322	281389449	GRMZM2G477314	-	-	CF9; Uncharacterized protein [Source:UniProtKB/TrEMBL;Acc:B4F8G6]	-	0.136921	5	5643422	5644543	GRMZM2G091487	-	-	Uncharacterized protein [Source:UniProtKB/TrEMBL;Acc:B4FTQ7]	-
block170	1	281401756	281402313	GRMZM2G177046	-	bZIP	Ocs element-binding factor 1 [Source:UniProtKB/TrEMBL;Acc:B6SY61]	M8	-0.0141815	5	5632703	5633200	GRMZM2G386273	-	bZIP	Ocs element-binding factor 1 [Source:UniProtKB/TrEMBL;Acc:B6UHD0]	-
block170	1	281700238	281703668	GRMZM2G028151	-	AP2	Uncharacterized protein [Source:UniProtKB/TrEMBL;Acc:B4FLJ5]	M1	0.957834	5	5627085	5629415	GRMZM2G091527	-	-	-	-
block170	1	281712637	281715674	GRMZM2G028286	-	-	-	-	0.916413	5	5582014	5584778	AC183932.3_FG007	-	-	-	-
block170	1	281730195	281732588	GRMZM2G029314	-	-	Uncharacterized protein [Source:UniProtKB/TrEMBL;Acc:C0PEM5]	-	0.989746	5	5553711	5556121	GRMZM2G050741	-	-	Uncharacterized protein [Source:UniProtKB/TrEMBL;Acc:B4FAN7]	-
block170	1	281776615	281777050	GRMZM2G176876	-	-	-	-	-	5	5492575	5495976	GRMZM2G104789	-	MYB	R2R3MYB-domain protein [Source:UniProtKB/TrEMBL;Acc:Q9SQ96]	-
block171	###
block171	1	281042475	281044746	GRMZM2G040030	-	-	Cold acclimation protein COR413-PM1; Uncharacterized protein [Source:UniProtKB/TrEMBL;Acc:Q84LB4]	-	0.212707	2	237079944	237084971	GRMZM2G378515	-	-	-	-
block171	1	281133100	281133648	AC234157.1_FG003	-	-	-	-	0.810868	2	237122377	237122958	GRMZM2G379575	Hub	-	-	M8
block171	1	281231620	281234139	GRMZM2G085189	-	-	-	-	-	2	237124170	237126492	GRMZM2G083572	-	-	Uncharacterized protein [Source:UniProtKB/TrEMBL;Acc:C0HIX2]	-
block171	1	281344324	281344917	GRMZM2G420108	-	-	-	M8	-0.341675	2	237175489	237175983	GRMZM2G479717	-	-	-	-
block171	1	281468086	281471693	GRMZM2G456186	-	-	-	-	-0.284001	2	237233520	237235003	GRMZM2G042343	-	-	Ribonucleoprotein like protein; Uncharacterized protein [Source:UniProtKB/TrEMBL;Acc:B4FB73]	-
block171	1	281700238	281703668	GRMZM2G028151	-	AP2	Uncharacterized protein [Source:UniProtKB/TrEMBL;Acc:B4FLJ5]	M1	0.84823	2	237250241	237251900	GRMZM2G146688	-	AP2	-	-
block171	1	281712637	281715674	GRMZM2G028286	-	-	-	-	-	2	237253389	237253859	AC212245.3_FG001	-	-	-	-
block171	1	281888240	281894804	GRMZM2G135447	-	HB	Homeobox protein knotted-1-like 8 [Source:UniProtKB/Swiss-Prot;Acc:P56666]	M1	0.959427	2	237298348	237303904	GRMZM2G452178	-	HB	Homeobox protein knotted-1-like 4 [Source:UniProtKB/Swiss-Prot;Acc:P56662]	M1
block171	1	281932532	281934568	GRMZM2G475948	-	-	Lectin-like receptor kinase 7 [Source:UniProtKB/TrEMBL;Acc:B6SWU9]	M3	0.513606	2	237309518	237311623	GRMZM2G452121	-	-	-	-
block171	1	281972183	281978483	GRMZM2G427697	-	-	Uncharacterized protein [Source:UniProtKB/TrEMBL;Acc:B4FL45]	M1	0.742631	2	237437373	237438824	GRMZM5G827174	-	-	-	M4
block172	###
block172	1	281133100	281133648	AC234157.1_FG003	-	-	-	-	0.897957	7	2955029	2955613	GRMZM2G145654	-	-	Putative uncharacterized protein [Source:UniProtKB/TrEMBL;Acc:B6SJH5]	M1
block172	1	281136804	281140569	GRMZM5G843914	-	-	Uncharacterized protein [Source:UniProtKB/TrEMBL;Acc:B4FY34]	M1	0.926833	7	2965248	2970279	GRMZM2G350205	-	-	Uncharacterized protein [Source:UniProtKB/TrEMBL;Acc:C0P9V6]	-
block172	1	281401756	281402313	GRMZM2G177046	-	bZIP	Ocs element-binding factor 1 [Source:UniProtKB/TrEMBL;Acc:B6SY61]	M8	0.0919726	7	3077442	3078086	GRMZM2G438652	-	bZIP	BZIP transcription factor family protein [Source:UniProtKB/TrEMBL;Acc:B6SND7]	M3
block172	1	281468086	281471693	GRMZM2G456186	-	-	-	-	-0.189311	7	3166322	3167789	GRMZM2G006071	-	-	-	-
block172	1	281700238	281703668	GRMZM2G028151	-	AP2	Uncharacterized protein [Source:UniProtKB/TrEMBL;Acc:B4FLJ5]	M1	0.960865	7	3187411	3189306	GRMZM2G008234	-	ERF	Uncharacterized protein [Source:UniProtKB/TrEMBL;Acc:C4JBR6]	M1
block172	1	281888240	281894804	GRMZM2G135447	-	HB	Homeobox protein knotted-1-like 8 [Source:UniProtKB/Swiss-Prot;Acc:P56666]	M1	0.896466	7	3668298	3673767	GRMZM2G028041	-	HB	Homeobox protein rough sheath 1 [Source:UniProtKB/Swiss-Prot;Acc:Q41853]	M1
block172	1	281972183	281978483	GRMZM2G427697	-	-	Uncharacterized protein [Source:UniProtKB/TrEMBL;Acc:B4FL45]	M1	0.959501	7	3895270	3896744	GRMZM2G148831	-	-	Uncharacterized protein [Source:UniProtKB/TrEMBL;Acc:C4J3G4]	M1
block172	1	282473696	282477456	AC235547.1_FG005	-	-	Uncharacterized protein [Source:UniProtKB/TrEMBL;Acc:C4J3G3]	M4	0.0609008	7	4115587	4120410	GRMZM2G426156	-	-	-	-
block173	###
block173	1	285381460	285382620	GRMZM2G115516	-	TCP	Uncharacterized protein [Source:UniProtKB/TrEMBL;Acc:C0PGB1]	M1	0.738876	5	4945687	4946832	GRMZM2G089361	-	TCP	-	M2
block173	1	285599065	285599950	GRMZM5G888196	-	-	Putative uncharacterized protein [Source:UniProtKB/TrEMBL;Acc:B6SNZ7]	-	0.297636	5	4918699	4919541	GRMZM2G089448	-	-	Uncharacterized protein [Source:UniProtKB/TrEMBL;Acc:C0P9T3]	M6
block173	1	285707280	285718416	GRMZM2G704093	-	-	-	M2	0.811859	5	4777784	4787220	AC155496.2_FG009	-	-	-	-
[truncated: 12,875 more rows]
