# Supplementary material for: A systems approach to a spatio-temporal understanding of the drought stress response in maize
Source: Sci Rep. 2017 Jul 26;7:6590. doi: 10.1038/s41598-017-06929-y (PMC5529502; doi:10.1038/s41598-017-06929-y)
Supplement: Supplementary file 12 — Table S11 [file 41598_2017_6929_MOESM12_ESM.xls]

## Sheet: Sheet1
Table_S11_Significant expression changes of syntenic hub genes during development. Genes were considered significant if they changed by at least threefold and fit a linear or exponential regression curve at r2 > 0.65
GeneID	Hub	TFFamily	GeneDescription	ModuleID	Significant results of regression						PCC	GeneID	Hub	TFFamily	GeneDescription	ModuleID	Significant results of regression
					Leaf_C	Leaf_D	Ear_C	Ear_D	Tassel_C	Tassel_D							Leaf_C	Leaf_D	Ear_C	Ear_D	Tassel_C	Tassel_D
GRMZM2G114459	-	-	-	-	-	-	-	-	Yes	-	0.638061	GRMZM5G828278	Hub	-	Uncharacterized protein [Source:UniProtKB/TrEMBL;Acc:K7VI36]	M2	-	Yes	Yes	Yes	Yes	Yes
GRMZM2G113163	-	-	Uncharacterized protein [Source:UniProtKB/TrEMBL;Acc:K7VI20]	M2	-	-	Yes	Yes	-	-	0.830304	GRMZM2G329177	Hub	-	-	M2	-	-	-	Yes	-	-
GRMZM2G137236	Hub	-	Uncharacterized protein [Source:UniProtKB/TrEMBL;Acc:B8A1P7]	M2	-	-	-	Yes	-	-	0.975248	GRMZM2G700148	Hub	-	Uncharacterized protein [Source:UniProtKB/TrEMBL;Acc:K7W3I4]	M2	-	-	-	Yes	-	-
GRMZM2G150408	Hub	-	Uncharacterized protein [Source:UniProtKB/TrEMBL;Acc:C4JAR7]	M1	-	-	-	-	Yes	Yes	0.958541	GRMZM2G172758	-	-	Uncharacterized protein [Source:UniProtKB/TrEMBL;Acc:C0PBT2]	M1	-	-	-	-	Yes	Yes
GRMZM2G028521	-	-	Uncharacterized protein [Source:UniProtKB/TrEMBL;Acc:B4FMP1]	M1	-	-	-	-	-	-	0.471818	GRMZM2G347174	Hub	-	-	M4	-	-	-	-	Yes	Yes
AC149475.2_FG005	Hub	C2H2	Uncharacterized protein [Source:UniProtKB/TrEMBL;Acc:K7WH61]	M2	-	-	-	Yes	Yes	Yes	0.0304609	GRMZM2G401342	-	-	-	-	-	-	-	-	-	-
GRMZM2G063435	Hub	-	Uncharacterized protein [Source:UniProtKB/TrEMBL;Acc:K7VQB0]	M4	Yes	Yes	-	-	Yes	Yes	0.997321	GRMZM2G122816	Hub	-	-	M4	Yes	-	-	-	Yes	Yes
AC233901.1_FG008	-	-	Uncharacterized protein [Source:UniProtKB/TrEMBL;Acc:K7WH77]	-	-	-	-	-	-	-	-0.0188652	GRMZM2G073373	Hub	-	-	M8	Yes	-	-	Yes	-	-
GRMZM2G034243	-	-	Uncharacterized protein [Source:UniProtKB/TrEMBL;Acc:B4FWG2]	-	-	-	-	-	Yes	Yes	0.988548	GRMZM2G075958	Hub	-	Uncharacterized protein [Source:UniProtKB/TrEMBL;Acc:B4FJP7]	M3	-	-	-	-	Yes	Yes
GRMZM2G073373	Hub	-	-	M8	Yes	-	-	Yes	-	-	-0.0752814	GRMZM2G332412	-	-	-	-	-	-	-	-	-	-
AC149829.2_FG002	-	-	Uncharacterized protein [Source:UniProtKB/TrEMBL;Acc:B6T2S1]	-	-	Yes	-	-	-	-	0.547694	GRMZM2G075459	Hub	-	-	M8	Yes	Yes	Yes	Yes	-	-
GRMZM2G178852	Hub	-	Putative uncharacterized protein [Source:UniProtKB/TrEMBL;Acc:B6TX56]	M1	-	-	-	-	-	-	0.824995	GRMZM2G438606	-	-	Uncharacterized protein [Source:UniProtKB/TrEMBL;Acc:B8A1J6]	M1	-	Yes	-	Yes	-	Yes
GRMZM2G002002	Hub	-	-	M2	-	-	-	Yes	Yes	-	0.968151	GRMZM2G113232	-	-	Uncharacterized protein [Source:UniProtKB/TrEMBL;Acc:K7WFZ8]	-	-	-	-	-	-	-
GRMZM2G043470	-	-	Uncharacterized protein [Source:UniProtKB/TrEMBL;Acc:C0HH56]	M1	-	-	-	-	Yes	Yes	0.95463	GRMZM2G478876	Hub	-	Uncharacterized protein [Source:UniProtKB/TrEMBL;Acc:K7VG11]	M1	-	-	-	-	Yes	Yes
GRMZM2G072292	-	-	Uncharacterized protein [Source:UniProtKB/TrEMBL;Acc:C0PF73]	M4	Yes	-	-	Yes	-	Yes	-0.141789	GRMZM2G478876	Hub	-	Uncharacterized protein [Source:UniProtKB/TrEMBL;Acc:K7VG11]	M1	-	-	-	-	Yes	Yes
GRMZM2G011708	-	-	Uncharacterized protein [Source:UniProtKB/TrEMBL;Acc:K7VG03]	-	Yes	-	Yes	-	-	-	0.967376	GRMZM2G116846	Hub	-	Uncharacterized protein [Source:UniProtKB/TrEMBL;Acc:B4FBY8]	M7	Yes	-	Yes	Yes	-	-
GRMZM2G157329	Hub	-	THO complex subunit 4; Uncharacterized protein [Source:UniProtKB/TrEMBL;Acc:B6T346]	M1	-	-	-	-	Yes	-	0.99287	GRMZM2G166780	-	-	Uncharacterized protein [Source:UniProtKB/TrEMBL;Acc:B4FQD9]	-	-	-	-	-	-	-
GRMZM2G042032	Hub	-	Uncharacterized protein [Source:UniProtKB/TrEMBL;Acc:B6TDH3]	M1	-	-	-	-	Yes	Yes	-	GRMZM2G162492	-	-	-	-	-	-	-	-	-	-
GRMZM2G003738	-	-	Cell-linked locus protein; Long cell-linked locus protein [Source:UniProtKB/TrEMBL;Acc:B6SLA1]	M8	-	-	-	-	Yes	-	0.81375	GRMZM5G819965	Hub	-	Long cell-linked locus protein [Source:UniProtKB/TrEMBL;Acc:Q946U8]	M8	-	Yes	Yes	Yes	Yes	Yes
GRMZM2G007922	Hub	-	Uncharacterized protein [Source:UniProtKB/TrEMBL;Acc:K7VZF7]	M6	-	-	-	Yes	-	-	0.951777	GRMZM2G469162	Hub	-	-	M2	-	-	Yes	Yes	-	-
GRMZM2G081322	Hub	-	-	M4	Yes	Yes	-	-	Yes	Yes	0.943271	GRMZM2G323479	-	-	Uncharacterized protein [Source:UniProtKB/TrEMBL;Acc:K7VLN5]	-	-	-	-	-	Yes	Yes
GRMZM2G063055	Hub	-	Uncharacterized protein [Source:UniProtKB/TrEMBL;Acc:B4FQ53]	M7	Yes	-	-	-	-	-	0.99723	GRMZM2G309995	Hub	-	Aspartic acid-rich protein; Uncharacterized protein [Source:UniProtKB/TrEMBL;Acc:B4FSM4]	M7	-	-	-	-	-	Yes
GRMZM2G013652	-	-	Chaperonin; Uncharacterized protein [Source:UniProtKB/TrEMBL;Acc:B4FE30]	M8	-	-	-	Yes	Yes	Yes	0.701374	GRMZM2G073401	Hub	-	Chaperonin [Source:UniProtKB/TrEMBL;Acc:B6TAA7]	M1	Yes	-	-	-	-	Yes
AC233940.1_FG003	-	-	Uncharacterized protein [Source:UniProtKB/TrEMBL;Acc:K7VCZ3]	-	-	-	-	-	-	-	0.225759	GRMZM2G120587	Hub	-	Uncharacterized protein [Source:UniProtKB/TrEMBL;Acc:B8A324]	M3	-	-	-	-	Yes	-
GRMZM2G086210	Hub	-	Uncharacterized protein [Source:UniProtKB/TrEMBL;Acc:B8A2Z8]	M7	Yes	-	Yes	-	-	-	0.95652	GRMZM2G434500	-	-	Uncharacterized protein [Source:UniProtKB/TrEMBL;Acc:C0P7A7]	-	-	-	Yes	-	-	-
GRMZM2G014026	-	-	-	-	-	-	-	-	-	-	-	GRMZM2G479684	Hub	-	Histone H4 [Source:UniProtKB/Swiss-Prot;Acc:P62787]	M1	-	-	-	-	Yes	Yes
GRMZM2G001895	Hub	-	Uncharacterized protein [Source:UniProtKB/TrEMBL;Acc:B4FN71]	M6	-	-	-	Yes	-	-	0.967326	GRMZM2G049288	-	-	Uncharacterized protein [Source:UniProtKB/TrEMBL;Acc:K7VJZ4]	M7	-	-	-	Yes	-	-
GRMZM2G009465	Hub	-	Proline-rich protein; Uncharacterized protein [Source:UniProtKB/TrEMBL;Acc:Q9SBX4]	M7	-	-	Yes	-	-	-	0.763301	GRMZM2G104616	-	-	Proline-rich protein [Source:UniProtKB/TrEMBL;Acc:K7VK24]	M2	-	-	Yes	-	Yes	Yes
GRMZM2G087069	Hub	-	Putative uncharacterized protein [Source:UniProtKB/TrEMBL;Acc:B6SKC3]	M7	-	Yes	Yes	Yes	-	-	0.668055	GRMZM2G385428	-	-	Putative uncharacterized protein [Source:UniProtKB/TrEMBL;Acc:B6TU83]	M7	-	-	-	Yes	-	-
AC212323.4_FG007	-	-	-	-	-	-	-	Yes	Yes	Yes	0.135073	GRMZM2G033489	Hub	-	Uncharacterized protein [Source:UniProtKB/TrEMBL;Acc:B4FYS7]	M1	-	-	-	-	Yes	Yes
GRMZM2G142507	Hub	-	Uncharacterized protein [Source:UniProtKB/TrEMBL;Acc:C0HEE8]	M4	-	-	-	-	Yes	Yes	0.971473	GRMZM5G877077	-	-	Uncharacterized protein [Source:UniProtKB/TrEMBL;Acc:B4G207]	-	-	-	-	-	-	-
GRMZM2G116236	-	-	-	-	-	-	-	-	-	-	-	GRMZM2G174799	Hub	-	Fasciclin-like arabinogalactan protein 7 [Source:UniProtKB/TrEMBL;Acc:B6ST53]	M7	-	-	Yes	Yes	-	-
GRMZM2G083894	-	-	AN15 [Source:UniProtKB/TrEMBL;Acc:A8QZ73]	M3	-	-	Yes	-	-	Yes	0.83661	GRMZM2G441903	Hub	-	Uncharacterized protein [Source:UniProtKB/TrEMBL;Acc:B4FQ77]	M3	-	-	-	-	-	-
GRMZM2G436621	-	-	-	-	-	-	-	-	-	-	-	GRMZM2G441903	Hub	-	Uncharacterized protein [Source:UniProtKB/TrEMBL;Acc:B4FQ77]	M3	-	-	-	-	-	-
GRMZM2G017045	-	-	PGR5; Uncharacterized protein [Source:UniProtKB/TrEMBL;Acc:B6U0M5]	M3	-	-	-	-	Yes	-	0.983805	GRMZM2G121494	Hub	-	Uncharacterized protein [Source:UniProtKB/TrEMBL;Acc:K7U2F2]	M3	-	-	-	-	Yes	Yes
GRMZM2G057608	Hub	-	Uncharacterized protein [Source:UniProtKB/TrEMBL;Acc:B4FSL2]	M1	-	-	-	-	Yes	Yes	0.949638	GRMZM2G084868	-	-	40S ribosomal protein S25-1; Uncharacterized protein [Source:UniProtKB/TrEMBL;Acc:B6SX33]	-	-	-	-	-	Yes	-
GRMZM2G085000	Hub	-	Uncharacterized protein [Source:UniProtKB/TrEMBL;Acc:K7TUU9]	M3	-	-	-	-	-	-	0.78903	GRMZM5G825090	-	-	Glutathione S-transferase, N-terminal domain containing protein; Uncharacterized protein [Source:UniProtKB/TrEMBL;Acc:B4FN60]	-	-	-	-	Yes	-	-
GRMZM2G161263	Hub	-	Putative uncharacterized protein [Source:UniProtKB/TrEMBL;Acc:B6UDD4]	M1	-	-	-	-	-	-	0.0813066	GRMZM2G342655	-	-	-	-	-	-	-	Yes	Yes	-
GRMZM2G110306	-	-	-	M2	-	-	Yes	Yes	-	-	0.915659	GRMZM2G140156	Hub	ARID	Uncharacterized protein [Source:UniProtKB/TrEMBL;Acc:B8A0K8]	M6	-	-	-	Yes	-	-
GRMZM2G067235	-	-	Putative uncharacterized protein [Source:UniProtKB/TrEMBL;Acc:B6SPW2]	-	-	-	-	-	Yes	Yes	0.765822	GRMZM2G359521	Hub	-	-	M1	-	-	-	-	-	Yes
GRMZM2G152552	-	-	Uncharacterized protein [Source:UniProtKB/TrEMBL;Acc:B4FLR4]	-	-	-	-	-	Yes	Yes	0.945053	GRMZM2G166963	Hub	-	60S ribosomal protein L34; Uncharacterized protein [Source:UniProtKB/TrEMBL;Acc:B4FGQ6]	M1	-	-	-	-	Yes	Yes
GRMZM2G152485	-	-	Uncharacterized protein [Source:UniProtKB/TrEMBL;Acc:B4G0B8]	-	-	-	-	-	Yes	Yes	0.474318	GRMZM2G159160	Hub	-	Uncharacterized protein [Source:UniProtKB/TrEMBL;Acc:B4F852]	M3	-	-	-	-	-	-
GRMZM2G002756	Hub	-	ATP-dependent Clp protease adaptor protein ClpS containing protein; Uncharacterized protein [Source:UniProtKB/TrEMBL;Acc:B4FRF7]	M3	-	-	-	-	Yes	Yes	0.971838	GRMZM2G459391	-	-	ATP-dependent Clp protease adaptor protein ClpS containing protein; Uncharacterized protein [Source:UniProtKB/TrEMBL;Acc:B4FRY9]	-	-	-	-	-	-	-
GRMZM2G078097	-	-	-	-	-	Yes	-	-	Yes	Yes	0.734681	GRMZM2G450498	Hub	-	O-succinylhomoserine sulfhydrylase [Source:UniProtKB/TrEMBL;Acc:B6UAU8]	M4	-	Yes	-	-	Yes	Yes
GRMZM2G387341	Hub	-	-	M8	Yes	-	-	Yes	Yes	Yes	0.881122	GRMZM2G412630	-	-	Putative uncharacterized protein [Source:UniProtKB/TrEMBL;Acc:B6SLT4]	M1	Yes	-	-	Yes	Yes	Yes
GRMZM2G004057	Hub	-	Uncharacterized protein [Source:UniProtKB/TrEMBL;Acc:B4FHA3]	M1	-	-	-	-	Yes	-	0.971481	GRMZM2G026216	-	-	Uncharacterized protein [Source:UniProtKB/TrEMBL;Acc:C4J5F8]	-	-	-	-	-	Yes	Yes
GRMZM2G060742	-	-	Citrate transporter family protein [Source:UniProtKB/TrEMBL;Acc:B6SSI8]	M3	-	-	-	-	-	-	0.579757	GRMZM2G347174	Hub	-	-	M4	-	-	-	-	Yes	Yes
GRMZM2G126972	-	-	Uncharacterized protein [Source:UniProtKB/TrEMBL;Acc:B4FDS8]	M10	-	-	Yes	Yes	Yes	Yes	0.974882	GRMZM2G352627	Hub	-	Small heat shock-like protein [Source:UniProtKB/TrEMBL;Acc:B6U8I5]	M10	Yes	-	Yes	Yes	Yes	Yes
GRMZM2G012611	Hub	-	Uncharacterized protein [Source:UniProtKB/TrEMBL;Acc:C4IYG8]	M4	-	-	Yes	Yes	Yes	Yes	0.965587	GRMZM2G075077	-	-	Uncharacterized protein [Source:UniProtKB/TrEMBL;Acc:C0HG96]	-	Yes	-	-	Yes	Yes	Yes
GRMZM2G326677	Hub	-	-	M6	-	-	-	Yes	-	-	0.962611	GRMZM5G865576	-	-	Uncharacterized protein [Source:UniProtKB/TrEMBL;Acc:B4FE00]	M6	-	-	Yes	Yes	-	-
GRMZM2G134957	-	-	Electron transporter/ thiol-disulfide exchange intermediate [Source:UniProtKB/TrEMBL;Acc:B6U0D0]	M1	-	-	-	-	-	-	0.910807	GRMZM2G157456	Hub	-	-	M1	-	-	-	-	-	-
GRMZM2G157456	Hub	-	-	M1	-	-	-	-	-	-	0.807207	GRMZM2G395535	-	-	-	M1	-	-	-	-	-	Yes
GRMZM2G033489	Hub	-	Uncharacterized protein [Source:UniProtKB/TrEMBL;Acc:B4FYS7]	M1	-	-	-	-	Yes	Yes	0.576534	GRMZM2G176235	-	-	Uncharacterized protein [Source:UniProtKB/TrEMBL;Acc:B8A1B3]	M1	-	-	-	-	-	-
GRMZM2G319281	Hub	-	Uncharacterized protein [Source:UniProtKB/TrEMBL;Acc:B4FV27]	M1	-	-	-	-	Yes	Yes	0.831806	GRMZM6G709972	-	-	Uncharacterized protein [Source:UniProtKB/TrEMBL;Acc:C0P9D2]	M1	-	-	Yes	-	-	Yes
GRMZM2G037146	Hub	-	Uncharacterized protein [Source:UniProtKB/TrEMBL;Acc:C0P4A5]	M10	-	Yes	Yes	Yes	Yes	Yes	0.970305	GRMZM2G081822	Hub	-	Uncharacterized protein [Source:UniProtKB/TrEMBL;Acc:C0PCL7]	M10	-	-	Yes	-	Yes	Yes
GRMZM2G478568	Hub	-	Nicotianamine synthase 3 [Source:UniProtKB/TrEMBL;Acc:Q8LT22]	M3	-	-	-	Yes	Yes	Yes	-	GRMZM5G814148	-	-	-	-	-	-	-	-	-	-
GRMZM2G075974	-	-	Uncharacterized protein [Source:UniProtKB/TrEMBL;Acc:C0PMJ3]	-	-	-	-	Yes	Yes	Yes	-0.828996	GRMZM2G170338	Hub	-	Defense-related protein [Source:UniProtKB/TrEMBL;Acc:B6TR53]	M3	-	-	-	-	-	-
GRMZM2G079668	-	-	Uncharacterized protein [Source:UniProtKB/TrEMBL;Acc:B8A3D0]	M3	-	-	-	Yes	-	-	0.744257	GRMZM2G111475	Hub	-	-	M5	-	-	-	Yes	-	-
GRMZM2G057374	Hub	-	Peptidyl-prolyl cis-trans isomerase [Source:UniProtKB/TrEMBL;Acc:B6TC76]	M3	-	-	-	-	Yes	Yes	0.989443	GRMZM2G068963	-	-	Peptidyl-prolyl cis-trans isomerase [Source:UniProtKB/TrEMBL;Acc:B6TP21]	M3	-	-	-	-	Yes	-
GRMZM2G025648	Hub	-	Uncharacterized protein [Source:UniProtKB/TrEMBL;Acc:B4FGE5]	M3	-	-	-	-	-	-	0.981471	GRMZM2G089974	-	-	Uncharacterized protein [Source:UniProtKB/TrEMBL;Acc:B4FTC4]	M3	-	-	-	-	Yes	-
GRMZM2G089102	Hub	-	-	M4	-	-	-	-	Yes	Yes	0.649056	GRMZM5G839349	-	-	Uncharacterized protein [Source:UniProtKB/TrEMBL;Acc:B7ZX86]	-	-	-	-	-	-	Yes
GRMZM2G100478	Hub	-	syntaxin of plants 111 [Source:Projected from Arabidopsis thaliana (AT1G08560) TAIR;Acc:AT1G08560]	M1	-	-	-	-	Yes	Yes	0.990891	GRMZM2G131525	Hub	-	Syntaxin-related protein KNOLLE [Source:UniProtKB/TrEMBL;Acc:B6TK09]	M1	-	-	-	-	Yes	Yes
GRMZM2G014672	-	-	Transmembrane BAX inhibitor motif-containing protein 4 [Source:UniProtKB/TrEMBL;Acc:B6TZF1]	M5	-	-	Yes	Yes	-	-	0.791055	GRMZM2G128617	Hub	-	-	M5	-	-	-	Yes	Yes	Yes
GRMZM2G047456	-	-	Uncharacterized protein [Source:UniProtKB/TrEMBL;Acc:C0P813]	-	-	-	-	-	Yes	Yes	-0.955499	GRMZM2G176085	Hub	-	Uncharacterized protein [Source:UniProtKB/TrEMBL;Acc:B4FYD8]	M3	-	-	-	-	Yes	Yes
AC234157.1_FG003	-	-	-	-	-	-	Yes	-	-	-	0.810868	GRMZM2G379575	Hub	-	-	M8	-	-	Yes	Yes	-	Yes
GRMZM2G115357	Hub	-	IAA24-auxin-responsive Aux/IAA family member [Source:UniProtKB/TrEMBL;Acc:B6SJA9]	M8	-	-	Yes	Yes	-	-	0.107783	GRMZM5G809195	-	-	IAA14-auxin-responsive Aux/IAA family member [Source:UniProtKB/TrEMBL;Acc:B6T1F6]	M4	-	-	Yes	Yes	Yes	Yes
GRMZM2G013342	Hub	-	Photosystem I reaction center subunit II; Uncharacterized protein [Source:UniProtKB/TrEMBL;Acc:B4FAW3]	M3	-	-	-	-	-	-	0.987327	GRMZM2G024150	-	-	Photosystem I reaction center subunit II [Source:UniProtKB/TrEMBL;Acc:B6SKI1]	M3	-	-	Yes	-	Yes	-
GRMZM2G092663	-	-	Uncharacterized protein [Source:UniProtKB/TrEMBL;Acc:C0PCQ6]	-	-	-	-	-	-	-	0.926778	GRMZM2G168149	Hub	-	40S ribosomal protein S2 [Source:UniProtKB/TrEMBL;Acc:B6TNR8]	M1	-	-	-	-	Yes	Yes
GRMZM2G129015	Hub	-	40S ribosomal protein S26 [Source:UniProtKB/TrEMBL;Acc:B6SIP4]	M1	-	-	-	-	Yes	-	0.973924	GRMZM5G899149	-	-	40S ribosomal protein S26; Uncharacterized protein [Source:UniProtKB/TrEMBL;Acc:B4FEE7]	M1	-	-	-	-	Yes	-
GRMZM2G457467	Hub	-	-	M2	-	-	-	Yes	-	-	0.945585	GRMZM2G458266	-	-	Uncharacterized protein [Source:UniProtKB/TrEMBL;Acc:B8A0J7]	M2	-	-	Yes	Yes	Yes	Yes
GRMZM2G045921	-	-	Structural constituent of ribosome; Uncharacterized protein [Source:UniProtKB/TrEMBL;Acc:B6SIL2]	-	-	-	-	-	-	-	0.936959	GRMZM2G085336	Hub	-	Uncharacterized protein [Source:UniProtKB/TrEMBL;Acc:C0P4G6]	M1	-	-	-	-	-	-
GRMZM2G121843	Hub	-	Putative uncharacterized protein [Source:UniProtKB/TrEMBL;Acc:B6T866]	M1	-	-	-	-	-	Yes	0.958696	GRMZM2G405185	-	-	-	-	-	-	-	-	-	-
GRMZM2G120421	-	-	Putative uncharacterized protein [Source:UniProtKB/TrEMBL;Acc:B6UB34]	-	-	Yes	-	-	Yes	Yes	0.7144	GRMZM2G121663	Hub	-	-	M7	-	-	-	-	-	-
GRMZM2G100524	Hub	-	Uncharacterized protein [Source:UniProtKB/TrEMBL;Acc:C0P5Z8]	M7	-	-	-	-	-	-	0.555568	GRMZM2G127309	-	-	Uncharacterized protein [Source:UniProtKB/TrEMBL;Acc:B4FFK5]	-	-	-	-	-	Yes	Yes
GRMZM2G035017	-	-	40S ribosomal protein S4; Ribsomal protein S4; Uncharacterized protein [Source:UniProtKB/TrEMBL;Acc:O22453]	-	-	-	-	-	Yes	Yes	0.952267	GRMZM2G125271	Hub	-	40S ribosomal protein S4 [Source:UniProtKB/Swiss-Prot;Acc:O22424]	M1	-	-	-	-	Yes	Yes
GRMZM2G025227	Hub	-	-	M1	-	-	-	-	Yes	Yes	0.750621	GRMZM2G704150	-	-	Putative uncharacterized protein [Source:UniProtKB/TrEMBL;Acc:B6TME6]	-	-	-	-	-	-	-
GRMZM2G123901	Hub	-	B-cell receptor-associated protein 31-like containing protein [Source:UniProtKB/TrEMBL;Acc:B6U1I6]	M1	-	-	-	-	Yes	Yes	0.94898	GRMZM2G159950	-	-	Uncharacterized protein [Source:UniProtKB/TrEMBL;Acc:B4FJ95]	-	Yes	-	-	-	Yes	Yes
GRMZM2G088320	Hub	-	Uncharacterized protein [Source:UniProtKB/TrEMBL;Acc:K7TLU5]	M3	-	-	-	-	Yes	Yes	0.0288747	GRMZM2G415955	-	-	Uncharacterized protein [Source:UniProtKB/TrEMBL;Acc:K7V1U3]	-	-	-	Yes	Yes	-	-
GRMZM2G031278	Hub	-	Uncharacterized protein [Source:UniProtKB/TrEMBL;Acc:K7UC54]	M4	-	Yes	-	-	Yes	Yes	-0.616184	GRMZM2G374629	-	-	Uncharacterized protein [Source:UniProtKB/TrEMBL;Acc:K7UPM9]	-	-	-	-	-	Yes	-
GRMZM2G181258	Hub	-	Thioredoxin M-type, chloroplastic [Source:UniProtKB/Swiss-Prot;Acc:Q41864]	M3	-	-	-	-	Yes	Yes	0.996824	GRMZM2G358009	Hub	-	-	M3	-	-	-	-	Yes	Yes
GRMZM2G149153	Hub	-	Uncharacterized protein [Source:UniProtKB/TrEMBL;Acc:K7U0V1]	M6	-	-	-	Yes	-	-	0.859612	GRMZM5G812144	-	-	Uncharacterized protein [Source:UniProtKB/TrEMBL;Acc:B4FIF2]	-	-	-	-	-	-	-
GRMZM2G020054	Hub	ERF	Putative AP2/EREBP transcription factor superfamily protein [Source:UniProtKB/TrEMBL;Acc:K7TL41]	M8	-	-	-	-	-	Yes	0.660137	GRMZM2G089995	-	ERF	Ethylene-responsive transcription factor 4; Putative AP2/EREBP transcription factor superfamily protein [Source:UniProtKB/TrEMBL;Acc:B6TYT8]	-	-	-	Yes	Yes	-	-
GRMZM2G020054	Hub	ERF	Putative AP2/EREBP transcription factor superfamily protein [Source:UniProtKB/TrEMBL;Acc:K7TL41]	M8	-	-	-	-	-	Yes	0.160147	GRMZM2G068967	-	ERF	Uncharacterized protein [Source:UniProtKB/TrEMBL;Acc:C4J4G2]	-	-	-	Yes	Yes	Yes	Yes
GRMZM2G091118	-	-	-	-	-	-	-	Yes	Yes	Yes	0.00556716	GRMZM2G119783	Hub	-	Xyloglucan endo-transglycosylase/hydrolase [Source:UniProtKB/TrEMBL;Acc:K7UET3]	M7	-	-	Yes	-	-	-
GRMZM2G020054	Hub	ERF	Putative AP2/EREBP transcription factor superfamily protein [Source:UniProtKB/TrEMBL;Acc:K7TL41]	M8	-	-	-	-	-	Yes	0.346864	GRMZM2G438202	-	ERF	Putative AP2/EREBP transcription factor superfamily protein [Source:UniProtKB/TrEMBL;Acc:K7TSB0]	M3	-	-	Yes	Yes	-	-
GRMZM2G091303	-	-	Uncharacterized protein [Source:UniProtKB/TrEMBL;Acc:K7TW38]	-	-	-	-	-	-	-	0.102202	GRMZM2G119783	Hub	-	Xyloglucan endo-transglycosylase/hydrolase [Source:UniProtKB/TrEMBL;Acc:K7UET3]	M7	-	-	Yes	-	-	-
GRMZM2G059445	Hub	-	Uncharacterized protein [Source:UniProtKB/TrEMBL;Acc:K7TT85]	M4	-	-	-	-	Yes	Yes	0.929455	GRMZM2G171229	-	-	Choline-phosphate cytidylyltransferase B [Source:UniProtKB/TrEMBL;Acc:K7UFI0]	M4	-	-	-	-	Yes	Yes
GRMZM2G127455	-	-	-	-	-	-	-	-	-	-	-	GRMZM2G171781	Hub	MYB	Putative MYB DNA-binding domain superfamily protein [Source:UniProtKB/TrEMBL;Acc:K7VXN6]	M7	-	-	-	-	-	-
GRMZM2G015605	-	-	NaCl stress protein1; Uncharacterized protein [Source:UniProtKB/TrEMBL;Acc:C0HIJ6]	-	-	-	Yes	Yes	-	Yes	0.688946	GRMZM2G099984	Hub	-	Hydrophobic protein LTI6B [Source:UniProtKB/TrEMBL;Acc:B6SSC7]	M3	-	-	-	-	-	-
GRMZM2G017419	Hub	-	Putative thioredoxin superfamily protein [Source:UniProtKB/TrEMBL;Acc:K7TMN2]	M3	-	-	-	-	-	-	0.974035	GRMZM2G025954	Hub	-	Putative thioredoxin superfamily protein; Uncharacterized protein [Source:UniProtKB/TrEMBL;Acc:B4FB80]	M3	-	-	-	-	-	-
GRMZM2G019056	Hub	-	Drought-induced protein 1 [Source:UniProtKB/TrEMBL;Acc:B6SRA6]	M3	-	-	-	-	Yes	Yes	-	GRMZM2G084286	-	-	-	-	-	-	-	-	-	-
GRMZM2G022347	-	-	Uncharacterized protein [Source:UniProtKB/TrEMBL;Acc:B4FKQ2]	-	-	Yes	-	-	Yes	Yes	0.992275	GRMZM2G317406	Hub	-	Pollen-specific protein C13 [Source:UniProtKB/Swiss-Prot;Acc:P33050]	M4	Yes	-	-	-	Yes	Yes
GRMZM2G021725	Hub	-	Uncharacterized protein [Source:UniProtKB/TrEMBL;Acc:K7TSZ6]	M4	-	Yes	-	-	Yes	Yes	-0.0459184	GRMZM2G395267	-	-	-	-	-	-	-	-	-	-
GRMZM2G055279	Hub	-	Copper transporter 1 [Source:UniProtKB/TrEMBL;Acc:B6TTV1]	M7	-	-	-	-	-	-	-	GRMZM2G139399	-	-	-	-	-	-	-	-	-	-
GRMZM2G043737	Hub	-	Uncharacterized protein [Source:UniProtKB/TrEMBL;Acc:C0PPH1]	M1	-	-	-	-	Yes	Yes	0.98155	GRMZM2G050925	-	-	Uncharacterized protein [Source:UniProtKB/TrEMBL;Acc:C0PH28]	-	-	-	-	-	Yes	Yes
GRMZM2G039723	-	-	Uncharacterized protein [Source:UniProtKB/TrEMBL;Acc:K7TPR8]	-	-	-	-	-	-	-	0.663364	GRMZM2G337113	Hub	-	Glyceraldehyde-3-phosphate dehydrogenase A, chloroplastic [Source:UniProtKB/Swiss-Prot;Acc:P09315]	M3	-	-	Yes	-	Yes	-
GRMZM2G047143	Hub	-	Mitotic spindle checkpoint protein MAD2 [Source:UniProtKB/Swiss-Prot;Acc:Q9XFH3]	M1	-	-	-	-	Yes	Yes	0.927118	GRMZM2G112072	-	-	Putative uncharacterized protein [Source:UniProtKB/TrEMBL;Acc:B6TXJ9]	M1	-	-	Yes	-	Yes	Yes
AC233888.1_FG002	-	C2C2-CO-like	Uncharacterized protein [Source:UniProtKB/TrEMBL;Acc:K7UJZ2]	M3	-	-	-	-	Yes	Yes	0.985003	GRMZM2G095598	Hub	CO-like	-	M3	-	-	Yes	-	Yes	Yes
GRMZM2G083253	Hub	-	60S ribosomal protein L23a; Uncharacterized protein [Source:UniProtKB/TrEMBL;Acc:B4FKI3]	M1	-	-	-	-	Yes	Yes	0.932486	GRMZM2G124411	-	-	60S ribosomal protein L23a; 60S ribosomal protein L23a isoform 1; 60S ribosomal protein L23a isoform 2; 60S ribosomal protein L23a isoform 3; 60S ribosomal protein L23a isoform 4; Uncharacterized protein [Source:UniProtKB/TrEMBL;Acc:B4FF02]	-	-	-	-	-	-	-
GRMZM2G166985	Hub	-	Small nuclear ribonucleoprotein Sm D2; Small nuclear ribonucleoprotein Sm D2 isoform 1; Small nuclear ribonucleoprotein Sm D2 isoform 2; Uncharacterized protein [Source:UniProtKB/TrEMBL;Acc:B4FDT9]	M1	-	-	-	-	Yes	Yes	0.98409	GRMZM2G171372	Hub	-	Uncharacterized protein [Source:UniProtKB/TrEMBL;Acc:B4FFH9]	M1	-	-	-	-	Yes	Yes
GRMZM2G177866	-	-	Uncharacterized protein [Source:UniProtKB/TrEMBL;Acc:C0P400]	M7	Yes	-	Yes	Yes	-	-	0.96091	GRMZM2G363820	Hub	-	Uncharacterized protein [Source:UniProtKB/TrEMBL;Acc:B6SJL3]	M7	-	-	Yes	-	-	Yes
GRMZM2G026558	Hub	-	-	M1	Yes	-	-	-	Yes	Yes	0.995015	GRMZM2G465208	Hub	-	Uncharacterized protein [Source:UniProtKB/TrEMBL;Acc:K7UKE9]	M1	Yes	Yes	-	-	Yes	Yes
GRMZM2G024887	Hub	-	Putative LIM-type zinc finger domain family protein; Uncharacterized protein [Source:UniProtKB/TrEMBL;Acc:B4FPL8]	M4	-	-	-	-	Yes	Yes	0.996654	GRMZM2G153268	Hub	-	Uncharacterized protein [Source:UniProtKB/TrEMBL;Acc:B4FIB6]	M4	Yes	-	-	-	Yes	Yes
GRMZM2G157252	-	-	Uncharacterized protein [Source:UniProtKB/TrEMBL;Acc:K7TYN5]	M1	-	-	-	-	Yes	Yes	0.995715	GRMZM2G465208	Hub	-	Uncharacterized protein [Source:UniProtKB/TrEMBL;Acc:K7UKE9]	M1	Yes	Yes	-	-	Yes	Yes
GRMZM2G024887	Hub	-	Putative LIM-type zinc finger domain family protein; Uncharacterized protein [Source:UniProtKB/TrEMBL;Acc:B4FPL8]	M4	-	-	-	-	Yes	Yes	0.98536	GRMZM2G134752	-	-	Putative LIM-type zinc finger domain family protein; Uncharacterized protein [Source:UniProtKB/TrEMBL;Acc:C0P2G9]	-	-	-	-	-	Yes	Yes
GRMZM2G024887	Hub	-	Putative LIM-type zinc finger domain family protein; Uncharacterized protein [Source:UniProtKB/TrEMBL;Acc:B4FPL8]	M4	-	-	-	-	Yes	Yes	0.935821	GRMZM2G170034	Hub	-	LIM transcription factor; Uncharacterized protein [Source:UniProtKB/TrEMBL;Acc:C0HGQ0]	M4	-	-	Yes	Yes	Yes	Yes
GRMZM2G054591	-	-	Uncharacterized protein [Source:UniProtKB/TrEMBL;Acc:K7U5H2]	M3	-	-	-	-	Yes	Yes	0.972579	GRMZM2G109244	Hub	-	subunit NDH-M of NAD(P)H:plastoquinone dehydrogenase complex [Source:Projected from Arabidopsis thaliana (AT4G37925) TAIR;Acc:AT4G37925]	M3	-	-	-	-	Yes	Yes
GRMZM2G059689	Hub	-	-	M4	-	-	-	Yes	Yes	Yes	-	GRMZM2G387395	-	-	-	-	-	-	-	-	-	-
GRMZM2G084195	Hub	-	Histone H4 [Source:UniProtKB/Swiss-Prot;Acc:P62787]	M1	-	-	-	Yes	Yes	Yes	0.972863	GRMZM2G149178	-	-	Histone H4 [Source:UniProtKB/Swiss-Prot;Acc:P62787]	M1	Yes	-	-	Yes	Yes	Yes
GRMZM2G318956	-	-	Uncharacterized protein [Source:UniProtKB/TrEMBL;Acc:C0HGC7]	-	-	-	-	-	-	Yes	0.94147	GRMZM5G836567	Hub	-	Uncharacterized protein [Source:UniProtKB/TrEMBL;Acc:K7TRP2]	M2	-	-	Yes	Yes	-	-
GRMZM2G129261	-	C2H2	INDETERMINATE-related protein 9; Uncharacterized protein [Source:UniProtKB/TrEMBL;Acc:Q5UDB6]	-	-	-	-	-	Yes	Yes	0.553887	GRMZM5G884137	Hub	C2H2	Uncharacterized protein [Source:UniProtKB/TrEMBL;Acc:C0HFE4]	M3	-	-	-	Yes	Yes	Yes
GRMZM2G090595	-	C2H2	Uncharacterized protein [Source:UniProtKB/TrEMBL;Acc:B4FXG2]	M3	-	-	-	-	Yes	Yes	0.808999	GRMZM5G884137	Hub	C2H2	Uncharacterized protein [Source:UniProtKB/TrEMBL;Acc:C0HFE4]	M3	-	-	-	Yes	Yes	Yes
GRMZM2G112100	Hub	-	Putative subtilase family protein [Source:UniProtKB/TrEMBL;Acc:K7TRW1]	M4	-	Yes	-	-	Yes	Yes	-0.028074	GRMZM2G163110	-	-	-	-	-	-	-	-	-	Yes
GRMZM2G031586	-	-	Uncharacterized protein [Source:UniProtKB/TrEMBL;Acc:B4FS58]	-	-	-	-	-	-	-	0.947626	GRMZM2G049487	Hub	-	Putative uncharacterized protein [Source:UniProtKB/TrEMBL;Acc:B6TGV4]	M1	-	-	-	-	Yes	Yes
GRMZM2G017474	-	-	Uncharacterized protein [Source:UniProtKB/TrEMBL;Acc:K7TWR6]	-	Yes	Yes	Yes	Yes	Yes	Yes	0.812282	GRMZM2G106511	Hub	-	Uncharacterized protein; Wound-induced protein [Source:UniProtKB/TrEMBL;Acc:B6SK47]	M8	-	-	Yes	Yes	Yes	-
GRMZM2G004305	-	-	2-Sep [Source:UniProtKB/TrEMBL;Acc:B6SZI9]	-	-	-	-	-	-	-	0.896726	GRMZM2G136960	Hub	-	2-Sep [Source:UniProtKB/TrEMBL;Acc:K7U775]	M3	-	-	Yes	Yes	Yes	Yes
GRMZM2G086920	Hub	Tify	Uncharacterized protein [Source:UniProtKB/TrEMBL;Acc:C4IZT6]	M1	-	-	-	-	Yes	Yes	0.927224	GRMZM2G143402	-	Tify	Putative tify domain/CCT motif transcription factor family protein isoform 1; Putative tify domain/CCT motif transcription factor family protein isoform 2; ZIM motif family protein [Source:UniProtKB/TrEMBL;Acc:B6T3R7]	-	-	-	-	-	-	-
GRMZM2G017654	Hub	-	Uncharacterized protein [Source:UniProtKB/TrEMBL;Acc:B4FYZ7]	M6	-	-	-	Yes	-	-	0.907009	GRMZM2G084586	-	-	Uncharacterized protein [Source:UniProtKB/TrEMBL;Acc:K7U7L7]	-	-	-	-	-	-	-
GRMZM2G071034	Hub	C3H	Uncharacterized protein; Zinc finger C-x8-C-x5-C-x3-H type family protein [Source:UniProtKB/TrEMBL;Acc:B4FB09]	M1	-	-	-	-	Yes	Yes	0.967871	GRMZM2G124476	-	C3H	Uncharacterized protein; Zinc finger C-x8-C-x5-C-x3-H type family protein [Source:UniProtKB/TrEMBL;Acc:B4F7X6]	-	-	-	-	-	Yes	-
GRMZM2G010257	Hub	-	60S acidic ribosomal protein P2A; Uncharacterized protein [Source:UniProtKB/TrEMBL;Acc:B6SIT5]	M1	-	-	-	-	Yes	Yes	0.980444	GRMZM2G075630	-	-	60S acidic ribosomal protein P2A; Acidic ribosomal protein P2a-4; Uncharacterized protein [Source:UniProtKB/TrEMBL;Acc:B4FVI4]	-	-	-	-	-	Yes	Yes
GRMZM2G436199	Hub	-	Uncharacterized protein [Source:UniProtKB/TrEMBL;Acc:B4FZA9]	M3	-	-	-	-	-	-	0.929347	GRMZM5G892522	-	-	Putative thioredoxin superfamily protein; Thioredoxin X [Source:UniProtKB/TrEMBL;Acc:B6SNA1]	-	-	-	-	Yes	-	-
GRMZM2G160683	Hub	-	-	M7	-	-	-	-	-	Yes	0.992487	GRMZM2G406588	-	-	Uncharacterized protein [Source:UniProtKB/TrEMBL;Acc:B6T1Q6]	-	-	-	-	Yes	-	Yes
GRMZM2G162529	Hub	-	Phosphoribulokinase [Source:UniProtKB/TrEMBL;Acc:B4FQ59]	M3	-	-	-	-	Yes	Yes	0.895193	GRMZM2G463280	Hub	-	Phosphoribulokinase [Source:UniProtKB/TrEMBL;Acc:B6SZP7]	M3	-	-	Yes	-	-	-
GRMZM2G059689	Hub	-	-	M4	-	-	-	Yes	Yes	Yes	-0.484983	GRMZM2G413829	-	-	-	M1	-	-	-	-	Yes	-
GRMZM2G086210	Hub	-	Uncharacterized protein [Source:UniProtKB/TrEMBL;Acc:B8A2Z8]	M7	Yes	-	Yes	-	-	-	0.695847	GRMZM2G166906	-	-	Uncharacterized protein [Source:UniProtKB/TrEMBL;Acc:C0PBY9]	M7	-	-	-	-	-	-
GRMZM2G171852	Hub	Dof	Putative uncharacterized protein [Source:UniProtKB/TrEMBL;Acc:B6SPI7]	M1	-	-	-	-	Yes	Yes	0.880291	GRMZM6G303298	-	-	-	-	-	-	-	-	-	-
GRMZM2G071327	Hub	-	Actin-depolymerizing factor [Source:UniProtKB/TrEMBL;Acc:B6U422]	M4	Yes	-	-	-	Yes	Yes	0.992353	GRMZM2G463471	Hub	-	Actin-depolymerizing factor; Uncharacterized protein [Source:UniProtKB/TrEMBL;Acc:C4JA16]	M4	-	-	-	Yes	Yes	Yes
GRMZM2G153268	Hub	-	Uncharacterized protein [Source:UniProtKB/TrEMBL;Acc:B4FIB6]	M4	Yes	-	-	-	Yes	Yes	0.928166	GRMZM2G170034	Hub	-	LIM transcription factor; Uncharacterized protein [Source:UniProtKB/TrEMBL;Acc:C0HGQ0]	M4	-	-	Yes	Yes	Yes	Yes
GRMZM2G078279	Hub	-	Putative uncharacterized protein [Source:UniProtKB/TrEMBL;Acc:B6SQR4]	M1	-	-	-	-	Yes	Yes	0.552399	GRMZM2G169967	-	-	Beta-expansin 3 [Source:UniProtKB/TrEMBL;Acc:B6TT10]	M10	-	-	Yes	-	Yes	Yes
GRMZM2G026656	-	-	Uncharacterized protein [Source:UniProtKB/TrEMBL;Acc:B4FEJ0]	-	-	-	-	-	-	-	-0.505635	GRMZM2G139803	Hub	-	Ferredoxin-thioredoxin reductase, variable chain [Source:UniProtKB/Swiss-Prot;Acc:P80680]	M3	-	-	Yes	-	Yes	Yes
GRMZM2G134752	-	-	Putative LIM-type zinc finger domain family protein; Uncharacterized protein [Source:UniProtKB/TrEMBL;Acc:C0P2G9]	-	-	-	-	-	Yes	Yes	0.973518	GRMZM2G153268	Hub	-	Uncharacterized protein [Source:UniProtKB/TrEMBL;Acc:B4FIB6]	M4	Yes	-	-	-	Yes	Yes
GRMZM2G026558	Hub	-	-	M1	Yes	-	-	-	Yes	Yes	0.997213	GRMZM2G157252	-	-	Uncharacterized protein [Source:UniProtKB/TrEMBL;Acc:K7TYN5]	M1	-	-	-	-	Yes	Yes
GRMZM2G051491	Hub	-	-	M4	-	-	-	Yes	Yes	Yes	0.985384	GRMZM2G060732	-	-	Esterase PIR7A [Source:UniProtKB/TrEMBL;Acc:B6U8R6]	-	-	-	-	Yes	Yes	Yes
GRMZM2G056546	-	-	-	-	-	-	-	-	Yes	-	0.782844	GRMZM2G354558	Hub	-	Omega-3 fatty acid desaturase [Source:UniProtKB/TrEMBL;Acc:B6TJJ0]	M4	Yes	-	-	Yes	Yes	Yes
GRMZM2G146267	Hub	-	-	M2	-	-	-	Yes	-	-	0.98215	GRMZM2G400238	Hub	-	Uncharacterized protein [Source:UniProtKB/TrEMBL;Acc:C0HH93]	M6	-	-	-	Yes	-	-
GRMZM2G016066	Hub	-	Photosystem I reaction center subunit IV A [Source:UniProtKB/TrEMBL;Acc:B6TH55]	M3	-	-	-	-	-	-	0.992707	GRMZM2G016622	-	-	Photosystem I reaction center subunit IV A [Source:UniProtKB/TrEMBL;Acc:B6TEI9]	M3	-	-	Yes	-	-	-
GRMZM2G078804	-	-	Uncharacterized protein [Source:UniProtKB/TrEMBL;Acc:B4FCV9]	M4	Yes	Yes	-	-	Yes	Yes	0.999002	GRMZM2G482245	Hub	-	Uncharacterized protein [Source:UniProtKB/TrEMBL;Acc:B4FDT7]	M4	Yes	Yes	-	Yes	Yes	Yes
GRMZM2G064197	Hub	G2-like	Uncharacterized protein [Source:UniProtKB/TrEMBL;Acc:B4FJQ9]	M1	-	-	-	-	Yes	Yes	-	GRMZM2G390790	-	-	-	-	-	-	-	-	-	-
GRMZM2G172342	-	-	-	M1	-	-	-	Yes	Yes	-	0.984058	GRMZM5G890561	Hub	-	60S ribosomal protein L33-B; Uncharacterized protein [Source:UniProtKB/TrEMBL;Acc:B6T8S6]	M1	-	-	-	-	Yes	Yes
GRMZM2G030444	Hub	-	-	M8	-	-	Yes	Yes	-	-	-0.154184	GRMZM2G074672	-	-	Protein CCC1 [Source:UniProtKB/TrEMBL;Acc:B6SS47]	-	-	-	Yes	-	-	-
GRMZM2G176129	-	-	-	-	-	-	-	-	-	Yes	0.308492	GRMZM5G851051	Hub	-	Uncharacterized protein [Source:UniProtKB/TrEMBL;Acc:C0P6J0]	M3	-	-	Yes	-	Yes	-
GRMZM2G138976	-	ARID	ARID-type transcription factor [Source:UniProtKB/TrEMBL;Acc:K4JE52]	-	-	-	-	-	-	-	0.845795	GRMZM2G140156	Hub	ARID	Uncharacterized protein [Source:UniProtKB/TrEMBL;Acc:B8A0K8]	M6	-	-	-	Yes	-	-
GRMZM2G134351	Hub	-	Uncharacterized protein [Source:UniProtKB/TrEMBL;Acc:B4F9H9]	M7	-	-	Yes	-	-	-	0.742678	GRMZM5G848747	-	-	Aspartic proteinase nepenthesin-2 [Source:UniProtKB/TrEMBL;Acc:B6SMJ5]	-	-	-	-	-	-	-
GRMZM2G002142	-	-	-	M3	-	-	-	-	-	-	0.820916	GRMZM2G065928	Hub	-	Uncharacterized protein [Source:UniProtKB/TrEMBL;Acc:B4F9T8]	M3	-	-	Yes	-	-	-
GRMZM2G081017	-	-	-	-	-	-	Yes	Yes	-	-	0.85718	GRMZM2G174799	Hub	-	Fasciclin-like arabinogalactan protein 7 [Source:UniProtKB/TrEMBL;Acc:B6ST53]	M7	-	-	Yes	Yes	-	-
GRMZM2G101711	-	-	Putative uncharacterized protein [Source:UniProtKB/TrEMBL;Acc:B6U7N8]	-	-	-	-	-	-	-	0.909842	GRMZM2G446050	Hub	-	-	M6	-	-	-	-	-	-
GRMZM2G025095	-	-	Methyl-binding domain protein MBD111; Putative methyl-binding domain protein MBD111; Uncharacterized protein [Source:UniProtKB/TrEMBL;Acc:Q94IQ6]	-	-	-	-	-	-	-	0.880254	GRMZM2G168269	Hub	-	Putative methyl-binding domain protein MBD108; Uncharacterized protein [Source:UniProtKB/TrEMBL;Acc:Q94IQ7]	M1	-	-	-	-	Yes	Yes
GRMZM2G040965	Hub	-	Uncharacterized protein [Source:UniProtKB/TrEMBL;Acc:C4J111]	M1	-	-	-	-	Yes	Yes	0.984302	GRMZM2G132486	-	-	Uncharacterized protein [Source:UniProtKB/TrEMBL;Acc:B7ZXY9]	M1	-	-	Yes	-	Yes	Yes
GRMZM2G002807	-	-	Triosephosphate isomerase [Source:UniProtKB/TrEMBL;Acc:B4FDF4]	-	-	-	-	-	-	-	-0.697677	GRMZM5G852968	Hub	-	Triosephosphate isomerase [Source:UniProtKB/TrEMBL;Acc:B4FCE2]	M3	-	-	-	-	-	-
GRMZM2G161263	Hub	-	Putative uncharacterized protein [Source:UniProtKB/TrEMBL;Acc:B6UDD4]	M1	-	-	-	-	-	-	0.117397	GRMZM2G167563	-	-	Uncharacterized protein [Source:UniProtKB/TrEMBL;Acc:K7U9H9]	-	-	-	-	-	-	-
GRMZM2G021092	-	-	-	-	Yes	-	-	-	-	Yes	-0.269274	GRMZM2G161263	Hub	-	Putative uncharacterized protein [Source:UniProtKB/TrEMBL;Acc:B6UDD4]	M1	-	-	-	-	-	-
GRMZM2G052434	-	-	Uncharacterized protein [Source:UniProtKB/TrEMBL;Acc:C0HDZ3]	M4	-	-	-	Yes	Yes	Yes	0.940783	GRMZM2G162086	Hub	-	-	M4	-	-	-	-	Yes	Yes
GRMZM2G097122	-	-	Actin-depolymerizing factor 2 [Source:UniProtKB/Swiss-Prot;Acc:Q43694]	-	-	-	-	-	Yes	Yes	0.86674	GRMZM2G117603	Hub	-	Actin-depolymerizing factor 1 [Source:UniProtKB/Swiss-Prot;Acc:P46251]	M4	-	-	-	-	Yes	Yes
GRMZM2G032253	Hub	-	Electron carrier/ electron transporter/ iron ion binding protein; Uncharacterized protein [Source:UniProtKB/TrEMBL;Acc:B4FVP6]	M3	-	-	-	-	Yes	Yes	-0.0597677	GRMZM5G865543	-	-	-	-	-	-	-	Yes	Yes	-
GRMZM2G181158	Hub	-	-	M6	-	Yes	Yes	Yes	-	-	0.947721	GRMZM2G316191	Hub	-	chromatin remodeling 4 [Source:Projected from Arabidopsis thaliana (AT5G44800) TAIR;Acc:AT5G44800]	M2	-	-	-	-	-	-
GRMZM2G076730	Hub	-	-	M2	-	-	Yes	Yes	-	-	0.969731	GRMZM2G138230	Hub	-	Uncharacterized protein [Source:UniProtKB/TrEMBL;Acc:C0HDY9]	M2	-	-	-	-	-	-
GRMZM2G048907	Hub	-	ATP synthase subunit gamma, chloroplastic Inceptin [Source:UniProtKB/Swiss-Prot;Acc:P0C1M0]	M3	-	-	-	-	Yes	-	0.310382	GRMZM2G429727	-	-	-	-	-	-	-	-	-	-
GRMZM2G010941	-	-	TBC domain containing protein; Uncharacterized protein [Source:UniProtKB/TrEMBL;Acc:B6SVR6]	M4	-	-	-	Yes	Yes	Yes	0.979692	GRMZM2G382413	Hub	-	TBC domain containing protein [Source:UniProtKB/TrEMBL;Acc:B6SXT2]	M4	-	-	-	-	Yes	Yes
GRMZM2G073197	Hub	-	Putative uncharacterized protein [Source:UniProtKB/TrEMBL;Acc:B6TJI8]	M1	-	-	-	-	Yes	Yes	0.966833	GRMZM2G103276	-	-	Putative uncharacterized protein [Source:UniProtKB/TrEMBL;Acc:B6SQC8]	-	-	-	Yes	-	Yes	Yes
AC194970.5_FG009	-	-	RuvB-like 2; Uncharacterized protein [Source:UniProtKB/TrEMBL;Acc:B6TN62]	M1	-	-	-	-	Yes	Yes	0.955347	GRMZM2G058087	Hub	-	Uncharacterized protein [Source:UniProtKB/TrEMBL;Acc:B7ZXC9]	M1	-	-	-	-	Yes	Yes
GRMZM2G009320	Hub	-	Putative uncharacterized protein [Source:UniProtKB/TrEMBL;Acc:B6U5J6]	M3	-	-	Yes	-	Yes	Yes	0.994173	GRMZM2G128072	Hub	-	Uncharacterized protein [Source:UniProtKB/TrEMBL;Acc:B4FYU2]	M3	-	-	Yes	-	Yes	Yes
GRMZM2G014729	-	-	Ramosa 3; Uncharacterized protein [Source:UniProtKB/TrEMBL;Acc:Q1W5S8]	M1	Yes	-	Yes	Yes	-	-	0.0958451	GRMZM2G117564	Hub	-	-	M4	-	-	-	-	Yes	Yes
GRMZM2G044198	Hub	-	Uncharacterized protein [Source:UniProtKB/TrEMBL;Acc:B4FC81]	M1	-	-	-	-	Yes	Yes	-0.21398	GRMZM2G158130	-	-	Uncharacterized protein [Source:UniProtKB/TrEMBL;Acc:B4FP71]	-	-	-	-	-	Yes	Yes
GRMZM2G144971	-	-	-	-	-	-	-	-	-	-	0.828367	GRMZM2G171068	Hub	-	-	M6	-	-	-	Yes	-	-
GRMZM2G348863	Hub	-	-	M3	-	-	-	-	Yes	Yes	0.516244	GRMZM2G474468	-	-	-	-	-	-	-	-	Yes	Yes
GRMZM2G002280	-	-	Uncharacterized protein [Source:UniProtKB/TrEMBL;Acc:B4F7Z8]	-	-	-	-	-	Yes	Yes	0.952096	GRMZM2G113039	Hub	-	Ubiquitin-protein ligase/ zinc ion binding protein; Uncharacterized protein [Source:UniProtKB/TrEMBL;Acc:B4F7X0]	M1	Yes	-	-	-	Yes	Yes
GRMZM2G032419	Hub	-	Putative H/ACA ribonucleoprotein complex subunit family protein; Uncharacterized protein [Source:UniProtKB/TrEMBL;Acc:B4FXT8]	M1	-	-	-	-	-	-	0.950095	GRMZM6G847892	Hub	-	Uncharacterized protein [Source:UniProtKB/TrEMBL;Acc:B4FGF0]	M1	-	-	-	-	Yes	Yes
GRMZM2G145654	-	-	Putative uncharacterized protein [Source:UniProtKB/TrEMBL;Acc:B6SJH5]	M1	-	-	-	-	Yes	Yes	0.595524	GRMZM2G379575	Hub	-	-	M8	-	-	Yes	Yes	-	Yes
GRMZM2G047954	Hub	-	-	M3	-	-	-	-	-	-	-	GRMZM5G885711	-	-	-	-	-	-	-	-	-	-
GRMZM2G052467	-	-	Putative uncharacterized protein [Source:UniProtKB/TrEMBL;Acc:B6SPL9]	-	-	-	-	Yes	Yes	Yes	0.78185	GRMZM2G379575	Hub	-	-	M8	-	-	Yes	Yes	-	Yes
GRMZM2G124739	Hub	-	Uncharacterized protein [Source:UniProtKB/TrEMBL;Acc:K7VVS8]	M4	-	-	-	-	Yes	Yes	0.894098	GRMZM2G308619	-	-	-	-	Yes	-	-	-	Yes	Yes
AC211006.3_FG005	-	-	-	-	-	-	-	-	-	-	-	GRMZM2G099461	Hub	NF-YC	Histone-like transcription factor and archaeal histone family protein [Source:UniProtKB/TrEMBL;Acc:B6U0K8]	M1	-	-	-	Yes	Yes	Yes
GRMZM2G363535	Hub	-	-	M2	-	-	-	Yes	-	-	0.961068	GRMZM2G365983	Hub	-	Uncharacterized protein [Source:UniProtKB/TrEMBL;Acc:K7UYY9]	M6	-	-	Yes	Yes	-	-
GRMZM2G026015	Hub	-	Photosystem I reaction center subunit XI isoform 1; Photosystem I reaction center subunit XI isoform 2; Uncharacterized protein [Source:UniProtKB/TrEMBL;Acc:B4FUT9]	M3	-	-	-	-	-	-	0.99238	GRMZM2G094224	Hub	-	Photosystem I reaction center subunit XI; Uncharacterized protein [Source:UniProtKB/TrEMBL;Acc:B6STG2]	M3	-	-	-	-	Yes	-
GRMZM2G041238	Hub	-	60S ribosomal protein L26-1; Uncharacterized protein [Source:UniProtKB/TrEMBL;Acc:B6TPG2]	M1	-	-	-	-	Yes	Yes	-	GRMZM5G830264	-	-	-	-	-	-	-	-	-	-
GRMZM2G153240	-	-	Uncharacterized protein [Source:UniProtKB/TrEMBL;Acc:K7VPV9]	-	Yes	-	Yes	-	Yes	Yes	0.0864062	GRMZM2G462555	Hub	-	Putative uncharacterized protein [Source:UniProtKB/TrEMBL;Acc:B6UAM1]	M7	-	-	-	-	-	-
GRMZM2G122230	Hub	-	Uncharacterized protein [Source:UniProtKB/TrEMBL;Acc:B4FMP9]	M4	Yes	-	Yes	-	Yes	Yes	0.998678	GRMZM2G323558	Hub	-	Pectinesterase inhibitor domain containing protein [Source:UniProtKB/TrEMBL;Acc:K7UPA4]	M4	-	-	-	-	Yes	Yes
GRMZM2G122656	-	-	Pollen-specific protein like [Source:UniProtKB/TrEMBL;Acc:B6TIS3]	M1	-	-	-	-	Yes	Yes	0.913872	GRMZM2G154896	Hub	-	Pollen-specific protein like; Pollen-specific protein like protein [Source:UniProtKB/TrEMBL;Acc:B6TNG4]	M1	Yes	-	-	-	-	Yes
GRMZM2G044963	Hub	-	Calmodulin; Uncharacterized protein [Source:UniProtKB/TrEMBL;Acc:B4FBW7]	M1	-	-	-	-	-	-	0.921199	GRMZM2G067511	-	-	Calmodulin; Uncharacterized protein [Source:UniProtKB/TrEMBL;Acc:Q43699]	-	-	-	-	-	-	-
GRMZM2G049109	-	-	Uncharacterized protein [Source:UniProtKB/TrEMBL;Acc:K7USY5]	-	-	-	Yes	Yes	Yes	Yes	0.702916	GRMZM2G368388	Hub	-	-	M1	-	-	-	-	Yes	Yes
GRMZM2G066870	-	-	Hydrophobic protein LTI6B [Source:UniProtKB/TrEMBL;Acc:B6U2M6]	M3	-	-	Yes	-	Yes	Yes	0.939916	GRMZM2G099984	Hub	-	Hydrophobic protein LTI6B [Source:UniProtKB/TrEMBL;Acc:B6SSC7]	M3	-	-	-	-	-	-
GRMZM2G059088	-	-	Putative uncharacterized protein [Source:UniProtKB/TrEMBL;Acc:B6SSQ1]	M1	Yes	-	Yes	Yes	Yes	-	0.271125	GRMZM2G086835	Hub	-	Zinc finger protein 7 [Source:UniProtKB/TrEMBL;Acc:B6U5J2]	M3	-	-	-	-	-	-
GRMZM2G059083	Hub	-	Ferredoxin [Source:UniProtKB/TrEMBL;Acc:Q9SLP5]	M3	-	-	-	-	Yes	-	0.986372	GRMZM2G059191	-	-	Ferredoxin-NADP reductase, leaf isozyme; Uncharacterized protein [Source:UniProtKB/TrEMBL;Acc:B4FUM2]	M3	-	-	Yes	-	Yes	Yes
GRMZM2G081090	-	-	-	M10	-	-	-	-	Yes	-	0.430706	GRMZM2G145158	Hub	-	Uncharacterized protein [Source:UniProtKB/TrEMBL;Acc:B4FTR9]	M7	-	-	-	-	-	-
GRMZM2G013481	-	-	Uncharacterized protein [Source:UniProtKB/TrEMBL;Acc:K7W218]	M3	-	-	Yes	-	-	-	0.929037	GRMZM2G038512	Hub	-	Uncharacterized protein [Source:UniProtKB/TrEMBL;Acc:B4FAY1]	M3	-	-	Yes	-	Yes	Yes
GRMZM2G016817	-	Alfin-like	Uncharacterized protein [Source:UniProtKB/TrEMBL;Acc:B6SNE5]	-	-	-	-	-	Yes	Yes	0.921774	GRMZM2G080917	Hub	Alfin-like	PHD finger protein [Source:UniProtKB/TrEMBL;Acc:B6TYP6]	M1	-	-	-	-	Yes	Yes
AC155610.2_FG007	-	-	Uncharacterized protein [Source:UniProtKB/TrEMBL;Acc:B4FVZ3]	-	-	-	Yes	Yes	-	-	0.714331	GRMZM2G034360	Hub	-	Transferase; Uncharacterized protein [Source:UniProtKB/TrEMBL;Acc:C0P5V6]	M7	-	-	-	-	-	-
AC234152.1_FG005	Hub	-	Beta-galactosidase [Source:UniProtKB/TrEMBL;Acc:K7VFG6]	M7	-	-	-	-	-	-	0.26943	GRMZM2G038281	-	-	Beta-galactosidase [Source:UniProtKB/TrEMBL;Acc:B6U0W2]	-	-	-	-	-	Yes	Yes
GRMZM2G043605	-	-	-	-	-	-	Yes	Yes	-	Yes	0.498	GRMZM2G045278	Hub	-	Adenine nucleotide alpha hydrolases-like superfamily protein [Source:Projected from Arabidopsis thaliana (AT3G53990) TAIR;Acc:AT3G53990]	M4	-	-	-	-	Yes	Yes
GRMZM2G059134	Hub	-	Uncharacterized protein [Source:UniProtKB/TrEMBL;Acc:C0HHA1]	M3	-	-	Yes	-	Yes	-	-0.132274	GRMZM2G370044	-	-	Uncharacterized protein [Source:UniProtKB/TrEMBL;Acc:K7VNN3]	M7	-	-	Yes	-	-	-
GRMZM2G143780	Hub	-	Histone H4 [Source:UniProtKB/Swiss-Prot;Acc:P62787]	M1	-	-	-	-	Yes	Yes	0.987355	GRMZM2G349651	-	-	Histone H4 [Source:UniProtKB/Swiss-Prot;Acc:P62787]	M1	-	-	-	-	Yes	Yes
AC233939.1_FG004	-	-	Plant-specific domain TIGR01589 family protein; Uncharacterized protein [Source:UniProtKB/TrEMBL;Acc:B4FFL2]	M1	-	-	-	-	-	-	-0.604366	GRMZM2G059134	Hub	-	Uncharacterized protein [Source:UniProtKB/TrEMBL;Acc:C0HHA1]	M3	-	-	Yes	-	Yes	-
GRMZM2G059134	Hub	-	Uncharacterized protein [Source:UniProtKB/TrEMBL;Acc:C0HHA1]	M3	-	-	Yes	-	Yes	-	0.932704	GRMZM2G108723	-	-	Uncharacterized protein [Source:UniProtKB/TrEMBL;Acc:K7VK05]	M3	-	-	Yes	Yes	Yes	-
GRMZM2G303465	-	NF-YB	CCAAT-HAP3 transcription factor; Nuclear transcription factor Y subunit B-3; Uncharacterized protein [Source:UniProtKB/TrEMBL;Acc:B6UBN3]	-	-	-	-	-	-	-	0.376159	GRMZM5G804893	Hub	NF-YB	Nuclear transcription factor Y subunit B [Source:UniProtKB/Swiss-Prot;Acc:P25209]	M1	-	-	-	-	Yes	Yes
GRMZM2G145753	-	-	Uncharacterized protein [Source:UniProtKB/TrEMBL;Acc:B4G255]	-	-	-	-	-	Yes	Yes	-0.90826	GRMZM2G701201	Hub	-	Uncharacterized protein [Source:UniProtKB/TrEMBL;Acc:K7UKL2]	M3	-	-	Yes	-	Yes	-
GRMZM2G021881	-	-	Uncharacterized protein [Source:UniProtKB/TrEMBL;Acc:C0HJ12]	-	-	Yes	Yes	Yes	Yes	Yes	0.831088	GRMZM2G130764	Hub	-	Uncharacterized protein [Source:UniProtKB/TrEMBL;Acc:C4IZV8]	M4	-	-	-	-	Yes	Yes
GRMZM2G034647	Hub	-	Cyclin1 [Source:UniProtKB/TrEMBL;Acc:K7V0X7]	M1	-	-	-	-	Yes	Yes	0.5617	GRMZM2G072853	-	-	-	-	-	-	-	-	-	-
GRMZM2G090487	-	-	Uncharacterized protein [Source:UniProtKB/TrEMBL;Acc:K7VC17]	-	Yes	-	-	Yes	Yes	Yes	0.945864	GRMZM2G563190	Hub	-	Uncharacterized protein [Source:UniProtKB/TrEMBL;Acc:B4G0B6]	M4	-	-	-	Yes	Yes	Yes
GRMZM2G054905	-	-	-	M3	-	-	-	Yes	-	-	-0.0667082	GRMZM2G133249	Hub	-	Uncharacterized protein [Source:UniProtKB/TrEMBL;Acc:K7V8A1]	M2	-	-	-	Yes	-	-
GRMZM2G055000	-	-	SR protein related family member [Source:UniProtKB/TrEMBL;Acc:B6U2U2]	M1	Yes	-	-	-	Yes	Yes	0.941026	GRMZM2G389881	Hub	-	Uncharacterized protein [Source:UniProtKB/TrEMBL;Acc:K7UQ52]	M1	-	-	-	-	Yes	Yes
GRMZM2G310031	Hub	-	Putative uncharacterized protein [Source:UniProtKB/TrEMBL;Acc:B6U9T1]	M1	Yes	Yes	-	-	Yes	Yes	0.930812	GRMZM2G339435	Hub	-	Uncharacterized protein [Source:UniProtKB/TrEMBL;Acc:B6TL14]	M1	-	-	-	-	Yes	Yes
GRMZM2G022253	Hub	-	Putative uncharacterized protein [Source:UniProtKB/TrEMBL;Acc:B6SIK7]	M1	-	-	-	-	Yes	Yes	0.994722	GRMZM2G496319	Hub	-	Uncharacterized protein [Source:UniProtKB/TrEMBL;Acc:B6UEF9]	M1	Yes	-	-	-	Yes	Yes
GRMZM2G375696	-	-	Uncharacterized protein [Source:UniProtKB/TrEMBL;Acc:K7V896]	M3	-	-	Yes	-	Yes	-	0.922884	GRMZM2G452807	Hub	-	Putative uncharacterized protein [Source:UniProtKB/TrEMBL;Acc:B6STZ0]	M3	-	-	-	-	Yes	Yes
GRMZM2G380738	-	-	Uncharacterized protein [Source:UniProtKB/TrEMBL;Acc:K7UVS6]	M3	-	-	-	Yes	-	-	0.919262	GRMZM2G452807	Hub	-	Putative uncharacterized protein [Source:UniProtKB/TrEMBL;Acc:B6STZ0]	M3	-	-	-	-	Yes	Yes
AC196465.3_FG006	Hub	-	Uncharacterized protein [Source:UniProtKB/TrEMBL;Acc:K7V0G4]	M2	-	-	Yes	Yes	-	-	0.979031	GRMZM2G159357	Hub	HB	-	M2	-	Yes	Yes	Yes	Yes	Yes
GRMZM2G027804	Hub	-	Putative S-locus-like receptor protein kinase family protein [Source:UniProtKB/TrEMBL;Acc:K7VKE2]	M3	-	-	-	-	Yes	Yes	-0.0402956	GRMZM2G142207	-	-	-	-	-	-	-	-	-	-
AC230013.2_FG007	Hub	-	60S ribosomal protein L18a [Source:UniProtKB/TrEMBL;Acc:B4FU90]	M1	-	-	-	-	Yes	Yes	0.872442	GRMZM2G126928	-	-	60S ribosomal protein L18a [Source:UniProtKB/TrEMBL;Acc:B6UAV8]	M8	-	-	-	Yes	-	-
GRMZM2G033350	-	-	-	-	-	-	-	-	-	-	-	GRMZM2G170412	Hub	-	Uncharacterized protein [Source:UniProtKB/TrEMBL;Acc:K7V421]	M2	-	-	-	Yes	-	-
GRMZM2G013726	-	-	Anthocyaninless4; Uncharacterized protein [Source:UniProtKB/TrEMBL;Acc:B4FS33]	M3	-	-	-	-	-	-	-0.470445	GRMZM2G026930	Hub	-	Dihydroflavonol-4-reductase [Source:UniProtKB/Swiss-Prot;Acc:P51108]	M9	-	-	Yes	Yes	-	-
GRMZM2G177076	Hub	-	GPI-anchored protein; Uncharacterized protein [Source:UniProtKB/TrEMBL;Acc:B4FZK7]	M10	-	-	Yes	-	Yes	Yes	0.961629	GRMZM2G429873	-	-	Uncharacterized protein [Source:UniProtKB/TrEMBL;Acc:B4FCL2]	-	-	-	Yes	-	Yes	Yes
GRMZM2G433333	Hub	-	Uncharacterized protein [Source:UniProtKB/TrEMBL;Acc:K7UZW2]	M2	-	-	-	Yes	Yes	-	0.936174	GRMZM2G464976	-	-	Uncharacterized protein [Source:UniProtKB/TrEMBL;Acc:C0PM67]	-	-	-	-	-	Yes	Yes
GRMZM2G122750	Hub	HB	Putative homeodomain-like transcription factor superfamily protein [Source:UniProtKB/TrEMBL;Acc:K7UMS0]	M2	-	-	-	Yes	-	-	0.947211	GRMZM2G159357	Hub	HB	-	M2	-	Yes	Yes	Yes	Yes	Yes
AC230013.2_FG007	Hub	-	60S ribosomal protein L18a [Source:UniProtKB/TrEMBL;Acc:B4FU90]	M1	-	-	-	-	Yes	Yes	0.906375	GRMZM2G022619	-	-	60S ribosomal protein L18a [Source:UniProtKB/TrEMBL;Acc:C0P639]	-	-	-	-	-	-	-
GRMZM2G125294	-	HB	Putative homeodomain-like transcription factor superfamily protein [Source:UniProtKB/TrEMBL;Acc:K7UXD7]	M6	-	-	-	Yes	-	-	0.723237	GRMZM2G159357	Hub	HB	-	M2	-	Yes	Yes	Yes	Yes	Yes
AC230013.2_FG007	Hub	-	60S ribosomal protein L18a [Source:UniProtKB/TrEMBL;Acc:B4FU90]	M1	-	-	-	-	Yes	Yes	-	GRMZM5G881968	-	-	-	-	-	-	-	-	-	-
GRMZM2G022368	-	-	Putative uncharacterized protein [Source:UniProtKB/TrEMBL;Acc:B6T647]	M3	-	-	-	Yes	-	-	0.762092	GRMZM2G132577	Hub	-	Uncharacterized protein [Source:UniProtKB/TrEMBL;Acc:K7UZ29]	M3	-	-	-	-	Yes	-
GRMZM2G019807	Hub	-	OHP2 [Source:UniProtKB/TrEMBL;Acc:B6T7T3]	M3	-	-	-	-	-	-	0.988938	GRMZM2G143469	Hub	-	OHP2 [Source:UniProtKB/TrEMBL;Acc:K7V6W2]	M3	-	-	-	-	Yes	-
GRMZM2G134130	Hub	-	Photosystem II core complex protein psbY; Photosystem II core complex proteins psbY [Source:UniProtKB/TrEMBL;Acc:B6SQV2]	M3	-	Yes	-	-	-	-	0.975717	GRMZM2G308944	-	-	Photosystem II core complex protein psbY [Source:UniProtKB/TrEMBL;Acc:K7UBV2]	M3	-	-	-	-	Yes	-
GRMZM2G158034	-	-	40S ribosomal protein S13 [Source:UniProtKB/Swiss-Prot;Acc:Q05761]	-	-	-	-	-	-	-	0.960231	GRMZM5G852185	Hub	-	Uncharacterized protein [Source:UniProtKB/TrEMBL;Acc:B4FJR7]	M1	-	-	-	-	Yes	Yes
GRMZM2G542994	-	-	Protein mago nashi; Uncharacterized protein [Source:UniProtKB/TrEMBL;Acc:B6SJN3]	M1	-	-	-	-	-	-	0.97829	GRMZM5G878754	Hub	-	Protein mago nashi; Uncharacterized protein [Source:UniProtKB/TrEMBL;Acc:B4FKM4]	M1	-	-	-	-	-	-
GRMZM2G043162	-	-	Ferredoxin-1 [Source:UniProtKB/TrEMBL;Acc:B6SP61]	M3	Yes	-	-	-	Yes	Yes	0.890849	GRMZM2G122337	Hub	-	Ferredoxin-1, chloroplastic [Source:UniProtKB/Swiss-Prot;Acc:P27787]	M3	-	-	-	-	Yes	-
GRMZM2G098460	Hub	-	Drought-induced protein 1; Uncharacterized protein [Source:UniProtKB/TrEMBL;Acc:B6SQ97]	M3	-	-	Yes	-	-	Yes	0.959684	GRMZM2G307368	Hub	-	Drought-induced protein 1; Uncharacterized protein [Source:UniProtKB/TrEMBL;Acc:B6UGD9]	M3	-	-	Yes	-	Yes	Yes
GRMZM2G014356	Hub	-	Uncharacterized protein [Source:UniProtKB/TrEMBL;Acc:B6SUY3]	M1	-	-	-	-	Yes	Yes	0.91821	GRMZM2G088543	-	-	-	-	-	-	Yes	-	-	-
GRMZM2G039841	Hub	-	-	M3	-	-	-	-	Yes	Yes	0.851948	GRMZM2G147279	-	-	Uncharacterized protein [Source:UniProtKB/TrEMBL;Acc:B4FTC2]	M3	-	-	-	-	-	-
GRMZM2G049675	Hub	-	Gibberellin receptor GID1L2 [Source:UniProtKB/TrEMBL;Acc:B6T355]	M7	-	-	Yes	Yes	-	-	0.487245	GRMZM2G128219	-	-	Gibberellin receptor GID1L2 [Source:UniProtKB/TrEMBL;Acc:B6TKC8]	M7	-	-	-	-	-	-
GRMZM2G021256	-	-	Oxygen evolving enhancer protein 3 [Source:UniProtKB/TrEMBL;Acc:K7UG66]	-	-	-	-	Yes	Yes	Yes	0.986111	GRMZM5G870219	Hub	-	-	M3	-	-	-	Yes	Yes	Yes
GRMZM2G145027	-	-	Putative dynein light chain type 1 family protein; Uncharacterized protein [Source:UniProtKB/TrEMBL;Acc:C0PFQ1]	-	-	-	-	-	Yes	Yes	0.974392	GRMZM5G861269	Hub	-	-	M1	-	-	-	-	Yes	Yes
GRMZM2G160458	Hub	-	Brix domain-containing protein 2; Uncharacterized protein [Source:UniProtKB/TrEMBL;Acc:B6TPS2]	M1	-	-	-	-	Yes	Yes	0.938002	GRMZM2G168176	-	-	Uncharacterized protein [Source:UniProtKB/TrEMBL;Acc:B4FIT0]	-	-	-	-	-	Yes	-
GRMZM2G106061	Hub	-	Elongation factor Tu [Source:UniProtKB/TrEMBL;Acc:B6TPG0]	M3	-	-	-	-	-	-	0.991045	GRMZM2G407996	-	-	Elongation factor Tu [Source:UniProtKB/TrEMBL;Acc:C0P699]	-	-	-	-	-	-	-
GRMZM2G081955	Hub	-	RNA binding [Source:Projected from Arabidopsis thaliana (AT3G08010) TAIR;Acc:AT3G08010]	M3	-	-	-	-	Yes	-	0.773133	GRMZM2G144742	-	-	Uncharacterized protein [Source:UniProtKB/TrEMBL;Acc:B4FDN0]	-	-	-	-	-	-	-
GRMZM2G034804	Hub	-	Nuclear cap-binding protein subunit 2; Uncharacterized protein [Source:UniProtKB/TrEMBL;Acc:B6SNB6]	M1	-	-	-	-	-	-	0.903559	GRMZM2G052341	-	-	-	-	-	-	-	-	Yes	Yes
GRMZM2G133838	Hub	-	H/ACA ribonucleoprotein complex subunit 3-like protein; Uncharacterized protein [Source:UniProtKB/TrEMBL;Acc:B6TDH6]	M1	-	-	-	-	-	Yes	0.92026	GRMZM2G153227	-	-	nucleolar RNA-binding Nop10p family protein [Source:Projected from Arabidopsis thaliana (AT2G20490) TAIR;Acc:AT2G20490]	M1	-	-	-	-	Yes	Yes
GRMZM2G139803	Hub	-	Ferredoxin-thioredoxin reductase, variable chain [Source:UniProtKB/Swiss-Prot;Acc:P80680]	M3	-	-	Yes	-	Yes	Yes	0.944029	GRMZM2G157458	-	-	Ferredoxin-thioredoxin reductase, variable chain [Source:UniProtKB/TrEMBL;Acc:K7U2G5]	M3	-	-	Yes	-	Yes	-
GRMZM2G134752	-	-	Putative LIM-type zinc finger domain family protein; Uncharacterized protein [Source:UniProtKB/TrEMBL;Acc:C0P2G9]	-	-	-	-	-	Yes	Yes	0.943095	GRMZM2G170034	Hub	-	LIM transcription factor; Uncharacterized protein [Source:UniProtKB/TrEMBL;Acc:C0HGQ0]	M4	-	-	Yes	Yes	Yes	Yes
GRMZM2G004180	Hub	-	Uncharacterized protein [Source:UniProtKB/TrEMBL;Acc:C0HGV4]	M1	-	-	-	-	Yes	Yes	0.88314	GRMZM2G056889	-	-	Uncharacterized protein [Source:UniProtKB/TrEMBL;Acc:B4FPR6]	-	Yes	-	-	-	Yes	Yes
GRMZM2G015127	-	-	Actin-depolymerizing factor [Source:UniProtKB/TrEMBL;Acc:B6T304]	-	-	-	-	-	Yes	Yes	0.991309	GRMZM2G463471	Hub	-	Actin-depolymerizing factor; Uncharacterized protein [Source:UniProtKB/TrEMBL;Acc:C4JA16]	M4	-	-	-	Yes	Yes	Yes
GRMZM2G013821	Hub	-	HMGc1 protein; Uncharacterized protein [Source:UniProtKB/TrEMBL;Acc:P93630]	M1	-	-	-	-	Yes	Yes	0.907675	GRMZM2G156785	-	-	Uncharacterized protein [Source:UniProtKB/TrEMBL;Acc:B4FQM3]	-	-	-	-	-	Yes	Yes
GRMZM2G114998	-	C2C2-Dof	Uncharacterized protein [Source:UniProtKB/TrEMBL;Acc:K7UHV4]	-	-	-	-	-	Yes	Yes	0.792564	GRMZM2G171852	Hub	Dof	Putative uncharacterized protein [Source:UniProtKB/TrEMBL;Acc:B6SPI7]	M1	-	-	-	-	Yes	Yes
GRMZM2G178758	-	-	Putative SNF2 domain-containing protein / helicase domain-containing protein [Source:UniProtKB/TrEMBL;Acc:K7TZH7]	-	-	-	-	-	-	-	0.93464	GRMZM2G428242	Hub	-	SNF2 domain-containing protein / helicase domain-containing protein [Source:Projected from Arabidopsis thaliana (AT3G12810) TAIR;Acc:AT3G12810]	M2	-	-	Yes	Yes	Yes	-
GRMZM2G081429	Hub	-	Uncharacterized protein [Source:UniProtKB/TrEMBL;Acc:K7UI38]	M2	-	Yes	Yes	Yes	-	-	0.967461	GRMZM2G428242	Hub	-	SNF2 domain-containing protein / helicase domain-containing protein [Source:Projected from Arabidopsis thaliana (AT3G12810) TAIR;Acc:AT3G12810]	M2	-	-	Yes	Yes	Yes	-
GRMZM2G026024	-	-	Uncharacterized protein [Source:UniProtKB/TrEMBL;Acc:K7U3C8]	-	-	-	Yes	-	-	-	0.91071	GRMZM2G162529	Hub	-	Phosphoribulokinase [Source:UniProtKB/TrEMBL;Acc:B4FQ59]	M3	-	-	-	-	Yes	Yes
GRMZM2G101350	Hub	bHLH	Uncharacterized protein [Source:UniProtKB/TrEMBL;Acc:C0PEJ6]	M9	-	-	Yes	Yes	-	-	0.596851	GRMZM2G176289	-	bHLH	Putative HLH DNA-binding domain superfamily protein; Uncharacterized protein [Source:UniProtKB/TrEMBL;Acc:B4FVV0]	-	Yes	-	Yes	Yes	Yes	-
GRMZM2G125432	-	-	-	-	-	-	-	-	-	-	0.978531	GRMZM2G172427	Hub	-	Putative SET-domain containing family protein [Source:UniProtKB/TrEMBL;Acc:K7U3J5]	M2	-	-	-	Yes	-	-
AC185226.4_FG001	-	-	Uncharacterized protein [Source:UniProtKB/TrEMBL;Acc:K7U7W8]	M6	-	-	-	Yes	-	-	0.887932	GRMZM2G096370	Hub	-	Uncharacterized protein [Source:UniProtKB/TrEMBL;Acc:C0P2P3]	M2	-	-	-	Yes	Yes	Yes
GRMZM2G047720	Hub	-	Threonine endopeptidase [Source:UniProtKB/TrEMBL;Acc:B6TCN7]	M3	-	-	Yes	-	Yes	-	0.984404	GRMZM2G380457	Hub	-	Uncharacterized protein [Source:UniProtKB/TrEMBL;Acc:B4FR11]	M3	-	-	-	-	-	-
AC199779.3_FG006	-	-	Uncharacterized protein [Source:UniProtKB/TrEMBL;Acc:K7UJM0]	-	-	-	-	Yes	-	Yes	0.0108111	GRMZM2G087924	Hub	-	Uncharacterized protein [Source:UniProtKB/TrEMBL;Acc:B8A037]	M1	-	-	-	-	Yes	Yes
GRMZM2G100467	Hub	-	60S ribosomal protein L39 [Source:UniProtKB/Swiss-Prot;Acc:P51425]	M1	-	-	-	-	Yes	Yes	0.975163	GRMZM2G411764	-	-	60S ribosomal protein L39 [Source:UniProtKB/Swiss-Prot;Acc:P51425]	M1	-	-	-	-	Yes	-
GRMZM2G016362	-	-	Putative RING zinc finger domain superfamily protein [Source:UniProtKB/TrEMBL;Acc:K7U1J4]	-	-	-	Yes	Yes	-	-	0.918161	GRMZM2G122284	Hub	-	Uncharacterized protein [Source:UniProtKB/TrEMBL;Acc:B4FUF2]	M7	-	-	Yes	Yes	-	-
GRMZM2G070315	Hub	-	Putative Tyrosine specific protein phosphatase family protein; Tyrosine specific protein phosphatase family protein; Uncharacterized protein [Source:UniProtKB/TrEMBL;Acc:B4F971]	M3	-	-	-	-	-	-	-0.724415	GRMZM2G126765	-	-	Uncharacterized protein [Source:UniProtKB/TrEMBL;Acc:K7U9R4]	M1	Yes	-	-	-	Yes	Yes
GRMZM2G079381	Hub	-	Ferredoxin-nitrite reductase, chloroplastic [Source:UniProtKB/Swiss-Prot;Acc:P17847]	M3	-	-	-	Yes	Yes	-	0.895692	GRMZM2G102959	-	-	-	M3	-	-	-	-	-	-
GRMZM2G103101	Hub	-	Chlorophyll a-b binding protein 4 [Source:UniProtKB/TrEMBL;Acc:B6SZ37]	M3	-	-	-	-	Yes	-	-	GRMZM2G471555	-	-	-	-	-	-	-	-	-	-
GRMZM2G008691	-	bHLH	Putative HLH DNA-binding domain superfamily protein; Uncharacterized protein [Source:UniProtKB/TrEMBL;Acc:C0HDV6]	M1	Yes	-	-	-	Yes	Yes	0.974998	GRMZM2G045883	Hub	bHLH	Uncharacterized protein [Source:UniProtKB/TrEMBL;Acc:B4FLW8]	M1	-	-	-	-	Yes	Yes
GRMZM2G025171	Hub	-	ATP synthase delta-subunit gene [Source:Projected from Arabidopsis thaliana (AT4G09650) TAIR;Acc:AT4G09650]	M3	-	-	Yes	-	Yes	-	0.995505	GRMZM5G862663	Hub	-	-	M3	-	-	-	-	Yes	-
AC185466.3_FG001	-	-	Uncharacterized protein [Source:UniProtKB/TrEMBL;Acc:K7U5Z2]	-	-	-	-	Yes	-	-	0.92253	GRMZM2G116981	Hub	-	-	M6	-	-	Yes	Yes	-	-
GRMZM2G361659	Hub	E2F-DP	Uncharacterized protein [Source:UniProtKB/TrEMBL;Acc:K7U648]	M1	-	-	-	-	Yes	Yes	0.967948	GRMZM2G378665	-	E2F/DP	-	-	-	-	-	Yes	Yes	Yes
GRMZM2G038365	Hub	-	Cytochrome b6-f complex iron-sulfur subunit [Source:UniProtKB/TrEMBL;Acc:B4FSD8]	M3	-	-	Yes	-	Yes	-	0.997353	GRMZM2G162748	Hub	-	Cytochrome b6-f complex iron-sulfur subunit [Source:UniProtKB/TrEMBL;Acc:B4F9N4]	M3	-	-	Yes	-	Yes	-
GRMZM2G124886	Hub	-	Uncharacterized protein [Source:UniProtKB/TrEMBL;Acc:C0PKF5]	M6	-	-	-	-	-	-	0.977877	GRMZM2G141587	-	-	Putative coatomer beta subunit family protein [Source:UniProtKB/TrEMBL;Acc:K7U6V6]	M7	-	-	-	-	-	-
GRMZM2G018873	Hub	-	Uncharacterized protein [Source:UniProtKB/TrEMBL;Acc:K7UR69]	M7	-	Yes	-	-	-	-	-0.140225	GRMZM2G132095	-	-	Putative uncharacterized protein [Source:UniProtKB/TrEMBL;Acc:B6STL2]	-	-	-	-	Yes	-	-
GRMZM2G026802	-	-	Uncharacterized protein [Source:UniProtKB/TrEMBL;Acc:B4FDX3]	-	-	Yes	Yes	-	Yes	Yes	0.778838	GRMZM2G056867	Hub	-	Uncharacterized protein [Source:UniProtKB/TrEMBL;Acc:K7U7A9]	M1	-	-	-	-	Yes	Yes
GRMZM2G304712	-	-	Limonoid UDP-glucosyltransferase [Source:UniProtKB/TrEMBL;Acc:K7URK6]	M3	-	-	Yes	Yes	Yes	Yes	-0.0895964	GRMZM2G417945	Hub	-	Limonoid UDP-glucosyltransferase [Source:UniProtKB/TrEMBL;Acc:B6TZ09]	M4	-	-	-	-	Yes	Yes
GRMZM2G146614	Hub	-	B-box zinc finger family protein [Source:UniProtKB/TrEMBL;Acc:B6SRW9]	M3	-	-	Yes	-	Yes	Yes	0.944667	GRMZM2G421946	-	-	Putative B-box type zinc finger family protein [Source:UniProtKB/TrEMBL;Acc:K7V6N6]	-	-	-	Yes	Yes	-	Yes
GRMZM2G036880	-	-	Chlorophyll a-b binding protein 6A; Uncharacterized protein [Source:UniProtKB/TrEMBL;Acc:B4FZL4]	M3	-	-	Yes	-	Yes	-	0.974435	GRMZM2G092311	Hub	-	Chlorophyll a-b binding protein 6A; Uncharacterized protein [Source:UniProtKB/TrEMBL;Acc:B6SSN3]	M3	-	-	Yes	-	-	-
AC233959.1_FG006	Hub	-	-	M4	-	Yes	Yes	Yes	Yes	Yes	0.994629	GRMZM2G166044	Hub	-	Uncharacterized protein [Source:UniProtKB/TrEMBL;Acc:K7USC2]	M4	Yes	-	Yes	-	Yes	Yes
GRMZM2G060669	Hub	-	Histone deacetylase complex subunit SAP18; Uncharacterized protein [Source:UniProtKB/TrEMBL;Acc:B6SJC7]	M1	-	-	-	-	-	-	0.987753	GRMZM2G064988	Hub	-	Histone deacetylase complex subunit SAP18; Uncharacterized protein [Source:UniProtKB/TrEMBL;Acc:B4FIB4]	M1	-	-	-	-	-	-
AC189771.3_FG001	Hub	-	Uncharacterized protein [Source:UniProtKB/TrEMBL;Acc:B4FM84]	M4	-	Yes	-	-	Yes	Yes	0.999219	GRMZM2G319875	-	-	Uncharacterized protein [Source:UniProtKB/TrEMBL;Acc:B6SKG2]	M4	-	-	-	-	Yes	Yes
GRMZM2G524937	-	-	SWIb domain-containing protein; Uncharacterized protein [Source:UniProtKB/TrEMBL;Acc:B6SIC9]	-	-	-	-	-	-	-	0.783345	GRMZM6G910222	Hub	-	Uncharacterized protein [Source:UniProtKB/TrEMBL;Acc:B4FFV2]	M1	-	-	-	-	-	-
GRMZM2G115357	Hub	-	IAA24-auxin-responsive Aux/IAA family member [Source:UniProtKB/TrEMBL;Acc:B6SJA9]	M8	-	-	Yes	Yes	-	-	-	GRMZM5G804204	-	-	-	-	-	-	-	-	-	-
GRMZM2G142093	Hub	-	Uncharacterized protein [Source:UniProtKB/TrEMBL;Acc:B4FV42]	M3	-	-	-	-	Yes	Yes	0.0480781	GRMZM2G337785	-	-	Uncharacterized protein [Source:UniProtKB/TrEMBL;Acc:K7VD76]	-	-	-	-	-	-	-
GRMZM2G088930	Hub	-	Uncharacterized protein [Source:UniProtKB/TrEMBL;Acc:K7UDS2]	M2	-	-	-	-	-	-	0.941604	GRMZM2G108741	-	-	-	M2	-	-	Yes	Yes	Yes	Yes
GRMZM2G036991	Hub	-	Uncharacterized protein; tRNA-splicing endonuclease subunit Sen2 [Source:UniProtKB/TrEMBL;Acc:B6T9E3]	M1	-	-	-	-	-	-	0.25358	GRMZM2G095489	-	-	Uncharacterized protein [Source:UniProtKB/TrEMBL;Acc:K7UGT8]	-	-	-	-	-	-	-
GRMZM2G150348	-	-	Uncharacterized protein [Source:UniProtKB/TrEMBL;Acc:K7VCP9]	-	-	-	-	-	Yes	Yes	0.912596	GRMZM5G834758	Hub	-	DNA-binding protein MNB1B [Source:UniProtKB/Swiss-Prot;Acc:P27347]	M1	-	-	-	-	Yes	Yes
GRMZM2G038783	Hub	C2C2-CO-like	Uncharacterized protein [Source:UniProtKB/TrEMBL;Acc:K7VG85]	M3	-	-	Yes	-	Yes	Yes	0.982543	GRMZM2G148772	-	CO-like	-	M3	-	-	Yes	Yes	Yes	Yes
GRMZM2G031983	-	GATA	-	-	-	-	Yes	Yes	-	-	0.96046	GRMZM2G039586	Hub	GATA	GATA transcription factor 20 [Source:UniProtKB/TrEMBL;Acc:K7VED2]	M3	-	-	-	Yes	-	-
GRMZM2G100467	Hub	-	60S ribosomal protein L39 [Source:UniProtKB/Swiss-Prot;Acc:P51425]	M1	-	-	-	-	Yes	Yes	0.927396	GRMZM2G156027	-	-	60S ribosomal protein L39 [Source:UniProtKB/Swiss-Prot;Acc:P51425]	M1	-	-	-	-	Yes	-
GRMZM2G089406	-	MYB_related	Putative MYB DNA-binding domain superfamily protein [Source:UniProtKB/TrEMBL;Acc:K7UY07]	-	-	-	-	-	-	-	0.647362	GRMZM2G447745	Hub	MYB_related	Putative MYB DNA-binding domain superfamily protein [Source:UniProtKB/TrEMBL;Acc:K7UIC6]	M2	-	-	-	Yes	-	-
GRMZM2G005163	Hub	-	Adenosine 3-phospho 5-phosphosulfate transporter 1; Uncharacterized protein [Source:UniProtKB/TrEMBL;Acc:C0PJH4]	M4	-	-	-	-	Yes	Yes	0.752846	GRMZM2G180519	-	-	Uncharacterized protein [Source:UniProtKB/TrEMBL;Acc:C0P9D8]	M3	-	-	-	-	-	-
GRMZM2G383540	Hub	-	DAG protein; Uncharacterized protein [Source:UniProtKB/TrEMBL;Acc:B6TMC1]	M1	-	-	-	-	Yes	-	0.926069	GRMZM5G808811	-	-	Uncharacterized protein [Source:UniProtKB/TrEMBL;Acc:K7UK62]	M1	-	-	-	-	Yes	Yes
GRMZM2G362726	-	-	Uncharacterized protein [Source:UniProtKB/TrEMBL;Acc:K7UHM2]	M4	-	-	-	Yes	Yes	Yes	0.663855	GRMZM2G401869	Hub	-	Uncharacterized protein [Source:UniProtKB/TrEMBL;Acc:K7US06]	M6	-	-	-	Yes	-	-
GRMZM2G080907	Hub	-	Putative FAD-binding Berberine family protein [Source:UniProtKB/TrEMBL;Acc:K7VA07]	M4	-	-	-	-	Yes	Yes	-0.229924	GRMZM2G403076	-	-	Putative FAD-binding Berberine family protein [Source:UniProtKB/TrEMBL;Acc:K7VF71]	M3	-	-	Yes	-	Yes	Yes
GRMZM2G070315	Hub	-	Putative Tyrosine specific protein phosphatase family protein; Tyrosine specific protein phosphatase family protein; Uncharacterized protein [Source:UniProtKB/TrEMBL;Acc:B4F971]	M3	-	-	-	-	-	-	0.141213	GRMZM2G134389	-	-	Tyrosine specific protein phosphatase family protein; Uncharacterized protein [Source:UniProtKB/TrEMBL;Acc:C4JAD1]	-	-	-	-	-	-	-
GRMZM2G038436	-	-	Uncharacterized protein [Source:UniProtKB/TrEMBL;Acc:K7W555]	-	-	-	Yes	-	-	-	0.832419	GRMZM2G436947	Hub	-	EF hand family protein [Source:UniProtKB/TrEMBL;Acc:K7UJN8]	M3	-	-	Yes	-	-	-
GRMZM2G118657	Hub	-	Uncharacterized protein [Source:UniProtKB/TrEMBL;Acc:K7V0M2]	M9	-	-	Yes	Yes	Yes	Yes	-0.35069	GRMZM2G403740	-	-	Uncharacterized protein [Source:UniProtKB/TrEMBL;Acc:K7V5M4]	-	Yes	Yes	Yes	Yes	Yes	Yes
GRMZM2G095895	Hub	-	Uncharacterized protein [Source:UniProtKB/TrEMBL;Acc:B6UE62]	M4	Yes	-	-	-	Yes	Yes	0.998521	GRMZM2G175243	Hub	-	Uncharacterized protein [Source:UniProtKB/TrEMBL;Acc:B4FWZ0]	M4	Yes	Yes	-	-	Yes	Yes
GRMZM2G010637	-	-	Uncharacterized protein [Source:UniProtKB/TrEMBL;Acc:K7V8E2]	M2	-	-	-	Yes	Yes	Yes	0.949967	GRMZM2G368678	Hub	-	Uncharacterized protein [Source:UniProtKB/TrEMBL;Acc:K7VGE4]	M2	-	Yes	Yes	Yes	Yes	Yes
GRMZM2G016655	Hub	-	Uncharacterized protein [Source:UniProtKB/TrEMBL;Acc:K7VG53]	M2	-	-	-	Yes	Yes	-	0.937119	GRMZM2G155332	-	-	Uncharacterized protein [Source:UniProtKB/TrEMBL;Acc:K7URD3]	M2	-	-	-	-	-	-
GRMZM2G124739	Hub	-	Uncharacterized protein [Source:UniProtKB/TrEMBL;Acc:K7VVS8]	M4	-	-	-	-	Yes	Yes	0.909282	GRMZM2G157803	-	-	Uncharacterized protein [Source:UniProtKB/TrEMBL;Acc:K7UM15]	-	-	-	-	-	Yes	Yes
GRMZM2G106265	Hub	-	Uncharacterized protein [Source:UniProtKB/TrEMBL;Acc:K7UJD7]	M2	Yes	Yes	Yes	Yes	Yes	Yes	0.978932	GRMZM2G432083	-	-	Uncharacterized protein [Source:UniProtKB/TrEMBL;Acc:K7VUM2]	-	-	-	Yes	Yes	-	Yes
GRMZM2G014300	Hub	-	SAD1; SAD1 isoform 1; SAD1 isoform 2; Uncharacterized protein [Source:UniProtKB/TrEMBL;Acc:B4FLA3]	M1	-	-	-	-	Yes	Yes	0.877869	GRMZM2G049013	-	-	SAD1; SAD1 isoform 1; SAD1 isoform 2; Uncharacterized protein [Source:UniProtKB/TrEMBL;Acc:B4FLA3]	-	-	-	-	-	-	-
GRMZM2G424582	Hub	-	Uncharacterized protein [Source:UniProtKB/TrEMBL;Acc:K7VIY0]	M2	-	-	-	Yes	-	-	0.973306	GRMZM5G806947	-	-	Uncharacterized protein [Source:UniProtKB/TrEMBL;Acc:K7V096]	M2	-	-	-	-	-	-
GRMZM2G100727	-	ERF	Putative AP2/EREBP transcription factor superfamily protein [Source:UniProtKB/TrEMBL;Acc:K7V4W9]	-	Yes	-	Yes	Yes	-	Yes	0.802575	GRMZM2G457562	Hub	ERF	Putative AP2/EREBP transcription factor superfamily protein; Uncharacterized protein [Source:UniProtKB/TrEMBL;Acc:B4FQK2]	M9	-	-	Yes	Yes	-	-
GRMZM2G045278	Hub	-	Adenine nucleotide alpha hydrolases-like superfamily protein [Source:Projected from Arabidopsis thaliana (AT3G53990) TAIR;Acc:AT3G53990]	M4	-	-	-	-	Yes	Yes	-0.729119	GRMZM2G093272	-	-	USP family protein; Uncharacterized protein [Source:UniProtKB/TrEMBL;Acc:B4G087]	-	-	-	-	-	Yes	Yes
GRMZM2G066575	-	-	Putative PWWP domain family protein [Source:UniProtKB/TrEMBL;Acc:K7VK12]	-	-	-	-	Yes	-	-	0.952188	GRMZM2G095905	Hub	-	Putative PWWP domain family protein [Source:UniProtKB/TrEMBL;Acc:K7VWB5]	M2	-	Yes	Yes	Yes	-	-
GRMZM2G064426	-	NF-YB	Uncharacterized protein [Source:UniProtKB/TrEMBL;Acc:K7UWN3]	M1	-	-	-	-	Yes	Yes	0.937844	GRMZM5G804893	Hub	NF-YB	Nuclear transcription factor Y subunit B [Source:UniProtKB/Swiss-Prot;Acc:P25209]	M1	-	-	-	-	Yes	Yes
GRMZM5G804893	Hub	NF-YB	Nuclear transcription factor Y subunit B [Source:UniProtKB/Swiss-Prot;Acc:P25209]	M1	-	-	-	-	Yes	Yes	0.0633513	GRMZM5G866699	-	NF-YB	Uncharacterized protein [Source:UniProtKB/TrEMBL;Acc:K7V7L4]	-	-	Yes	-	-	-	Yes
GRMZM2G129064	Hub	-	Pollen-specific protein NTP303; Uncharacterized protein [Source:UniProtKB/TrEMBL;Acc:C0HI06]	M4	Yes	Yes	-	-	Yes	Yes	0.997301	GRMZM2G142584	Hub	-	Pollen-specific protein NTP303; Uncharacterized protein [Source:UniProtKB/TrEMBL;Acc:B4FWR1]	M4	-	Yes	-	-	Yes	Yes
GRMZM2G129064	Hub	-	Pollen-specific protein NTP303; Uncharacterized protein [Source:UniProtKB/TrEMBL;Acc:C0HI06]	M4	Yes	Yes	-	-	Yes	Yes	0.997963	GRMZM2G157929	-	-	Uncharacterized protein [Source:UniProtKB/TrEMBL;Acc:C0P2K2]	M4	Yes	-	-	-	Yes	Yes
GRMZM2G068682	-	-	L-ascorbate oxidase; Uncharacterized protein [Source:UniProtKB/TrEMBL;Acc:C0PFW1]	M4	-	Yes	-	-	Yes	Yes	0.996778	GRMZM2G129064	Hub	-	Pollen-specific protein NTP303; Uncharacterized protein [Source:UniProtKB/TrEMBL;Acc:C0HI06]	M4	Yes	Yes	-	-	Yes	Yes
GRMZM2G389881	Hub	-	Uncharacterized protein [Source:UniProtKB/TrEMBL;Acc:K7UQ52]	M1	-	-	-	-	Yes	Yes	0.985298	GRMZM5G865151	-	-	Uncharacterized protein [Source:UniProtKB/TrEMBL;Acc:K7VC23]	M1	-	Yes	-	-	Yes	Yes
GRMZM2G143791	-	-	GPI-anchored protein; Uncharacterized protein [Source:UniProtKB/TrEMBL;Acc:B7ZY01]	M1	-	-	Yes	-	Yes	Yes	0.984847	GRMZM2G154936	Hub	-	Uncharacterized protein [Source:UniProtKB/TrEMBL;Acc:B7ZYH1]	M1	-	Yes	-	-	Yes	Yes
AC209819.3_FG012	-	-	Putative ROP family GTPase ROP7; Putative Rop family GTPase, ROP7; Rac-like GTP-binding protein 2; Uncharacterized protein [Source:UniProtKB/TrEMBL;Acc:Q9LEC6]	M1	-	-	-	-	Yes	Yes	0.884516	GRMZM2G176217	Hub	-	Uncharacterized protein [Source:UniProtKB/TrEMBL;Acc:K7UQF1]	M1	-	-	-	-	-	-
GRMZM2G168721	Hub	-	Uncharacterized protein [Source:UniProtKB/TrEMBL;Acc:K7UQU0]	M3	-	-	-	-	-	-	0.775095	GRMZM5G802899	-	-	Uncharacterized protein [Source:UniProtKB/TrEMBL;Acc:K7V1G2]	M3	-	-	-	-	Yes	Yes
GRMZM2G087081	Hub	-	Uncharacterized protein [Source:UniProtKB/TrEMBL;Acc:K7USS1]	M3	-	-	-	-	-	-	-0.257271	GRMZM2G121229	-	-	Uncharacterized protein [Source:UniProtKB/TrEMBL;Acc:B6SM01]	-	-	-	-	-	-	-
GRMZM2G003406	Hub	MYB	Putative MYB DNA-binding domain superfamily protein [Source:UniProtKB/TrEMBL;Acc:K7V4R2]	M7	-	Yes	Yes	-	-	-	0.535902	GRMZM2G175232	-	MYB	Putative MYB DNA-binding domain superfamily protein; Uncharacterized protein [Source:UniProtKB/TrEMBL;Acc:C0P5M8]	-	-	Yes	-	-	-	-
GRMZM2G122750	Hub	HB	Putative homeodomain-like transcription factor superfamily protein [Source:UniProtKB/TrEMBL;Acc:K7UMS0]	M2	-	-	-	Yes	-	-	0.700536	GRMZM2G125294	-	HB	Putative homeodomain-like transcription factor superfamily protein [Source:UniProtKB/TrEMBL;Acc:K7UXD7]	M6	-	-	-	Yes	-	-
GRMZM2G155216	Hub	-	Chlorophyll a-b binding protein M9, chloroplastic [Source:UniProtKB/Swiss-Prot;Acc:P27497]	M3	-	-	-	Yes	-	-	0.991373	GRMZM2G402936	Hub	-	Light harvesting complex mesophyll7 [Source:UniProtKB/TrEMBL;Acc:K7URT9]	M3	-	-	Yes	Yes	-	-
GRMZM2G004909	-	-	Nonspecific lipid-transfer protein; Uncharacterized protein [Source:UniProtKB/TrEMBL;Acc:B4FV12]	M3	Yes	-	Yes	-	-	-	-0.287407	GRMZM2G393150	Hub	-	Nonspecific lipid-transfer protein AKCS9; Uncharacterized protein [Source:UniProtKB/TrEMBL;Acc:B4FSQ9]	M7	-	-	-	-	-	Yes
AC196465.3_FG006	Hub	-	Uncharacterized protein [Source:UniProtKB/TrEMBL;Acc:K7V0G4]	M2	-	-	Yes	Yes	-	-	0.955823	GRMZM2G122750	Hub	HB	Putative homeodomain-like transcription factor superfamily protein [Source:UniProtKB/TrEMBL;Acc:K7UMS0]	M2	-	-	-	Yes	-	-
GRMZM2G044044	Hub	-	Uncharacterized protein [Source:UniProtKB/TrEMBL;Acc:B4FN59]	M2	-	-	-	Yes	Yes	-	0.962917	GRMZM2G336962	-	-	-	M2	-	-	-	-	Yes	Yes
GRMZM2G017368	Hub	-	-	M2	-	-	-	Yes	Yes	-	0.129722	GRMZM2G431243	-	CAMTA	Uncharacterized protein [Source:UniProtKB/TrEMBL;Acc:K7VHB6]	-	-	-	-	-	-	-
AC196465.3_FG006	Hub	-	Uncharacterized protein [Source:UniProtKB/TrEMBL;Acc:K7V0G4]	M2	-	-	Yes	Yes	-	-	0.772391	GRMZM2G125294	-	HB	Putative homeodomain-like transcription factor superfamily protein [Source:UniProtKB/TrEMBL;Acc:K7UXD7]	M6	-	-	-	Yes	-	-
GRMZM2G068682	-	-	L-ascorbate oxidase; Uncharacterized protein [Source:UniProtKB/TrEMBL;Acc:C0PFW1]	M4	-	Yes	-	-	Yes	Yes	0.9986	GRMZM2G142584	Hub	-	Pollen-specific protein NTP303; Uncharacterized protein [Source:UniProtKB/TrEMBL;Acc:B4FWR1]	M4	-	Yes	-	-	Yes	Yes
GRMZM2G034647	Hub	-	Cyclin1 [Source:UniProtKB/TrEMBL;Acc:K7V0X7]	M1	-	-	-	-	Yes	Yes	0.975948	GRMZM2G310115	-	-	Cyclin4; Uncharacterized protein [Source:UniProtKB/TrEMBL;Acc:B4FKU4]	M1	-	-	-	-	Yes	Yes
