# Supplementary material for: A systems approach to a spatio-temporal understanding of the drought stress response in maize
Source: Sci Rep. 2017 Jul 26;7:6590. doi: 10.1038/s41598-017-06929-y (PMC5529502; doi:10.1038/s41598-017-06929-y)
Supplement: Supplementary file 13 — Table S12 [file 41598_2017_6929_MOESM13_ESM.xls]

## Sheet: Sheet1
Table_S12_Network genes were associated with maize domestication and improvement
	Domestication genes				Improvement genes
GeneID	Status	Module		GeneID	Status	Module
GRMZM2G034511	Network	M8		GRMZM2G024668	Network	M8
GRMZM2G073044	Network	M8		GRMZM2G073044	Network	M8
GRMZM2G160687	Network	M8		GRMZM2G152354	Network	M8
GRMZM2G002756	Hub	M3		GRMZM2G027804	Hub	M3
GRMZM2G092311	Hub	M3		GRMZM2G069722	Hub	M3
GRMZM2G380457	Hub	M3		AC187157.4_FG005	Network	M3
GRMZM2G001363	Network	M3		AC233910.1_FG010	Network	M3
GRMZM2G004996	Network	M3		AC233938.1_FG003	Network	M3
GRMZM2G007289	Network	M3		GRMZM2G000219	Network	M3
GRMZM2G010349	Network	M3		GRMZM2G013581	Network	M3
GRMZM2G012174	Network	M3		GRMZM2G015892	Network	M3
GRMZM2G050384	Network	M3		GRMZM2G024150	Network	M3
GRMZM2G052825	Network	M3		GRMZM2G026151	Network	M3
GRMZM2G056329	Network	M3		GRMZM2G027120	Network	M3
GRMZM2G069095	Network	M3		GRMZM2G048129	Network	M3
GRMZM2G077632	Network	M3		GRMZM2G057611	Network	M3
GRMZM2G098346	Network	M3		GRMZM2G079785	Network	M3
GRMZM2G103666	Network	M3		GRMZM2G082959	Network	M3
GRMZM2G106552	Network	M3		GRMZM2G085019	Network	M3
GRMZM2G115660	Network	M3		GRMZM2G103666	Network	M3
GRMZM2G128466	Network	M3		GRMZM2G105834	Network	M3
GRMZM2G138770	Network	M3		GRMZM2G115660	Network	M3
GRMZM2G143669	Network	M3		GRMZM2G117246	Network	M3
GRMZM2G160710	Network	M3		GRMZM2G118241	Network	M3
GRMZM2G333582	Network	M3		GRMZM2G121468	Network	M3
GRMZM2G337706	Network	M3		GRMZM2G124890	Network	M3
GRMZM2G426613	Network	M3		GRMZM2G125072	Network	M3
GRMZM2G446218	Network	M3		GRMZM2G127251	Network	M3
GRMZM2G465226	Network	M3		GRMZM2G143669	Network	M3
GRMZM2G471904	Network	M3		GRMZM2G153444	Network	M3
AC196475.3_FG004	Network	M7		GRMZM2G161809	Network	M3
GRMZM2G000753	Network	M7		GRMZM2G170208	Network	M3
GRMZM2G045287	Network	M7		GRMZM2G311898	Network	M3
GRMZM2G061230	Network	M7		GRMZM2G325014	Network	M3
GRMZM2G104504	Network	M7		GRMZM2G330049	Network	M3
GRMZM2G122853	Network	M7		GRMZM2G336908	Network	M3
GRMZM2G128800	Network	M7		GRMZM2G349834	Network	M3
GRMZM2G147966	Network	M7		GRMZM2G395749	Network	M3
GRMZM2G159981	Network	M7		GRMZM2G402262	Network	M3
GRMZM2G312871	Network	M7		GRMZM2G452671	Network	M3
GRMZM2G377113	Network	M7		GRMZM2G078509	Hub	M7
GRMZM2G396267	Network	M7		GRMZM2G015648	Network	M7
GRMZM2G536238	Network	M10		GRMZM2G037411	Network	M7
GRMZM2G007729	Network	M5		GRMZM2G122853	Network	M7
GRMZM2G070863	Network	M5		GRMZM2G314660	Network	M7
GRMZM2G117164	Network	M5		GRMZM2G377113	Network	M7
GRMZM2G102664	Hub	M2		GRMZM2G005304	Hub	M2
GRMZM2G138230	Hub	M2		GRMZM2G081429	Hub	M2
GRMZM2G433333	Hub	M2		GRMZM2G122750	Hub	M2
GRMZM2G447745	Hub	M2		AC190628.4_FG007	Network	M2
AC210169.3_FG002	Network	M2		AC234522.1_FG009	Network	M2
GRMZM2G039600	Network	M2		GRMZM2G000615	Network	M2
GRMZM2G059167	Network	M2		GRMZM2G009849	Network	M2
GRMZM2G070633	Network	M2		GRMZM2G024437	Network	M2
GRMZM2G082167	Network	M2		GRMZM2G029223	Network	M2
GRMZM2G097043	Network	M2		GRMZM2G030659	Network	M2
GRMZM2G115957	Network	M2		GRMZM2G035068	Network	M2
GRMZM2G128938	Network	M2		GRMZM2G047777	Network	M2
GRMZM2G312365	Network	M2		GRMZM2G089640	Network	M2
GRMZM2G330019	Network	M2		GRMZM2G101499	Network	M2
GRMZM2G362942	Network	M2		GRMZM2G134284	Network	M2
GRMZM2G381395	Network	M2		GRMZM2G134982	Network	M2
GRMZM2G381576	Network	M2		GRMZM2G162663	Network	M2
GRMZM2G529313	Network	M2		GRMZM2G168304	Network	M2
GRMZM2G061101	Network	M9		GRMZM2G175504	Network	M2
GRMZM2G325612	Network	M9		GRMZM2G333916	Network	M2
GRMZM2G011523	Network	M1		GRMZM2G335638	Network	M2
GRMZM2G016923	Network	M1		GRMZM2G362942	Network	M2
GRMZM2G016928	Network	M1		GRMZM2G393935	Network	M2
GRMZM2G035563	Network	M1		GRMZM2G406672	Network	M2
GRMZM2G035688	Network	M1		GRMZM2G408379	Network	M2
GRMZM2G046313	Network	M1		GRMZM2G412492	Network	M2
GRMZM2G052658	Network	M1		GRMZM2G009818	Network	M9
GRMZM2G054795	Network	M1		GRMZM2G015976	Network	M9
GRMZM2G071272	Network	M1		GRMZM2G325612	Network	M9
GRMZM2G082390	Network	M1		AC233865.1_FG001	Hub	M1
GRMZM2G095043	Network	M1		GRMZM2G119483	Hub	M1
GRMZM2G112165	Network	M1		GRMZM2G305046	Hub	M1
GRMZM2G121706	Network	M1		GRMZM2G476523	Hub	M1
GRMZM2G122709	Network	M1		GRMZM2G000587	Network	M1
GRMZM2G123537	Network	M1		GRMZM2G009387	Network	M1
GRMZM2G123714	Network	M1		GRMZM2G017616	Network	M1
GRMZM2G132547	Network	M1		GRMZM2G037505	Network	M1
GRMZM2G139617	Network	M1		GRMZM2G039074	Network	M1
GRMZM2G146694	Network	M1		GRMZM2G042623	Network	M1
GRMZM2G146913	Network	M1		GRMZM2G043445	Network	M1
GRMZM2G147213	Network	M1		GRMZM2G046313	Network	M1
GRMZM2G159149	Network	M1		GRMZM2G052869	Network	M1
GRMZM2G163683	Network	M1		GRMZM2G059138	Network	M1
GRMZM2G164868	Network	M1		GRMZM2G061292	Network	M1
GRMZM2G171822	Network	M1		GRMZM2G067743	Network	M1
GRMZM2G178681	Network	M1		GRMZM2G069523	Network	M1
GRMZM2G178839	Network	M1		GRMZM2G071272	Network	M1
GRMZM2G180190	Network	M1		GRMZM2G072274	Network	M1
GRMZM2G344279	Network	M1		GRMZM2G084465	Network	M1
GRMZM2G392320	Network	M1		GRMZM2G090226	Network	M1
GRMZM2G408458	Network	M1		GRMZM2G097573	Network	M1
GRMZM2G471517	Network	M1		GRMZM2G105987	Network	M1
GRMZM2G417945	Hub	M4		GRMZM2G109865	Network	M1
AC233954.1_FG004	Network	M4		GRMZM2G119485	Network	M1
GRMZM2G020856	Network	M4		GRMZM2G121706	Network	M1
GRMZM2G054870	Network	M4		GRMZM2G124371	Network	M1
GRMZM2G081577	Network	M4		GRMZM2G144403	Network	M1
GRMZM2G114523	Network	M4		GRMZM2G147241	Network	M1
GRMZM2G159632	Network	M4		GRMZM2G153017	Network	M1
GRMZM2G165063	Network	M4		GRMZM2G171387	Network	M1
GRMZM2G414826	Network	M4		GRMZM2G173965	Network	M1
GRMZM2G419209	Network	M4		GRMZM2G177244	Network	M1
GRMZM2G004908	Network	M6		GRMZM2G177599	Network	M1
GRMZM2G020484	Network	M6		GRMZM2G180870	Network	M1
GRMZM2G027688	Network	M6		GRMZM2G322672	Network	M1
GRMZM2G047894	Network	M6		GRMZM2G324886	Network	M1
GRMZM2G078862	Network	M6		GRMZM2G341957	Network	M1
GRMZM2G142413	Network	M6		GRMZM2G355062	Network	M1
GRMZM2G376829	Network	M6		GRMZM2G369130	Network	M1
GRMZM2G433117	Network	M6		GRMZM2G450228	Network	M1
				GRMZM2G473743	Network	M1
				GRMZM2G480954	Network	M1
				GRMZM2G071327	Hub	M4
				GRMZM2G095895	Hub	M4
				GRMZM2G014400	Network	M4
				GRMZM2G032337	Network	M4
				GRMZM2G081577	Network	M4
				GRMZM2G160526	Network	M4
				GRMZM2G163242	Network	M4
				GRMZM2G315199	Network	M4
				GRMZM2G430849	Network	M4
				GRMZM2G448687	Network	M4
				GRMZM2G438938	Hub	M6
				GRMZM2G003022	Network	M6
				GRMZM2G021896	Network	M6
				GRMZM2G078862	Network	M6
				GRMZM2G085078	Network	M6
				GRMZM2G116126	Network	M6
				GRMZM2G142413	Network	M6
				GRMZM2G149201	Network	M6
				GRMZM2G157505	Network	M6
				GRMZM2G301805	Network	M6
				GRMZM2G348551	Network	M6
				GRMZM2G481005	Network	M6
