# Supplementary material for: A systems approach to a spatio-temporal understanding of the drought stress response in maize
Source: Sci Rep. 2017 Jul 26;7:6590. doi: 10.1038/s41598-017-06929-y (PMC5529502; doi:10.1038/s41598-017-06929-y)
Supplement: Supplementary file 14 — Table S13 [file 41598_2017_6929_MOESM14_ESM.xls]

## Sheet: Sheet1
Table_S13_Duplication pairs of selective hub genes.The selective genes were obtained from previous publication (Hufford, M. B. et al. Comparative population genomics of maize domestication and improvement. Nature genetics 44, 808-811).
Selective Gene	Hub	TFFamily	GeneDescription	ModuleID	Corresponding duplication	Hub	TFFamily	GeneDescription	ModuleID
GRMZM2G002756	Hub	-	ATP-dependent Clp protease adaptor protein ClpS containing protein; Uncharacterized protein [Source:UniProtKB/TrEMBL;Acc:B4FRF7]	M3	GRMZM2G459391	-	-	ATP-dependent Clp protease adaptor protein ClpS containing protein; Uncharacterized protein [Source:UniProtKB/TrEMBL;Acc:B4FRY9]	-
GRMZM2G092311	Hub	-	Chlorophyll a-b binding protein 6A; Uncharacterized protein [Source:UniProtKB/TrEMBL;Acc:B6SSN3]	M3	GRMZM2G036880	-	-	Chlorophyll a-b binding protein 6A; Uncharacterized protein [Source:UniProtKB/TrEMBL;Acc:B4FZL4]	M3
GRMZM2G380457	Hub	-	Uncharacterized protein [Source:UniProtKB/TrEMBL;Acc:B4FR11]	M3	GRMZM2G047720	Hub	-	Threonine endopeptidase [Source:UniProtKB/TrEMBL;Acc:B6TCN7]	M3
GRMZM2G433333	Hub	-	Uncharacterized protein [Source:UniProtKB/TrEMBL;Acc:K7UZW2]	M2	GRMZM2G464976	-	-	Uncharacterized protein [Source:UniProtKB/TrEMBL;Acc:C0PM67]	-
GRMZM2G447745	Hub	MYB_related	Putative MYB DNA-binding domain superfamily protein [Source:UniProtKB/TrEMBL;Acc:K7UIC6]	M2	GRMZM2G089406	-	MYB_related	Putative MYB DNA-binding domain superfamily protein [Source:UniProtKB/TrEMBL;Acc:K7UY07]	-
GRMZM2G417945	Hub	-	Limonoid UDP-glucosyltransferase [Source:UniProtKB/TrEMBL;Acc:B6TZ09]	M4	GRMZM2G304712	-	-	Limonoid UDP-glucosyltransferase [Source:UniProtKB/TrEMBL;Acc:K7URK6]	M3
GRMZM2G138230	Hub	-	Uncharacterized protein [Source:UniProtKB/TrEMBL;Acc:C0HDY9]	M2	GRMZM2G076730	Hub	-	-	M2
GRMZM2G027804	Hub	-	Putative S-locus-like receptor protein kinase family protein [Source:UniProtKB/TrEMBL;Acc:K7VKE2]	M3	GRMZM2G142207	-	-	-	-
GRMZM2G081429	Hub	-	Uncharacterized protein [Source:UniProtKB/TrEMBL;Acc:K7UI38]	M2	GRMZM2G428242	Hub	-	SNF2 domain-containing protein / helicase domain-containing protein [Source:Projected from Arabidopsis thaliana (AT3G12810) TAIR;Acc:AT3G12810]	M2
GRMZM2G122750	Hub	HB	Putative homeodomain-like transcription factor superfamily protein [Source:UniProtKB/TrEMBL;Acc:K7UMS0]	M2	GRMZM2G125294	-	HB	Putative homeodomain-like transcription factor superfamily protein [Source:UniProtKB/TrEMBL;Acc:K7UXD7]	M6
GRMZM2G122750	Hub	HB	Putative homeodomain-like transcription factor superfamily protein [Source:UniProtKB/TrEMBL;Acc:K7UMS0]	M2	GRMZM2G159357	Hub	HB	-	M2
GRMZM2G122750	Hub	HB	Putative homeodomain-like transcription factor superfamily protein [Source:UniProtKB/TrEMBL;Acc:K7UMS0]	M2	AC196465.3_FG006	Hub	-	Uncharacterized protein [Source:UniProtKB/TrEMBL;Acc:K7V0G4]	M2
GRMZM2G071327	Hub	-	Actin-depolymerizing factor [Source:UniProtKB/TrEMBL;Acc:B6U422]	M4	GRMZM2G463471	Hub	-	Actin-depolymerizing factor; Uncharacterized protein [Source:UniProtKB/TrEMBL;Acc:C4JA16]	M4
GRMZM2G095895	Hub	-	Uncharacterized protein [Source:UniProtKB/TrEMBL;Acc:B6UE62]	M4	GRMZM2G175243	Hub	-	Uncharacterized protein [Source:UniProtKB/TrEMBL;Acc:B4FWZ0]	M4
