# Supplementary material for: A systems approach to a spatio-temporal understanding of the drought stress response in maize
Source: Sci Rep. 2017 Jul 26;7:6590. doi: 10.1038/s41598-017-06929-y (PMC5529502; doi:10.1038/s41598-017-06929-y)
Supplement: Supplementary file 15 — Table S14 [file 41598_2017_6929_MOESM15_ESM.xls]

## Sheet: Sheet1
Table_S14_Significant gene expression changes over the course of development in leaf, ear and tassel.Genes were considered significant if they changed by at least threefold and fit a linear or exponential regression curve at r2 > 0.65
GeneID	Leaf_C	Leaf_D	Ear_C	Ear_D	Tassel_C	Tassel_D
GRMZM2G002756	-	-	-	-	Yes	Yes
GRMZM2G092311	-	-	Yes	-	-	-
GRMZM2G380457	-	-	-	-	-	-
GRMZM2G102664	-	-	-	Yes	Yes	Yes
GRMZM2G138230	-	-	-	-	-	-
GRMZM2G433333	-	-	-	Yes	Yes	-
GRMZM2G447745	-	-	-	Yes	-	-
GRMZM2G417945	-	-	-	-	Yes	Yes
GRMZM2G027804	-	-	-	-	Yes	Yes
GRMZM2G069722	-	-	-	-	Yes	Yes
GRMZM2G081429	-	Yes	Yes	Yes	-	-
GRMZM2G122750	-	-	-	Yes	-	-
AC233865.1_FG001	-	-	-	-	Yes	Yes
GRMZM2G119483	-	-	-	-	Yes	Yes
GRMZM2G305046	-	-	-	-	Yes	Yes
GRMZM2G476523	-	-	-	-	Yes	Yes
GRMZM2G071327	Yes	-	-	-	Yes	Yes
GRMZM2G095895	Yes	-	-	-	Yes	Yes
GRMZM2G438938	-	Yes	Yes	Yes	-	-
