# Supplementary material for: A systems approach to a spatio-temporal understanding of the drought stress response in maize
Source: Sci Rep. 2017 Jul 26;7:6590. doi: 10.1038/s41598-017-06929-y (PMC5529502; doi:10.1038/s41598-017-06929-y)
Supplement: Supplementary file 16 — Table S15 [file 41598_2017_6929_MOESM16_ESM.xls]

## Sheet: Sheet1
Table_S15_Detailed TF-target interactions of transcriptional regulatory network
TF	TFFamily	Hub	Module	Target	Description	Hub	Module
AC198403.3_FG001	ERF	-	-	AC149475.2_FG005	Uncharacterized protein	Hub	M2
AC233943.1_FG002	LBD	-	-	AC149475.2_FG005	Uncharacterized protein	Hub	M2
GRMZM2G010100	ERF	-	-	AC149475.2_FG005	Uncharacterized protein	Hub	M2
GRMZM2G015281	ERF	-	-	AC149475.2_FG005	Uncharacterized protein	Hub	M2
GRMZM2G017349	bHLH	-	M4	AC149475.2_FG005	Uncharacterized protein	Hub	M2						-
GRMZM2G021790	ERF	-	-	AC149475.2_FG005	Uncharacterized protein	Hub	M2
GRMZM2G023708	ERF	-	-	AC149475.2_FG005	Uncharacterized protein	Hub	M2
GRMZM2G050939	C2H2	-	-	AC149475.2_FG005	Uncharacterized protein	Hub	M2
GRMZM2G053298	Nin-like	-	M1	AC149475.2_FG005	Uncharacterized protein	Hub	M2
GRMZM2G057386	ERF	-	-	AC149475.2_FG005	Uncharacterized protein	Hub	M2
GRMZM2G079653	ERF	-	-	AC149475.2_FG005	Uncharacterized protein	Hub	M2
GRMZM2G112548	NAC	-	-	AC149475.2_FG005	Uncharacterized protein	Hub	M2
GRMZM2G142179	ERF	-	M1	AC149475.2_FG005	Uncharacterized protein	Hub	M2
GRMZM2G307119	ERF	-	M1	AC149475.2_FG005	Uncharacterized protein	Hub	M2
GRMZM2G310368	ERF	-	M1	AC149475.2_FG005	Uncharacterized protein	Hub	M2
GRMZM2G376255	ERF	-	M4	AC149475.2_FG005	Uncharacterized protein	Hub	M2
AC233943.1_FG002	LBD	-	-	AC149818.2_FG004	Cyclin-dependent kinases regulatory subunit; Uncharacterized protein	Hub	M1
GRMZM2G021790	ERF	-	-	AC149818.2_FG004	Cyclin-dependent kinases regulatory subunit; Uncharacterized protein	Hub	M1
GRMZM2G060517	ERF	-	-	AC149818.2_FG004	Cyclin-dependent kinases regulatory subunit; Uncharacterized protein	Hub	M1
GRMZM2G124540	G2-like	-	-	AC149818.2_FG004	Cyclin-dependent kinases regulatory subunit; Uncharacterized protein	Hub	M1
GRMZM2G142179	ERF	-	M1	AC149818.2_FG004	Cyclin-dependent kinases regulatory subunit; Uncharacterized protein	Hub	M1
GRMZM2G381441	ERF	-	-	AC149818.2_FG004	Cyclin-dependent kinases regulatory subunit; Uncharacterized protein	Hub	M1
GRMZM2G010100	ERF	-	-	AC155434.2_FG004	Uncharacterized protein	Hub	M2
GRMZM2G050939	C2H2	-	-	AC155434.2_FG004	Uncharacterized protein	Hub	M2
GRMZM2G060517	ERF	-	-	AC155434.2_FG004	Uncharacterized protein	Hub	M2
GRMZM2G065496	B3	-	M1	AC155434.2_FG004	Uncharacterized protein	Hub	M2
GRMZM2G066158	ERF	-	M1	AC155434.2_FG004	Uncharacterized protein	Hub	M2
GRMZM2G069274	HB	-	-	AC155434.2_FG004	Uncharacterized protein	Hub	M2
GRMZM2G093595	ERF	-	-	AC155434.2_FG004	Uncharacterized protein	Hub	M2
GRMZM2G097081	ERF	-	-	AC155434.2_FG004	Uncharacterized protein	Hub	M2
GRMZM2G050939	C2H2	-	-	AC155622.2_FG001	Uncharacterized protein	Hub	M6
GRMZM2G058479	GATA	-	M1	AC155622.2_FG001	Uncharacterized protein	Hub	M6
GRMZM2G104246	CPP	-	-	AC155622.2_FG001	Uncharacterized protein	Hub	M6
GRMZM2G105348	HSF	-	M8	AC155622.2_FG001	Uncharacterized protein	Hub	M6
AC233865.1_FG003	NAC	-	-	AC155622.2_FG004	Uncharacterized protein	Hub	M6
GRMZM2G017087	HB	-	-	AC155622.2_FG004	Uncharacterized protein	Hub	M6
GRMZM2G035701	B3	Hub	M4	AC155622.2_FG004	Uncharacterized protein	Hub	M6
GRMZM2G069047	NAC	-	-	AC155622.2_FG004	Uncharacterized protein	Hub	M6
GRMZM2G104074	NAC	-	-	AC155622.2_FG004	Uncharacterized protein	Hub	M6
GRMZM2G140694	Dof	-	-	AC155622.2_FG004	Uncharacterized protein	Hub	M6
GRMZM2G178998	NAC	-	-	AC155622.2_FG004	Uncharacterized protein	Hub	M6
GRMZM2G017087	HB	-	-	AC189771.3_FG001	Uncharacterized protein	Hub	M4
GRMZM2G035701	B3	Hub	M4	AC189771.3_FG001	Uncharacterized protein	Hub	M4
GRMZM2G058479	GATA	-	M1	AC189771.3_FG001	Uncharacterized protein	Hub	M4
GRMZM2G164735	BBR-BPC	-	-	AC189771.3_FG001	Uncharacterized protein	Hub	M4
AC198403.3_FG001	ERF	-	-	AC190623.3_FG001	photosystem II reaction center	Hub	M3
GRMZM2G015281	ERF	-	-	AC190623.3_FG001	photosystem II reaction center	Hub	M3
GRMZM2G065496	B3	-	M1	AC190623.3_FG001	photosystem II reaction center	Hub	M3
GRMZM2G118250	LOB	-	M7	AC190623.3_FG001	photosystem II reaction center	Hub	M3
AC233943.1_FG002	LBD	-	-	AC194158.3_FG005	-	Hub	M8
GRMZM2G017087	HB	-	-	AC194158.3_FG005	-	Hub	M8
GRMZM2G017349	bHLH	-	M4	AC194158.3_FG005	-	Hub	M8
AC205574.3_FG006	TCP	-	M2	AC194965.4_FG004	Uncharacterized protein	Hub	M3
GRMZM2G003944	TCP	-	-	AC194965.4_FG004	Uncharacterized protein	Hub	M3
GRMZM2G034638	TCP	-	-	AC194965.4_FG004	Uncharacterized protein	Hub	M3
GRMZM2G050939	C2H2	-	-	AC194965.4_FG004	Uncharacterized protein	Hub	M3
GRMZM2G053298	Nin-like	-	M1	AC194965.4_FG004	Uncharacterized protein	Hub	M3
GRMZM2G092214	TCP	-	-	AC194965.4_FG004	Uncharacterized protein	Hub	M3
GRMZM2G107031	TCP	-	M3	AC194965.4_FG004	Uncharacterized protein	Hub	M3
GRMZM2G111415	ERF	-	-	AC194965.4_FG004	Uncharacterized protein	Hub	M3
GRMZM2G142751	TCP	-	-	AC194965.4_FG004	Uncharacterized protein	Hub	M3
GRMZM2G162840	Trihelix	-	-	AC194965.4_FG004	Uncharacterized protein	Hub	M3
GRMZM2G376255	ERF	-	M4	AC194965.4_FG004	Uncharacterized protein	Hub	M3
GRMZM2G445944	TCP	-	-	AC194965.4_FG004	Uncharacterized protein	Hub	M3
GRMZM5G833253	MYB	-	M7	AC194965.4_FG004	Uncharacterized protein	Hub	M3
GRMZM2G023708	ERF	-	-	AC196465.3_FG006	Uncharacterized protein	Hub	M2
GRMZM2G042756	ERF	-	M8	AC196465.3_FG006	Uncharacterized protein	Hub	M2
GRMZM2G050939	C2H2	-	-	AC196465.3_FG006	Uncharacterized protein	Hub	M2
GRMZM2G111415	ERF	-	-	AC196465.3_FG006	Uncharacterized protein	Hub	M2
GRMZM2G142179	ERF	-	M1	AC196465.3_FG006	Uncharacterized protein	Hub	M2
GRMZM2G310368	ERF	-	M1	AC196465.3_FG006	Uncharacterized protein	Hub	M2
GRMZM2G015281	ERF	-	-	AC196726.2_FG001	Putative uncharacterized protein	Hub	M8
GRMZM2G041462	HB	-	-	AC196726.2_FG001	Putative uncharacterized protein	Hub	M8
GRMZM2G341747	CAMTA	-	-	AC196726.2_FG001	Putative uncharacterized protein	Hub	M8
GRMZM2G381441	ERF	-	-	AC196726.2_FG001	Putative uncharacterized protein	Hub	M8
AC233943.1_FG002	LBD	-	-	AC197246.3_FG001	Ras-related protein ARA-4; Uncharacterized protein	Hub	M1
GRMZM2G015281	ERF	-	-	AC197246.3_FG001	Ras-related protein ARA-4; Uncharacterized protein	Hub	M1
GRMZM2G021790	ERF	-	-	AC197246.3_FG001	Ras-related protein ARA-4; Uncharacterized protein	Hub	M1
GRMZM2G050939	C2H2	-	-	AC197246.3_FG001	Ras-related protein ARA-4; Uncharacterized protein	Hub	M1
GRMZM2G052606	MYB	Hub	M7	AC197246.3_FG001	Ras-related protein ARA-4; Uncharacterized protein	Hub	M1
GRMZM2G057386	ERF	-	-	AC197246.3_FG001	Ras-related protein ARA-4; Uncharacterized protein	Hub	M1
GRMZM2G066158	ERF	-	M1	AC197246.3_FG001	Ras-related protein ARA-4; Uncharacterized protein	Hub	M1
GRMZM2G079653	ERF	-	-	AC197246.3_FG001	Ras-related protein ARA-4; Uncharacterized protein	Hub	M1
GRMZM2G142179	ERF	-	M1	AC197246.3_FG001	Ras-related protein ARA-4; Uncharacterized protein	Hub	M1
GRMZM2G172327	MYB	-	-	AC197246.3_FG001	Ras-related protein ARA-4; Uncharacterized protein	Hub	M1
GRMZM2G376255	ERF	-	M4	AC197246.3_FG001	Ras-related protein ARA-4; Uncharacterized protein	Hub	M1
GRMZM2G058479	GATA	-	M1	AC198481.3_FG004	-	Hub	M2
AC233943.1_FG002	LBD	-	-	AC203366.4_FG001	-	Hub	M6
GRMZM2G017087	HB	-	-	AC203366.4_FG001	-	Hub	M6
GRMZM2G072926	ERF	-	-	AC203366.4_FG001	-	Hub	M6
GRMZM2G118690	BBR-BPC	-	-	AC203366.4_FG001	-	Hub	M6
GRMZM2G144744	GRAS	-	-	AC203366.4_FG001	-	Hub	M6
GRMZM2G164735	BBR-BPC	-	-	AC203366.4_FG001	-	Hub	M6
GRMZM2G301860	ERF	-	M3	AC203366.4_FG001	-	Hub	M6
GRMZM2G021339	HB	-	-	AC203535.4_FG004	Rieske domain containing protein	Hub	M3
GRMZM2G049695	MYB_related	-	M3	AC203535.4_FG004	Rieske domain containing protein	Hub	M3
GRMZM2G099144	NAC	-	-	AC203535.4_FG004	Rieske domain containing protein	Hub	M3
GRMZM2G139963	HB	-	-	AC203535.4_FG004	Rieske domain containing protein	Hub	M3
GRMZM2G149958	MYB	-	M8	AC203535.4_FG004	Rieske domain containing protein	Hub	M3
GRMZM2G153754	CPP	-	-	AC203535.4_FG004	Rieske domain containing protein	Hub	M3
GRMZM2G477238	G2-like	-	-	AC203535.4_FG004	Rieske domain containing protein	Hub	M3
AC198403.3_FG001	ERF	-	-	AC203985.4_FG005	Prefoldin subunit 2; Uncharacterized protein	Hub	M1
GRMZM2G017470	C2C2-Dof	-	-	AC203985.4_FG005	Prefoldin subunit 2; Uncharacterized protein	Hub	M1
GRMZM2G093725	Dof	-	-	AC203985.4_FG005	Prefoldin subunit 2; Uncharacterized protein	Hub	M1
GRMZM2G144744	GRAS	-	-	AC203985.4_FG005	Prefoldin subunit 2; Uncharacterized protein	Hub	M1
GRMZM2G171365	MIKC	-	M1	AC203985.4_FG005	Prefoldin subunit 2; Uncharacterized protein	Hub	M1
GRMZM2G320287	C2H2	-	-	AC203985.4_FG005	Prefoldin subunit 2; Uncharacterized protein	Hub	M1
AC198403.3_FG001	ERF	-	-	AC204712.3_FG002	-	Hub	M1
GRMZM2G018398	ERF	-	-	AC204712.3_FG002	-	Hub	M1
GRMZM2G021339	HB	-	-	AC204712.3_FG002	-	Hub	M1
GRMZM2G021790	ERF	-	-	AC204712.3_FG002	-	Hub	M1
GRMZM2G023708	ERF	-	-	AC204712.3_FG002	-	Hub	M1
GRMZM2G057386	ERF	-	-	AC204712.3_FG002	-	Hub	M1
GRMZM2G060517	ERF	-	-	AC204712.3_FG002	-	Hub	M1
GRMZM2G079653	ERF	-	-	AC204712.3_FG002	-	Hub	M1
GRMZM2G111415	ERF	-	-	AC204712.3_FG002	-	Hub	M1
GRMZM2G118250	LOB	-	M7	AC204712.3_FG002	-	Hub	M1
GRMZM2G138396	ERF	-	-	AC204712.3_FG002	-	Hub	M1
GRMZM2G139963	HB	-	-	AC204712.3_FG002	-	Hub	M1
GRMZM2G142179	ERF	-	M1	AC204712.3_FG002	-	Hub	M1
GRMZM2G153754	CPP	-	-	AC204712.3_FG002	-	Hub	M1
GRMZM2G307119	ERF	-	M1	AC204712.3_FG002	-	Hub	M1
GRMZM2G310368	ERF	-	M1	AC204712.3_FG002	-	Hub	M1
GRMZM2G376255	ERF	-	M4	AC204712.3_FG002	-	Hub	M1
GRMZM2G381441	ERF	-	-	AC204712.3_FG002	-	Hub	M1
AC198403.3_FG001	ERF	-	-	AC205703.4_FG010	-	Hub	M6
AC233943.1_FG002	LBD	-	-	AC205703.4_FG010	-	Hub	M6
GRMZM2G003944	TCP	-	-	AC205703.4_FG010	-	Hub	M6
GRMZM2G010100	ERF	-	-	AC205703.4_FG010	-	Hub	M6
GRMZM2G017087	HB	-	-	AC205703.4_FG010	-	Hub	M6
GRMZM2G018398	ERF	-	-	AC205703.4_FG010	-	Hub	M6
GRMZM2G021790	ERF	-	-	AC205703.4_FG010	-	Hub	M6
GRMZM2G023708	ERF	-	-	AC205703.4_FG010	-	Hub	M6
GRMZM2G044576	GATA	-	-	AC205703.4_FG010	-	Hub	M6
GRMZM2G045748	MYB	-	-	AC205703.4_FG010	-	Hub	M6
GRMZM2G050939	C2H2	-	-	AC205703.4_FG010	-	Hub	M6
GRMZM2G057386	ERF	-	-	AC205703.4_FG010	-	Hub	M6
GRMZM2G060517	ERF	-	-	AC205703.4_FG010	-	Hub	M6
GRMZM2G066158	ERF	-	M1	AC205703.4_FG010	-	Hub	M6
GRMZM2G079653	ERF	-	-	AC205703.4_FG010	-	Hub	M6
GRMZM2G092517	LBD	-	-	AC205703.4_FG010	-	Hub	M6
GRMZM2G111415	ERF	-	-	AC205703.4_FG010	-	Hub	M6
GRMZM2G118250	LOB	-	M7	AC205703.4_FG010	-	Hub	M6
GRMZM2G138396	ERF	-	-	AC205703.4_FG010	-	Hub	M6
GRMZM2G142179	ERF	-	M1	AC205703.4_FG010	-	Hub	M6
GRMZM2G307119	ERF	-	M1	AC205703.4_FG010	-	Hub	M6
GRMZM2G310368	ERF	-	M1	AC205703.4_FG010	-	Hub	M6
GRMZM2G381441	ERF	-	-	AC205703.4_FG010	-	Hub	M6
AC198403.3_FG001	ERF	-	-	AC206788.3_FG015	Uncharacterized protein	Hub	M3
AC233943.1_FG002	LBD	-	-	AC206788.3_FG015	Uncharacterized protein	Hub	M3
GRMZM2G015281	ERF	-	-	AC206788.3_FG015	Uncharacterized protein	Hub	M3
GRMZM2G057386	ERF	-	-	AC206788.3_FG015	Uncharacterized protein	Hub	M3
GRMZM2G081919	MYB	-	-	AC206788.3_FG015	Uncharacterized protein	Hub	M3
GRMZM2G097081	ERF	-	-	AC206788.3_FG015	Uncharacterized protein	Hub	M3
GRMZM2G104074	NAC	-	-	AC206788.3_FG015	Uncharacterized protein	Hub	M3
GRMZM2G118250	LOB	-	M7	AC206788.3_FG015	Uncharacterized protein	Hub	M3
GRMZM2G350165	bHLH	-	-	AC206788.3_FG015	Uncharacterized protein	Hub	M3
GRMZM2G376255	ERF	-	M4	AC206788.3_FG015	Uncharacterized protein	Hub	M3
GRMZM2G011932	bZIP	-	-	AC208897.3_FG004	Major facilitator superfamily protei	Hub	M3
GRMZM2G016150	bZIP	-	-	AC208897.3_FG004	Major facilitator superfamily protei	Hub	M3
GRMZM2G058479	GATA	-	M1	AC208897.3_FG004	Major facilitator superfamily protei	Hub	M3
GRMZM2G074373	bZIP	-	-	AC208897.3_FG004	Major facilitator superfamily protei	Hub	M3
GRMZM2G171365	MIKC	-	M1	AC208897.3_FG004	Major facilitator superfamily protei	Hub	M3
GRMZM2G444748	bZIP	-	M6	AC208897.3_FG004	Major facilitator superfamily protei	Hub	M3
GRMZM2G448605	WRKY	-	-	AC208897.3_FG004	Major facilitator superfamily protei	Hub	M3
GRMZM2G479885	bZIP	-	-	AC208897.3_FG004	Major facilitator superfamily protei	Hub	M3
AC198403.3_FG001	ERF	-	-	AC209705.3_FG004	Uncharacterized protein	Hub	M2
AC233943.1_FG002	LBD	-	-	AC209705.3_FG004	Uncharacterized protein	Hub	M2
GRMZM2G010100	ERF	-	-	AC209705.3_FG004	Uncharacterized protein	Hub	M2
GRMZM2G016150	bZIP	-	-	AC209705.3_FG004	Uncharacterized protein	Hub	M2
GRMZM2G018398	ERF	-	-	AC209705.3_FG004	Uncharacterized protein	Hub	M2
GRMZM2G021790	ERF	-	-	AC209705.3_FG004	Uncharacterized protein	Hub	M2
GRMZM2G023708	ERF	-	-	AC209705.3_FG004	Uncharacterized protein	Hub	M2
GRMZM2G057386	ERF	-	-	AC209705.3_FG004	Uncharacterized protein	Hub	M2
GRMZM2G079653	ERF	-	-	AC209705.3_FG004	Uncharacterized protein	Hub	M2
GRMZM2G111415	ERF	-	-	AC209705.3_FG004	Uncharacterized protein	Hub	M2
GRMZM2G137046	bZIP	Hub	M3	AC209705.3_FG004	Uncharacterized protein	Hub	M2
GRMZM2G138396	ERF	-	-	AC209705.3_FG004	Uncharacterized protein	Hub	M2
GRMZM2G142179	ERF	-	M1	AC209705.3_FG004	Uncharacterized protein	Hub	M2
GRMZM2G307119	ERF	-	M1	AC209705.3_FG004	Uncharacterized protein	Hub	M2
GRMZM2G310368	ERF	-	M1	AC209705.3_FG004	Uncharacterized protein	Hub	M2
GRMZM2G082709	NAC	-	M4	AC210013.4_FG006	Uncharacterized protein	Hub	M3
GRMZM2G044576	GATA	-	-	AC210173.4_FG002	-	Hub	M2
GRMZM2G110153	MIKC	-	-	AC210173.4_FG002	-	Hub	M2
GRMZM2G153754	CPP	-	-	AC210173.4_FG002	-	Hub	M2
GRMZM2G477238	G2-like	-	-	AC210173.4_FG002	-	Hub	M2
AC198403.3_FG001	ERF	-	-	AC211152.4_FG007	Uncharacterized protein	Hub	M7
AC233943.1_FG002	LBD	-	-	AC211152.4_FG007	Uncharacterized protein	Hub	M7
GRMZM2G018398	ERF	-	-	AC211152.4_FG007	Uncharacterized protein	Hub	M7
GRMZM2G021790	ERF	-	-	AC211152.4_FG007	Uncharacterized protein	Hub	M7
GRMZM2G023708	ERF	-	-	AC211152.4_FG007	Uncharacterized protein	Hub	M7
GRMZM2G057386	ERF	-	-	AC211152.4_FG007	Uncharacterized protein	Hub	M7
GRMZM2G060517	ERF	-	-	AC211152.4_FG007	Uncharacterized protein	Hub	M7
GRMZM2G066158	ERF	-	M1	AC211152.4_FG007	Uncharacterized protein	Hub	M7
GRMZM2G079653	ERF	-	-	AC211152.4_FG007	Uncharacterized protein	Hub	M7
GRMZM2G092517	LBD	-	-	AC211152.4_FG007	Uncharacterized protein	Hub	M7
GRMZM2G109354	SBP	-	-	AC211152.4_FG007	Uncharacterized protein	Hub	M7
GRMZM2G118250	LOB	-	M7	AC211152.4_FG007	Uncharacterized protein	Hub	M7
GRMZM2G142179	ERF	-	M1	AC211152.4_FG007	Uncharacterized protein	Hub	M7
GRMZM2G149040	bZIP	-	-	AC211152.4_FG007	Uncharacterized protein	Hub	M7
GRMZM2G307119	ERF	-	M1	AC211152.4_FG007	Uncharacterized protein	Hub	M7
GRMZM2G310368	ERF	-	M1	AC211152.4_FG007	Uncharacterized protein	Hub	M7
GRMZM2G381441	ERF	-	-	AC211152.4_FG007	Uncharacterized protein	Hub	M7
GRMZM5G821024	bZIP	-	-	AC211152.4_FG007	Uncharacterized protein	Hub	M7
GRMZM2G110153	MIKC	-	-	AC212769.3_FG004	-	Hub	M4
GRMZM2G140694	Dof	-	-	AC212769.3_FG004	-	Hub	M4
GRMZM2G144744	GRAS	-	-	AC212769.3_FG004	-	Hub	M4
GRMZM2G162481	HB	-	-	AC212769.3_FG004	-	Hub	M4
GRMZM2G171365	MIKC	-	M1	AC212769.3_FG004	-	Hub	M4
GRMZM2G320287	C2H2	-	-	AC212769.3_FG004	-	Hub	M4
GRMZM2G034110	MYB_related	-	-	AC217050.4_FG007	Terpene synthase 7	Hub	M3
GRMZM2G049695	MYB_related	-	M3	AC217050.4_FG007	Terpene synthase 7	Hub	M3
GRMZM2G089501	bHLH	-	-	AC217050.4_FG007	Terpene synthase 7	Hub	M3
GRMZM2G137358	bHLH	-	-	AC217050.4_FG007	Terpene synthase 7	Hub	M3
GRMZM2G350165	bHLH	-	-	AC217050.4_FG007	Terpene synthase 7	Hub	M3
GRMZM2G050939	C2H2	-	-	AC217499.3_FG003	Putative peptidase C48 domain family protein	Hub	M3
GRMZM2G144744	GRAS	-	-	AC217499.3_FG003	Putative peptidase C48 domain family protein	Hub	M3
GRMZM2G171365	MIKC	-	M1	AC217499.3_FG003	Putative peptidase C48 domain family protein	Hub	M3
AC198403.3_FG001	ERF	-	-	AC218457.2_FG013	Uncharacterized protein	Hub	M6
AC205574.3_FG006	TCP	-	M2	AC218457.2_FG013	Uncharacterized protein	Hub	M6
AC233943.1_FG002	LBD	-	-	AC218457.2_FG013	Uncharacterized protein	Hub	M6
GRMZM2G010100	ERF	-	-	AC218457.2_FG013	Uncharacterized protein	Hub	M6
GRMZM2G018398	ERF	-	-	AC218457.2_FG013	Uncharacterized protein	Hub	M6
GRMZM2G021790	ERF	-	-	AC218457.2_FG013	Uncharacterized protein	Hub	M6
GRMZM2G023708	ERF	-	-	AC218457.2_FG013	Uncharacterized protein	Hub	M6
GRMZM2G053298	Nin-like	-	M1	AC218457.2_FG013	Uncharacterized protein	Hub	M6
GRMZM2G057386	ERF	-	-	AC218457.2_FG013	Uncharacterized protein	Hub	M6
GRMZM2G079653	ERF	-	-	AC218457.2_FG013	Uncharacterized protein	Hub	M6
GRMZM2G093595	ERF	-	-	AC218457.2_FG013	Uncharacterized protein	Hub	M6
GRMZM2G111415	ERF	-	-	AC218457.2_FG013	Uncharacterized protein	Hub	M6
GRMZM2G133398	B3	-	-	AC218457.2_FG013	Uncharacterized protein	Hub	M6
GRMZM2G142179	ERF	-	M1	AC218457.2_FG013	Uncharacterized protein	Hub	M6
GRMZM2G142751	TCP	-	-	AC218457.2_FG013	Uncharacterized protein	Hub	M6
GRMZM2G307119	ERF	-	M1	AC218457.2_FG013	Uncharacterized protein	Hub	M6
GRMZM2G310368	ERF	-	M1	AC218457.2_FG013	Uncharacterized protein	Hub	M6
GRMZM2G381441	ERF	-	-	AC218457.2_FG013	Uncharacterized protein	Hub	M6
AC198403.3_FG001	ERF	-	-	AC230013.2_FG007	60S ribosomal protein L18a	Hub	M1
GRMZM2G018398	ERF	-	-	AC230013.2_FG007	60S ribosomal protein L18a	Hub	M1
GRMZM2G021790	ERF	-	-	AC230013.2_FG007	60S ribosomal protein L18a	Hub	M1
GRMZM2G023708	ERF	-	-	AC230013.2_FG007	60S ribosomal protein L18a	Hub	M1
GRMZM2G057386	ERF	-	-	AC230013.2_FG007	60S ribosomal protein L18a	Hub	M1
GRMZM2G079653	ERF	-	-	AC230013.2_FG007	60S ribosomal protein L18a	Hub	M1
GRMZM2G111415	ERF	-	-	AC230013.2_FG007	60S ribosomal protein L18a	Hub	M1
GRMZM2G310368	ERF	-	M1	AC230013.2_FG007	60S ribosomal protein L18a	Hub	M1
GRMZM2G381441	ERF	-	-	AC230013.2_FG007	60S ribosomal protein L18a	Hub	M1
AC198403.3_FG001	ERF	-	-	AC231747.1_FG001	vacuolar protein sorting 1	Hub	M6
AC233943.1_FG002	LBD	-	-	AC231747.1_FG001	vacuolar protein sorting 1	Hub	M6
GRMZM2G002128	MYB-related	-	-	AC231747.1_FG001	vacuolar protein sorting 1	Hub	M6
GRMZM2G010100	ERF	-	-	AC231747.1_FG001	vacuolar protein sorting 1	Hub	M6
GRMZM2G017087	HB	-	-	AC231747.1_FG001	vacuolar protein sorting 1	Hub	M6
GRMZM2G018398	ERF	-	-	AC231747.1_FG001	vacuolar protein sorting 1	Hub	M6
GRMZM2G021790	ERF	-	-	AC231747.1_FG001	vacuolar protein sorting 1	Hub	M6
GRMZM2G023708	ERF	-	-	AC231747.1_FG001	vacuolar protein sorting 1	Hub	M6
GRMZM2G034110	MYB_related	-	-	AC231747.1_FG001	vacuolar protein sorting 1	Hub	M6
GRMZM2G047626	MYB	-	-	AC231747.1_FG001	vacuolar protein sorting 1	Hub	M6
GRMZM2G049695	MYB_related	-	M3	AC231747.1_FG001	vacuolar protein sorting 1	Hub	M6
GRMZM2G050305	MYB	-	-	AC231747.1_FG001	vacuolar protein sorting 1	Hub	M6
GRMZM2G052606	MYB	Hub	M7	AC231747.1_FG001	vacuolar protein sorting 1	Hub	M6
GRMZM2G057386	ERF	-	-	AC231747.1_FG001	vacuolar protein sorting 1	Hub	M6
GRMZM2G058479	GATA	-	M1	AC231747.1_FG001	vacuolar protein sorting 1	Hub	M6
GRMZM2G060517	ERF	-	-	AC231747.1_FG001	vacuolar protein sorting 1	Hub	M6
GRMZM2G066158	ERF	-	M1	AC231747.1_FG001	vacuolar protein sorting 1	Hub	M6
GRMZM2G079653	ERF	-	-	AC231747.1_FG001	vacuolar protein sorting 1	Hub	M6
GRMZM2G093595	ERF	-	-	AC231747.1_FG001	vacuolar protein sorting 1	Hub	M6
GRMZM2G096358	MYB	-	-	AC231747.1_FG001	vacuolar protein sorting 1	Hub	M6
GRMZM2G108959	MYB	-	-	AC231747.1_FG001	vacuolar protein sorting 1	Hub	M6
GRMZM2G111415	ERF	-	-	AC231747.1_FG001	vacuolar protein sorting 1	Hub	M6
GRMZM2G118250	LOB	-	M7	AC231747.1_FG001	vacuolar protein sorting 1	Hub	M6
GRMZM2G142179	ERF	-	M1	AC231747.1_FG001	vacuolar protein sorting 1	Hub	M6
GRMZM2G153754	CPP	-	-	AC231747.1_FG001	vacuolar protein sorting 1	Hub	M6
GRMZM2G159547	MYB	-	-	AC231747.1_FG001	vacuolar protein sorting 1	Hub	M6
GRMZM2G173633	MYB	-	-	AC231747.1_FG001	vacuolar protein sorting 1	Hub	M6
GRMZM2G307119	ERF	-	M1	AC231747.1_FG001	vacuolar protein sorting 1	Hub	M6
GRMZM2G310368	ERF	-	M1	AC231747.1_FG001	vacuolar protein sorting 1	Hub	M6
GRMZM2G376255	ERF	-	M4	AC231747.1_FG001	vacuolar protein sorting 1	Hub	M6
GRMZM2G381441	ERF	-	-	AC231747.1_FG001	vacuolar protein sorting 1	Hub	M6
GRMZM2G017087	HB	-	-	AC233865.1_FG001	Histone H	Hub	M1
GRMZM2G018398	ERF	-	-	AC233865.1_FG001	Histone H	Hub	M1
GRMZM2G021790	ERF	-	-	AC233865.1_FG001	Histone H	Hub	M1
GRMZM2G057386	ERF	-	-	AC233865.1_FG001	Histone H	Hub	M1
GRMZM2G079653	ERF	-	-	AC233865.1_FG001	Histone H	Hub	M1
GRMZM2G111415	ERF	-	-	AC233865.1_FG001	Histone H	Hub	M1
GRMZM2G127490	MYB	Hub	M7	AC233865.1_FG001	Histone H	Hub	M1
GRMZM2G142179	ERF	-	M1	AC233865.1_FG001	Histone H	Hub	M1
GRMZM2G307119	ERF	-	M1	AC233865.1_FG001	Histone H	Hub	M1
GRMZM2G310368	ERF	-	M1	AC233865.1_FG001	Histone H	Hub	M1
GRMZM2G381441	ERF	-	-	AC233865.1_FG001	Histone H	Hub	M1
AC198403.3_FG001	ERF	-	-	AC233922.1_FG008	ubiquitin-conjugating enzyme 2	Hub	M3
GRMZM2G010100	ERF	-	-	AC233922.1_FG008	ubiquitin-conjugating enzyme 2	Hub	M3
GRMZM2G015281	ERF	-	-	AC233922.1_FG008	ubiquitin-conjugating enzyme 2	Hub	M3
GRMZM2G017087	HB	-	-	AC233922.1_FG008	ubiquitin-conjugating enzyme 2	Hub	M3
GRMZM2G018398	ERF	-	-	AC233922.1_FG008	ubiquitin-conjugating enzyme 2	Hub	M3
GRMZM2G021790	ERF	-	-	AC233922.1_FG008	ubiquitin-conjugating enzyme 2	Hub	M3
GRMZM2G023708	ERF	-	-	AC233922.1_FG008	ubiquitin-conjugating enzyme 2	Hub	M3
GRMZM2G057386	ERF	-	-	AC233922.1_FG008	ubiquitin-conjugating enzyme 2	Hub	M3
GRMZM2G060517	ERF	-	-	AC233922.1_FG008	ubiquitin-conjugating enzyme 2	Hub	M3
GRMZM2G066158	ERF	-	M1	AC233922.1_FG008	ubiquitin-conjugating enzyme 2	Hub	M3
GRMZM2G079653	ERF	-	-	AC233922.1_FG008	ubiquitin-conjugating enzyme 2	Hub	M3
GRMZM2G093595	ERF	-	-	AC233922.1_FG008	ubiquitin-conjugating enzyme 2	Hub	M3
GRMZM2G096358	MYB	-	-	AC233922.1_FG008	ubiquitin-conjugating enzyme 2	Hub	M3
GRMZM2G111415	ERF	-	-	AC233922.1_FG008	ubiquitin-conjugating enzyme 2	Hub	M3
GRMZM2G118690	BBR-BPC	-	-	AC233922.1_FG008	ubiquitin-conjugating enzyme 2	Hub	M3
GRMZM2G138396	ERF	-	-	AC233922.1_FG008	ubiquitin-conjugating enzyme 2	Hub	M3
GRMZM2G138967	GATA	-	-	AC233922.1_FG008	ubiquitin-conjugating enzyme 2	Hub	M3
GRMZM2G142179	ERF	-	M1	AC233922.1_FG008	ubiquitin-conjugating enzyme 2	Hub	M3
GRMZM2G144744	GRAS	-	-	AC233922.1_FG008	ubiquitin-conjugating enzyme 2	Hub	M3
GRMZM2G153454	bHLH	-	-	AC233922.1_FG008	ubiquitin-conjugating enzyme 2	Hub	M3
GRMZM2G164735	BBR-BPC	-	-	AC233922.1_FG008	ubiquitin-conjugating enzyme 2	Hub	M3
GRMZM2G171365	MIKC	-	M1	AC233922.1_FG008	ubiquitin-conjugating enzyme 2	Hub	M3
GRMZM2G307119	ERF	-	M1	AC233922.1_FG008	ubiquitin-conjugating enzyme 2	Hub	M3
GRMZM2G310368	ERF	-	M1	AC233922.1_FG008	ubiquitin-conjugating enzyme 2	Hub	M3
GRMZM2G376255	ERF	-	M4	AC233922.1_FG008	ubiquitin-conjugating enzyme 2	Hub	M3
GRMZM2G381441	ERF	-	-	AC233922.1_FG008	ubiquitin-conjugating enzyme 2	Hub	M3
GRMZM2G162481	HB	-	-	AC233959.1_FG006	-	Hub	M4
GRMZM2G010100	ERF	-	-	AC234152.1_FG005	Beta-galactosidase	Hub	M7
GRMZM2G021790	ERF	-	-	AC234152.1_FG005	Beta-galactosidase	Hub	M7
GRMZM2G023708	ERF	-	-	AC234152.1_FG005	Beta-galactosidase	Hub	M7
GRMZM2G057386	ERF	-	-	AC234152.1_FG005	Beta-galactosidase	Hub	M7
GRMZM2G079653	ERF	-	-	AC234152.1_FG005	Beta-galactosidase	Hub	M7
GRMZM2G111415	ERF	-	-	AC234152.1_FG005	Beta-galactosidase	Hub	M7
GRMZM2G118690	BBR-BPC	-	-	AC234152.1_FG005	Beta-galactosidase	Hub	M7
GRMZM2G164735	BBR-BPC	-	-	AC234152.1_FG005	Beta-galactosidase	Hub	M7
GRMZM2G307119	ERF	-	M1	AC234152.1_FG005	Beta-galactosidase	Hub	M7
GRMZM2G017087	HB	-	-	GRMZM2G000254	Uncharacterized protein	Hub	M1
GRMZM2G017470	C2C2-Dof	-	-	GRMZM2G000254	Uncharacterized protein	Hub	M1
GRMZM2G050939	C2H2	-	-	GRMZM2G000254	Uncharacterized protein	Hub	M1
GRMZM2G093595	ERF	-	-	GRMZM2G000254	Uncharacterized protein	Hub	M1
GRMZM2G093725	Dof	-	-	GRMZM2G000254	Uncharacterized protein	Hub	M1
GRMZM2G118690	BBR-BPC	-	-	GRMZM2G000254	Uncharacterized protein	Hub	M1
GRMZM2G140694	Dof	-	-	GRMZM2G000254	Uncharacterized protein	Hub	M1
GRMZM2G162749	Dof	-	M3	GRMZM2G000254	Uncharacterized protein	Hub	M1
GRMZM2G164735	BBR-BPC	-	-	GRMZM2G000254	Uncharacterized protein	Hub	M1
GRMZM2G394941	Dof	-	M3	GRMZM2G000254	Uncharacterized protein	Hub	M1
AC198403.3_FG001	ERF	-	-	GRMZM2G000339	Uncharacterized protein	Hub	M1
AC233943.1_FG002	LBD	-	-	GRMZM2G000339	Uncharacterized protein	Hub	M1
GRMZM2G010100	ERF	-	-	GRMZM2G000339	Uncharacterized protein	Hub	M1
GRMZM2G015281	ERF	-	-	GRMZM2G000339	Uncharacterized protein	Hub	M1
GRMZM2G018398	ERF	-	-	GRMZM2G000339	Uncharacterized protein	Hub	M1
GRMZM2G021790	ERF	-	-	GRMZM2G000339	Uncharacterized protein	Hub	M1
GRMZM2G023708	ERF	-	-	GRMZM2G000339	Uncharacterized protein	Hub	M1
GRMZM2G057386	ERF	-	-	GRMZM2G000339	Uncharacterized protein	Hub	M1
GRMZM2G060517	ERF	-	-	GRMZM2G000339	Uncharacterized protein	Hub	M1
GRMZM2G066158	ERF	-	M1	GRMZM2G000339	Uncharacterized protein	Hub	M1
GRMZM2G079653	ERF	-	-	GRMZM2G000339	Uncharacterized protein	Hub	M1
GRMZM2G092517	LBD	-	-	GRMZM2G000339	Uncharacterized protein	Hub	M1
GRMZM2G093595	ERF	-	-	GRMZM2G000339	Uncharacterized protein	Hub	M1
GRMZM2G111415	ERF	-	-	GRMZM2G000339	Uncharacterized protein	Hub	M1
GRMZM2G118250	LOB	-	M7	GRMZM2G000339	Uncharacterized protein	Hub	M1
GRMZM2G139963	HB	-	-	GRMZM2G000339	Uncharacterized protein	Hub	M1
GRMZM2G142179	ERF	-	M1	GRMZM2G000339	Uncharacterized protein	Hub	M1
GRMZM2G144744	GRAS	-	-	GRMZM2G000339	Uncharacterized protein	Hub	M1
GRMZM2G171365	MIKC	-	M1	GRMZM2G000339	Uncharacterized protein	Hub	M1
GRMZM2G307119	ERF	-	M1	GRMZM2G000339	Uncharacterized protein	Hub	M1
GRMZM2G310368	ERF	-	M1	GRMZM2G000339	Uncharacterized protein	Hub	M1
GRMZM2G376255	ERF	-	M4	GRMZM2G000339	Uncharacterized protein	Hub	M1
GRMZM2G381441	ERF	-	-	GRMZM2G000339	Uncharacterized protein	Hub	M1
GRMZM2G010920	G2-like	-	M3	GRMZM2G001114	Protein binding protein; Uncharacterized protein	Hub	M1
GRMZM2G118690	BBR-BPC	-	-	GRMZM2G001114	Protein binding protein; Uncharacterized protein	Hub	M1
GRMZM2G144744	GRAS	-	-	GRMZM2G001114	Protein binding protein; Uncharacterized protein	Hub	M1
GRMZM2G164735	BBR-BPC	-	-	GRMZM2G001114	Protein binding protein; Uncharacterized protein	Hub	M1
GRMZM2G171365	MIKC	-	M1	GRMZM2G001114	Protein binding protein; Uncharacterized protein	Hub	M1
AC198403.3_FG001	ERF	-	-	GRMZM2G001160	RECQ helicase l	Hub	M1
AC233943.1_FG002	LBD	-	-	GRMZM2G001160	RECQ helicase l	Hub	M1
GRMZM2G011357	C2H2	-	M10	GRMZM2G001160	RECQ helicase l	Hub	M1
GRMZM2G017087	HB	-	-	GRMZM2G001160	RECQ helicase l	Hub	M1
GRMZM2G017470	C2C2-Dof	-	-	GRMZM2G001160	RECQ helicase l	Hub	M1
GRMZM2G018398	ERF	-	-	GRMZM2G001160	RECQ helicase l	Hub	M1
GRMZM2G023708	ERF	-	-	GRMZM2G001160	RECQ helicase l	Hub	M1
GRMZM2G040924	MYB	-	-	GRMZM2G001160	RECQ helicase l	Hub	M1
GRMZM2G050939	C2H2	-	-	GRMZM2G001160	RECQ helicase l	Hub	M1
GRMZM2G057386	ERF	-	-	GRMZM2G001160	RECQ helicase l	Hub	M1
GRMZM2G058479	GATA	-	M1	GRMZM2G001160	RECQ helicase l	Hub	M1
GRMZM2G060517	ERF	-	-	GRMZM2G001160	RECQ helicase l	Hub	M1
GRMZM2G093725	Dof	-	-	GRMZM2G001160	RECQ helicase l	Hub	M1
GRMZM2G110153	MIKC	-	-	GRMZM2G001160	RECQ helicase l	Hub	M1
GRMZM2G111415	ERF	-	-	GRMZM2G001160	RECQ helicase l	Hub	M1
GRMZM2G138396	ERF	-	-	GRMZM2G001160	RECQ helicase l	Hub	M1
GRMZM2G138967	GATA	-	-	GRMZM2G001160	RECQ helicase l	Hub	M1
GRMZM2G140694	Dof	-	-	GRMZM2G001160	RECQ helicase l	Hub	M1
GRMZM2G142179	ERF	-	M1	GRMZM2G001160	RECQ helicase l	Hub	M1
GRMZM2G164735	BBR-BPC	-	-	GRMZM2G001160	RECQ helicase l	Hub	M1
GRMZM2G171365	MIKC	-	M1	GRMZM2G001160	RECQ helicase l	Hub	M1
GRMZM2G310368	ERF	-	M1	GRMZM2G001160	RECQ helicase l	Hub	M1
GRMZM2G376255	ERF	-	M4	GRMZM2G001160	RECQ helicase l	Hub	M1
GRMZM2G381441	ERF	-	-	GRMZM2G001160	RECQ helicase l	Hub	M1
GRMZM2G394941	Dof	-	M3	GRMZM2G001160	RECQ helicase l	Hub	M1
AC198403.3_FG001	ERF	-	-	GRMZM2G001853	Uncharacterized protein	Hub	M8
AC233943.1_FG002	LBD	-	-	GRMZM2G001853	Uncharacterized protein	Hub	M8
GRMZM2G010920	G2-like	-	M3	GRMZM2G001853	Uncharacterized protein	Hub	M8
GRMZM2G053298	Nin-like	-	M1	GRMZM2G001853	Uncharacterized protein	Hub	M8
GRMZM2G092517	LBD	-	-	GRMZM2G001853	Uncharacterized protein	Hub	M8
GRMZM2G100593	NAC	-	-	GRMZM2G001853	Uncharacterized protein	Hub	M8
GRMZM2G118250	LOB	-	M7	GRMZM2G001853	Uncharacterized protein	Hub	M8
GRMZM2G310368	ERF	-	M1	GRMZM2G001853	Uncharacterized protein	Hub	M8
GRMZM2G010920	G2-like	-	M3	GRMZM2G001895	Uncharacterized protein	Hub	M6
GRMZM2G018398	ERF	-	-	GRMZM2G001895	Uncharacterized protein	Hub	M6
GRMZM2G035701	B3	Hub	M4	GRMZM2G001895	Uncharacterized protein	Hub	M6
GRMZM2G060517	ERF	-	-	GRMZM2G001895	Uncharacterized protein	Hub	M6
GRMZM2G066158	ERF	-	M1	GRMZM2G001895	Uncharacterized protein	Hub	M6
AC198403.3_FG001	ERF	-	-	GRMZM2G001956	Peptidyl-prolyl cis-trans isomerase	Hub	M3
AC233943.1_FG002	LBD	-	-	GRMZM2G001956	Peptidyl-prolyl cis-trans isomerase	Hub	M3
GRMZM2G010100	ERF	-	-	GRMZM2G001956	Peptidyl-prolyl cis-trans isomerase	Hub	M3
GRMZM2G015281	ERF	-	-	GRMZM2G001956	Peptidyl-prolyl cis-trans isomerase	Hub	M3
GRMZM2G018398	ERF	-	-	GRMZM2G001956	Peptidyl-prolyl cis-trans isomerase	Hub	M3
GRMZM2G021790	ERF	-	-	GRMZM2G001956	Peptidyl-prolyl cis-trans isomerase	Hub	M3
GRMZM2G023708	ERF	-	-	GRMZM2G001956	Peptidyl-prolyl cis-trans isomerase	Hub	M3
GRMZM2G057386	ERF	-	-	GRMZM2G001956	Peptidyl-prolyl cis-trans isomerase	Hub	M3
GRMZM2G060517	ERF	-	-	GRMZM2G001956	Peptidyl-prolyl cis-trans isomerase	Hub	M3
GRMZM2G066158	ERF	-	M1	GRMZM2G001956	Peptidyl-prolyl cis-trans isomerase	Hub	M3
GRMZM2G072926	ERF	-	-	GRMZM2G001956	Peptidyl-prolyl cis-trans isomerase	Hub	M3
GRMZM2G079653	ERF	-	-	GRMZM2G001956	Peptidyl-prolyl cis-trans isomerase	Hub	M3
GRMZM2G092517	LBD	-	-	GRMZM2G001956	Peptidyl-prolyl cis-trans isomerase	Hub	M3
GRMZM2G093595	ERF	-	-	GRMZM2G001956	Peptidyl-prolyl cis-trans isomerase	Hub	M3
GRMZM2G111415	ERF	-	-	GRMZM2G001956	Peptidyl-prolyl cis-trans isomerase	Hub	M3
GRMZM2G118250	LOB	-	M7	GRMZM2G001956	Peptidyl-prolyl cis-trans isomerase	Hub	M3
GRMZM2G118690	BBR-BPC	-	-	GRMZM2G001956	Peptidyl-prolyl cis-trans isomerase	Hub	M3
GRMZM2G138396	ERF	-	-	GRMZM2G001956	Peptidyl-prolyl cis-trans isomerase	Hub	M3
GRMZM2G140694	Dof	-	-	GRMZM2G001956	Peptidyl-prolyl cis-trans isomerase	Hub	M3
GRMZM2G142179	ERF	-	M1	GRMZM2G001956	Peptidyl-prolyl cis-trans isomerase	Hub	M3
GRMZM2G144744	GRAS	-	-	GRMZM2G001956	Peptidyl-prolyl cis-trans isomerase	Hub	M3
GRMZM2G164735	BBR-BPC	-	-	GRMZM2G001956	Peptidyl-prolyl cis-trans isomerase	Hub	M3
GRMZM2G171365	MIKC	-	M1	GRMZM2G001956	Peptidyl-prolyl cis-trans isomerase	Hub	M3
GRMZM2G301860	ERF	-	M3	GRMZM2G001956	Peptidyl-prolyl cis-trans isomerase	Hub	M3
GRMZM2G307119	ERF	-	M1	GRMZM2G001956	Peptidyl-prolyl cis-trans isomerase	Hub	M3
GRMZM2G310368	ERF	-	M1	GRMZM2G001956	Peptidyl-prolyl cis-trans isomerase	Hub	M3
GRMZM2G376255	ERF	-	M4	GRMZM2G001956	Peptidyl-prolyl cis-trans isomerase	Hub	M3
AC198403.3_FG001	ERF	-	-	GRMZM2G002002	-	Hub	M2
AC233943.1_FG002	LBD	-	-	GRMZM2G002002	-	Hub	M2
GRMZM2G010100	ERF	-	-	GRMZM2G002002	-	Hub	M2
GRMZM2G015281	ERF	-	-	GRMZM2G002002	-	Hub	M2
GRMZM2G018398	ERF	-	-	GRMZM2G002002	-	Hub	M2
GRMZM2G021790	ERF	-	-	GRMZM2G002002	-	Hub	M2
GRMZM2G023708	ERF	-	-	GRMZM2G002002	-	Hub	M2
GRMZM2G029323	ERF	-	-	GRMZM2G002002	-	Hub	M2
GRMZM2G057386	ERF	-	-	GRMZM2G002002	-	Hub	M2
GRMZM2G060517	ERF	-	-	GRMZM2G002002	-	Hub	M2
GRMZM2G066158	ERF	-	M1	GRMZM2G002002	-	Hub	M2
GRMZM2G079653	ERF	-	-	GRMZM2G002002	-	Hub	M2
GRMZM2G092517	LBD	-	-	GRMZM2G002002	-	Hub	M2
GRMZM2G093595	ERF	-	-	GRMZM2G002002	-	Hub	M2
GRMZM2G111415	ERF	-	-	GRMZM2G002002	-	Hub	M2
GRMZM2G118250	LOB	-	M7	GRMZM2G002002	-	Hub	M2
GRMZM2G138396	ERF	-	-	GRMZM2G002002	-	Hub	M2
GRMZM2G142179	ERF	-	M1	GRMZM2G002002	-	Hub	M2
GRMZM2G307119	ERF	-	M1	GRMZM2G002002	-	Hub	M2
GRMZM2G310368	ERF	-	M1	GRMZM2G002002	-	Hub	M2
GRMZM2G341747	CAMTA	-	-	GRMZM2G002002	-	Hub	M2
GRMZM2G376255	ERF	-	M4	GRMZM2G002002	-	Hub	M2
GRMZM2G381441	ERF	-	-	GRMZM2G002002	-	Hub	M2
AC233960.1_FG003	G2-like	-	-	GRMZM2G002147	ARM repeat superfamily protei	Hub	M1
GRMZM2G009060	G2-like	-	M3	GRMZM2G002147	ARM repeat superfamily protei	Hub	M1
GRMZM2G053298	Nin-like	-	M1	GRMZM2G002147	ARM repeat superfamily protei	Hub	M1
GRMZM2G067702	G2-like	-	-	GRMZM2G002147	ARM repeat superfamily protei	Hub	M1
GRMZM2G081919	MYB	-	-	GRMZM2G002147	ARM repeat superfamily protei	Hub	M1
GRMZM2G099797	ARR-B	-	-	GRMZM2G002147	ARM repeat superfamily protei	Hub	M1
GRMZM2G104246	CPP	-	-	GRMZM2G002147	ARM repeat superfamily protei	Hub	M1
GRMZM2G143723	C2H2	-	-	GRMZM2G002147	ARM repeat superfamily protei	Hub	M1
GRMZM2G144744	GRAS	-	-	GRMZM2G002147	ARM repeat superfamily protei	Hub	M1
GRMZM2G153754	CPP	-	-	GRMZM2G002147	ARM repeat superfamily protei	Hub	M1
GRMZM2G159119	G2-like	-	M3	GRMZM2G002147	ARM repeat superfamily protei	Hub	M1
GRMZM2G171073	C2H2	-	-	GRMZM2G002147	ARM repeat superfamily protei	Hub	M1
GRMZM2G173943	G2-like	-	-	GRMZM2G002147	ARM repeat superfamily protei	Hub	M1
GRMZM2G179677	C2H2	-	-	GRMZM2G002147	ARM repeat superfamily protei	Hub	M1
GRMZM2G320287	C2H2	-	-	GRMZM2G002147	ARM repeat superfamily protei	Hub	M1
GRMZM2G348238	G2-like	-	-	GRMZM2G002147	ARM repeat superfamily protei	Hub	M1
GRMZM2G477238	G2-like	-	-	GRMZM2G002147	ARM repeat superfamily protei	Hub	M1
GRMZM5G828179	C2H2	-	-	GRMZM2G002147	ARM repeat superfamily protei	Hub	M1
GRMZM2G050305	MYB	-	-	GRMZM2G002756	ATP-dependent Clp protease adaptor protein ClpS containing protein; Uncharacterized protein	Hub	M3
GRMZM2G095239	MYB_related	-	-	GRMZM2G002756	ATP-dependent Clp protease adaptor protein ClpS containing protein; Uncharacterized protein	Hub	M3
GRMZM2G153754	CPP	-	-	GRMZM2G002756	ATP-dependent Clp protease adaptor protein ClpS containing protein; Uncharacterized protein	Hub	M3
AC198403.3_FG001	ERF	-	-	GRMZM2G002830	Uncharacterized protein	Hub	M1
AC233943.1_FG002	LBD	-	-	GRMZM2G002830	Uncharacterized protein	Hub	M1
GRMZM2G010100	ERF	-	-	GRMZM2G002830	Uncharacterized protein	Hub	M1
GRMZM2G018398	ERF	-	-	GRMZM2G002830	Uncharacterized protein	Hub	M1
GRMZM2G021790	ERF	-	-	GRMZM2G002830	Uncharacterized protein	Hub	M1
GRMZM2G023708	ERF	-	-	GRMZM2G002830	Uncharacterized protein	Hub	M1
GRMZM2G057386	ERF	-	-	GRMZM2G002830	Uncharacterized protein	Hub	M1
GRMZM2G060517	ERF	-	-	GRMZM2G002830	Uncharacterized protein	Hub	M1
GRMZM2G066158	ERF	-	M1	GRMZM2G002830	Uncharacterized protein	Hub	M1
GRMZM2G079653	ERF	-	-	GRMZM2G002830	Uncharacterized protein	Hub	M1
GRMZM2G092517	LBD	-	-	GRMZM2G002830	Uncharacterized protein	Hub	M1
GRMZM2G093595	ERF	-	-	GRMZM2G002830	Uncharacterized protein	Hub	M1
GRMZM2G104246	CPP	-	-	GRMZM2G002830	Uncharacterized protein	Hub	M1
GRMZM2G111415	ERF	-	-	GRMZM2G002830	Uncharacterized protein	Hub	M1
GRMZM2G118250	LOB	-	M7	GRMZM2G002830	Uncharacterized protein	Hub	M1
GRMZM2G162481	HB	-	-	GRMZM2G002830	Uncharacterized protein	Hub	M1
GRMZM2G307119	ERF	-	M1	GRMZM2G002830	Uncharacterized protein	Hub	M1
GRMZM2G310368	ERF	-	M1	GRMZM2G002830	Uncharacterized protein	Hub	M1
GRMZM2G376255	ERF	-	M4	GRMZM2G002830	Uncharacterized protein	Hub	M1
GRMZM2G381441	ERF	-	-	GRMZM2G002830	Uncharacterized protein	Hub	M1
GRMZM2G017087	HB	-	-	GRMZM2G003406	Putative MYB DNA-binding domain superfamily protein	Hub	M7
GRMZM2G118690	BBR-BPC	-	-	GRMZM2G003406	Putative MYB DNA-binding domain superfamily protein	Hub	M7
GRMZM2G144744	GRAS	-	-	GRMZM2G003406	Putative MYB DNA-binding domain superfamily protein	Hub	M7
GRMZM2G164735	BBR-BPC	-	-	GRMZM2G003406	Putative MYB DNA-binding domain superfamily protein	Hub	M7
GRMZM2G171365	MIKC	-	M1	GRMZM2G003406	Putative MYB DNA-binding domain superfamily protein	Hub	M7
GRMZM5G833032	MYB_related	-	-	GRMZM2G003406	Putative MYB DNA-binding domain superfamily protein	Hub	M7
GRMZM2G100593	NAC	-	-	GRMZM2G003794	Uncharacterized protein	Hub	M7
GRMZM2G110153	MIKC	-	-	GRMZM2G003794	Uncharacterized protein	Hub	M7
AC198403.3_FG001	ERF	-	-	GRMZM2G004006	thylakoid lumenal 17.9 kDa protein, chloroplas	Hub	M3
AC207656.3_FG002	ARF	-	M4	GRMZM2G004006	thylakoid lumenal 17.9 kDa protein, chloroplas	Hub	M3
AC233943.1_FG002	LBD	-	-	GRMZM2G004006	thylakoid lumenal 17.9 kDa protein, chloroplas	Hub	M3
GRMZM2G017087	HB	-	-	GRMZM2G004006	thylakoid lumenal 17.9 kDa protein, chloroplas	Hub	M3
GRMZM2G023708	ERF	-	-	GRMZM2G004006	thylakoid lumenal 17.9 kDa protein, chloroplas	Hub	M3
GRMZM2G030710	ARF	-	M1	GRMZM2G004006	thylakoid lumenal 17.9 kDa protein, chloroplas	Hub	M3
GRMZM2G034840	ARF	-	-	GRMZM2G004006	thylakoid lumenal 17.9 kDa protein, chloroplas	Hub	M3
GRMZM2G050550	MYB	-	-	GRMZM2G004006	thylakoid lumenal 17.9 kDa protein, chloroplas	Hub	M3
GRMZM2G050939	C2H2	-	-	GRMZM2G004006	thylakoid lumenal 17.9 kDa protein, chloroplas	Hub	M3
GRMZM2G057386	ERF	-	-	GRMZM2G004006	thylakoid lumenal 17.9 kDa protein, chloroplas	Hub	M3
GRMZM2G062244	HB	-	M1	GRMZM2G004006	thylakoid lumenal 17.9 kDa protein, chloroplas	Hub	M3
GRMZM2G065496	B3	-	M1	GRMZM2G004006	thylakoid lumenal 17.9 kDa protein, chloroplas	Hub	M3
GRMZM2G066158	ERF	-	M1	GRMZM2G004006	thylakoid lumenal 17.9 kDa protein, chloroplas	Hub	M3
GRMZM2G093595	ERF	-	-	GRMZM2G004006	thylakoid lumenal 17.9 kDa protein, chloroplas	Hub	M3
GRMZM2G102514	BES1	-	-	GRMZM2G004006	thylakoid lumenal 17.9 kDa protein, chloroplas	Hub	M3
GRMZM2G111415	ERF	-	-	GRMZM2G004006	thylakoid lumenal 17.9 kDa protein, chloroplas	Hub	M3
GRMZM2G142179	ERF	-	M1	GRMZM2G004006	thylakoid lumenal 17.9 kDa protein, chloroplas	Hub	M3
GRMZM2G307119	ERF	-	M1	GRMZM2G004006	thylakoid lumenal 17.9 kDa protein, chloroplas	Hub	M3
GRMZM2G310368	ERF	-	M1	GRMZM2G004006	thylakoid lumenal 17.9 kDa protein, chloroplas	Hub	M3
GRMZM2G350165	bHLH	-	-	GRMZM2G004006	thylakoid lumenal 17.9 kDa protein, chloroplas	Hub	M3
GRMZM2G378665	E2F/DP	-	-	GRMZM2G004006	thylakoid lumenal 17.9 kDa protein, chloroplas	Hub	M3
GRMZM5G812774	BES1	-	-	GRMZM2G004006	thylakoid lumenal 17.9 kDa protein, chloroplas	Hub	M3
GRMZM2G010100	ERF	-	-	GRMZM2G004057	Uncharacterized protein	Hub	M1
GRMZM2G011357	C2H2	-	M10	GRMZM2G004057	Uncharacterized protein	Hub	M1
GRMZM2G047448	HB	-	-	GRMZM2G004057	Uncharacterized protein	Hub	M1
GRMZM2G069274	HB	-	-	GRMZM2G004057	Uncharacterized protein	Hub	M1
GRMZM2G118690	BBR-BPC	-	-	GRMZM2G004057	Uncharacterized protein	Hub	M1
GRMZM2G120320	WRKY	-	M3	GRMZM2G004057	Uncharacterized protein	Hub	M1
GRMZM2G135381	GATA	-	-	GRMZM2G004057	Uncharacterized protein	Hub	M1
GRMZM2G144744	GRAS	-	-	GRMZM2G004057	Uncharacterized protein	Hub	M1
GRMZM2G164735	BBR-BPC	-	-	GRMZM2G004057	Uncharacterized protein	Hub	M1
GRMZM2G165042	bHLH	-	M3	GRMZM2G004057	Uncharacterized protein	Hub	M1
GRMZM5G833032	MYB_related	-	-	GRMZM2G004057	Uncharacterized protein	Hub	M1
AC198403.3_FG001	ERF	-	-	GRMZM2G004087	-	Hub	M6
AC233943.1_FG002	LBD	-	-	GRMZM2G004087	-	Hub	M6
GRMZM2G010100	ERF	-	-	GRMZM2G004087	-	Hub	M6
GRMZM2G017087	HB	-	-	GRMZM2G004087	-	Hub	M6
GRMZM2G021790	ERF	-	-	GRMZM2G004087	-	Hub	M6
GRMZM2G023708	ERF	-	-	GRMZM2G004087	-	Hub	M6
GRMZM2G050939	C2H2	-	-	GRMZM2G004087	-	Hub	M6
GRMZM2G057386	ERF	-	-	GRMZM2G004087	-	Hub	M6
GRMZM2G075956	C2H2	-	-	GRMZM2G004087	-	Hub	M6
GRMZM2G079653	ERF	-	-	GRMZM2G004087	-	Hub	M6
GRMZM2G092517	LBD	-	-	GRMZM2G004087	-	Hub	M6
GRMZM2G093595	ERF	-	-	GRMZM2G004087	-	Hub	M6
GRMZM2G104246	CPP	-	-	GRMZM2G004087	-	Hub	M6
GRMZM2G111415	ERF	-	-	GRMZM2G004087	-	Hub	M6
GRMZM2G118250	LOB	-	M7	GRMZM2G004087	-	Hub	M6
GRMZM2G118690	BBR-BPC	-	-	GRMZM2G004087	-	Hub	M6
GRMZM2G142179	ERF	-	M1	GRMZM2G004087	-	Hub	M6
GRMZM2G171365	MIKC	-	M1	GRMZM2G004087	-	Hub	M6
GRMZM2G307119	ERF	-	M1	GRMZM2G004087	-	Hub	M6
GRMZM2G310368	ERF	-	M1	GRMZM2G004087	-	Hub	M6
GRMZM2G376255	ERF	-	M4	GRMZM2G004087	-	Hub	M6
GRMZM2G381441	ERF	-	-	GRMZM2G004087	-	Hub	M6
GRMZM2G050939	C2H2	-	-	GRMZM2G004180	Uncharacterized protein	Hub	M1
GRMZM2G058479	GATA	-	M1	GRMZM2G004180	Uncharacterized protein	Hub	M1
GRMZM2G135381	GATA	-	-	GRMZM2G004180	Uncharacterized protein	Hub	M1
AC233943.1_FG002	LBD	-	-	GRMZM2G004211	APx3-Peroxisomal Ascorbate Peroxidase	Hub	M10
GRMZM2G118690	BBR-BPC	-	-	GRMZM2G004211	APx3-Peroxisomal Ascorbate Peroxidase	Hub	M10
GRMZM2G144744	GRAS	-	-	GRMZM2G004211	APx3-Peroxisomal Ascorbate Peroxidase	Hub	M10
GRMZM2G171365	MIKC	-	M1	GRMZM2G004211	APx3-Peroxisomal Ascorbate Peroxidase	Hub	M10
GRMZM2G017470	C2C2-Dof	-	-	GRMZM2G004349	Seed maturation protein; Uncharacterized protein	Hub	M1
GRMZM2G021339	HB	-	-	GRMZM2G004349	Seed maturation protein; Uncharacterized protein	Hub	M1
GRMZM2G034638	TCP	-	-	GRMZM2G004349	Seed maturation protein; Uncharacterized protein	Hub	M1
GRMZM2G062244	HB	-	M1	GRMZM2G004349	Seed maturation protein; Uncharacterized protein	Hub	M1
GRMZM2G093725	Dof	-	-	GRMZM2G004349	Seed maturation protein; Uncharacterized protein	Hub	M1
GRMZM2G110153	MIKC	-	-	GRMZM2G004349	Seed maturation protein; Uncharacterized protein	Hub	M1
GRMZM2G118690	BBR-BPC	-	-	GRMZM2G004349	Seed maturation protein; Uncharacterized protein	Hub	M1
GRMZM2G140694	Dof	-	-	GRMZM2G004349	Seed maturation protein; Uncharacterized protein	Hub	M1
GRMZM2G144744	GRAS	-	-	GRMZM2G004349	Seed maturation protein; Uncharacterized protein	Hub	M1
GRMZM2G164735	BBR-BPC	-	-	GRMZM2G004349	Seed maturation protein; Uncharacterized protein	Hub	M1
GRMZM2G171365	MIKC	-	M1	GRMZM2G004349	Seed maturation protein; Uncharacterized protein	Hub	M1
GRMZM2G394941	Dof	-	M3	GRMZM2G004349	Seed maturation protein; Uncharacterized protein	Hub	M1
GRMZM2G445944	TCP	-	-	GRMZM2G004349	Seed maturation protein; Uncharacterized protein	Hub	M1
AC233943.1_FG002	LBD	-	-	GRMZM2G005163	Adenosine 3-phospho 5-phosphosulfate transporter 1; Uncharacterized protein	Hub	M4
GRMZM2G092517	LBD	-	-	GRMZM2G005163	Adenosine 3-phospho 5-phosphosulfate transporter 1; Uncharacterized protein	Hub	M4
GRMZM2G118250	LOB	-	M7	GRMZM2G005163	Adenosine 3-phospho 5-phosphosulfate transporter 1; Uncharacterized protein	Hub	M4
GRMZM5G833032	MYB_related	-	-	GRMZM2G005163	Adenosine 3-phospho 5-phosphosulfate transporter 1; Uncharacterized protein	Hub	M4
AC198725.4_FG009	WRKY	-	-	GRMZM2G005304	Autophagy 7; Autophagy-related 7	Hub	M2
GRMZM2G010100	ERF	-	-	GRMZM2G005304	Autophagy 7; Autophagy-related 7	Hub	M2
GRMZM2G021790	ERF	-	-	GRMZM2G005304	Autophagy 7; Autophagy-related 7	Hub	M2
GRMZM2G057116	WRKY	-	M3	GRMZM2G005304	Autophagy 7; Autophagy-related 7	Hub	M2
GRMZM2G057386	ERF	-	-	GRMZM2G005304	Autophagy 7; Autophagy-related 7	Hub	M2
GRMZM2G060517	ERF	-	-	GRMZM2G005304	Autophagy 7; Autophagy-related 7	Hub	M2
GRMZM2G079653	ERF	-	-	GRMZM2G005304	Autophagy 7; Autophagy-related 7	Hub	M2
GRMZM2G102583	WRKY	-	-	GRMZM2G005304	Autophagy 7; Autophagy-related 7	Hub	M2
GRMZM2G163054	WRKY	-	M3	GRMZM2G005304	Autophagy 7; Autophagy-related 7	Hub	M2
GRMZM2G376255	ERF	-	M4	GRMZM2G005304	Autophagy 7; Autophagy-related 7	Hub	M2
GRMZM2G453571	WRKY	-	-	GRMZM2G005304	Autophagy 7; Autophagy-related 7	Hub	M2
GRMZM2G021339	HB	-	-	GRMZM2G005456	Uncharacterized protein	Hub	M2
GRMZM2G062244	HB	-	M1	GRMZM2G005456	Uncharacterized protein	Hub	M2
GRMZM2G069274	HB	-	-	GRMZM2G005456	Uncharacterized protein	Hub	M2
GRMZM2G139963	HB	-	-	GRMZM2G005456	Uncharacterized protein	Hub	M2
AC233943.1_FG002	LBD	-	-	GRMZM2G005715	Uncharacterized protein	Hub	M1
AC233960.1_FG003	G2-like	-	-	GRMZM2G005715	Uncharacterized protein	Hub	M1
GRMZM2G009060	G2-like	-	M3	GRMZM2G005715	Uncharacterized protein	Hub	M1
GRMZM2G050305	MYB	-	-	GRMZM2G005715	Uncharacterized protein	Hub	M1
GRMZM2G065496	B3	-	M1	GRMZM2G005715	Uncharacterized protein	Hub	M1
GRMZM2G100593	NAC	-	-	GRMZM2G005715	Uncharacterized protein	Hub	M1
GRMZM2G118250	LOB	-	M7	GRMZM2G005715	Uncharacterized protein	Hub	M1
GRMZM2G118690	BBR-BPC	-	-	GRMZM2G005715	Uncharacterized protein	Hub	M1
GRMZM2G164735	BBR-BPC	-	-	GRMZM2G005715	Uncharacterized protein	Hub	M1
GRMZM2G171365	MIKC	-	M1	GRMZM2G005715	Uncharacterized protein	Hub	M1
GRMZM2G173943	G2-like	-	-	GRMZM2G005715	Uncharacterized protein	Hub	M1
GRMZM2G477238	G2-like	-	-	GRMZM2G005715	Uncharacterized protein	Hub	M1
AC198403.3_FG001	ERF	-	-	GRMZM2G005788	Ribosomal protein L23/L15e family protei	Hub	M1
AC233943.1_FG002	LBD	-	-	GRMZM2G005788	Ribosomal protein L23/L15e family protei	Hub	M1
GRMZM2G010100	ERF	-	-	GRMZM2G005788	Ribosomal protein L23/L15e family protei	Hub	M1
GRMZM2G015281	ERF	-	-	GRMZM2G005788	Ribosomal protein L23/L15e family protei	Hub	M1
GRMZM2G021790	ERF	-	-	GRMZM2G005788	Ribosomal protein L23/L15e family protei	Hub	M1
GRMZM2G023708	ERF	-	-	GRMZM2G005788	Ribosomal protein L23/L15e family protei	Hub	M1
GRMZM2G057386	ERF	-	-	GRMZM2G005788	Ribosomal protein L23/L15e family protei	Hub	M1
GRMZM2G060517	ERF	-	-	GRMZM2G005788	Ribosomal protein L23/L15e family protei	Hub	M1
GRMZM2G066158	ERF	-	M1	GRMZM2G005788	Ribosomal protein L23/L15e family protei	Hub	M1
GRMZM2G079653	ERF	-	-	GRMZM2G005788	Ribosomal protein L23/L15e family protei	Hub	M1
GRMZM2G092517	LBD	-	-	GRMZM2G005788	Ribosomal protein L23/L15e family protei	Hub	M1
GRMZM2G111415	ERF	-	-	GRMZM2G005788	Ribosomal protein L23/L15e family protei	Hub	M1
GRMZM2G118250	LOB	-	M7	GRMZM2G005788	Ribosomal protein L23/L15e family protei	Hub	M1
GRMZM2G142179	ERF	-	M1	GRMZM2G005788	Ribosomal protein L23/L15e family protei	Hub	M1
GRMZM2G307119	ERF	-	M1	GRMZM2G005788	Ribosomal protein L23/L15e family protei	Hub	M1
GRMZM2G310368	ERF	-	M1	GRMZM2G005788	Ribosomal protein L23/L15e family protei	Hub	M1
GRMZM2G376255	ERF	-	M4	GRMZM2G005788	Ribosomal protein L23/L15e family protei	Hub	M1
GRMZM2G381441	ERF	-	-	GRMZM2G005788	Ribosomal protein L23/L15e family protei	Hub	M1
AC198403.3_FG001	ERF	-	-	GRMZM2G006197	Uncharacterized protein	Hub	M7
AC233943.1_FG002	LBD	-	-	GRMZM2G006197	Uncharacterized protein	Hub	M7
GRMZM2G010100	ERF	-	-	GRMZM2G006197	Uncharacterized protein	Hub	M7
GRMZM2G015281	ERF	-	-	GRMZM2G006197	Uncharacterized protein	Hub	M7
GRMZM2G018398	ERF	-	-	GRMZM2G006197	Uncharacterized protein	Hub	M7
GRMZM2G021790	ERF	-	-	GRMZM2G006197	Uncharacterized protein	Hub	M7
GRMZM2G023708	ERF	-	-	GRMZM2G006197	Uncharacterized protein	Hub	M7
GRMZM2G050305	MYB	-	-	GRMZM2G006197	Uncharacterized protein	Hub	M7
GRMZM2G057386	ERF	-	-	GRMZM2G006197	Uncharacterized protein	Hub	M7
GRMZM2G060517	ERF	-	-	GRMZM2G006197	Uncharacterized protein	Hub	M7
GRMZM2G066158	ERF	-	M1	GRMZM2G006197	Uncharacterized protein	Hub	M7
GRMZM2G079653	ERF	-	-	GRMZM2G006197	Uncharacterized protein	Hub	M7
GRMZM2G111415	ERF	-	-	GRMZM2G006197	Uncharacterized protein	Hub	M7
GRMZM2G118250	LOB	-	M7	GRMZM2G006197	Uncharacterized protein	Hub	M7
GRMZM2G142179	ERF	-	M1	GRMZM2G006197	Uncharacterized protein	Hub	M7
GRMZM2G173633	MYB	-	-	GRMZM2G006197	Uncharacterized protein	Hub	M7
GRMZM2G307119	ERF	-	M1	GRMZM2G006197	Uncharacterized protein	Hub	M7
GRMZM2G310368	ERF	-	M1	GRMZM2G006197	Uncharacterized protein	Hub	M7
GRMZM2G376255	ERF	-	M4	GRMZM2G006197	Uncharacterized protein	Hub	M7
GRMZM2G381441	ERF	-	-	GRMZM2G006197	Uncharacterized protein	Hub	M7
AC198403.3_FG001	ERF	-	-	GRMZM2G006293	40S ribosomal protein S27a	Hub	M1
AC233943.1_FG002	LBD	-	-	GRMZM2G006293	40S ribosomal protein S27a	Hub	M1
GRMZM2G010100	ERF	-	-	GRMZM2G006293	40S ribosomal protein S27a	Hub	M1
GRMZM2G015281	ERF	-	-	GRMZM2G006293	40S ribosomal protein S27a	Hub	M1
GRMZM2G018398	ERF	-	-	GRMZM2G006293	40S ribosomal protein S27a	Hub	M1
GRMZM2G021790	ERF	-	-	GRMZM2G006293	40S ribosomal protein S27a	Hub	M1
GRMZM2G023708	ERF	-	-	GRMZM2G006293	40S ribosomal protein S27a	Hub	M1
GRMZM2G047370	Trihelix	-	-	GRMZM2G006293	40S ribosomal protein S27a	Hub	M1
GRMZM2G057386	ERF	-	-	GRMZM2G006293	40S ribosomal protein S27a	Hub	M1
GRMZM2G060517	ERF	-	-	GRMZM2G006293	40S ribosomal protein S27a	Hub	M1
GRMZM2G066158	ERF	-	M1	GRMZM2G006293	40S ribosomal protein S27a	Hub	M1
GRMZM2G079653	ERF	-	-	GRMZM2G006293	40S ribosomal protein S27a	Hub	M1
GRMZM2G092517	LBD	-	-	GRMZM2G006293	40S ribosomal protein S27a	Hub	M1
GRMZM2G093595	ERF	-	-	GRMZM2G006293	40S ribosomal protein S27a	Hub	M1
GRMZM2G111415	ERF	-	-	GRMZM2G006293	40S ribosomal protein S27a	Hub	M1
GRMZM2G118250	LOB	-	M7	GRMZM2G006293	40S ribosomal protein S27a	Hub	M1
GRMZM2G138396	ERF	-	-	GRMZM2G006293	40S ribosomal protein S27a	Hub	M1
GRMZM2G142179	ERF	-	M1	GRMZM2G006293	40S ribosomal protein S27a	Hub	M1
GRMZM2G307119	ERF	-	M1	GRMZM2G006293	40S ribosomal protein S27a	Hub	M1
GRMZM2G310368	ERF	-	M1	GRMZM2G006293	40S ribosomal protein S27a	Hub	M1
GRMZM2G376255	ERF	-	M4	GRMZM2G006293	40S ribosomal protein S27a	Hub	M1
GRMZM2G381441	ERF	-	-	GRMZM2G006293	40S ribosomal protein S27a	Hub	M1
GRMZM2G014653	NAC	-	M3	GRMZM2G006601	Uncharacterized protein	Hub	M8
GRMZM2G026643	HB	-	-	GRMZM2G006601	Uncharacterized protein	Hub	M8
GRMZM2G044576	GATA	-	-	GRMZM2G006601	Uncharacterized protein	Hub	M8
GRMZM2G017470	C2C2-Dof	-	-	GRMZM2G006871	Uncharacterized protein	Hub	M1
GRMZM2G044576	GATA	-	-	GRMZM2G006871	Uncharacterized protein	Hub	M1
GRMZM2G093725	Dof	-	-	GRMZM2G006871	Uncharacterized protein	Hub	M1
GRMZM2G101499	SBP	-	M2	GRMZM2G006871	Uncharacterized protein	Hub	M1
GRMZM2G162749	Dof	-	M3	GRMZM2G006871	Uncharacterized protein	Hub	M1
GRMZM2G394941	Dof	-	M3	GRMZM2G006871	Uncharacterized protein	Hub	M1
GRMZM2G010100	ERF	-	-	GRMZM2G007057	Putative ubiquitin-conjugating enzyme family; Ubiquitin-conjugating enzyme X; Uncharacterized protein	Hub	M1
GRMZM2G018398	ERF	-	-	GRMZM2G007057	Putative ubiquitin-conjugating enzyme family; Ubiquitin-conjugating enzyme X; Uncharacterized protein	Hub	M1
GRMZM2G021790	ERF	-	-	GRMZM2G007057	Putative ubiquitin-conjugating enzyme family; Ubiquitin-conjugating enzyme X; Uncharacterized protein	Hub	M1
GRMZM2G023708	ERF	-	-	GRMZM2G007057	Putative ubiquitin-conjugating enzyme family; Ubiquitin-conjugating enzyme X; Uncharacterized protein	Hub	M1
GRMZM2G057386	ERF	-	-	GRMZM2G007057	Putative ubiquitin-conjugating enzyme family; Ubiquitin-conjugating enzyme X; Uncharacterized protein	Hub	M1
GRMZM2G060517	ERF	-	-	GRMZM2G007057	Putative ubiquitin-conjugating enzyme family; Ubiquitin-conjugating enzyme X; Uncharacterized protein	Hub	M1
GRMZM2G066158	ERF	-	M1	GRMZM2G007057	Putative ubiquitin-conjugating enzyme family; Ubiquitin-conjugating enzyme X; Uncharacterized protein	Hub	M1
GRMZM2G079653	ERF	-	-	GRMZM2G007057	Putative ubiquitin-conjugating enzyme family; Ubiquitin-conjugating enzyme X; Uncharacterized protein	Hub	M1
GRMZM2G093595	ERF	-	-	GRMZM2G007057	Putative ubiquitin-conjugating enzyme family; Ubiquitin-conjugating enzyme X; Uncharacterized protein	Hub	M1
GRMZM2G111415	ERF	-	-	GRMZM2G007057	Putative ubiquitin-conjugating enzyme family; Ubiquitin-conjugating enzyme X; Uncharacterized protein	Hub	M1
GRMZM2G138396	ERF	-	-	GRMZM2G007057	Putative ubiquitin-conjugating enzyme family; Ubiquitin-conjugating enzyme X; Uncharacterized protein	Hub	M1
GRMZM2G142179	ERF	-	M1	GRMZM2G007057	Putative ubiquitin-conjugating enzyme family; Ubiquitin-conjugating enzyme X; Uncharacterized protein	Hub	M1
GRMZM2G307119	ERF	-	M1	GRMZM2G007057	Putative ubiquitin-conjugating enzyme family; Ubiquitin-conjugating enzyme X; Uncharacterized protein	Hub	M1
GRMZM2G310368	ERF	-	M1	GRMZM2G007057	Putative ubiquitin-conjugating enzyme family; Ubiquitin-conjugating enzyme X; Uncharacterized protein	Hub	M1
GRMZM2G376255	ERF	-	M4	GRMZM2G007057	Putative ubiquitin-conjugating enzyme family; Ubiquitin-conjugating enzyme X; Uncharacterized protein	Hub	M1
GRMZM2G381441	ERF	-	-	GRMZM2G007057	Putative ubiquitin-conjugating enzyme family; Ubiquitin-conjugating enzyme X; Uncharacterized protein	Hub	M1
GRMZM2G050305	MYB	-	-	GRMZM2G007899	Uncharacterized protein	Hub	M1
GRMZM2G058479	GATA	-	M1	GRMZM2G007899	Uncharacterized protein	Hub	M1
GRMZM2G095904	MYB	-	-	GRMZM2G007899	Uncharacterized protein	Hub	M1
GRMZM2G143723	C2H2	-	-	GRMZM2G007899	Uncharacterized protein	Hub	M1
GRMZM2G144744	GRAS	-	-	GRMZM2G007899	Uncharacterized protein	Hub	M1
GRMZM2G153754	CPP	-	-	GRMZM2G007899	Uncharacterized protein	Hub	M1
GRMZM2G159547	MYB	-	-	GRMZM2G007899	Uncharacterized protein	Hub	M1
GRMZM2G171073	C2H2	-	-	GRMZM2G007899	Uncharacterized protein	Hub	M1
GRMZM2G171365	MIKC	-	M1	GRMZM2G007899	Uncharacterized protein	Hub	M1
GRMZM2G173633	MYB	-	-	GRMZM2G007899	Uncharacterized protein	Hub	M1
GRMZM2G179677	C2H2	-	-	GRMZM2G007899	Uncharacterized protein	Hub	M1
GRMZM5G828179	C2H2	-	-	GRMZM2G007899	Uncharacterized protein	Hub	M1
AC198403.3_FG001	ERF	-	-	GRMZM2G007922	Uncharacterized protein	Hub	M6
GRMZM2G010100	ERF	-	-	GRMZM2G007922	Uncharacterized protein	Hub	M6
GRMZM2G017087	HB	-	-	GRMZM2G007922	Uncharacterized protein	Hub	M6
GRMZM2G021790	ERF	-	-	GRMZM2G007922	Uncharacterized protein	Hub	M6
GRMZM2G023708	ERF	-	-	GRMZM2G007922	Uncharacterized protein	Hub	M6
GRMZM2G050939	C2H2	-	-	GRMZM2G007922	Uncharacterized protein	Hub	M6
GRMZM2G057386	ERF	-	-	GRMZM2G007922	Uncharacterized protein	Hub	M6
GRMZM2G066158	ERF	-	M1	GRMZM2G007922	Uncharacterized protein	Hub	M6
GRMZM2G079653	ERF	-	-	GRMZM2G007922	Uncharacterized protein	Hub	M6
GRMZM2G140694	Dof	-	-	GRMZM2G007922	Uncharacterized protein	Hub	M6
GRMZM2G142179	ERF	-	M1	GRMZM2G007922	Uncharacterized protein	Hub	M6
GRMZM2G307119	ERF	-	M1	GRMZM2G007922	Uncharacterized protein	Hub	M6
GRMZM2G017087	HB	-	-	GRMZM2G008287	Protein arginine N-methyltransferase 6; Uncharacterized protein	Hub	M1
GRMZM2G041462	HB	-	-	GRMZM2G008287	Protein arginine N-methyltransferase 6; Uncharacterized protein	Hub	M1
GRMZM2G477238	G2-like	-	-	GRMZM2G008287	Protein arginine N-methyltransferase 6; Uncharacterized protein	Hub	M1
GRMZM2G047448	HB	-	-	GRMZM2G008309	Fiber expressed protein	Hub	M1
GRMZM2G081919	MYB	-	-	GRMZM2G008309	Fiber expressed protein	Hub	M1
AC198403.3_FG001	ERF	-	-	GRMZM2G009320	Putative uncharacterized protein	Hub	M3
GRMZM2G035701	B3	Hub	M4	GRMZM2G009465	Proline-rich protein; Uncharacterized protein	Hub	M7
GRMZM2G045748	MYB	-	-	GRMZM2G009465	Proline-rich protein; Uncharacterized protein	Hub	M7
GRMZM2G108959	MYB	-	-	GRMZM2G009465	Proline-rich protein; Uncharacterized protein	Hub	M7
GRMZM2G133398	B3	-	-	GRMZM2G009465	Proline-rich protein; Uncharacterized protein	Hub	M7
AC207656.3_FG002	ARF	-	M4	GRMZM2G009598	Uncharacterized protein	Hub	M1
GRMZM2G040924	MYB	-	-	GRMZM2G009598	Uncharacterized protein	Hub	M1
GRMZM2G065496	B3	-	M1	GRMZM2G009598	Uncharacterized protein	Hub	M1
GRMZM2G066158	ERF	-	M1	GRMZM2G009598	Uncharacterized protein	Hub	M1
GRMZM2G079653	ERF	-	-	GRMZM2G009598	Uncharacterized protein	Hub	M1
GRMZM2G092214	TCP	-	-	GRMZM2G009598	Uncharacterized protein	Hub	M1
GRMZM2G107031	TCP	-	M3	GRMZM2G009598	Uncharacterized protein	Hub	M1
GRMZM2G164735	BBR-BPC	-	-	GRMZM2G009598	Uncharacterized protein	Hub	M1
GRMZM2G445944	TCP	-	-	GRMZM2G009598	Uncharacterized protein	Hub	M1
GRMZM5G833253	MYB	-	M7	GRMZM2G009598	Uncharacterized protein	Hub	M1
GRMZM2G010100	ERF	-	-	GRMZM2G009633	Uncharacterized protein	Hub	M7
GRMZM2G053298	Nin-like	-	M1	GRMZM2G009633	Uncharacterized protein	Hub	M7
GRMZM2G110153	MIKC	-	-	GRMZM2G009633	Uncharacterized protein	Hub	M7
GRMZM2G133398	B3	-	-	GRMZM2G009633	Uncharacterized protein	Hub	M7
GRMZM2G010100	ERF	-	-	GRMZM2G010257	60S acidic ribosomal protein P2A; Uncharacterized protein	Hub	M1
GRMZM2G015281	ERF	-	-	GRMZM2G010257	60S acidic ribosomal protein P2A; Uncharacterized protein	Hub	M1
GRMZM2G017087	HB	-	-	GRMZM2G010257	60S acidic ribosomal protein P2A; Uncharacterized protein	Hub	M1
GRMZM2G045748	MYB	-	-	GRMZM2G010257	60S acidic ribosomal protein P2A; Uncharacterized protein	Hub	M1
GRMZM2G046885	MIKC	-	-	GRMZM2G010257	60S acidic ribosomal protein P2A; Uncharacterized protein	Hub	M1
GRMZM2G118690	BBR-BPC	-	-	GRMZM2G010257	60S acidic ribosomal protein P2A; Uncharacterized protein	Hub	M1
GRMZM2G139688	MYB	-	-	GRMZM2G010257	60S acidic ribosomal protein P2A; Uncharacterized protein	Hub	M1
GRMZM2G376255	ERF	-	M4	GRMZM2G010257	60S acidic ribosomal protein P2A; Uncharacterized protein	Hub	M1
GRMZM2G107031	TCP	-	M3	GRMZM2G010884	photosystem I light harvesting complex gene	Hub	M3
GRMZM5G833032	MYB_related	-	-	GRMZM2G010884	photosystem I light harvesting complex gene	Hub	M3
GRMZM2G017087	HB	-	-	GRMZM2G011615	Esterase/lipase/thioesterase family protein	Hub	M1
GRMZM2G050939	C2H2	-	-	GRMZM2G011615	Esterase/lipase/thioesterase family protein	Hub	M1
GRMZM2G021790	ERF	-	-	GRMZM2G012064	-	Hub	M4
GRMZM2G140694	Dof	-	-	GRMZM2G012064	-	Hub	M4
GRMZM2G144744	GRAS	-	-	GRMZM2G012064	-	Hub	M4
GRMZM2G153754	CPP	-	-	GRMZM2G012064	-	Hub	M4
GRMZM2G017087	HB	-	-	GRMZM2G012102	-	Hub	M3
GRMZM2G050939	C2H2	-	-	GRMZM2G012102	-	Hub	M3
GRMZM2G017470	C2C2-Dof	-	-	GRMZM2G012209	Uncharacterized protein	Hub	M1
GRMZM2G093725	Dof	-	-	GRMZM2G012209	Uncharacterized protein	Hub	M1
GRMZM2G118690	BBR-BPC	-	-	GRMZM2G012209	Uncharacterized protein	Hub	M1
GRMZM2G123909	GATA	-	M1	GRMZM2G012209	Uncharacterized protein	Hub	M1
GRMZM2G140694	Dof	-	-	GRMZM2G012209	Uncharacterized protein	Hub	M1
GRMZM2G144744	GRAS	-	-	GRMZM2G012209	Uncharacterized protein	Hub	M1
GRMZM2G164735	BBR-BPC	-	-	GRMZM2G012209	Uncharacterized protein	Hub	M1
GRMZM2G171365	MIKC	-	M1	GRMZM2G012209	Uncharacterized protein	Hub	M1
GRMZM2G320287	C2H2	-	-	GRMZM2G012209	Uncharacterized protein	Hub	M1
GRMZM2G325850	GATA	-	-	GRMZM2G012209	Uncharacterized protein	Hub	M1
GRMZM2G010100	ERF	-	-	GRMZM2G012224	Putative uncharacterized protein	Hub	M1
GRMZM2G038291	C2H2	-	-	GRMZM2G012224	Putative uncharacterized protein	Hub	M1
GRMZM2G040924	MYB	-	-	GRMZM2G012224	Putative uncharacterized protein	Hub	M1
GRMZM2G045748	MYB	-	-	GRMZM2G012224	Putative uncharacterized protein	Hub	M1
GRMZM2G097081	ERF	-	-	GRMZM2G012224	Putative uncharacterized protein	Hub	M1
GRMZM2G127490	MYB	Hub	M7	GRMZM2G012224	Putative uncharacterized protein	Hub	M1
GRMZM2G140033	C2H2	-	-	GRMZM2G012224	Putative uncharacterized protein	Hub	M1
GRMZM2G172327	MYB	-	-	GRMZM2G012224	Putative uncharacterized protein	Hub	M1
GRMZM2G341747	CAMTA	-	-	GRMZM2G012224	Putative uncharacterized protein	Hub	M1
GRMZM2G449681	WRKY	-	M3	GRMZM2G012224	Putative uncharacterized protein	Hub	M1
GRMZM2G010100	ERF	-	-	GRMZM2G012262	DNA binding protein isoform 1; DNA binding protein isoform 2	Hub	M1
GRMZM2G017087	HB	-	-	GRMZM2G012262	DNA binding protein isoform 1; DNA binding protein isoform 2	Hub	M1
GRMZM2G050939	C2H2	-	-	GRMZM2G012262	DNA binding protein isoform 1; DNA binding protein isoform 2	Hub	M1
GRMZM2G003514	MIKC	-	-	GRMZM2G012324	Putative uncharacterized protein	Hub	M3
GRMZM2G095904	MYB	-	-	GRMZM2G012324	Putative uncharacterized protein	Hub	M3
GRMZM2G120320	WRKY	-	M3	GRMZM2G012324	Putative uncharacterized protein	Hub	M3
GRMZM2G359952	MIKC	-	-	GRMZM2G012324	Putative uncharacterized protein	Hub	M3
GRMZM5G833253	MYB	-	M7	GRMZM2G012324	Putative uncharacterized protein	Hub	M3
AC198403.3_FG001	ERF	-	-	GRMZM2G012397	Photosystem I reaction center subunit psaK	Hub	M3
AC233943.1_FG002	LBD	-	-	GRMZM2G012397	Photosystem I reaction center subunit psaK	Hub	M3
GRMZM2G011932	bZIP	-	-	GRMZM2G012397	Photosystem I reaction center subunit psaK	Hub	M3
GRMZM2G016150	bZIP	-	-	GRMZM2G012397	Photosystem I reaction center subunit psaK	Hub	M3
GRMZM2G017087	HB	-	-	GRMZM2G012397	Photosystem I reaction center subunit psaK	Hub	M3
GRMZM2G018398	ERF	-	-	GRMZM2G012397	Photosystem I reaction center subunit psaK	Hub	M3
GRMZM2G021790	ERF	-	-	GRMZM2G012397	Photosystem I reaction center subunit psaK	Hub	M3
GRMZM2G023708	ERF	-	-	GRMZM2G012397	Photosystem I reaction center subunit psaK	Hub	M3
GRMZM2G033413	bZIP	-	M1	GRMZM2G012397	Photosystem I reaction center subunit psaK	Hub	M3
GRMZM2G040924	MYB	-	-	GRMZM2G012397	Photosystem I reaction center subunit psaK	Hub	M3
GRMZM2G066158	ERF	-	M1	GRMZM2G012397	Photosystem I reaction center subunit psaK	Hub	M3
GRMZM2G074373	bZIP	-	-	GRMZM2G012397	Photosystem I reaction center subunit psaK	Hub	M3
GRMZM2G111415	ERF	-	-	GRMZM2G012397	Photosystem I reaction center subunit psaK	Hub	M3
GRMZM2G118690	BBR-BPC	-	-	GRMZM2G012397	Photosystem I reaction center subunit psaK	Hub	M3
GRMZM2G123909	GATA	-	M1	GRMZM2G012397	Photosystem I reaction center subunit psaK	Hub	M3
GRMZM2G127490	MYB	Hub	M7	GRMZM2G012397	Photosystem I reaction center subunit psaK	Hub	M3
GRMZM2G137046	bZIP	Hub	M3	GRMZM2G012397	Photosystem I reaction center subunit psaK	Hub	M3
GRMZM2G142179	ERF	-	M1	GRMZM2G012397	Photosystem I reaction center subunit psaK	Hub	M3
GRMZM2G159134	bZIP	-	-	GRMZM2G012397	Photosystem I reaction center subunit psaK	Hub	M3
GRMZM2G159547	MYB	-	-	GRMZM2G012397	Photosystem I reaction center subunit psaK	Hub	M3
GRMZM2G164735	BBR-BPC	-	-	GRMZM2G012397	Photosystem I reaction center subunit psaK	Hub	M3
GRMZM2G173633	MYB	-	-	GRMZM2G012397	Photosystem I reaction center subunit psaK	Hub	M3
GRMZM2G310368	ERF	-	M1	GRMZM2G012397	Photosystem I reaction center subunit psaK	Hub	M3
GRMZM2G325850	GATA	-	-	GRMZM2G012397	Photosystem I reaction center subunit psaK	Hub	M3
GRMZM2G341747	CAMTA	-	-	GRMZM2G012397	Photosystem I reaction center subunit psaK	Hub	M3
GRMZM2G361611	bZIP	-	M3	GRMZM2G012397	Photosystem I reaction center subunit psaK	Hub	M3
GRMZM2G376255	ERF	-	M4	GRMZM2G012397	Photosystem I reaction center subunit psaK	Hub	M3
GRMZM2G381441	ERF	-	-	GRMZM2G012397	Photosystem I reaction center subunit psaK	Hub	M3
GRMZM2G444748	bZIP	-	M6	GRMZM2G012397	Photosystem I reaction center subunit psaK	Hub	M3
GRMZM2G479885	bZIP	-	-	GRMZM2G012397	Photosystem I reaction center subunit psaK	Hub	M3
GRMZM5G833253	MYB	-	M7	GRMZM2G012397	Photosystem I reaction center subunit psaK	Hub	M3
AC198403.3_FG001	ERF	-	-	GRMZM2G012546	-	Hub	M3
AC233943.1_FG002	LBD	-	-	GRMZM2G012546	-	Hub	M3
GRMZM2G010100	ERF	-	-	GRMZM2G012546	-	Hub	M3
GRMZM2G015281	ERF	-	-	GRMZM2G012546	-	Hub	M3
GRMZM2G017087	HB	-	-	GRMZM2G012546	-	Hub	M3
GRMZM2G018398	ERF	-	-	GRMZM2G012546	-	Hub	M3
GRMZM2G021790	ERF	-	-	GRMZM2G012546	-	Hub	M3
GRMZM2G023708	ERF	-	-	GRMZM2G012546	-	Hub	M3
GRMZM2G029323	ERF	-	-	GRMZM2G012546	-	Hub	M3
GRMZM2G053298	Nin-like	-	M1	GRMZM2G012546	-	Hub	M3
GRMZM2G057386	ERF	-	-	GRMZM2G012546	-	Hub	M3
GRMZM2G072926	ERF	-	-	GRMZM2G012546	-	Hub	M3
GRMZM2G079653	ERF	-	-	GRMZM2G012546	-	Hub	M3
GRMZM2G089501	bHLH	-	-	GRMZM2G012546	-	Hub	M3
GRMZM2G092517	LBD	-	-	GRMZM2G012546	-	Hub	M3
GRMZM2G097081	ERF	-	-	GRMZM2G012546	-	Hub	M3
GRMZM2G110913	LBD	-	-	GRMZM2G012546	-	Hub	M3
GRMZM2G111415	ERF	-	-	GRMZM2G012546	-	Hub	M3
GRMZM2G118250	LOB	-	M7	GRMZM2G012546	-	Hub	M3
GRMZM2G138396	ERF	-	-	GRMZM2G012546	-	Hub	M3
GRMZM2G142179	ERF	-	M1	GRMZM2G012546	-	Hub	M3
GRMZM2G153754	CPP	-	-	GRMZM2G012546	-	Hub	M3
GRMZM2G301860	ERF	-	M3	GRMZM2G012546	-	Hub	M3
GRMZM2G307119	ERF	-	M1	GRMZM2G012546	-	Hub	M3
GRMZM2G310368	ERF	-	M1	GRMZM2G012546	-	Hub	M3
GRMZM2G381441	ERF	-	-	GRMZM2G012546	-	Hub	M3
AC198725.4_FG009	WRKY	-	-	GRMZM2G012611	Uncharacterized protein	Hub	M4
GRMZM2G013391	WRKY	-	M3	GRMZM2G012611	Uncharacterized protein	Hub	M4
GRMZM2G017087	HB	-	-	GRMZM2G012611	Uncharacterized protein	Hub	M4
GRMZM2G018721	WRKY	-	-	GRMZM2G012611	Uncharacterized protein	Hub	M4
GRMZM2G048450	WRKY	-	-	GRMZM2G012611	Uncharacterized protein	Hub	M4
GRMZM2G054125	WRKY	Hub	M3	GRMZM2G012611	Uncharacterized protein	Hub	M4
GRMZM2G057116	WRKY	-	M3	GRMZM2G012611	Uncharacterized protein	Hub	M4
GRMZM2G102583	WRKY	-	-	GRMZM2G012611	Uncharacterized protein	Hub	M4
GRMZM2G111354	WRKY	-	-	GRMZM2G012611	Uncharacterized protein	Hub	M4
GRMZM2G118690	BBR-BPC	-	-	GRMZM2G012611	Uncharacterized protein	Hub	M4
GRMZM2G120320	WRKY	-	M3	GRMZM2G012611	Uncharacterized protein	Hub	M4
GRMZM2G127064	WRKY	-	-	GRMZM2G012611	Uncharacterized protein	Hub	M4
GRMZM2G140694	Dof	-	-	GRMZM2G012611	Uncharacterized protein	Hub	M4
GRMZM2G153754	CPP	-	-	GRMZM2G012611	Uncharacterized protein	Hub	M4
GRMZM2G163054	WRKY	-	M3	GRMZM2G012611	Uncharacterized protein	Hub	M4
GRMZM2G164735	BBR-BPC	-	-	GRMZM2G012611	Uncharacterized protein	Hub	M4
GRMZM2G398506	WRKY	-	-	GRMZM2G012611	Uncharacterized protein	Hub	M4
GRMZM2G448605	WRKY	-	-	GRMZM2G012611	Uncharacterized protein	Hub	M4
GRMZM2G449681	WRKY	-	M3	GRMZM2G012611	Uncharacterized protein	Hub	M4
GRMZM2G453571	WRKY	-	-	GRMZM2G012611	Uncharacterized protein	Hub	M4
GRMZM5G823157	GRAS	-	-	GRMZM2G012611	Uncharacterized protein	Hub	M4
GRMZM2G069486	BES1	-	-	GRMZM2G012758	Glucan endo-1,3-beta-glucosidase 7; Uncharacterized protein	Hub	M3
GRMZM2G102514	BES1	-	-	GRMZM2G012758	Glucan endo-1,3-beta-glucosidase 7; Uncharacterized protein	Hub	M3
GRMZM5G812774	BES1	-	-	GRMZM2G012758	Glucan endo-1,3-beta-glucosidase 7; Uncharacterized protein	Hub	M3
GRMZM2G017470	C2C2-Dof	-	-	GRMZM2G012904	Uncharacterized protein	Hub	M9
GRMZM2G047626	MYB	-	-	GRMZM2G012904	Uncharacterized protein	Hub	M9
GRMZM2G050305	MYB	-	-	GRMZM2G012904	Uncharacterized protein	Hub	M9
GRMZM2G052606	MYB	Hub	M7	GRMZM2G012904	Uncharacterized protein	Hub	M9
GRMZM2G093725	Dof	-	-	GRMZM2G012904	Uncharacterized protein	Hub	M9
GRMZM2G096358	MYB	-	-	GRMZM2G012904	Uncharacterized protein	Hub	M9
GRMZM2G162481	HB	-	-	GRMZM2G012904	Uncharacterized protein	Hub	M9
GRMZM2G171365	MIKC	-	M1	GRMZM2G012904	Uncharacterized protein	Hub	M9
GRMZM2G057386	ERF	-	-	GRMZM2G013342	Photosystem I reaction center subunit II; Uncharacterized protein	Hub	M3
GRMZM2G140694	Dof	-	-	GRMZM2G013342	Photosystem I reaction center subunit II; Uncharacterized protein	Hub	M3
GRMZM2G142179	ERF	-	M1	GRMZM2G013342	Photosystem I reaction center subunit II; Uncharacterized protein	Hub	M3
GRMZM2G144744	GRAS	-	-	GRMZM2G013342	Photosystem I reaction center subunit II; Uncharacterized protein	Hub	M3
GRMZM2G149958	MYB	-	M8	GRMZM2G013342	Photosystem I reaction center subunit II; Uncharacterized protein	Hub	M3
GRMZM2G171365	MIKC	-	M1	GRMZM2G013342	Photosystem I reaction center subunit II; Uncharacterized protein	Hub	M3
GRMZM2G320287	C2H2	-	-	GRMZM2G013342	Photosystem I reaction center subunit II; Uncharacterized protein	Hub	M3
AC205574.3_FG006	TCP	-	M2	GRMZM2G013463	Putative uncharacterized protein	Hub	M1
GRMZM2G011932	bZIP	-	-	GRMZM2G013463	Putative uncharacterized protein	Hub	M1
GRMZM2G016150	bZIP	-	-	GRMZM2G013463	Putative uncharacterized protein	Hub	M1
GRMZM2G017087	HB	-	-	GRMZM2G013463	Putative uncharacterized protein	Hub	M1
GRMZM2G033413	bZIP	-	M1	GRMZM2G013463	Putative uncharacterized protein	Hub	M1
GRMZM2G074373	bZIP	-	-	GRMZM2G013463	Putative uncharacterized protein	Hub	M1
GRMZM2G089501	bHLH	-	-	GRMZM2G013463	Putative uncharacterized protein	Hub	M1
GRMZM2G093595	ERF	-	-	GRMZM2G013463	Putative uncharacterized protein	Hub	M1
GRMZM2G137046	bZIP	Hub	M3	GRMZM2G013463	Putative uncharacterized protein	Hub	M1
GRMZM2G159134	bZIP	-	-	GRMZM2G013463	Putative uncharacterized protein	Hub	M1
GRMZM2G361611	bZIP	-	M3	GRMZM2G013463	Putative uncharacterized protein	Hub	M1
GRMZM2G387528	bHLH	-	M3	GRMZM2G013463	Putative uncharacterized protein	Hub	M1
GRMZM2G444748	bZIP	-	M6	GRMZM2G013463	Putative uncharacterized protein	Hub	M1
GRMZM2G479885	bZIP	-	-	GRMZM2G013463	Putative uncharacterized protein	Hub	M1
GRMZM2G034110	MYB_related	-	-	GRMZM2G013821	HMGc1 protein; Uncharacterized protein	Hub	M1
GRMZM2G049695	MYB_related	-	M3	GRMZM2G013821	HMGc1 protein; Uncharacterized protein	Hub	M1
GRMZM2G118690	BBR-BPC	-	-	GRMZM2G013821	HMGc1 protein; Uncharacterized protein	Hub	M1
GRMZM2G140694	Dof	-	-	GRMZM2G013821	HMGc1 protein; Uncharacterized protein	Hub	M1
GRMZM2G165042	bHLH	-	M3	GRMZM2G013821	HMGc1 protein; Uncharacterized protein	Hub	M1
GRMZM2G428555	MYB_related	-	-	GRMZM2G013821	HMGc1 protein; Uncharacterized protein	Hub	M1
GRMZM2G455869	MYB	-	-	GRMZM2G013821	HMGc1 protein; Uncharacterized protein	Hub	M1
AC198403.3_FG001	ERF	-	-	GRMZM2G013970	Uncharacterized protein	Hub	M3
AC233943.1_FG002	LBD	-	-	GRMZM2G013970	Uncharacterized protein	Hub	M3
GRMZM2G010100	ERF	-	-	GRMZM2G013970	Uncharacterized protein	Hub	M3
GRMZM2G015281	ERF	-	-	GRMZM2G013970	Uncharacterized protein	Hub	M3
GRMZM2G021790	ERF	-	-	GRMZM2G013970	Uncharacterized protein	Hub	M3
GRMZM2G023708	ERF	-	-	GRMZM2G013970	Uncharacterized protein	Hub	M3
GRMZM2G057386	ERF	-	-	GRMZM2G013970	Uncharacterized protein	Hub	M3
GRMZM2G079653	ERF	-	-	GRMZM2G013970	Uncharacterized protein	Hub	M3
GRMZM2G111415	ERF	-	-	GRMZM2G013970	Uncharacterized protein	Hub	M3
GRMZM2G140694	Dof	-	-	GRMZM2G013970	Uncharacterized protein	Hub	M3
GRMZM2G142179	ERF	-	M1	GRMZM2G013970	Uncharacterized protein	Hub	M3
GRMZM2G310368	ERF	-	M1	GRMZM2G013970	Uncharacterized protein	Hub	M3
GRMZM2G376255	ERF	-	M4	GRMZM2G013970	Uncharacterized protein	Hub	M3
GRMZM2G477238	G2-like	-	-	GRMZM2G013970	Uncharacterized protein	Hub	M3
GRMZM2G062244	HB	-	M1	GRMZM2G014300	SAD1; SAD1 isoform 1; SAD1 isoform 2; Uncharacterized protein	Hub	M1
GRMZM2G139963	HB	-	-	GRMZM2G014300	SAD1; SAD1 isoform 1; SAD1 isoform 2; Uncharacterized protein	Hub	M1
GRMZM2G153754	CPP	-	-	GRMZM2G014300	SAD1; SAD1 isoform 1; SAD1 isoform 2; Uncharacterized protein	Hub	M1
GRMZM2G123909	GATA	-	M1	GRMZM2G014356	Uncharacterized protein	Hub	M1
GRMZM2G133398	B3	-	-	GRMZM2G014356	Uncharacterized protein	Hub	M1
GRMZM2G135381	GATA	-	-	GRMZM2G014356	Uncharacterized protein	Hub	M1
GRMZM2G149040	bZIP	-	-	GRMZM2G014356	Uncharacterized protein	Hub	M1
GRMZM2G325850	GATA	-	-	GRMZM2G014356	Uncharacterized protein	Hub	M1
GRMZM5G821024	bZIP	-	-	GRMZM2G014356	Uncharacterized protein	Hub	M1
GRMZM2G034840	ARF	-	-	GRMZM2G014580	Putative cytochrome P450 superfamily protein	Hub	M3
GRMZM2G050939	C2H2	-	-	GRMZM2G014580	Putative cytochrome P450 superfamily protein	Hub	M3
GRMZM2G104246	CPP	-	-	GRMZM2G014580	Putative cytochrome P450 superfamily protein	Hub	M3
AC216247.3_FG001	HSF	-	-	GRMZM2G015285	Plastid-lipid associated protein PAP / fibrillin family protei	Hub	M3
GRMZM2G017087	HB	-	-	GRMZM2G015285	Plastid-lipid associated protein PAP / fibrillin family protei	Hub	M3
GRMZM2G110153	MIKC	-	-	GRMZM2G015285	Plastid-lipid associated protein PAP / fibrillin family protei	Hub	M3
GRMZM2G115456	HSF	-	-	GRMZM2G015285	Plastid-lipid associated protein PAP / fibrillin family protei	Hub	M3
GRMZM2G118690	BBR-BPC	-	-	GRMZM2G015285	Plastid-lipid associated protein PAP / fibrillin family protei	Hub	M3
GRMZM2G125969	HSF	-	-	GRMZM2G015285	Plastid-lipid associated protein PAP / fibrillin family protei	Hub	M3
GRMZM2G144744	GRAS	-	-	GRMZM2G015285	Plastid-lipid associated protein PAP / fibrillin family protei	Hub	M3
GRMZM2G164735	BBR-BPC	-	-	GRMZM2G015285	Plastid-lipid associated protein PAP / fibrillin family protei	Hub	M3
GRMZM2G164909	HSF	-	M8	GRMZM2G015285	Plastid-lipid associated protein PAP / fibrillin family protei	Hub	M3
GRMZM2G171365	MIKC	-	M1	GRMZM2G015285	Plastid-lipid associated protein PAP / fibrillin family protei	Hub	M3
GRMZM2G179677	C2H2	-	-	GRMZM2G015285	Plastid-lipid associated protein PAP / fibrillin family protei	Hub	M3
GRMZM2G320287	C2H2	-	-	GRMZM2G015285	Plastid-lipid associated protein PAP / fibrillin family protei	Hub	M3
GRMZM2G378665	E2F/DP	-	-	GRMZM2G015285	Plastid-lipid associated protein PAP / fibrillin family protei	Hub	M3
GRMZM2G414159	Trihelix	-	M7	GRMZM2G015285	Plastid-lipid associated protein PAP / fibrillin family protei	Hub	M3
GRMZM2G118690	BBR-BPC	-	-	GRMZM2G016066	Photosystem I reaction center subunit IV A	Hub	M3
GRMZM2G164735	BBR-BPC	-	-	GRMZM2G016066	Photosystem I reaction center subunit IV A	Hub	M3
GRMZM2G021339	HB	-	-	GRMZM2G016088	Protein of unknown function (DUF1997	Hub	M3
GRMZM2G062244	HB	-	M1	GRMZM2G016088	Protein of unknown function (DUF1997	Hub	M3
GRMZM2G066158	ERF	-	M1	GRMZM2G016088	Protein of unknown function (DUF1997	Hub	M3
GRMZM2G050550	MYB	-	-	GRMZM2G016236	Uncharacterized protein	Hub	M3
GRMZM2G010100	ERF	-	-	GRMZM2G016655	Uncharacterized protein	Hub	M2
GRMZM2G011357	C2H2	-	M10	GRMZM2G016655	Uncharacterized protein	Hub	M2
GRMZM2G018398	ERF	-	-	GRMZM2G016655	Uncharacterized protein	Hub	M2
GRMZM2G021790	ERF	-	-	GRMZM2G016655	Uncharacterized protein	Hub	M2
GRMZM2G023708	ERF	-	-	GRMZM2G016655	Uncharacterized protein	Hub	M2
GRMZM2G034638	TCP	-	-	GRMZM2G016655	Uncharacterized protein	Hub	M2
GRMZM2G057386	ERF	-	-	GRMZM2G016655	Uncharacterized protein	Hub	M2
GRMZM2G060517	ERF	-	-	GRMZM2G016655	Uncharacterized protein	Hub	M2
GRMZM2G066158	ERF	-	M1	GRMZM2G016655	Uncharacterized protein	Hub	M2
GRMZM2G067702	G2-like	-	-	GRMZM2G016655	Uncharacterized protein	Hub	M2
GRMZM2G079653	ERF	-	-	GRMZM2G016655	Uncharacterized protein	Hub	M2
GRMZM2G096358	MYB	-	-	GRMZM2G016655	Uncharacterized protein	Hub	M2
GRMZM2G099797	ARR-B	-	-	GRMZM2G016655	Uncharacterized protein	Hub	M2
GRMZM2G111415	ERF	-	-	GRMZM2G016655	Uncharacterized protein	Hub	M2
GRMZM2G142179	ERF	-	M1	GRMZM2G016655	Uncharacterized protein	Hub	M2
GRMZM2G177220	ARR-B	-	M7	GRMZM2G016655	Uncharacterized protein	Hub	M2
GRMZM2G307119	ERF	-	M1	GRMZM2G016655	Uncharacterized protein	Hub	M2
GRMZM2G310368	ERF	-	M1	GRMZM2G016655	Uncharacterized protein	Hub	M2
GRMZM2G376255	ERF	-	M4	GRMZM2G016655	Uncharacterized protein	Hub	M2
GRMZM2G381441	ERF	-	-	GRMZM2G016655	Uncharacterized protein	Hub	M2
GRMZM2G387528	bHLH	-	M3	GRMZM2G016655	Uncharacterized protein	Hub	M2
GRMZM2G133398	B3	-	-	GRMZM2G017368	-	Hub	M2
GRMZM2G003944	TCP	-	-	GRMZM2G017419	Putative thioredoxin superfamily protein	Hub	M3
GRMZM2G017087	HB	-	-	GRMZM2G017419	Putative thioredoxin superfamily protein	Hub	M3
GRMZM2G023708	ERF	-	-	GRMZM2G017419	Putative thioredoxin superfamily protein	Hub	M3
GRMZM2G034638	TCP	-	-	GRMZM2G017419	Putative thioredoxin superfamily protein	Hub	M3
GRMZM2G035701	B3	Hub	M4	GRMZM2G017419	Putative thioredoxin superfamily protein	Hub	M3
GRMZM2G057386	ERF	-	-	GRMZM2G017419	Putative thioredoxin superfamily protein	Hub	M3
GRMZM2G079653	ERF	-	-	GRMZM2G017419	Putative thioredoxin superfamily protein	Hub	M3
GRMZM2G307119	ERF	-	M1	GRMZM2G017419	Putative thioredoxin superfamily protein	Hub	M3
GRMZM2G095904	MYB	-	-	GRMZM2G017643	Uncharacterized protein	Hub	M1
GRMZM2G149040	bZIP	-	-	GRMZM2G017643	Uncharacterized protein	Hub	M1
GRMZM5G821024	bZIP	-	-	GRMZM2G017643	Uncharacterized protein	Hub	M1
GRMZM5G833253	MYB	-	M7	GRMZM2G017643	Uncharacterized protein	Hub	M1
GRMZM2G021790	ERF	-	-	GRMZM2G017654	Uncharacterized protein	Hub	M6
GRMZM2G057386	ERF	-	-	GRMZM2G017654	Uncharacterized protein	Hub	M6
GRMZM2G060517	ERF	-	-	GRMZM2G017654	Uncharacterized protein	Hub	M6
GRMZM2G066158	ERF	-	M1	GRMZM2G017654	Uncharacterized protein	Hub	M6
GRMZM2G079653	ERF	-	-	GRMZM2G017654	Uncharacterized protein	Hub	M6
GRMZM2G164735	BBR-BPC	-	-	GRMZM2G017654	Uncharacterized protein	Hub	M6
GRMZM2G171365	MIKC	-	M1	GRMZM2G017654	Uncharacterized protein	Hub	M6
GRMZM2G180319	LBD	-	-	GRMZM2G017654	Uncharacterized protein	Hub	M6
GRMZM2G307119	ERF	-	M1	GRMZM2G017654	Uncharacterized protein	Hub	M6
GRMZM2G376255	ERF	-	M4	GRMZM2G017654	Uncharacterized protein	Hub	M6
GRMZM2G171365	MIKC	-	M1	GRMZM2G018612	Putative cytochrome P450 superfamily protein; Uncharacterized protein	Hub	M3
AC233865.1_FG003	NAC	-	-	GRMZM2G018876	Salt tolerance-like protein	Hub	M3
GRMZM2G008374	NAC	-	-	GRMZM2G018876	Salt tolerance-like protein	Hub	M3
GRMZM2G016150	bZIP	-	-	GRMZM2G018876	Salt tolerance-like protein	Hub	M3
GRMZM2G035701	B3	Hub	M4	GRMZM2G018876	Salt tolerance-like protein	Hub	M3
GRMZM2G153454	bHLH	-	-	GRMZM2G018876	Salt tolerance-like protein	Hub	M3
GRMZM2G045748	MYB	-	-	GRMZM2G019056	Drought-induced protein 1	Hub	M3
GRMZM2G164735	BBR-BPC	-	-	GRMZM2G019056	Drought-induced protein 1	Hub	M3
GRMZM2G171365	MIKC	-	M1	GRMZM2G019056	Drought-induced protein 1	Hub	M3
GRMZM2G341747	CAMTA	-	-	GRMZM2G019056	Drought-induced protein 1	Hub	M3
GRMZM2G010920	G2-like	-	M3	GRMZM2G019807	OHP2	Hub	M3
GRMZM2G033570	EIL	-	-	GRMZM2G019807	OHP2	Hub	M3
AC233943.1_FG002	LBD	-	-	GRMZM2G020610	Uncharacterized protein	Hub	M4
GRMZM2G010100	ERF	-	-	GRMZM2G020610	Uncharacterized protein	Hub	M4
GRMZM2G018398	ERF	-	-	GRMZM2G020610	Uncharacterized protein	Hub	M4
GRMZM2G021790	ERF	-	-	GRMZM2G020610	Uncharacterized protein	Hub	M4
GRMZM2G023708	ERF	-	-	GRMZM2G020610	Uncharacterized protein	Hub	M4
GRMZM2G035701	B3	Hub	M4	GRMZM2G020610	Uncharacterized protein	Hub	M4
GRMZM2G057386	ERF	-	-	GRMZM2G020610	Uncharacterized protein	Hub	M4
GRMZM2G060517	ERF	-	-	GRMZM2G020610	Uncharacterized protein	Hub	M4
GRMZM2G066158	ERF	-	M1	GRMZM2G020610	Uncharacterized protein	Hub	M4
GRMZM2G079653	ERF	-	-	GRMZM2G020610	Uncharacterized protein	Hub	M4
GRMZM2G093595	ERF	-	-	GRMZM2G020610	Uncharacterized protein	Hub	M4
GRMZM2G111415	ERF	-	-	GRMZM2G020610	Uncharacterized protein	Hub	M4
GRMZM2G118250	LOB	-	M7	GRMZM2G020610	Uncharacterized protein	Hub	M4
GRMZM2G142179	ERF	-	M1	GRMZM2G020610	Uncharacterized protein	Hub	M4
GRMZM2G307119	ERF	-	M1	GRMZM2G020610	Uncharacterized protein	Hub	M4
GRMZM2G310368	ERF	-	M1	GRMZM2G020610	Uncharacterized protein	Hub	M4
GRMZM2G376255	ERF	-	M4	GRMZM2G020610	Uncharacterized protein	Hub	M4
GRMZM2G381441	ERF	-	-	GRMZM2G020610	Uncharacterized protein	Hub	M4
GRMZM2G050939	C2H2	-	-	GRMZM2G020865	-	Hub	M2
GRMZM2G104246	CPP	-	-	GRMZM2G020974	Shugoshin-1	Hub	M1
GRMZM2G003514	MIKC	-	-	GRMZM2G021439	damaged DNA binding;exodeoxyribonuclease III	Hub	M1
GRMZM2G162840	Trihelix	-	-	GRMZM2G021439	damaged DNA binding;exodeoxyribonuclease III	Hub	M1
GRMZM2G359952	MIKC	-	-	GRMZM2G021439	damaged DNA binding;exodeoxyribonuclease III	Hub	M1
GRMZM2G003514	MIKC	-	-	GRMZM2G021725	Uncharacterized protein	Hub	M4
GRMZM2G065496	B3	-	M1	GRMZM2G021725	Uncharacterized protein	Hub	M4
GRMZM2G069486	BES1	-	-	GRMZM2G021725	Uncharacterized protein	Hub	M4
GRMZM2G102514	BES1	-	-	GRMZM2G021725	Uncharacterized protein	Hub	M4
GRMZM2G140694	Dof	-	-	GRMZM2G021725	Uncharacterized protein	Hub	M4
GRMZM2G171365	MIKC	-	M1	GRMZM2G021725	Uncharacterized protein	Hub	M4
GRMZM2G359952	MIKC	-	-	GRMZM2G021725	Uncharacterized protein	Hub	M4
GRMZM2G053298	Nin-like	-	M1	GRMZM2G022253	Putative uncharacterized protein	Hub	M1
GRMZM2G081919	MYB	-	-	GRMZM2G022253	Putative uncharacterized protein	Hub	M1
GRMZM2G118250	LOB	-	M7	GRMZM2G022253	Putative uncharacterized protein	Hub	M1
GRMZM2G010100	ERF	-	-	GRMZM2G022866	Uncharacterized protein	Hub	M3
GRMZM2G021790	ERF	-	-	GRMZM2G022866	Uncharacterized protein	Hub	M3
GRMZM2G023708	ERF	-	-	GRMZM2G022866	Uncharacterized protein	Hub	M3
GRMZM2G034638	TCP	-	-	GRMZM2G022866	Uncharacterized protein	Hub	M3
GRMZM2G040924	MYB	-	-	GRMZM2G022866	Uncharacterized protein	Hub	M3
GRMZM2G052606	MYB	Hub	M7	GRMZM2G022866	Uncharacterized protein	Hub	M3
GRMZM2G053298	Nin-like	-	M1	GRMZM2G022866	Uncharacterized protein	Hub	M3
GRMZM2G057386	ERF	-	-	GRMZM2G022866	Uncharacterized protein	Hub	M3
GRMZM2G060517	ERF	-	-	GRMZM2G022866	Uncharacterized protein	Hub	M3
GRMZM2G066158	ERF	-	M1	GRMZM2G022866	Uncharacterized protein	Hub	M3
GRMZM2G079653	ERF	-	-	GRMZM2G022866	Uncharacterized protein	Hub	M3
GRMZM2G097081	ERF	-	-	GRMZM2G022866	Uncharacterized protein	Hub	M3
GRMZM2G142179	ERF	-	M1	GRMZM2G022866	Uncharacterized protein	Hub	M3
GRMZM2G153454	bHLH	-	-	GRMZM2G022866	Uncharacterized protein	Hub	M3
GRMZM2G307119	ERF	-	M1	GRMZM2G022866	Uncharacterized protein	Hub	M3
GRMZM2G341747	CAMTA	-	-	GRMZM2G022866	Uncharacterized protein	Hub	M3
GRMZM2G376255	ERF	-	M4	GRMZM2G022866	Uncharacterized protein	Hub	M3
GRMZM2G173633	MYB	-	-	GRMZM2G022996	Putative cytochrome P450 superfamily protein; Uncharacterized protein	Hub	M7
GRMZM2G428555	MYB_related	-	-	GRMZM2G022996	Putative cytochrome P450 superfamily protein; Uncharacterized protein	Hub	M7
GRMZM2G455869	MYB	-	-	GRMZM2G022996	Putative cytochrome P450 superfamily protein; Uncharacterized protein	Hub	M7
GRMZM5G870592	MYB	-	-	GRMZM2G022996	Putative cytochrome P450 superfamily protein; Uncharacterized protein	Hub	M7
AC207656.3_FG002	ARF	-	M4	GRMZM2G023059	-	Hub	M3
GRMZM2G014902	MYB_related	-	M3	GRMZM2G023059	-	Hub	M3
GRMZM2G021339	HB	-	-	GRMZM2G023059	-	Hub	M3
GRMZM2G045748	MYB	-	-	GRMZM2G023059	-	Hub	M3
GRMZM2G065496	B3	-	M1	GRMZM2G023059	-	Hub	M3
GRMZM2G108959	MYB	-	-	GRMZM2G023059	-	Hub	M3
GRMZM2G139963	HB	-	-	GRMZM2G023059	-	Hub	M3
GRMZM2G144744	GRAS	-	-	GRMZM2G023059	-	Hub	M3
GRMZM2G164735	BBR-BPC	-	-	GRMZM2G023059	-	Hub	M3
GRMZM2G171365	MIKC	-	M1	GRMZM2G023059	-	Hub	M3
GRMZM2G017087	HB	-	-	GRMZM2G023444	Protein kinase superfamily protei	Hub	M4
GRMZM2G040924	MYB	-	-	GRMZM2G023444	Protein kinase superfamily protei	Hub	M4
GRMZM2G050939	C2H2	-	-	GRMZM2G023444	Protein kinase superfamily protei	Hub	M4
GRMZM2G058518	NAC	-	M7	GRMZM2G023444	Protein kinase superfamily protei	Hub	M4
GRMZM2G108959	MYB	-	-	GRMZM2G023444	Protein kinase superfamily protei	Hub	M4
GRMZM2G159547	MYB	-	-	GRMZM2G023444	Protein kinase superfamily protei	Hub	M4
GRMZM2G166721	NAC	-	-	GRMZM2G023444	Protein kinase superfamily protei	Hub	M4
GRMZM2G172327	MYB	-	-	GRMZM2G023444	Protein kinase superfamily protei	Hub	M4
GRMZM5G833253	MYB	-	M7	GRMZM2G023444	Protein kinase superfamily protei	Hub	M4
GRMZM2G010920	G2-like	-	M3	GRMZM2G023528	pyridoxine biosynthesis	Hub	M3
GRMZM2G038291	C2H2	-	-	GRMZM2G023528	pyridoxine biosynthesis	Hub	M3
GRMZM2G066158	ERF	-	M1	GRMZM2G023528	pyridoxine biosynthesis	Hub	M3
GRMZM2G097081	ERF	-	-	GRMZM2G023528	pyridoxine biosynthesis	Hub	M3
GRMZM2G140033	C2H2	-	-	GRMZM2G023528	pyridoxine biosynthesis	Hub	M3
AC198403.3_FG001	ERF	-	-	GRMZM2G024354	Ribosomal protein L15	Hub	M1
AC233943.1_FG002	LBD	-	-	GRMZM2G024354	Ribosomal protein L15	Hub	M1
GRMZM2G010100	ERF	-	-	GRMZM2G024354	Ribosomal protein L15	Hub	M1
GRMZM2G010920	G2-like	-	M3	GRMZM2G024354	Ribosomal protein L15	Hub	M1
GRMZM2G015281	ERF	-	-	GRMZM2G024354	Ribosomal protein L15	Hub	M1
GRMZM2G021790	ERF	-	-	GRMZM2G024354	Ribosomal protein L15	Hub	M1
GRMZM2G046885	MIKC	-	-	GRMZM2G024354	Ribosomal protein L15	Hub	M1
GRMZM2G057386	ERF	-	-	GRMZM2G024354	Ribosomal protein L15	Hub	M1
GRMZM2G060517	ERF	-	-	GRMZM2G024354	Ribosomal protein L15	Hub	M1
GRMZM2G066158	ERF	-	M1	GRMZM2G024354	Ribosomal protein L15	Hub	M1
GRMZM2G079653	ERF	-	-	GRMZM2G024354	Ribosomal protein L15	Hub	M1
GRMZM2G087741	HB	-	-	GRMZM2G024354	Ribosomal protein L15	Hub	M1
GRMZM2G093595	ERF	-	-	GRMZM2G024354	Ribosomal protein L15	Hub	M1
GRMZM2G108424	MYB_related	-	M1	GRMZM2G024354	Ribosomal protein L15	Hub	M1
GRMZM2G110153	MIKC	-	-	GRMZM2G024354	Ribosomal protein L15	Hub	M1
GRMZM2G129034	MIKC	-	-	GRMZM2G024354	Ribosomal protein L15	Hub	M1
GRMZM2G138396	ERF	-	-	GRMZM2G024354	Ribosomal protein L15	Hub	M1
GRMZM2G139073	MIKC	-	M6	GRMZM2G024354	Ribosomal protein L15	Hub	M1
GRMZM2G307119	ERF	-	M1	GRMZM2G024354	Ribosomal protein L15	Hub	M1
GRMZM2G376255	ERF	-	M4	GRMZM2G024354	Ribosomal protein L15	Hub	M1
GRMZM2G553379	MADS	-	M1	GRMZM2G024354	Ribosomal protein L15	Hub	M1
GRMZM2G003514	MIKC	-	-	GRMZM2G024444	Uncharacterized protein	Hub	M1
GRMZM2G017470	C2C2-Dof	-	-	GRMZM2G024444	Uncharacterized protein	Hub	M1
GRMZM2G093725	Dof	-	-	GRMZM2G024444	Uncharacterized protein	Hub	M1
GRMZM2G138396	ERF	-	-	GRMZM2G024444	Uncharacterized protein	Hub	M1
GRMZM2G140694	Dof	-	-	GRMZM2G024444	Uncharacterized protein	Hub	M1
GRMZM2G162749	Dof	-	M3	GRMZM2G024444	Uncharacterized protein	Hub	M1
GRMZM2G359952	MIKC	-	-	GRMZM2G024444	Uncharacterized protein	Hub	M1
GRMZM2G065496	B3	-	M1	GRMZM2G024887	Putative LIM-type zinc finger domain family protein; Uncharacterized protein	Hub	M4
GRMZM2G097081	ERF	-	-	GRMZM2G024887	Putative LIM-type zinc finger domain family protein; Uncharacterized protein	Hub	M4
GRMZM2G112548	NAC	-	-	GRMZM2G024887	Putative LIM-type zinc finger domain family protein; Uncharacterized protein	Hub	M4
GRMZM2G164909	HSF	-	M8	GRMZM2G025171	ATP synthase delta-subunit gen	Hub	M3
GRMZM2G348238	G2-like	-	-	GRMZM2G025171	ATP synthase delta-subunit gen	Hub	M3
GRMZM5G813651	NAC	-	M3	GRMZM2G025171	ATP synthase delta-subunit gen	Hub	M3
AC207656.3_FG002	ARF	-	M4	GRMZM2G025227	-	Hub	M1
GRMZM2G045748	MYB	-	-	GRMZM2G025227	-	Hub	M1
GRMZM2G108959	MYB	-	-	GRMZM2G025227	-	Hub	M1
GRMZM2G017470	C2C2-Dof	-	-	GRMZM2G025648	Uncharacterized protein	Hub	M3
GRMZM2G035701	B3	Hub	M4	GRMZM2G025648	Uncharacterized protein	Hub	M3
GRMZM2G093725	Dof	-	-	GRMZM2G025648	Uncharacterized protein	Hub	M3
GRMZM2G110153	MIKC	-	-	GRMZM2G025648	Uncharacterized protein	Hub	M3
GRMZM2G140694	Dof	-	-	GRMZM2G025648	Uncharacterized protein	Hub	M3
GRMZM2G165042	bHLH	-	M3	GRMZM2G025648	Uncharacterized protein	Hub	M3
GRMZM2G171365	MIKC	-	M1	GRMZM2G025648	Uncharacterized protein	Hub	M3
GRMZM2G387528	bHLH	-	M3	GRMZM2G025648	Uncharacterized protein	Hub	M3
GRMZM2G394941	Dof	-	M3	GRMZM2G025648	Uncharacterized protein	Hub	M3
GRMZM2G050939	C2H2	-	-	GRMZM2G025659	alpha/beta-Hydrolases superfamily protei	Hub	M3
GRMZM2G052606	MYB	Hub	M7	GRMZM2G025659	alpha/beta-Hydrolases superfamily protei	Hub	M3
GRMZM2G159547	MYB	-	-	GRMZM2G025659	alpha/beta-Hydrolases superfamily protei	Hub	M3
GRMZM2G172327	MYB	-	-	GRMZM2G025659	alpha/beta-Hydrolases superfamily protei	Hub	M3
GRMZM2G173633	MYB	-	-	GRMZM2G025659	alpha/beta-Hydrolases superfamily protei	Hub	M3
GRMZM2G017087	HB	-	-	GRMZM2G025833	Beta-amylase	Hub	M4
GRMZM2G050939	C2H2	-	-	GRMZM2G025833	Beta-amylase	Hub	M4
GRMZM2G053298	Nin-like	-	M1	GRMZM2G025833	Beta-amylase	Hub	M4
GRMZM2G142179	ERF	-	M1	GRMZM2G025833	Beta-amylase	Hub	M4
GRMZM2G018398	ERF	-	-	GRMZM2G025954	Putative thioredoxin superfamily protein; Uncharacterized protein	Hub	M3
GRMZM2G023708	ERF	-	-	GRMZM2G025954	Putative thioredoxin superfamily protein; Uncharacterized protein	Hub	M3
GRMZM2G050550	MYB	-	-	GRMZM2G025954	Putative thioredoxin superfamily protein; Uncharacterized protein	Hub	M3
GRMZM2G093595	ERF	-	-	GRMZM2G025954	Putative thioredoxin superfamily protein; Uncharacterized protein	Hub	M3
GRMZM2G111415	ERF	-	-	GRMZM2G025954	Putative thioredoxin superfamily protein; Uncharacterized protein	Hub	M3
GRMZM2G125777	NAC	-	-	GRMZM2G025954	Putative thioredoxin superfamily protein; Uncharacterized protein	Hub	M3
GRMZM2G142179	ERF	-	M1	GRMZM2G025954	Putative thioredoxin superfamily protein; Uncharacterized protein	Hub	M3
GRMZM2G310368	ERF	-	M1	GRMZM2G025954	Putative thioredoxin superfamily protein; Uncharacterized protein	Hub	M3
AC216247.3_FG001	HSF	-	-	GRMZM2G026015	Photosystem I reaction center subunit XI isoform 1; Photosystem I reaction center subunit XI isoform 2; Uncharacterized protein	Hub	M3
GRMZM2G118690	BBR-BPC	-	-	GRMZM2G026015	Photosystem I reaction center subunit XI isoform 1; Photosystem I reaction center subunit XI isoform 2; Uncharacterized protein	Hub	M3
GRMZM2G125969	HSF	-	-	GRMZM2G026015	Photosystem I reaction center subunit XI isoform 1; Photosystem I reaction center subunit XI isoform 2; Uncharacterized protein	Hub	M3
GRMZM2G145444	MYB	-	-	GRMZM2G026015	Photosystem I reaction center subunit XI isoform 1; Photosystem I reaction center subunit XI isoform 2; Uncharacterized protein	Hub	M3
GRMZM2G164909	HSF	-	M8	GRMZM2G026015	Photosystem I reaction center subunit XI isoform 1; Photosystem I reaction center subunit XI isoform 2; Uncharacterized protein	Hub	M3
GRMZM5G833032	MYB_related	-	-	GRMZM2G026015	Photosystem I reaction center subunit XI isoform 1; Photosystem I reaction center subunit XI isoform 2; Uncharacterized protein	Hub	M3
AC234520.1_FG003	G2-like	-	-	GRMZM2G026020	Uncharacterized protein	Hub	M1
GRMZM2G010920	G2-like	-	M3	GRMZM2G026020	Uncharacterized protein	Hub	M1
GRMZM2G171365	MIKC	-	M1	GRMZM2G026020	Uncharacterized protein	Hub	M1
GRMZM2G307588	SBP	-	M1	GRMZM2G026020	Uncharacterized protein	Hub	M1
AC198403.3_FG001	ERF	-	-	GRMZM2G026558	-	Hub	M1
GRMZM2G015281	ERF	-	-	GRMZM2G026558	-	Hub	M1
GRMZM2G017087	HB	-	-	GRMZM2G026558	-	Hub	M1
GRMZM2G021790	ERF	-	-	GRMZM2G026558	-	Hub	M1
GRMZM2G050939	C2H2	-	-	GRMZM2G026558	-	Hub	M1
GRMZM2G057386	ERF	-	-	GRMZM2G026558	-	Hub	M1
GRMZM2G079653	ERF	-	-	GRMZM2G026558	-	Hub	M1
GRMZM2G111415	ERF	-	-	GRMZM2G026558	-	Hub	M1
GRMZM2G123909	GATA	-	M1	GRMZM2G026558	-	Hub	M1
GRMZM2G307119	ERF	-	M1	GRMZM2G026558	-	Hub	M1
GRMZM2G376255	ERF	-	M4	GRMZM2G026558	-	Hub	M1
GRMZM2G011357	C2H2	-	M10	GRMZM2G026833	Putative MYB DNA-binding domain superfamily protein	Hub	M3
GRMZM2G017470	C2C2-Dof	-	-	GRMZM2G026833	Putative MYB DNA-binding domain superfamily protein	Hub	M3
GRMZM2G093725	Dof	-	-	GRMZM2G026833	Putative MYB DNA-binding domain superfamily protein	Hub	M3
GRMZM2G110153	MIKC	-	-	GRMZM2G026833	Putative MYB DNA-binding domain superfamily protein	Hub	M3
GRMZM2G140694	Dof	-	-	GRMZM2G026833	Putative MYB DNA-binding domain superfamily protein	Hub	M3
GRMZM2G144744	GRAS	-	-	GRMZM2G026833	Putative MYB DNA-binding domain superfamily protein	Hub	M3
GRMZM2G171365	MIKC	-	M1	GRMZM2G026833	Putative MYB DNA-binding domain superfamily protein	Hub	M3
GRMZM2G394941	Dof	-	M3	GRMZM2G026833	Putative MYB DNA-binding domain superfamily protein	Hub	M3
GRMZM2G040924	MYB	-	-	GRMZM2G026930	Dihydroflavonol-4-reductase	Hub	M9
GRMZM2G050305	MYB	-	-	GRMZM2G026930	Dihydroflavonol-4-reductase	Hub	M9
GRMZM2G053298	Nin-like	-	M1	GRMZM2G026930	Dihydroflavonol-4-reductase	Hub	M9
GRMZM2G172327	MYB	-	-	GRMZM2G026930	Dihydroflavonol-4-reductase	Hub	M9
GRMZM2G018398	ERF	-	-	GRMZM2G026976	Uncharacterized protein	Hub	M7
GRMZM2G021790	ERF	-	-	GRMZM2G026976	Uncharacterized protein	Hub	M7
GRMZM2G060517	ERF	-	-	GRMZM2G026976	Uncharacterized protein	Hub	M7
GRMZM2G079653	ERF	-	-	GRMZM2G026976	Uncharacterized protein	Hub	M7
GRMZM2G138396	ERF	-	-	GRMZM2G026976	Uncharacterized protein	Hub	M7
GRMZM2G140694	Dof	-	-	GRMZM2G026976	Uncharacterized protein	Hub	M7
GRMZM2G171073	C2H2	-	-	GRMZM2G026976	Uncharacterized protein	Hub	M7
GRMZM2G310368	ERF	-	M1	GRMZM2G026976	Uncharacterized protein	Hub	M7
GRMZM5G828179	C2H2	-	-	GRMZM2G026976	Uncharacterized protein	Hub	M7
GRMZM2G060517	ERF	-	-	GRMZM2G027478	Putative uncharacterized protein	Hub	M3
GRMZM2G066158	ERF	-	M1	GRMZM2G027478	Putative uncharacterized protein	Hub	M3
GRMZM2G111415	ERF	-	-	GRMZM2G027478	Putative uncharacterized protein	Hub	M3
GRMZM2G142179	ERF	-	M1	GRMZM2G027478	Putative uncharacterized protein	Hub	M3
AC207656.3_FG002	ARF	-	M4	GRMZM2G027932	Uncharacterized protein	Hub	M2
GRMZM2G050939	C2H2	-	-	GRMZM2G027932	Uncharacterized protein	Hub	M2
GRMZM2G101499	SBP	-	M2	GRMZM2G027932	Uncharacterized protein	Hub	M2
GRMZM2G144744	GRAS	-	-	GRMZM2G027932	Uncharacterized protein	Hub	M2
GRMZM2G171365	MIKC	-	M1	GRMZM2G027932	Uncharacterized protein	Hub	M2
GRMZM2G477238	G2-like	-	-	GRMZM2G027932	Uncharacterized protein	Hub	M2
AC198403.3_FG001	ERF	-	-	GRMZM2G029824	Peroxisomal membrane protein PEX11-1; Uncharacterized protein	Hub	M3
AC233943.1_FG002	LBD	-	-	GRMZM2G029824	Peroxisomal membrane protein PEX11-1; Uncharacterized protein	Hub	M3
GRMZM2G010100	ERF	-	-	GRMZM2G029824	Peroxisomal membrane protein PEX11-1; Uncharacterized protein	Hub	M3
GRMZM2G015281	ERF	-	-	GRMZM2G029824	Peroxisomal membrane protein PEX11-1; Uncharacterized protein	Hub	M3
GRMZM2G018398	ERF	-	-	GRMZM2G029824	Peroxisomal membrane protein PEX11-1; Uncharacterized protein	Hub	M3
GRMZM2G021790	ERF	-	-	GRMZM2G029824	Peroxisomal membrane protein PEX11-1; Uncharacterized protein	Hub	M3
GRMZM2G023708	ERF	-	-	GRMZM2G029824	Peroxisomal membrane protein PEX11-1; Uncharacterized protein	Hub	M3
GRMZM2G057386	ERF	-	-	GRMZM2G029824	Peroxisomal membrane protein PEX11-1; Uncharacterized protein	Hub	M3
GRMZM2G060517	ERF	-	-	GRMZM2G029824	Peroxisomal membrane protein PEX11-1; Uncharacterized protein	Hub	M3
GRMZM2G079653	ERF	-	-	GRMZM2G029824	Peroxisomal membrane protein PEX11-1; Uncharacterized protein	Hub	M3
GRMZM2G092517	LBD	-	-	GRMZM2G029824	Peroxisomal membrane protein PEX11-1; Uncharacterized protein	Hub	M3
GRMZM2G111415	ERF	-	-	GRMZM2G029824	Peroxisomal membrane protein PEX11-1; Uncharacterized protein	Hub	M3
GRMZM2G118250	LOB	-	M7	GRMZM2G029824	Peroxisomal membrane protein PEX11-1; Uncharacterized protein	Hub	M3
GRMZM2G142179	ERF	-	M1	GRMZM2G029824	Peroxisomal membrane protein PEX11-1; Uncharacterized protein	Hub	M3
GRMZM2G307119	ERF	-	M1	GRMZM2G029824	Peroxisomal membrane protein PEX11-1; Uncharacterized protein	Hub	M3
GRMZM2G310368	ERF	-	M1	GRMZM2G029824	Peroxisomal membrane protein PEX11-1; Uncharacterized protein	Hub	M3
GRMZM2G376255	ERF	-	M4	GRMZM2G029824	Peroxisomal membrane protein PEX11-1; Uncharacterized protein	Hub	M3
GRMZM2G381441	ERF	-	-	GRMZM2G029824	Peroxisomal membrane protein PEX11-1; Uncharacterized protein	Hub	M3
GRMZM2G017349	bHLH	-	M4	GRMZM2G030173	Xyloglucan endotransglucosylase/hydrolase protein 5	Hub	M1
GRMZM2G053298	Nin-like	-	M1	GRMZM2G030173	Xyloglucan endotransglucosylase/hydrolase protein 5	Hub	M1
GRMZM2G089501	bHLH	-	-	GRMZM2G030173	Xyloglucan endotransglucosylase/hydrolase protein 5	Hub	M1
GRMZM2G110913	LBD	-	-	GRMZM2G030173	Xyloglucan endotransglucosylase/hydrolase protein 5	Hub	M1
GRMZM2G140694	Dof	-	-	GRMZM2G030173	Xyloglucan endotransglucosylase/hydrolase protein 5	Hub	M1
GRMZM2G037128	Trihelix	-	-	GRMZM2G030444	-	Hub	M8
GRMZM2G145444	MYB	-	-	GRMZM2G030444	-	Hub	M8
GRMZM2G173633	MYB	-	-	GRMZM2G030444	-	Hub	M8
GRMZM2G414159	Trihelix	-	M7	GRMZM2G030444	-	Hub	M8
GRMZM2G477238	G2-like	-	-	GRMZM2G030444	-	Hub	M8
GRMZM2G093595	ERF	-	-	GRMZM2G030529	LSD1-like	Hub	M2
GRMZM2G008374	NAC	-	-	GRMZM2G031210	Uncharacterized protein	Hub	M1
GRMZM2G087741	HB	-	-	GRMZM2G031210	Uncharacterized protein	Hub	M1
GRMZM2G140694	Dof	-	-	GRMZM2G031210	Uncharacterized protein	Hub	M1
GRMZM2G143723	C2H2	-	-	GRMZM2G031210	Uncharacterized protein	Hub	M1
GRMZM2G144744	GRAS	-	-	GRMZM2G031210	Uncharacterized protein	Hub	M1
GRMZM2G171073	C2H2	-	-	GRMZM2G031210	Uncharacterized protein	Hub	M1
GRMZM2G171365	MIKC	-	M1	GRMZM2G031210	Uncharacterized protein	Hub	M1
GRMZM2G179677	C2H2	-	-	GRMZM2G031210	Uncharacterized protein	Hub	M1
GRMZM5G828179	C2H2	-	-	GRMZM2G031210	Uncharacterized protein	Hub	M1
AC233960.1_FG003	G2-like	-	-	GRMZM2G031278	Uncharacterized protein	Hub	M4
GRMZM2G009060	G2-like	-	M3	GRMZM2G031278	Uncharacterized protein	Hub	M4
GRMZM2G033413	bZIP	-	M1	GRMZM2G031278	Uncharacterized protein	Hub	M4
GRMZM2G053298	Nin-like	-	M1	GRMZM2G031278	Uncharacterized protein	Hub	M4
GRMZM2G058518	NAC	-	M7	GRMZM2G031278	Uncharacterized protein	Hub	M4
GRMZM2G099144	NAC	-	-	GRMZM2G031278	Uncharacterized protein	Hub	M4
GRMZM2G104074	NAC	-	-	GRMZM2G031278	Uncharacterized protein	Hub	M4
GRMZM2G139700	NAC	-	-	GRMZM2G031278	Uncharacterized protein	Hub	M4
GRMZM2G159500	NAC	-	M1	GRMZM2G031278	Uncharacterized protein	Hub	M4
GRMZM2G165042	bHLH	-	M3	GRMZM2G031278	Uncharacterized protein	Hub	M4
GRMZM2G166721	NAC	-	-	GRMZM2G031278	Uncharacterized protein	Hub	M4
GRMZM2G387528	bHLH	-	M3	GRMZM2G031278	Uncharacterized protein	Hub	M4
GRMZM2G430522	NAC	-	-	GRMZM2G031278	Uncharacterized protein	Hub	M4
GRMZM2G456568	NAC	-	-	GRMZM2G031278	Uncharacterized protein	Hub	M4
GRMZM2G035701	B3	Hub	M4	GRMZM2G032253	Electron carrier/ electron transporter/ iron ion binding protein; Uncharacterized protein	Hub	M3
GRMZM2G110153	MIKC	-	-	GRMZM2G032253	Electron carrier/ electron transporter/ iron ion binding protein; Uncharacterized protein	Hub	M3
GRMZM2G002128	MYB-related	-	-	GRMZM2G032350	Uncharacterized protein	Hub	M1
GRMZM2G003944	TCP	-	-	GRMZM2G032350	Uncharacterized protein	Hub	M1
GRMZM2G049695	MYB_related	-	M3	GRMZM2G032350	Uncharacterized protein	Hub	M1
GRMZM2G050550	MYB	-	-	GRMZM2G032350	Uncharacterized protein	Hub	M1
GRMZM2G052606	MYB	Hub	M7	GRMZM2G032350	Uncharacterized protein	Hub	M1
GRMZM2G162840	Trihelix	-	-	GRMZM2G032350	Uncharacterized protein	Hub	M1
GRMZM2G171365	MIKC	-	M1	GRMZM2G032350	Uncharacterized protein	Hub	M1
GRMZM2G178603	TCP	-	-	GRMZM2G032350	Uncharacterized protein	Hub	M1
AC198403.3_FG001	ERF	-	-	GRMZM2G032419	Putative H/ACA ribonucleoprotein complex subunit family protein; Uncharacterized protein	Hub	M1
AC205574.3_FG006	TCP	-	M2	GRMZM2G032419	Putative H/ACA ribonucleoprotein complex subunit family protein; Uncharacterized protein	Hub	M1
AC233943.1_FG002	LBD	-	-	GRMZM2G032419	Putative H/ACA ribonucleoprotein complex subunit family protein; Uncharacterized protein	Hub	M1
GRMZM2G003944	TCP	-	-	GRMZM2G032419	Putative H/ACA ribonucleoprotein complex subunit family protein; Uncharacterized protein	Hub	M1
GRMZM2G010100	ERF	-	-	GRMZM2G032419	Putative H/ACA ribonucleoprotein complex subunit family protein; Uncharacterized protein	Hub	M1
GRMZM2G016020	MYB_related	-	-	GRMZM2G032419	Putative H/ACA ribonucleoprotein complex subunit family protein; Uncharacterized protein	Hub	M1
GRMZM2G018398	ERF	-	-	GRMZM2G032419	Putative H/ACA ribonucleoprotein complex subunit family protein; Uncharacterized protein	Hub	M1
GRMZM2G021790	ERF	-	-	GRMZM2G032419	Putative H/ACA ribonucleoprotein complex subunit family protein; Uncharacterized protein	Hub	M1
GRMZM2G023708	ERF	-	-	GRMZM2G032419	Putative H/ACA ribonucleoprotein complex subunit family protein; Uncharacterized protein	Hub	M1
GRMZM2G057386	ERF	-	-	GRMZM2G032419	Putative H/ACA ribonucleoprotein complex subunit family protein; Uncharacterized protein	Hub	M1
GRMZM2G060517	ERF	-	-	GRMZM2G032419	Putative H/ACA ribonucleoprotein complex subunit family protein; Uncharacterized protein	Hub	M1
GRMZM2G066158	ERF	-	M1	GRMZM2G032419	Putative H/ACA ribonucleoprotein complex subunit family protein; Uncharacterized protein	Hub	M1
GRMZM2G079653	ERF	-	-	GRMZM2G032419	Putative H/ACA ribonucleoprotein complex subunit family protein; Uncharacterized protein	Hub	M1
GRMZM2G092517	LBD	-	-	GRMZM2G032419	Putative H/ACA ribonucleoprotein complex subunit family protein; Uncharacterized protein	Hub	M1
GRMZM2G097081	ERF	-	-	GRMZM2G032419	Putative H/ACA ribonucleoprotein complex subunit family protein; Uncharacterized protein	Hub	M1
GRMZM2G111415	ERF	-	-	GRMZM2G032419	Putative H/ACA ribonucleoprotein complex subunit family protein; Uncharacterized protein	Hub	M1
GRMZM2G118250	LOB	-	M7	GRMZM2G032419	Putative H/ACA ribonucleoprotein complex subunit family protein; Uncharacterized protein	Hub	M1
GRMZM2G129872	MYB_related	-	-	GRMZM2G032419	Putative H/ACA ribonucleoprotein complex subunit family protein; Uncharacterized protein	Hub	M1
GRMZM2G138396	ERF	-	-	GRMZM2G032419	Putative H/ACA ribonucleoprotein complex subunit family protein; Uncharacterized protein	Hub	M1
GRMZM2G142179	ERF	-	M1	GRMZM2G032419	Putative H/ACA ribonucleoprotein complex subunit family protein; Uncharacterized protein	Hub	M1
GRMZM2G307119	ERF	-	M1	GRMZM2G032419	Putative H/ACA ribonucleoprotein complex subunit family protein; Uncharacterized protein	Hub	M1
GRMZM2G310368	ERF	-	M1	GRMZM2G032419	Putative H/ACA ribonucleoprotein complex subunit family protein; Uncharacterized protein	Hub	M1
GRMZM2G376255	ERF	-	M4	GRMZM2G032419	Putative H/ACA ribonucleoprotein complex subunit family protein; Uncharacterized protein	Hub	M1
GRMZM2G381441	ERF	-	-	GRMZM2G032419	Putative H/ACA ribonucleoprotein complex subunit family protein; Uncharacterized protein	Hub	M1
GRMZM5G821024	bZIP	-	-	GRMZM2G032419	Putative H/ACA ribonucleoprotein complex subunit family protein; Uncharacterized protein	Hub	M1
GRMZM2G127490	MYB	Hub	M7	GRMZM2G033135	-	Hub	M2
GRMZM2G172327	MYB	-	-	GRMZM2G033135	-	Hub	M2
GRMZM2G021790	ERF	-	-	GRMZM2G033199	Uncharacterized protein	Hub	M1
GRMZM2G060517	ERF	-	-	GRMZM2G033199	Uncharacterized protein	Hub	M1
GRMZM2G079653	ERF	-	-	GRMZM2G033199	Uncharacterized protein	Hub	M1
GRMZM2G138967	GATA	-	-	GRMZM2G033199	Uncharacterized protein	Hub	M1
GRMZM2G171365	MIKC	-	M1	GRMZM2G033199	Uncharacterized protein	Hub	M1
GRMZM2G017087	HB	-	-	GRMZM2G033489	Uncharacterized protein	Hub	M1
GRMZM2G053298	Nin-like	-	M1	GRMZM2G033489	Uncharacterized protein	Hub	M1
GRMZM2G144744	GRAS	-	-	GRMZM2G033489	Uncharacterized protein	Hub	M1
GRMZM2G171365	MIKC	-	M1	GRMZM2G033489	Uncharacterized protein	Hub	M1
GRMZM2G320287	C2H2	-	-	GRMZM2G033489	Uncharacterized protein	Hub	M1
GRMZM2G105348	HSF	-	M8	GRMZM2G034360	Transferase; Uncharacterized protein	Hub	M7
GRMZM2G118690	BBR-BPC	-	-	GRMZM2G034360	Transferase; Uncharacterized protein	Hub	M7
AC198403.3_FG001	ERF	-	-	GRMZM2G034647	Cyclin1	Hub	M1
GRMZM2G003514	MIKC	-	-	GRMZM2G034647	Cyclin1	Hub	M1
GRMZM2G010100	ERF	-	-	GRMZM2G034647	Cyclin1	Hub	M1
GRMZM2G010920	G2-like	-	M3	GRMZM2G034647	Cyclin1	Hub	M1
GRMZM2G011357	C2H2	-	M10	GRMZM2G034647	Cyclin1	Hub	M1
GRMZM2G015281	ERF	-	-	GRMZM2G034647	Cyclin1	Hub	M1
GRMZM2G017470	C2C2-Dof	-	-	GRMZM2G034647	Cyclin1	Hub	M1
GRMZM2G018398	ERF	-	-	GRMZM2G034647	Cyclin1	Hub	M1
GRMZM2G023708	ERF	-	-	GRMZM2G034647	Cyclin1	Hub	M1
GRMZM2G025812	bZIP	-	-	GRMZM2G034647	Cyclin1	Hub	M1
GRMZM2G046885	MIKC	-	-	GRMZM2G034647	Cyclin1	Hub	M1
GRMZM2G079653	ERF	-	-	GRMZM2G034647	Cyclin1	Hub	M1
GRMZM2G093725	Dof	-	-	GRMZM2G034647	Cyclin1	Hub	M1
GRMZM2G095904	MYB	-	-	GRMZM2G034647	Cyclin1	Hub	M1
GRMZM2G110153	MIKC	-	-	GRMZM2G034647	Cyclin1	Hub	M1
GRMZM2G111415	ERF	-	-	GRMZM2G034647	Cyclin1	Hub	M1
GRMZM2G129034	MIKC	-	-	GRMZM2G034647	Cyclin1	Hub	M1
GRMZM2G138396	ERF	-	-	GRMZM2G034647	Cyclin1	Hub	M1
GRMZM2G139073	MIKC	-	M6	GRMZM2G034647	Cyclin1	Hub	M1
GRMZM2G140694	Dof	-	-	GRMZM2G034647	Cyclin1	Hub	M1
GRMZM2G142179	ERF	-	M1	GRMZM2G034647	Cyclin1	Hub	M1
GRMZM2G144744	GRAS	-	-	GRMZM2G034647	Cyclin1	Hub	M1
GRMZM2G171365	MIKC	-	M1	GRMZM2G034647	Cyclin1	Hub	M1
GRMZM2G179677	C2H2	-	-	GRMZM2G034647	Cyclin1	Hub	M1
GRMZM2G307119	ERF	-	M1	GRMZM2G034647	Cyclin1	Hub	M1
GRMZM2G310368	ERF	-	M1	GRMZM2G034647	Cyclin1	Hub	M1
GRMZM2G320287	C2H2	-	-	GRMZM2G034647	Cyclin1	Hub	M1
GRMZM2G359952	MIKC	-	-	GRMZM2G034647	Cyclin1	Hub	M1
GRMZM2G394941	Dof	-	M3	GRMZM2G034647	Cyclin1	Hub	M1
GRMZM2G414159	Trihelix	-	M7	GRMZM2G034647	Cyclin1	Hub	M1
GRMZM2G553379	MADS	-	M1	GRMZM2G034647	Cyclin1	Hub	M1
GRMZM5G833253	MYB	-	M7	GRMZM2G034647	Cyclin1	Hub	M1
AC207656.3_FG002	ARF	-	M4	GRMZM2G034804	Nuclear cap-binding protein subunit 2; Uncharacterized protein	Hub	M1
AC234520.1_FG003	G2-like	-	-	GRMZM2G034804	Nuclear cap-binding protein subunit 2; Uncharacterized protein	Hub	M1
GRMZM2G045748	MYB	-	-	GRMZM2G034804	Nuclear cap-binding protein subunit 2; Uncharacterized protein	Hub	M1
GRMZM2G065496	B3	-	M1	GRMZM2G034804	Nuclear cap-binding protein subunit 2; Uncharacterized protein	Hub	M1
GRMZM2G108959	MYB	-	-	GRMZM2G034804	Nuclear cap-binding protein subunit 2; Uncharacterized protein	Hub	M1
GRMZM2G153754	CPP	-	-	GRMZM2G034804	Nuclear cap-binding protein subunit 2; Uncharacterized protein	Hub	M1
GRMZM2G010100	ERF	-	-	GRMZM2G035202	Protein tyrosine phosphatase-like protein PTPLB	Hub	M3
GRMZM2G017087	HB	-	-	GRMZM2G035202	Protein tyrosine phosphatase-like protein PTPLB	Hub	M3
GRMZM2G023708	ERF	-	-	GRMZM2G035202	Protein tyrosine phosphatase-like protein PTPLB	Hub	M3
GRMZM2G050939	C2H2	-	-	GRMZM2G035202	Protein tyrosine phosphatase-like protein PTPLB	Hub	M3
GRMZM2G057386	ERF	-	-	GRMZM2G035202	Protein tyrosine phosphatase-like protein PTPLB	Hub	M3
GRMZM2G079653	ERF	-	-	GRMZM2G035202	Protein tyrosine phosphatase-like protein PTPLB	Hub	M3
GRMZM2G111415	ERF	-	-	GRMZM2G035202	Protein tyrosine phosphatase-like protein PTPLB	Hub	M3
GRMZM2G142179	ERF	-	M1	GRMZM2G035202	Protein tyrosine phosphatase-like protein PTPLB	Hub	M3
GRMZM2G144744	GRAS	-	-	GRMZM2G035202	Protein tyrosine phosphatase-like protein PTPLB	Hub	M3
GRMZM2G171365	MIKC	-	M1	GRMZM2G035202	Protein tyrosine phosphatase-like protein PTPLB	Hub	M3
GRMZM2G310368	ERF	-	M1	GRMZM2G035202	Protein tyrosine phosphatase-like protein PTPLB	Hub	M3
GRMZM2G008374	NAC	-	-	GRMZM2G035256	-	Hub	M3
GRMZM2G050939	C2H2	-	-	GRMZM2G035256	-	Hub	M3
GRMZM2G053298	Nin-like	-	M1	GRMZM2G035256	-	Hub	M3
GRMZM2G082709	NAC	-	M4	GRMZM2G035256	-	Hub	M3
GRMZM2G099144	NAC	-	-	GRMZM2G035256	-	Hub	M3
GRMZM2G104074	NAC	-	-	GRMZM2G035256	-	Hub	M3
GRMZM2G159500	NAC	-	M1	GRMZM2G035256	-	Hub	M3
GRMZM2G179885	NAC	-	-	GRMZM2G035256	-	Hub	M3
GRMZM2G406204	NAC	-	-	GRMZM2G035256	-	Hub	M3
GRMZM2G430522	NAC	-	-	GRMZM2G035256	-	Hub	M3
GRMZM5G813651	NAC	-	M3	GRMZM2G035256	-	Hub	M3
GRMZM2G017087	HB	-	-	GRMZM2G035557	Uncharacterized protein	Hub	M3
GRMZM2G017349	bHLH	-	M4	GRMZM2G035557	Uncharacterized protein	Hub	M3
GRMZM2G099144	NAC	-	-	GRMZM2G035557	Uncharacterized protein	Hub	M3
GRMZM2G104074	NAC	-	-	GRMZM2G035557	Uncharacterized protein	Hub	M3
GRMZM2G140694	Dof	-	-	GRMZM2G035557	Uncharacterized protein	Hub	M3
AC198403.3_FG001	ERF	-	-	GRMZM2G035701	Putative B3 DNA binding domain family protein	Hub	M4
AC233943.1_FG002	LBD	-	-	GRMZM2G035701	Putative B3 DNA binding domain family protein	Hub	M4
GRMZM2G010100	ERF	-	-	GRMZM2G035701	Putative B3 DNA binding domain family protein	Hub	M4
GRMZM2G015281	ERF	-	-	GRMZM2G035701	Putative B3 DNA binding domain family protein	Hub	M4
GRMZM2G017087	HB	-	-	GRMZM2G035701	Putative B3 DNA binding domain family protein	Hub	M4
GRMZM2G018398	ERF	-	-	GRMZM2G035701	Putative B3 DNA binding domain family protein	Hub	M4
GRMZM2G021790	ERF	-	-	GRMZM2G035701	Putative B3 DNA binding domain family protein	Hub	M4
GRMZM2G023708	ERF	-	-	GRMZM2G035701	Putative B3 DNA binding domain family protein	Hub	M4
GRMZM2G035701	B3	Hub	M4	GRMZM2G035701	Putative B3 DNA binding domain family protein	Hub	M4
GRMZM2G050939	C2H2	-	-	GRMZM2G035701	Putative B3 DNA binding domain family protein	Hub	M4
GRMZM2G057386	ERF	-	-	GRMZM2G035701	Putative B3 DNA binding domain family protein	Hub	M4
GRMZM2G060517	ERF	-	-	GRMZM2G035701	Putative B3 DNA binding domain family protein	Hub	M4
GRMZM2G066158	ERF	-	M1	GRMZM2G035701	Putative B3 DNA binding domain family protein	Hub	M4
GRMZM2G079653	ERF	-	-	GRMZM2G035701	Putative B3 DNA binding domain family protein	Hub	M4
GRMZM2G092517	LBD	-	-	GRMZM2G035701	Putative B3 DNA binding domain family protein	Hub	M4
GRMZM2G093595	ERF	-	-	GRMZM2G035701	Putative B3 DNA binding domain family protein	Hub	M4
GRMZM2G108424	MYB_related	-	M1	GRMZM2G035701	Putative B3 DNA binding domain family protein	Hub	M4
GRMZM2G111415	ERF	-	-	GRMZM2G035701	Putative B3 DNA binding domain family protein	Hub	M4
GRMZM2G118250	LOB	-	M7	GRMZM2G035701	Putative B3 DNA binding domain family protein	Hub	M4
GRMZM2G138396	ERF	-	-	GRMZM2G035701	Putative B3 DNA binding domain family protein	Hub	M4
GRMZM2G142179	ERF	-	M1	GRMZM2G035701	Putative B3 DNA binding domain family protein	Hub	M4
GRMZM2G307119	ERF	-	M1	GRMZM2G035701	Putative B3 DNA binding domain family protein	Hub	M4
GRMZM2G310368	ERF	-	M1	GRMZM2G035701	Putative B3 DNA binding domain family protein	Hub	M4
GRMZM2G376255	ERF	-	M4	GRMZM2G035701	Putative B3 DNA binding domain family protein	Hub	M4
GRMZM2G381441	ERF	-	-	GRMZM2G035701	Putative B3 DNA binding domain family protein	Hub	M4
AC198403.3_FG001	ERF	-	-	GRMZM2G036708	Cysteine synthase	Hub	M3
AC233943.1_FG002	LBD	-	-	GRMZM2G036708	Cysteine synthase	Hub	M3
GRMZM2G060517	ERF	-	-	GRMZM2G036708	Cysteine synthase	Hub	M3
GRMZM2G066158	ERF	-	M1	GRMZM2G036708	Cysteine synthase	Hub	M3
GRMZM2G087741	HB	-	-	GRMZM2G036708	Cysteine synthase	Hub	M3
GRMZM2G108424	MYB_related	-	M1	GRMZM2G036708	Cysteine synthase	Hub	M3
AC207656.3_FG002	ARF	-	M4	GRMZM2G036991	Uncharacterized protein; tRNA-splicing endonuclease subunit Sen2	Hub	M1
GRMZM2G017087	HB	-	-	GRMZM2G036991	Uncharacterized protein; tRNA-splicing endonuclease subunit Sen2	Hub	M1
GRMZM2G104246	CPP	-	-	GRMZM2G036991	Uncharacterized protein; tRNA-splicing endonuclease subunit Sen2	Hub	M1
GRMZM2G118690	BBR-BPC	-	-	GRMZM2G036991	Uncharacterized protein; tRNA-splicing endonuclease subunit Sen2	Hub	M1
GRMZM2G140694	Dof	-	-	GRMZM2G036991	Uncharacterized protein; tRNA-splicing endonuclease subunit Sen2	Hub	M1
GRMZM2G144744	GRAS	-	-	GRMZM2G036991	Uncharacterized protein; tRNA-splicing endonuclease subunit Sen2	Hub	M1
GRMZM2G153754	CPP	-	-	GRMZM2G036991	Uncharacterized protein; tRNA-splicing endonuclease subunit Sen2	Hub	M1
GRMZM2G164735	BBR-BPC	-	-	GRMZM2G036991	Uncharacterized protein; tRNA-splicing endonuclease subunit Sen2	Hub	M1
GRMZM2G171073	C2H2	-	-	GRMZM2G036991	Uncharacterized protein; tRNA-splicing endonuclease subunit Sen2	Hub	M1
GRMZM2G179677	C2H2	-	-	GRMZM2G036991	Uncharacterized protein; tRNA-splicing endonuclease subunit Sen2	Hub	M1
GRMZM2G553379	MADS	-	M1	GRMZM2G036991	Uncharacterized protein; tRNA-splicing endonuclease subunit Sen2	Hub	M1
GRMZM5G828179	C2H2	-	-	GRMZM2G036991	Uncharacterized protein; tRNA-splicing endonuclease subunit Sen2	Hub	M1
GRMZM2G046885	MIKC	-	-	GRMZM2G037012	Uncharacterized protein	Hub	M1
GRMZM2G075499	LBD	-	-	GRMZM2G037012	Uncharacterized protein	Hub	M1
GRMZM2G081919	MYB	-	-	GRMZM2G037012	Uncharacterized protein	Hub	M1
GRMZM2G093595	ERF	-	-	GRMZM2G037012	Uncharacterized protein	Hub	M1
GRMZM2G110913	LBD	-	-	GRMZM2G037012	Uncharacterized protein	Hub	M1
GRMZM2G171365	MIKC	-	M1	GRMZM2G037012	Uncharacterized protein	Hub	M1
GRMZM2G017470	C2C2-Dof	-	-	GRMZM2G037146	Uncharacterized protein	Hub	M10
GRMZM2G050939	C2H2	-	-	GRMZM2G037146	Uncharacterized protein	Hub	M10
GRMZM2G053298	Nin-like	-	M1	GRMZM2G037146	Uncharacterized protein	Hub	M10
GRMZM2G093725	Dof	-	-	GRMZM2G037146	Uncharacterized protein	Hub	M10
GRMZM2G140694	Dof	-	-	GRMZM2G037146	Uncharacterized protein	Hub	M10
GRMZM2G144744	GRAS	-	-	GRMZM2G037146	Uncharacterized protein	Hub	M10
GRMZM2G171365	MIKC	-	M1	GRMZM2G037146	Uncharacterized protein	Hub	M10
GRMZM2G320287	C2H2	-	-	GRMZM2G037146	Uncharacterized protein	Hub	M10
GRMZM2G017087	HB	-	-	GRMZM2G037865	NF-180	Hub	M1
GRMZM2G050939	C2H2	-	-	GRMZM2G037865	NF-180	Hub	M1
GRMZM2G118690	BBR-BPC	-	-	GRMZM2G037865	NF-180	Hub	M1
GRMZM2G144744	GRAS	-	-	GRMZM2G037865	NF-180	Hub	M1
GRMZM2G164735	BBR-BPC	-	-	GRMZM2G037865	NF-180	Hub	M1
GRMZM2G171365	MIKC	-	M1	GRMZM2G037865	NF-180	Hub	M1
GRMZM2G126646	HB	-	-	GRMZM2G038243	Uncharacterized protein	Hub	M7
GRMZM2G127490	MYB	Hub	M7	GRMZM2G038243	Uncharacterized protein	Hub	M7
GRMZM2G017087	HB	-	-	GRMZM2G038512	Uncharacterized protein	Hub	M3
GRMZM2G050939	C2H2	-	-	GRMZM2G038512	Uncharacterized protein	Hub	M3
GRMZM2G108424	MYB_related	-	M1	GRMZM2G038512	Uncharacterized protein	Hub	M3
GRMZM2G144744	GRAS	-	-	GRMZM2G038512	Uncharacterized protein	Hub	M3
GRMZM2G164735	BBR-BPC	-	-	GRMZM2G038512	Uncharacterized protein	Hub	M3
GRMZM2G171365	MIKC	-	M1	GRMZM2G038512	Uncharacterized protein	Hub	M3
GRMZM2G011932	bZIP	-	-	GRMZM2G038783	Uncharacterized protein	Hub	M3
GRMZM2G016150	bZIP	-	-	GRMZM2G038783	Uncharacterized protein	Hub	M3
GRMZM2G017087	HB	-	-	GRMZM2G038783	Uncharacterized protein	Hub	M3
GRMZM2G017349	bHLH	-	M4	GRMZM2G038783	Uncharacterized protein	Hub	M3
GRMZM2G033413	bZIP	-	M1	GRMZM2G038783	Uncharacterized protein	Hub	M3
GRMZM2G040924	MYB	-	-	GRMZM2G038783	Uncharacterized protein	Hub	M3
GRMZM2G050939	C2H2	-	-	GRMZM2G038783	Uncharacterized protein	Hub	M3
GRMZM2G074373	bZIP	-	-	GRMZM2G038783	Uncharacterized protein	Hub	M3
GRMZM2G092214	TCP	-	-	GRMZM2G038783	Uncharacterized protein	Hub	M3
GRMZM2G107031	TCP	-	M3	GRMZM2G038783	Uncharacterized protein	Hub	M3
GRMZM2G127490	MYB	Hub	M7	GRMZM2G038783	Uncharacterized protein	Hub	M3
GRMZM2G137046	bZIP	Hub	M3	GRMZM2G038783	Uncharacterized protein	Hub	M3
GRMZM2G142751	TCP	-	-	GRMZM2G038783	Uncharacterized protein	Hub	M3
GRMZM2G159134	bZIP	-	-	GRMZM2G038783	Uncharacterized protein	Hub	M3
GRMZM2G361611	bZIP	-	M3	GRMZM2G038783	Uncharacterized protein	Hub	M3
GRMZM2G444748	bZIP	-	M6	GRMZM2G038783	Uncharacterized protein	Hub	M3
GRMZM2G445944	TCP	-	-	GRMZM2G038783	Uncharacterized protein	Hub	M3
GRMZM2G479885	bZIP	-	-	GRMZM2G038783	Uncharacterized protein	Hub	M3
GRMZM5G833253	MYB	-	M7	GRMZM2G038783	Uncharacterized protein	Hub	M3
AC207656.3_FG002	ARF	-	M4	GRMZM2G039113	Microtubule-binding protein TANGLED	Hub	M1
AC216247.3_FG001	HSF	-	-	GRMZM2G039113	Microtubule-binding protein TANGLED	Hub	M1
GRMZM2G011932	bZIP	-	-	GRMZM2G039113	Microtubule-binding protein TANGLED	Hub	M1
GRMZM2G016150	bZIP	-	-	GRMZM2G039113	Microtubule-binding protein TANGLED	Hub	M1
GRMZM2G033413	bZIP	-	M1	GRMZM2G039113	Microtubule-binding protein TANGLED	Hub	M1
GRMZM2G074373	bZIP	-	-	GRMZM2G039113	Microtubule-binding protein TANGLED	Hub	M1
GRMZM2G115456	HSF	-	-	GRMZM2G039113	Microtubule-binding protein TANGLED	Hub	M1
GRMZM2G125969	HSF	-	-	GRMZM2G039113	Microtubule-binding protein TANGLED	Hub	M1
GRMZM2G137046	bZIP	Hub	M3	GRMZM2G039113	Microtubule-binding protein TANGLED	Hub	M1
GRMZM2G164909	HSF	-	M8	GRMZM2G039113	Microtubule-binding protein TANGLED	Hub	M1
GRMZM2G361611	bZIP	-	M3	GRMZM2G039113	Microtubule-binding protein TANGLED	Hub	M1
GRMZM2G444748	bZIP	-	M6	GRMZM2G039113	Microtubule-binding protein TANGLED	Hub	M1
GRMZM2G479885	bZIP	-	-	GRMZM2G039113	Microtubule-binding protein TANGLED	Hub	M1
GRMZM2G017470	C2C2-Dof	-	-	GRMZM2G039586	GATA transcription factor 20	Hub	M3
GRMZM2G065496	B3	-	M1	GRMZM2G039586	GATA transcription factor 20	Hub	M3
GRMZM2G093725	Dof	-	-	GRMZM2G039586	GATA transcription factor 20	Hub	M3
GRMZM2G140694	Dof	-	-	GRMZM2G039586	GATA transcription factor 20	Hub	M3
GRMZM2G144744	GRAS	-	-	GRMZM2G039586	GATA transcription factor 20	Hub	M3
GRMZM2G164735	BBR-BPC	-	-	GRMZM2G039586	GATA transcription factor 20	Hub	M3
GRMZM2G171365	MIKC	-	M1	GRMZM2G039586	GATA transcription factor 20	Hub	M3
GRMZM2G014902	MYB_related	-	M3	GRMZM2G039841	-	Hub	M3
GRMZM2G017470	C2C2-Dof	-	-	GRMZM2G039841	-	Hub	M3
GRMZM2G093725	Dof	-	-	GRMZM2G039841	-	Hub	M3
GRMZM2G097081	ERF	-	-	GRMZM2G039841	-	Hub	M3
GRMZM2G180319	LBD	-	-	GRMZM2G039841	-	Hub	M3
GRMZM2G394941	Dof	-	M3	GRMZM2G039841	-	Hub	M3
GRMZM5G833032	MYB_related	-	-	GRMZM2G039841	-	Hub	M3
AC198403.3_FG001	ERF	-	-	GRMZM2G039919	Uncharacterized protein	Hub	M1
AC233865.1_FG003	NAC	-	-	GRMZM2G039919	Uncharacterized protein	Hub	M1
AC233943.1_FG002	LBD	-	-	GRMZM2G039919	Uncharacterized protein	Hub	M1
GRMZM2G010100	ERF	-	-	GRMZM2G039919	Uncharacterized protein	Hub	M1
GRMZM2G015281	ERF	-	-	GRMZM2G039919	Uncharacterized protein	Hub	M1
GRMZM2G018398	ERF	-	-	GRMZM2G039919	Uncharacterized protein	Hub	M1
GRMZM2G021790	ERF	-	-	GRMZM2G039919	Uncharacterized protein	Hub	M1
GRMZM2G023708	ERF	-	-	GRMZM2G039919	Uncharacterized protein	Hub	M1
GRMZM2G057386	ERF	-	-	GRMZM2G039919	Uncharacterized protein	Hub	M1
GRMZM2G060517	ERF	-	-	GRMZM2G039919	Uncharacterized protein	Hub	M1
GRMZM2G066158	ERF	-	M1	GRMZM2G039919	Uncharacterized protein	Hub	M1
GRMZM2G079653	ERF	-	-	GRMZM2G039919	Uncharacterized protein	Hub	M1
GRMZM2G092517	LBD	-	-	GRMZM2G039919	Uncharacterized protein	Hub	M1
GRMZM2G093595	ERF	-	-	GRMZM2G039919	Uncharacterized protein	Hub	M1
GRMZM2G111415	ERF	-	-	GRMZM2G039919	Uncharacterized protein	Hub	M1
GRMZM2G118250	LOB	-	M7	GRMZM2G039919	Uncharacterized protein	Hub	M1
GRMZM2G138396	ERF	-	-	GRMZM2G039919	Uncharacterized protein	Hub	M1
GRMZM2G142179	ERF	-	M1	GRMZM2G039919	Uncharacterized protein	Hub	M1
GRMZM2G307119	ERF	-	M1	GRMZM2G039919	Uncharacterized protein	Hub	M1
GRMZM2G310368	ERF	-	M1	GRMZM2G039919	Uncharacterized protein	Hub	M1
GRMZM2G376255	ERF	-	M4	GRMZM2G039919	Uncharacterized protein	Hub	M1
GRMZM2G381441	ERF	-	-	GRMZM2G039919	Uncharacterized protein	Hub	M1
AC198403.3_FG001	ERF	-	-	GRMZM2G040905	Uncharacterized protein	Hub	M7
GRMZM2G021790	ERF	-	-	GRMZM2G040905	Uncharacterized protein	Hub	M7
GRMZM2G050939	C2H2	-	-	GRMZM2G040905	Uncharacterized protein	Hub	M7
GRMZM2G053298	Nin-like	-	M1	GRMZM2G040905	Uncharacterized protein	Hub	M7
GRMZM2G057386	ERF	-	-	GRMZM2G040905	Uncharacterized protein	Hub	M7
GRMZM2G058479	GATA	-	M1	GRMZM2G040905	Uncharacterized protein	Hub	M7
GRMZM2G111415	ERF	-	-	GRMZM2G040905	Uncharacterized protein	Hub	M7
GRMZM2G118690	BBR-BPC	-	-	GRMZM2G040905	Uncharacterized protein	Hub	M7
GRMZM2G142751	TCP	-	-	GRMZM2G040905	Uncharacterized protein	Hub	M7
GRMZM2G164735	BBR-BPC	-	-	GRMZM2G040905	Uncharacterized protein	Hub	M7
GRMZM2G376255	ERF	-	M4	GRMZM2G040905	Uncharacterized protein	Hub	M7
GRMZM2G445944	TCP	-	-	GRMZM2G040905	Uncharacterized protein	Hub	M7
GRMZM2G017087	HB	-	-	GRMZM2G040965	Uncharacterized protein	Hub	M1
GRMZM2G017470	C2C2-Dof	-	-	GRMZM2G040965	Uncharacterized protein	Hub	M1
GRMZM2G093725	Dof	-	-	GRMZM2G040965	Uncharacterized protein	Hub	M1
GRMZM2G173633	MYB	-	-	GRMZM2G040965	Uncharacterized protein	Hub	M1
GRMZM2G394941	Dof	-	M3	GRMZM2G040965	Uncharacterized protein	Hub	M1
GRMZM2G011357	C2H2	-	M10	GRMZM2G041022	Uncharacterized protein	Hub	M3
GRMZM2G053298	Nin-like	-	M1	GRMZM2G041022	Uncharacterized protein	Hub	M3
AC198403.3_FG001	ERF	-	-	GRMZM2G041238	60S ribosomal protein L26-1; Uncharacterized protein	Hub	M1
GRMZM2G010100	ERF	-	-	GRMZM2G041238	60S ribosomal protein L26-1; Uncharacterized protein	Hub	M1
GRMZM2G017470	C2C2-Dof	-	-	GRMZM2G041238	60S ribosomal protein L26-1; Uncharacterized protein	Hub	M1
GRMZM2G021790	ERF	-	-	GRMZM2G041238	60S ribosomal protein L26-1; Uncharacterized protein	Hub	M1
GRMZM2G057386	ERF	-	-	GRMZM2G041238	60S ribosomal protein L26-1; Uncharacterized protein	Hub	M1
GRMZM2G092517	LBD	-	-	GRMZM2G041238	60S ribosomal protein L26-1; Uncharacterized protein	Hub	M1
GRMZM2G093725	Dof	-	-	GRMZM2G041238	60S ribosomal protein L26-1; Uncharacterized protein	Hub	M1
GRMZM2G118250	LOB	-	M7	GRMZM2G041238	60S ribosomal protein L26-1; Uncharacterized protein	Hub	M1
GRMZM2G140694	Dof	-	-	GRMZM2G041238	60S ribosomal protein L26-1; Uncharacterized protein	Hub	M1
GRMZM2G153754	CPP	-	-	GRMZM2G041238	60S ribosomal protein L26-1; Uncharacterized protein	Hub	M1
GRMZM2G164735	BBR-BPC	-	-	GRMZM2G041238	60S ribosomal protein L26-1; Uncharacterized protein	Hub	M1
GRMZM2G307119	ERF	-	M1	GRMZM2G041238	60S ribosomal protein L26-1; Uncharacterized protein	Hub	M1
GRMZM2G016150	bZIP	-	-	GRMZM2G041697	Uncharacterized protein	Hub	M2
GRMZM2G137046	bZIP	Hub	M3	GRMZM2G041697	Uncharacterized protein	Hub	M2
GRMZM2G010920	G2-like	-	M3	GRMZM2G042032	Uncharacterized protein	Hub	M1
AC198403.3_FG001	ERF	-	-	GRMZM2G043737	Uncharacterized protein	Hub	M1
AC233943.1_FG002	LBD	-	-	GRMZM2G043737	Uncharacterized protein	Hub	M1
GRMZM2G010100	ERF	-	-	GRMZM2G043737	Uncharacterized protein	Hub	M1
GRMZM2G016150	bZIP	-	-	GRMZM2G043737	Uncharacterized protein	Hub	M1
GRMZM2G018398	ERF	-	-	GRMZM2G043737	Uncharacterized protein	Hub	M1
GRMZM2G021790	ERF	-	-	GRMZM2G043737	Uncharacterized protein	Hub	M1
GRMZM2G023708	ERF	-	-	GRMZM2G043737	Uncharacterized protein	Hub	M1
GRMZM2G057386	ERF	-	-	GRMZM2G043737	Uncharacterized protein	Hub	M1
GRMZM2G060517	ERF	-	-	GRMZM2G043737	Uncharacterized protein	Hub	M1
GRMZM2G066158	ERF	-	M1	GRMZM2G043737	Uncharacterized protein	Hub	M1
GRMZM2G079653	ERF	-	-	GRMZM2G043737	Uncharacterized protein	Hub	M1
GRMZM2G092517	LBD	-	-	GRMZM2G043737	Uncharacterized protein	Hub	M1
GRMZM2G108424	MYB_related	-	M1	GRMZM2G043737	Uncharacterized protein	Hub	M1
GRMZM2G111415	ERF	-	-	GRMZM2G043737	Uncharacterized protein	Hub	M1
GRMZM2G118250	LOB	-	M7	GRMZM2G043737	Uncharacterized protein	Hub	M1
GRMZM2G140694	Dof	-	-	GRMZM2G043737	Uncharacterized protein	Hub	M1
GRMZM2G142179	ERF	-	M1	GRMZM2G043737	Uncharacterized protein	Hub	M1
GRMZM2G165042	bHLH	-	M3	GRMZM2G043737	Uncharacterized protein	Hub	M1
GRMZM2G171365	MIKC	-	M1	GRMZM2G043737	Uncharacterized protein	Hub	M1
GRMZM2G307119	ERF	-	M1	GRMZM2G043737	Uncharacterized protein	Hub	M1
GRMZM2G310368	ERF	-	M1	GRMZM2G043737	Uncharacterized protein	Hub	M1
GRMZM2G381441	ERF	-	-	GRMZM2G043737	Uncharacterized protein	Hub	M1
GRMZM2G387528	bHLH	-	M3	GRMZM2G043737	Uncharacterized protein	Hub	M1
AC198403.3_FG001	ERF	-	-	GRMZM2G044044	Uncharacterized protein	Hub	M2
AC233943.1_FG002	LBD	-	-	GRMZM2G044044	Uncharacterized protein	Hub	M2
GRMZM2G010100	ERF	-	-	GRMZM2G044044	Uncharacterized protein	Hub	M2
GRMZM2G017087	HB	-	-	GRMZM2G044044	Uncharacterized protein	Hub	M2
GRMZM2G017470	C2C2-Dof	-	-	GRMZM2G044044	Uncharacterized protein	Hub	M2
GRMZM2G018398	ERF	-	-	GRMZM2G044044	Uncharacterized protein	Hub	M2
GRMZM2G021790	ERF	-	-	GRMZM2G044044	Uncharacterized protein	Hub	M2
GRMZM2G023708	ERF	-	-	GRMZM2G044044	Uncharacterized protein	Hub	M2
GRMZM2G026643	HB	-	-	GRMZM2G044044	Uncharacterized protein	Hub	M2
GRMZM2G057386	ERF	-	-	GRMZM2G044044	Uncharacterized protein	Hub	M2
GRMZM2G079653	ERF	-	-	GRMZM2G044044	Uncharacterized protein	Hub	M2
GRMZM2G092517	LBD	-	-	GRMZM2G044044	Uncharacterized protein	Hub	M2
GRMZM2G093725	Dof	-	-	GRMZM2G044044	Uncharacterized protein	Hub	M2
GRMZM2G110153	MIKC	-	-	GRMZM2G044044	Uncharacterized protein	Hub	M2
GRMZM2G111415	ERF	-	-	GRMZM2G044044	Uncharacterized protein	Hub	M2
GRMZM2G118250	LOB	-	M7	GRMZM2G044044	Uncharacterized protein	Hub	M2
GRMZM2G118690	BBR-BPC	-	-	GRMZM2G044044	Uncharacterized protein	Hub	M2
GRMZM2G126646	HB	-	-	GRMZM2G044044	Uncharacterized protein	Hub	M2
GRMZM2G127490	MYB	Hub	M7	GRMZM2G044044	Uncharacterized protein	Hub	M2
GRMZM2G140694	Dof	-	-	GRMZM2G044044	Uncharacterized protein	Hub	M2
GRMZM2G142179	ERF	-	M1	GRMZM2G044044	Uncharacterized protein	Hub	M2
GRMZM2G144744	GRAS	-	-	GRMZM2G044044	Uncharacterized protein	Hub	M2
GRMZM2G164735	BBR-BPC	-	-	GRMZM2G044044	Uncharacterized protein	Hub	M2
GRMZM2G171365	MIKC	-	M1	GRMZM2G044044	Uncharacterized protein	Hub	M2
GRMZM2G307119	ERF	-	M1	GRMZM2G044044	Uncharacterized protein	Hub	M2
GRMZM2G310368	ERF	-	M1	GRMZM2G044044	Uncharacterized protein	Hub	M2
GRMZM5G833253	MYB	-	M7	GRMZM2G044044	Uncharacterized protein	Hub	M2
GRMZM2G011932	bZIP	-	-	GRMZM2G044143	-	Hub	M6
GRMZM2G017349	bHLH	-	M4	GRMZM2G044143	-	Hub	M6
GRMZM2G018398	ERF	-	-	GRMZM2G044143	-	Hub	M6
GRMZM2G023708	ERF	-	-	GRMZM2G044143	-	Hub	M6
GRMZM2G033413	bZIP	-	M1	GRMZM2G044143	-	Hub	M6
GRMZM2G074373	bZIP	-	-	GRMZM2G044143	-	Hub	M6
GRMZM2G109354	SBP	-	-	GRMZM2G044143	-	Hub	M6
GRMZM2G111415	ERF	-	-	GRMZM2G044143	-	Hub	M6
GRMZM2G127490	MYB	Hub	M7	GRMZM2G044143	-	Hub	M6
GRMZM2G159134	bZIP	-	-	GRMZM2G044143	-	Hub	M6
GRMZM2G310368	ERF	-	M1	GRMZM2G044143	-	Hub	M6
GRMZM2G377217	WRKY	-	M1	GRMZM2G044143	-	Hub	M6
GRMZM2G387528	bHLH	-	M3	GRMZM2G044143	-	Hub	M6
GRMZM2G398506	WRKY	-	-	GRMZM2G044143	-	Hub	M6
GRMZM2G448605	WRKY	-	-	GRMZM2G044143	-	Hub	M6
GRMZM2G002128	MYB-related	-	-	GRMZM2G044198	Uncharacterized protein	Hub	M1
GRMZM2G017087	HB	-	-	GRMZM2G044198	Uncharacterized protein	Hub	M1
GRMZM2G138967	GATA	-	-	GRMZM2G044198	Uncharacterized protein	Hub	M1
GRMZM2G140694	Dof	-	-	GRMZM2G044198	Uncharacterized protein	Hub	M1
GRMZM2G149958	MYB	-	M8	GRMZM2G044198	Uncharacterized protein	Hub	M1
GRMZM2G381441	ERF	-	-	GRMZM2G044198	Uncharacterized protein	Hub	M1
GRMZM2G095904	MYB	-	-	GRMZM2G044963	Calmodulin; Uncharacterized protein	Hub	M1
GRMZM2G017470	C2C2-Dof	-	-	GRMZM2G045030	-	Hub	M4
GRMZM2G035701	B3	Hub	M4	GRMZM2G045030	-	Hub	M4
GRMZM2G093725	Dof	-	-	GRMZM2G045030	-	Hub	M4
GRMZM2G140694	Dof	-	-	GRMZM2G045030	-	Hub	M4
GRMZM2G307588	SBP	-	M1	GRMZM2G045030	-	Hub	M4
GRMZM2G003514	MIKC	-	-	GRMZM2G045278	Adenine nucleotide alpha hydrolases-like superfamily protei	Hub	M4
GRMZM2G118690	BBR-BPC	-	-	GRMZM2G045278	Adenine nucleotide alpha hydrolases-like superfamily protei	Hub	M4
GRMZM2G359952	MIKC	-	-	GRMZM2G045278	Adenine nucleotide alpha hydrolases-like superfamily protei	Hub	M4
GRMZM2G477238	G2-like	-	-	GRMZM2G045278	Adenine nucleotide alpha hydrolases-like superfamily protei	Hub	M4
GRMZM2G002128	MYB-related	-	-	GRMZM2G045435	beta-1,4-N-acetylglucosaminyltransferase family protei	Hub	M4
GRMZM2G034110	MYB_related	-	-	GRMZM2G045435	beta-1,4-N-acetylglucosaminyltransferase family protei	Hub	M4
GRMZM2G049695	MYB_related	-	M3	GRMZM2G045435	beta-1,4-N-acetylglucosaminyltransferase family protei	Hub	M4
GRMZM2G093595	ERF	-	-	GRMZM2G045435	beta-1,4-N-acetylglucosaminyltransferase family protei	Hub	M4
GRMZM2G110153	MIKC	-	-	GRMZM2G045435	beta-1,4-N-acetylglucosaminyltransferase family protei	Hub	M4
GRMZM2G153754	CPP	-	-	GRMZM2G045435	beta-1,4-N-acetylglucosaminyltransferase family protei	Hub	M4
GRMZM2G050939	C2H2	-	-	GRMZM2G045883	Uncharacterized protein	Hub	M1
GRMZM2G095904	MYB	-	-	GRMZM2G045883	Uncharacterized protein	Hub	M1
GRMZM2G113779	SBP	-	M1	GRMZM2G045883	Uncharacterized protein	Hub	M1
GRMZM2G118690	BBR-BPC	-	-	GRMZM2G045883	Uncharacterized protein	Hub	M1
GRMZM2G138421	SBP	-	-	GRMZM2G045883	Uncharacterized protein	Hub	M1
GRMZM2G164735	BBR-BPC	-	-	GRMZM2G045883	Uncharacterized protein	Hub	M1
GRMZM5G833253	MYB	-	M7	GRMZM2G045883	Uncharacterized protein	Hub	M1
GRMZM2G143723	C2H2	-	-	GRMZM2G046284	Fructose-bisphosphate aldolase	Hub	M3
GRMZM2G144744	GRAS	-	-	GRMZM2G046284	Fructose-bisphosphate aldolase	Hub	M3
GRMZM2G171073	C2H2	-	-	GRMZM2G046284	Fructose-bisphosphate aldolase	Hub	M3
GRMZM2G179677	C2H2	-	-	GRMZM2G046284	Fructose-bisphosphate aldolase	Hub	M3
GRMZM5G828179	C2H2	-	-	GRMZM2G046284	Fructose-bisphosphate aldolase	Hub	M3
AC187157.4_FG005	HB	-	M3	GRMZM2G046676	Charged multivesicular body protein 2a	Hub	M1
GRMZM2G026643	HB	-	-	GRMZM2G046676	Charged multivesicular body protein 2a	Hub	M1
GRMZM2G092214	TCP	-	-	GRMZM2G046676	Charged multivesicular body protein 2a	Hub	M1
GRMZM2G107031	TCP	-	M3	GRMZM2G046676	Charged multivesicular body protein 2a	Hub	M1
GRMZM2G445944	TCP	-	-	GRMZM2G046676	Charged multivesicular body protein 2a	Hub	M1
GRMZM2G035701	B3	Hub	M4	GRMZM2G046686	Hexokinase-1; Uncharacterized protein	Hub	M7
GRMZM2G061734	SBP	-	-	GRMZM2G046686	Hexokinase-1; Uncharacterized protein	Hub	M7
GRMZM2G113779	SBP	-	M1	GRMZM2G046686	Hexokinase-1; Uncharacterized protein	Hub	M7
GRMZM2G169270	SBP	-	M2	GRMZM2G046686	Hexokinase-1; Uncharacterized protein	Hub	M7
GRMZM2G307588	SBP	-	M1	GRMZM2G046686	Hexokinase-1; Uncharacterized protein	Hub	M7
GRMZM2G414159	Trihelix	-	M7	GRMZM2G047143	Mitotic spindle checkpoint protein MAD	Hub	M1
GRMZM2G002128	MYB-related	-	-	GRMZM2G047577	Uncharacterized protein	Hub	M3
GRMZM2G014653	NAC	-	M3	GRMZM2G047577	Uncharacterized protein	Hub	M3
GRMZM2G017087	HB	-	-	GRMZM2G047577	Uncharacterized protein	Hub	M3
GRMZM2G034110	MYB_related	-	-	GRMZM2G047577	Uncharacterized protein	Hub	M3
GRMZM2G049695	MYB_related	-	M3	GRMZM2G047577	Uncharacterized protein	Hub	M3
GRMZM2G066158	ERF	-	M1	GRMZM2G047577	Uncharacterized protein	Hub	M3
GRMZM2G079653	ERF	-	-	GRMZM2G047577	Uncharacterized protein	Hub	M3
GRMZM2G118690	BBR-BPC	-	-	GRMZM2G047577	Uncharacterized protein	Hub	M3
GRMZM2G138396	ERF	-	-	GRMZM2G047577	Uncharacterized protein	Hub	M3
GRMZM2G140694	Dof	-	-	GRMZM2G047577	Uncharacterized protein	Hub	M3
GRMZM2G149958	MYB	-	M8	GRMZM2G047577	Uncharacterized protein	Hub	M3
GRMZM2G171365	MIKC	-	M1	GRMZM2G047577	Uncharacterized protein	Hub	M3
GRMZM2G307119	ERF	-	M1	GRMZM2G047577	Uncharacterized protein	Hub	M3
GRMZM2G033570	EIL	-	-	GRMZM2G047954	-	Hub	M3
GRMZM2G140694	Dof	-	-	GRMZM2G047954	-	Hub	M3
GRMZM2G153754	CPP	-	-	GRMZM2G047954	-	Hub	M3
GRMZM2G162481	HB	-	-	GRMZM2G047954	-	Hub	M3
AC198403.3_FG001	ERF	-	-	GRMZM2G047969	Uncharacterized protein	Hub	M1
AC233943.1_FG002	LBD	-	-	GRMZM2G047969	Uncharacterized protein	Hub	M1
GRMZM2G010100	ERF	-	-	GRMZM2G047969	Uncharacterized protein	Hub	M1
GRMZM2G017087	HB	-	-	GRMZM2G047969	Uncharacterized protein	Hub	M1
GRMZM2G021790	ERF	-	-	GRMZM2G047969	Uncharacterized protein	Hub	M1
GRMZM2G023708	ERF	-	-	GRMZM2G047969	Uncharacterized protein	Hub	M1
GRMZM2G053298	Nin-like	-	M1	GRMZM2G047969	Uncharacterized protein	Hub	M1
GRMZM2G057386	ERF	-	-	GRMZM2G047969	Uncharacterized protein	Hub	M1
GRMZM2G079653	ERF	-	-	GRMZM2G047969	Uncharacterized protein	Hub	M1
GRMZM2G092517	LBD	-	-	GRMZM2G047969	Uncharacterized protein	Hub	M1
GRMZM2G093595	ERF	-	-	GRMZM2G047969	Uncharacterized protein	Hub	M1
GRMZM2G111415	ERF	-	-	GRMZM2G047969	Uncharacterized protein	Hub	M1
GRMZM2G118250	LOB	-	M7	GRMZM2G047969	Uncharacterized protein	Hub	M1
GRMZM2G118690	BBR-BPC	-	-	GRMZM2G047969	Uncharacterized protein	Hub	M1
GRMZM2G307119	ERF	-	M1	GRMZM2G047969	Uncharacterized protein	Hub	M1
GRMZM2G310368	ERF	-	M1	GRMZM2G047969	Uncharacterized protein	Hub	M1
GRMZM2G105348	HSF	-	M8	GRMZM2G048366	Uncharacterized protein	Hub	M1
GRMZM2G164909	HSF	-	M8	GRMZM2G048366	Uncharacterized protein	Hub	M1
GRMZM5G833032	MYB_related	-	-	GRMZM2G048366	Uncharacterized protein	Hub	M1
AC198403.3_FG001	ERF	-	-	GRMZM2G048591	Peptidase S16, lon	Hub	M3
GRMZM2G003944	TCP	-	-	GRMZM2G048591	Peptidase S16, lon	Hub	M3
GRMZM2G021790	ERF	-	-	GRMZM2G048591	Peptidase S16, lon	Hub	M3
GRMZM2G028151	AP2	-	M1	GRMZM2G048591	Peptidase S16, lon	Hub	M3
GRMZM2G034638	TCP	-	-	GRMZM2G048591	Peptidase S16, lon	Hub	M3
GRMZM2G050939	C2H2	-	-	GRMZM2G048591	Peptidase S16, lon	Hub	M3
GRMZM2G060517	ERF	-	-	GRMZM2G048591	Peptidase S16, lon	Hub	M3
GRMZM2G065496	B3	-	M1	GRMZM2G048591	Peptidase S16, lon	Hub	M3
GRMZM2G066158	ERF	-	M1	GRMZM2G048591	Peptidase S16, lon	Hub	M3
GRMZM2G079653	ERF	-	-	GRMZM2G048591	Peptidase S16, lon	Hub	M3
GRMZM2G092214	TCP	-	-	GRMZM2G048591	Peptidase S16, lon	Hub	M3
GRMZM2G107031	TCP	-	M3	GRMZM2G048591	Peptidase S16, lon	Hub	M3
GRMZM2G140694	Dof	-	-	GRMZM2G048591	Peptidase S16, lon	Hub	M3
GRMZM2G142751	TCP	-	-	GRMZM2G048591	Peptidase S16, lon	Hub	M3
GRMZM2G445944	TCP	-	-	GRMZM2G048591	Peptidase S16, lon	Hub	M3
GRMZM2G414159	Trihelix	-	M7	GRMZM2G048907	ATP synthase subunit gamma, chloroplastic Incepti	Hub	M3
GRMZM2G118250	LOB	-	M7	GRMZM2G049141	-	Hub	M6
GRMZM2G180319	LBD	-	-	GRMZM2G049141	-	Hub	M6
GRMZM2G045748	MYB	-	-	GRMZM2G049342	Uncharacterized protein	Hub	M2
GRMZM2G096358	MYB	-	-	GRMZM2G049342	Uncharacterized protein	Hub	M2
GRMZM2G135381	GATA	-	-	GRMZM2G049342	Uncharacterized protein	Hub	M2
AC198403.3_FG001	ERF	-	-	GRMZM2G049351	-	Hub	M2
AC234520.1_FG003	G2-like	-	-	GRMZM2G049351	-	Hub	M2
GRMZM2G015281	ERF	-	-	GRMZM2G049351	-	Hub	M2
GRMZM2G017087	HB	-	-	GRMZM2G049351	-	Hub	M2
GRMZM2G018398	ERF	-	-	GRMZM2G049351	-	Hub	M2
GRMZM2G021790	ERF	-	-	GRMZM2G049351	-	Hub	M2
GRMZM2G023708	ERF	-	-	GRMZM2G049351	-	Hub	M2
GRMZM2G057386	ERF	-	-	GRMZM2G049351	-	Hub	M2
GRMZM2G060517	ERF	-	-	GRMZM2G049351	-	Hub	M2
GRMZM2G079653	ERF	-	-	GRMZM2G049351	-	Hub	M2
GRMZM2G108424	MYB_related	-	M1	GRMZM2G049351	-	Hub	M2
GRMZM2G111415	ERF	-	-	GRMZM2G049351	-	Hub	M2
GRMZM2G144744	GRAS	-	-	GRMZM2G049351	-	Hub	M2
GRMZM2G164735	BBR-BPC	-	-	GRMZM2G049351	-	Hub	M2
GRMZM2G171365	MIKC	-	M1	GRMZM2G049351	-	Hub	M2
AC198403.3_FG001	ERF	-	-	GRMZM2G049487	Putative uncharacterized protein	Hub	M1
AC233943.1_FG002	LBD	-	-	GRMZM2G049487	Putative uncharacterized protein	Hub	M1
GRMZM2G017087	HB	-	-	GRMZM2G049487	Putative uncharacterized protein	Hub	M1
GRMZM2G021790	ERF	-	-	GRMZM2G049487	Putative uncharacterized protein	Hub	M1
GRMZM2G023708	ERF	-	-	GRMZM2G049487	Putative uncharacterized protein	Hub	M1
GRMZM2G057386	ERF	-	-	GRMZM2G049487	Putative uncharacterized protein	Hub	M1
GRMZM2G079653	ERF	-	-	GRMZM2G049487	Putative uncharacterized protein	Hub	M1
GRMZM2G108424	MYB_related	-	M1	GRMZM2G049487	Putative uncharacterized protein	Hub	M1
GRMZM2G111415	ERF	-	-	GRMZM2G049487	Putative uncharacterized protein	Hub	M1
GRMZM2G118250	LOB	-	M7	GRMZM2G049487	Putative uncharacterized protein	Hub	M1
GRMZM2G123909	GATA	-	M1	GRMZM2G049487	Putative uncharacterized protein	Hub	M1
GRMZM2G135381	GATA	-	-	GRMZM2G049487	Putative uncharacterized protein	Hub	M1
GRMZM2G142179	ERF	-	M1	GRMZM2G049487	Putative uncharacterized protein	Hub	M1
GRMZM2G307119	ERF	-	M1	GRMZM2G049487	Putative uncharacterized protein	Hub	M1
GRMZM2G310368	ERF	-	M1	GRMZM2G049487	Putative uncharacterized protein	Hub	M1
GRMZM2G325850	GATA	-	-	GRMZM2G049487	Putative uncharacterized protein	Hub	M1
AC198403.3_FG001	ERF	-	-	GRMZM2G049675	Gibberellin receptor GID1L2	Hub	M7
AC216247.3_FG001	HSF	-	-	GRMZM2G049675	Gibberellin receptor GID1L2	Hub	M7
GRMZM2G023708	ERF	-	-	GRMZM2G049675	Gibberellin receptor GID1L2	Hub	M7
GRMZM2G044576	GATA	-	-	GRMZM2G049675	Gibberellin receptor GID1L2	Hub	M7
GRMZM2G057386	ERF	-	-	GRMZM2G049675	Gibberellin receptor GID1L2	Hub	M7
GRMZM2G072926	ERF	-	-	GRMZM2G049675	Gibberellin receptor GID1L2	Hub	M7
GRMZM2G118250	LOB	-	M7	GRMZM2G049675	Gibberellin receptor GID1L2	Hub	M7
GRMZM2G135381	GATA	-	-	GRMZM2G049675	Gibberellin receptor GID1L2	Hub	M7
GRMZM2G138967	GATA	-	-	GRMZM2G049675	Gibberellin receptor GID1L2	Hub	M7
GRMZM2G142179	ERF	-	M1	GRMZM2G049675	Gibberellin receptor GID1L2	Hub	M7
GRMZM2G171365	MIKC	-	M1	GRMZM2G049675	Gibberellin receptor GID1L2	Hub	M7
GRMZM2G301860	ERF	-	M3	GRMZM2G049675	Gibberellin receptor GID1L2	Hub	M7
GRMZM2G310368	ERF	-	M1	GRMZM2G049675	Gibberellin receptor GID1L2	Hub	M7
GRMZM2G101499	SBP	-	M2	GRMZM2G050108	Nicotianamine synthase 3	Hub	M3
GRMZM2G002128	MYB-related	-	-	GRMZM2G050434	Putative uncharacterized protein	Hub	M7
GRMZM2G034110	MYB_related	-	-	GRMZM2G050434	Putative uncharacterized protein	Hub	M7
GRMZM2G049695	MYB_related	-	M3	GRMZM2G050434	Putative uncharacterized protein	Hub	M7
GRMZM2G153754	CPP	-	-	GRMZM2G050434	Putative uncharacterized protein	Hub	M7
GRMZM2G041462	HB	-	-	GRMZM2G051491	-	Hub	M4
GRMZM2G140694	Dof	-	-	GRMZM2G051491	-	Hub	M4
GRMZM2G144744	GRAS	-	-	GRMZM2G051491	-	Hub	M4
GRMZM2G171365	MIKC	-	M1	GRMZM2G051491	-	Hub	M4
GRMZM2G378580	ARF	-	-	GRMZM2G051491	-	Hub	M4
AC198403.3_FG001	ERF	-	-	GRMZM2G051866	Uncharacterized protein	Hub	M2
AC233943.1_FG002	LBD	-	-	GRMZM2G051866	Uncharacterized protein	Hub	M2
GRMZM2G010100	ERF	-	-	GRMZM2G051866	Uncharacterized protein	Hub	M2
GRMZM2G015281	ERF	-	-	GRMZM2G051866	Uncharacterized protein	Hub	M2
GRMZM2G017087	HB	-	-	GRMZM2G051866	Uncharacterized protein	Hub	M2
GRMZM2G018398	ERF	-	-	GRMZM2G051866	Uncharacterized protein	Hub	M2
GRMZM2G021790	ERF	-	-	GRMZM2G051866	Uncharacterized protein	Hub	M2
GRMZM2G023708	ERF	-	-	GRMZM2G051866	Uncharacterized protein	Hub	M2
GRMZM2G050939	C2H2	-	-	GRMZM2G051866	Uncharacterized protein	Hub	M2
GRMZM2G057386	ERF	-	-	GRMZM2G051866	Uncharacterized protein	Hub	M2
GRMZM2G060517	ERF	-	-	GRMZM2G051866	Uncharacterized protein	Hub	M2
GRMZM2G066158	ERF	-	M1	GRMZM2G051866	Uncharacterized protein	Hub	M2
GRMZM2G079653	ERF	-	-	GRMZM2G051866	Uncharacterized protein	Hub	M2
GRMZM2G092517	LBD	-	-	GRMZM2G051866	Uncharacterized protein	Hub	M2
GRMZM2G111415	ERF	-	-	GRMZM2G051866	Uncharacterized protein	Hub	M2
GRMZM2G118250	LOB	-	M7	GRMZM2G051866	Uncharacterized protein	Hub	M2
GRMZM2G135381	GATA	-	-	GRMZM2G051866	Uncharacterized protein	Hub	M2
GRMZM2G142179	ERF	-	M1	GRMZM2G051866	Uncharacterized protein	Hub	M2
GRMZM2G307119	ERF	-	M1	GRMZM2G051866	Uncharacterized protein	Hub	M2
GRMZM2G310368	ERF	-	M1	GRMZM2G051866	Uncharacterized protein	Hub	M2
GRMZM2G376255	ERF	-	M4	GRMZM2G051866	Uncharacterized protein	Hub	M2
GRMZM2G381441	ERF	-	-	GRMZM2G051866	Uncharacterized protein	Hub	M2
GRMZM2G553379	MADS	-	M1	GRMZM2G051866	Uncharacterized protein	Hub	M2
AC198403.3_FG001	ERF	-	-	GRMZM2G052606	Putative MYB DNA-binding domain superfamily protein; Secondary wall MYB46 transcription factor	Hub	M7
GRMZM2G017087	HB	-	-	GRMZM2G052606	Putative MYB DNA-binding domain superfamily protein; Secondary wall MYB46 transcription factor	Hub	M7
GRMZM2G058479	GATA	-	M1	GRMZM2G052606	Putative MYB DNA-binding domain superfamily protein; Secondary wall MYB46 transcription factor	Hub	M7
GRMZM2G093595	ERF	-	-	GRMZM2G052606	Putative MYB DNA-binding domain superfamily protein; Secondary wall MYB46 transcription factor	Hub	M7
GRMZM2G138967	GATA	-	-	GRMZM2G052606	Putative MYB DNA-binding domain superfamily protein; Secondary wall MYB46 transcription factor	Hub	M7
GRMZM2G153754	CPP	-	-	GRMZM2G052606	Putative MYB DNA-binding domain superfamily protein; Secondary wall MYB46 transcription factor	Hub	M7
GRMZM2G164735	BBR-BPC	-	-	GRMZM2G052606	Putative MYB DNA-binding domain superfamily protein; Secondary wall MYB46 transcription factor	Hub	M7
GRMZM2G017087	HB	-	-	GRMZM2G053396	pentatricopeptide (PPR) repeat-containing protei	Hub	M2
AC198403.3_FG001	ERF	-	-	GRMZM2G053588	Uncharacterized protein	Hub	M2
AC233943.1_FG002	LBD	-	-	GRMZM2G053588	Uncharacterized protein	Hub	M2
GRMZM2G010100	ERF	-	-	GRMZM2G053588	Uncharacterized protein	Hub	M2
GRMZM2G017470	C2C2-Dof	-	-	GRMZM2G053588	Uncharacterized protein	Hub	M2
GRMZM2G018398	ERF	-	-	GRMZM2G053588	Uncharacterized protein	Hub	M2
GRMZM2G021790	ERF	-	-	GRMZM2G053588	Uncharacterized protein	Hub	M2
GRMZM2G023708	ERF	-	-	GRMZM2G053588	Uncharacterized protein	Hub	M2
GRMZM2G050939	C2H2	-	-	GRMZM2G053588	Uncharacterized protein	Hub	M2
GRMZM2G057386	ERF	-	-	GRMZM2G053588	Uncharacterized protein	Hub	M2
GRMZM2G060517	ERF	-	-	GRMZM2G053588	Uncharacterized protein	Hub	M2
GRMZM2G066158	ERF	-	M1	GRMZM2G053588	Uncharacterized protein	Hub	M2
GRMZM2G079653	ERF	-	-	GRMZM2G053588	Uncharacterized protein	Hub	M2
GRMZM2G092517	LBD	-	-	GRMZM2G053588	Uncharacterized protein	Hub	M2
GRMZM2G093725	Dof	-	-	GRMZM2G053588	Uncharacterized protein	Hub	M2
GRMZM2G110153	MIKC	-	-	GRMZM2G053588	Uncharacterized protein	Hub	M2
GRMZM2G111415	ERF	-	-	GRMZM2G053588	Uncharacterized protein	Hub	M2
GRMZM2G118250	LOB	-	M7	GRMZM2G053588	Uncharacterized protein	Hub	M2
GRMZM2G140694	Dof	-	-	GRMZM2G053588	Uncharacterized protein	Hub	M2
GRMZM2G142179	ERF	-	M1	GRMZM2G053588	Uncharacterized protein	Hub	M2
GRMZM2G144744	GRAS	-	-	GRMZM2G053588	Uncharacterized protein	Hub	M2
GRMZM2G162481	HB	-	-	GRMZM2G053588	Uncharacterized protein	Hub	M2
GRMZM2G171365	MIKC	-	M1	GRMZM2G053588	Uncharacterized protein	Hub	M2
GRMZM2G307119	ERF	-	M1	GRMZM2G053588	Uncharacterized protein	Hub	M2
GRMZM2G310368	ERF	-	M1	GRMZM2G053588	Uncharacterized protein	Hub	M2
GRMZM2G376255	ERF	-	M4	GRMZM2G053588	Uncharacterized protein	Hub	M2
GRMZM2G381441	ERF	-	-	GRMZM2G053588	Uncharacterized protein	Hub	M2
AC207656.3_FG002	ARF	-	M4	GRMZM2G054125	Putative WRKY DNA-binding domain superfamily protein	Hub	M3
GRMZM2G021339	HB	-	-	GRMZM2G054125	Putative WRKY DNA-binding domain superfamily protein	Hub	M3
GRMZM2G062244	HB	-	M1	GRMZM2G054125	Putative WRKY DNA-binding domain superfamily protein	Hub	M3
GRMZM2G067624	SBP	-	M1	GRMZM2G054125	Putative WRKY DNA-binding domain superfamily protein	Hub	M3
GRMZM2G017087	HB	-	-	GRMZM2G054152	-	Hub	M4
GRMZM2G030710	ARF	-	M1	GRMZM2G054152	-	Hub	M4
GRMZM2G118690	BBR-BPC	-	-	GRMZM2G054152	-	Hub	M4
GRMZM2G164735	BBR-BPC	-	-	GRMZM2G054152	-	Hub	M4
GRMZM2G173633	MYB	-	-	GRMZM2G054152	-	Hub	M4
GRMZM2G177220	ARR-B	-	M7	GRMZM2G054152	-	Hub	M4
GRMZM5G833032	MYB_related	-	-	GRMZM2G054152	-	Hub	M4
AC198403.3_FG001	ERF	-	-	GRMZM2G054267	Putative uncharacterized protein	Hub	M3
AC233943.1_FG002	LBD	-	-	GRMZM2G054267	Putative uncharacterized protein	Hub	M3
GRMZM2G010100	ERF	-	-	GRMZM2G054267	Putative uncharacterized protein	Hub	M3
GRMZM2G017087	HB	-	-	GRMZM2G054267	Putative uncharacterized protein	Hub	M3
GRMZM2G018398	ERF	-	-	GRMZM2G054267	Putative uncharacterized protein	Hub	M3
GRMZM2G021790	ERF	-	-	GRMZM2G054267	Putative uncharacterized protein	Hub	M3
GRMZM2G023708	ERF	-	-	GRMZM2G054267	Putative uncharacterized protein	Hub	M3
GRMZM2G057386	ERF	-	-	GRMZM2G054267	Putative uncharacterized protein	Hub	M3
GRMZM2G060517	ERF	-	-	GRMZM2G054267	Putative uncharacterized protein	Hub	M3
GRMZM2G066158	ERF	-	M1	GRMZM2G054267	Putative uncharacterized protein	Hub	M3
GRMZM2G072926	ERF	-	-	GRMZM2G054267	Putative uncharacterized protein	Hub	M3
GRMZM2G079653	ERF	-	-	GRMZM2G054267	Putative uncharacterized protein	Hub	M3
GRMZM2G093595	ERF	-	-	GRMZM2G054267	Putative uncharacterized protein	Hub	M3
GRMZM2G097182	ERF	-	-	GRMZM2G054267	Putative uncharacterized protein	Hub	M3
GRMZM2G111415	ERF	-	-	GRMZM2G054267	Putative uncharacterized protein	Hub	M3
GRMZM2G118250	LOB	-	M7	GRMZM2G054267	Putative uncharacterized protein	Hub	M3
GRMZM2G118690	BBR-BPC	-	-	GRMZM2G054267	Putative uncharacterized protein	Hub	M3
GRMZM2G138396	ERF	-	-	GRMZM2G054267	Putative uncharacterized protein	Hub	M3
GRMZM2G142179	ERF	-	M1	GRMZM2G054267	Putative uncharacterized protein	Hub	M3
GRMZM2G164735	BBR-BPC	-	-	GRMZM2G054267	Putative uncharacterized protein	Hub	M3
GRMZM2G171365	MIKC	-	M1	GRMZM2G054267	Putative uncharacterized protein	Hub	M3
GRMZM2G301860	ERF	-	M3	GRMZM2G054267	Putative uncharacterized protein	Hub	M3
GRMZM2G307119	ERF	-	M1	GRMZM2G054267	Putative uncharacterized protein	Hub	M3
GRMZM2G310368	ERF	-	M1	GRMZM2G054267	Putative uncharacterized protein	Hub	M3
GRMZM2G368838	ERF	-	-	GRMZM2G054267	Putative uncharacterized protein	Hub	M3
GRMZM2G376255	ERF	-	M4	GRMZM2G054267	Putative uncharacterized protein	Hub	M3
GRMZM2G381441	ERF	-	-	GRMZM2G054267	Putative uncharacterized protein	Hub	M3
GRMZM5G833253	MYB	-	M7	GRMZM2G054267	Putative uncharacterized protein	Hub	M3
GRMZM2G006752	EIL	-	-	GRMZM2G054387	Thiol-disulphide oxidoreductase DCC	Hub	M3
GRMZM2G017349	bHLH	-	M4	GRMZM2G054387	Thiol-disulphide oxidoreductase DCC	Hub	M3
GRMZM2G021339	HB	-	-	GRMZM2G054387	Thiol-disulphide oxidoreductase DCC	Hub	M3
GRMZM2G026643	HB	-	-	GRMZM2G054387	Thiol-disulphide oxidoreductase DCC	Hub	M3
GRMZM2G062244	HB	-	M1	GRMZM2G054387	Thiol-disulphide oxidoreductase DCC	Hub	M3
GRMZM2G126646	HB	-	-	GRMZM2G054387	Thiol-disulphide oxidoreductase DCC	Hub	M3
GRMZM2G139963	HB	-	-	GRMZM2G054387	Thiol-disulphide oxidoreductase DCC	Hub	M3
GRMZM2G028151	AP2	-	M1	GRMZM2G055154	-	Hub	M3
GRMZM2G057116	WRKY	-	M3	GRMZM2G055154	-	Hub	M3
GRMZM2G093595	ERF	-	-	GRMZM2G055154	-	Hub	M3
GRMZM2G163054	WRKY	-	M3	GRMZM2G055154	-	Hub	M3
GRMZM2G124540	G2-like	-	-	GRMZM2G055279	Copper transporter 1	Hub	M7
GRMZM2G149040	bZIP	-	-	GRMZM2G055279	Copper transporter 1	Hub	M7
GRMZM5G821024	bZIP	-	-	GRMZM2G055279	Copper transporter 1	Hub	M7
GRMZM2G010920	G2-like	-	M3	GRMZM2G055467	Strictosidine synthase 3; Uncharacterized protein	Hub	M3
GRMZM2G011357	C2H2	-	M10	GRMZM2G055467	Strictosidine synthase 3; Uncharacterized protein	Hub	M3
GRMZM2G017087	HB	-	-	GRMZM2G055467	Strictosidine synthase 3; Uncharacterized protein	Hub	M3
GRMZM2G057386	ERF	-	-	GRMZM2G055467	Strictosidine synthase 3; Uncharacterized protein	Hub	M3
GRMZM2G092517	LBD	-	-	GRMZM2G055467	Strictosidine synthase 3; Uncharacterized protein	Hub	M3
GRMZM2G142179	ERF	-	M1	GRMZM2G055467	Strictosidine synthase 3; Uncharacterized protein	Hub	M3
GRMZM2G310368	ERF	-	M1	GRMZM2G055467	Strictosidine synthase 3; Uncharacterized protein	Hub	M3
GRMZM2G376255	ERF	-	M4	GRMZM2G055467	Strictosidine synthase 3; Uncharacterized protein	Hub	M3
GRMZM2G381441	ERF	-	-	GRMZM2G055467	Strictosidine synthase 3; Uncharacterized protein	Hub	M3
AC205574.3_FG006	TCP	-	M2	GRMZM2G056867	Uncharacterized protein	Hub	M1
GRMZM2G003944	TCP	-	-	GRMZM2G056867	Uncharacterized protein	Hub	M1
GRMZM2G050939	C2H2	-	-	GRMZM2G056867	Uncharacterized protein	Hub	M1
GRMZM2G101499	SBP	-	M2	GRMZM2G056867	Uncharacterized protein	Hub	M1
GRMZM2G140694	Dof	-	-	GRMZM2G056867	Uncharacterized protein	Hub	M1
GRMZM2G394941	Dof	-	M3	GRMZM2G056867	Uncharacterized protein	Hub	M1
GRMZM2G014902	MYB_related	-	M3	GRMZM2G056914	-	Hub	M7
GRMZM5G833032	MYB_related	-	-	GRMZM2G056914	-	Hub	M7
AC207656.3_FG002	ARF	-	M4	GRMZM2G057374	Peptidyl-prolyl cis-trans isomerase	Hub	M3
GRMZM2G011357	C2H2	-	M10	GRMZM2G057374	Peptidyl-prolyl cis-trans isomerase	Hub	M3
GRMZM2G053298	Nin-like	-	M1	GRMZM2G057374	Peptidyl-prolyl cis-trans isomerase	Hub	M3
GRMZM2G065496	B3	-	M1	GRMZM2G057374	Peptidyl-prolyl cis-trans isomerase	Hub	M3
GRMZM2G095239	MYB_related	-	-	GRMZM2G057374	Peptidyl-prolyl cis-trans isomerase	Hub	M3
GRMZM2G171365	MIKC	-	M1	GRMZM2G057374	Peptidyl-prolyl cis-trans isomerase	Hub	M3
GRMZM2G087741	HB	-	-	GRMZM2G057608	Uncharacterized protein	Hub	M1
GRMZM2G171073	C2H2	-	-	GRMZM2G057608	Uncharacterized protein	Hub	M1
GRMZM2G018398	ERF	-	-	GRMZM2G057865	Small nuclear ribonucleoprotein G; Uncharacterized protein	Hub	M1
GRMZM2G021790	ERF	-	-	GRMZM2G057865	Small nuclear ribonucleoprotein G; Uncharacterized protein	Hub	M1
GRMZM2G023708	ERF	-	-	GRMZM2G057865	Small nuclear ribonucleoprotein G; Uncharacterized protein	Hub	M1
GRMZM2G053298	Nin-like	-	M1	GRMZM2G057865	Small nuclear ribonucleoprotein G; Uncharacterized protein	Hub	M1
GRMZM2G060517	ERF	-	-	GRMZM2G057865	Small nuclear ribonucleoprotein G; Uncharacterized protein	Hub	M1
GRMZM2G066158	ERF	-	M1	GRMZM2G057865	Small nuclear ribonucleoprotein G; Uncharacterized protein	Hub	M1
GRMZM2G075499	LBD	-	-	GRMZM2G057865	Small nuclear ribonucleoprotein G; Uncharacterized protein	Hub	M1
GRMZM2G111415	ERF	-	-	GRMZM2G057865	Small nuclear ribonucleoprotein G; Uncharacterized protein	Hub	M1
GRMZM2G142179	ERF	-	M1	GRMZM2G057865	Small nuclear ribonucleoprotein G; Uncharacterized protein	Hub	M1
GRMZM2G180319	LBD	-	-	GRMZM2G057865	Small nuclear ribonucleoprotein G; Uncharacterized protein	Hub	M1
GRMZM2G310368	ERF	-	M1	GRMZM2G057865	Small nuclear ribonucleoprotein G; Uncharacterized protein	Hub	M1
GRMZM2G381441	ERF	-	-	GRMZM2G057865	Small nuclear ribonucleoprotein G; Uncharacterized protein	Hub	M1
GRMZM2G477238	G2-like	-	-	GRMZM2G058087	Uncharacterized protein	Hub	M1
GRMZM2G016150	bZIP	-	-	GRMZM2G058447	stress enhanced protein	Hub	M3
GRMZM2G361611	bZIP	-	M3	GRMZM2G058447	stress enhanced protein	Hub	M3
GRMZM2G444748	bZIP	-	M6	GRMZM2G058447	stress enhanced protein	Hub	M3
GRMZM2G479885	bZIP	-	-	GRMZM2G058447	stress enhanced protein	Hub	M3
AC198403.3_FG001	ERF	-	-	GRMZM2G058870	Guanine-nucleotide-exchange protein	Hub	M6
GRMZM2G017087	HB	-	-	GRMZM2G058870	Guanine-nucleotide-exchange protein	Hub	M6
GRMZM2G018398	ERF	-	-	GRMZM2G058870	Guanine-nucleotide-exchange protein	Hub	M6
GRMZM2G021790	ERF	-	-	GRMZM2G058870	Guanine-nucleotide-exchange protein	Hub	M6
GRMZM2G023708	ERF	-	-	GRMZM2G058870	Guanine-nucleotide-exchange protein	Hub	M6
GRMZM2G057386	ERF	-	-	GRMZM2G058870	Guanine-nucleotide-exchange protein	Hub	M6
GRMZM2G060517	ERF	-	-	GRMZM2G058870	Guanine-nucleotide-exchange protein	Hub	M6
GRMZM2G066158	ERF	-	M1	GRMZM2G058870	Guanine-nucleotide-exchange protein	Hub	M6
GRMZM2G079653	ERF	-	-	GRMZM2G058870	Guanine-nucleotide-exchange protein	Hub	M6
GRMZM2G092517	LBD	-	-	GRMZM2G058870	Guanine-nucleotide-exchange protein	Hub	M6
GRMZM2G093595	ERF	-	-	GRMZM2G058870	Guanine-nucleotide-exchange protein	Hub	M6
GRMZM2G107031	TCP	-	M3	GRMZM2G058870	Guanine-nucleotide-exchange protein	Hub	M6
GRMZM2G111415	ERF	-	-	GRMZM2G058870	Guanine-nucleotide-exchange protein	Hub	M6
GRMZM2G118250	LOB	-	M7	GRMZM2G058870	Guanine-nucleotide-exchange protein	Hub	M6
GRMZM2G118690	BBR-BPC	-	-	GRMZM2G058870	Guanine-nucleotide-exchange protein	Hub	M6
GRMZM2G135381	GATA	-	-	GRMZM2G058870	Guanine-nucleotide-exchange protein	Hub	M6
GRMZM2G138396	ERF	-	-	GRMZM2G058870	Guanine-nucleotide-exchange protein	Hub	M6
GRMZM2G138967	GATA	-	-	GRMZM2G058870	Guanine-nucleotide-exchange protein	Hub	M6
GRMZM2G142179	ERF	-	M1	GRMZM2G058870	Guanine-nucleotide-exchange protein	Hub	M6
GRMZM2G164735	BBR-BPC	-	-	GRMZM2G058870	Guanine-nucleotide-exchange protein	Hub	M6
GRMZM2G307119	ERF	-	M1	GRMZM2G058870	Guanine-nucleotide-exchange protein	Hub	M6
GRMZM2G310368	ERF	-	M1	GRMZM2G058870	Guanine-nucleotide-exchange protein	Hub	M6
GRMZM2G376255	ERF	-	M4	GRMZM2G058870	Guanine-nucleotide-exchange protein	Hub	M6
GRMZM2G381441	ERF	-	-	GRMZM2G058870	Guanine-nucleotide-exchange protein	Hub	M6
AC198403.3_FG001	ERF	-	-	GRMZM2G058970	-	Hub	M6
AC233943.1_FG002	LBD	-	-	GRMZM2G058970	-	Hub	M6
GRMZM2G010100	ERF	-	-	GRMZM2G058970	-	Hub	M6
GRMZM2G017087	HB	-	-	GRMZM2G058970	-	Hub	M6
GRMZM2G018398	ERF	-	-	GRMZM2G058970	-	Hub	M6
GRMZM2G021790	ERF	-	-	GRMZM2G058970	-	Hub	M6
GRMZM2G023708	ERF	-	-	GRMZM2G058970	-	Hub	M6
GRMZM2G057386	ERF	-	-	GRMZM2G058970	-	Hub	M6
GRMZM2G060517	ERF	-	-	GRMZM2G058970	-	Hub	M6
GRMZM2G066158	ERF	-	M1	GRMZM2G058970	-	Hub	M6
GRMZM2G079653	ERF	-	-	GRMZM2G058970	-	Hub	M6
GRMZM2G092517	LBD	-	-	GRMZM2G058970	-	Hub	M6
GRMZM2G093595	ERF	-	-	GRMZM2G058970	-	Hub	M6
GRMZM2G097081	ERF	-	-	GRMZM2G058970	-	Hub	M6
GRMZM2G111415	ERF	-	-	GRMZM2G058970	-	Hub	M6
GRMZM2G118250	LOB	-	M7	GRMZM2G058970	-	Hub	M6
GRMZM2G138396	ERF	-	-	GRMZM2G058970	-	Hub	M6
GRMZM2G142179	ERF	-	M1	GRMZM2G058970	-	Hub	M6
GRMZM2G307119	ERF	-	M1	GRMZM2G058970	-	Hub	M6
GRMZM2G310368	ERF	-	M1	GRMZM2G058970	-	Hub	M6
GRMZM2G376255	ERF	-	M4	GRMZM2G058970	-	Hub	M6
GRMZM2G381441	ERF	-	-	GRMZM2G058970	-	Hub	M6
AC198403.3_FG001	ERF	-	-	GRMZM2G059083	Ferredoxin	Hub	M3
AC233943.1_FG002	LBD	-	-	GRMZM2G059083	Ferredoxin	Hub	M3
GRMZM2G010100	ERF	-	-	GRMZM2G059083	Ferredoxin	Hub	M3
GRMZM2G017087	HB	-	-	GRMZM2G059083	Ferredoxin	Hub	M3
GRMZM2G021790	ERF	-	-	GRMZM2G059083	Ferredoxin	Hub	M3
GRMZM2G044576	GATA	-	-	GRMZM2G059083	Ferredoxin	Hub	M3
GRMZM2G057386	ERF	-	-	GRMZM2G059083	Ferredoxin	Hub	M3
GRMZM2G079653	ERF	-	-	GRMZM2G059083	Ferredoxin	Hub	M3
GRMZM2G118690	BBR-BPC	-	-	GRMZM2G059083	Ferredoxin	Hub	M3
GRMZM2G144744	GRAS	-	-	GRMZM2G059083	Ferredoxin	Hub	M3
GRMZM2G162840	Trihelix	-	-	GRMZM2G059083	Ferredoxin	Hub	M3
GRMZM2G164735	BBR-BPC	-	-	GRMZM2G059083	Ferredoxin	Hub	M3
GRMZM2G171365	MIKC	-	M1	GRMZM2G059083	Ferredoxin	Hub	M3
GRMZM2G307119	ERF	-	M1	GRMZM2G059083	Ferredoxin	Hub	M3
GRMZM2G310368	ERF	-	M1	GRMZM2G059083	Ferredoxin	Hub	M3
AC207656.3_FG002	ARF	-	M4	GRMZM2G059134	Uncharacterized protein	Hub	M3
GRMZM2G017087	HB	-	-	GRMZM2G059134	Uncharacterized protein	Hub	M3
GRMZM2G034638	TCP	-	-	GRMZM2G059134	Uncharacterized protein	Hub	M3
GRMZM2G089501	bHLH	-	-	GRMZM2G059134	Uncharacterized protein	Hub	M3
GRMZM2G143723	C2H2	-	-	GRMZM2G059134	Uncharacterized protein	Hub	M3
GRMZM2G165042	bHLH	-	M3	GRMZM2G059134	Uncharacterized protein	Hub	M3
GRMZM2G387528	bHLH	-	M3	GRMZM2G059134	Uncharacterized protein	Hub	M3
AC198403.3_FG001	ERF	-	-	GRMZM2G059445	Uncharacterized protein	Hub	M4
AC233943.1_FG002	LBD	-	-	GRMZM2G059445	Uncharacterized protein	Hub	M4
GRMZM2G010100	ERF	-	-	GRMZM2G059445	Uncharacterized protein	Hub	M4
GRMZM2G018398	ERF	-	-	GRMZM2G059445	Uncharacterized protein	Hub	M4
GRMZM2G021790	ERF	-	-	GRMZM2G059445	Uncharacterized protein	Hub	M4
GRMZM2G023708	ERF	-	-	GRMZM2G059445	Uncharacterized protein	Hub	M4
GRMZM2G053298	Nin-like	-	M1	GRMZM2G059445	Uncharacterized protein	Hub	M4
GRMZM2G057386	ERF	-	-	GRMZM2G059445	Uncharacterized protein	Hub	M4
GRMZM2G079653	ERF	-	-	GRMZM2G059445	Uncharacterized protein	Hub	M4
GRMZM2G092517	LBD	-	-	GRMZM2G059445	Uncharacterized protein	Hub	M4
GRMZM2G093595	ERF	-	-	GRMZM2G059445	Uncharacterized protein	Hub	M4
GRMZM2G111415	ERF	-	-	GRMZM2G059445	Uncharacterized protein	Hub	M4
GRMZM2G118250	LOB	-	M7	GRMZM2G059445	Uncharacterized protein	Hub	M4
GRMZM2G142179	ERF	-	M1	GRMZM2G059445	Uncharacterized protein	Hub	M4
GRMZM2G307119	ERF	-	M1	GRMZM2G059445	Uncharacterized protein	Hub	M4
GRMZM2G310368	ERF	-	M1	GRMZM2G059445	Uncharacterized protein	Hub	M4
GRMZM2G381441	ERF	-	-	GRMZM2G059445	Uncharacterized protein	Hub	M4
GRMZM2G010100	ERF	-	-	GRMZM2G059689	-	Hub	M4
GRMZM2G021790	ERF	-	-	GRMZM2G059689	-	Hub	M4
GRMZM2G057386	ERF	-	-	GRMZM2G059689	-	Hub	M4
GRMZM2G060517	ERF	-	-	GRMZM2G059689	-	Hub	M4
GRMZM2G066158	ERF	-	M1	GRMZM2G059689	-	Hub	M4
GRMZM2G079653	ERF	-	-	GRMZM2G059689	-	Hub	M4
[truncated: 4,798 more rows]
