# Supplementary material for: A systems approach to a spatio-temporal understanding of the drought stress response in maize
Source: Sci Rep. 2017 Jul 26;7:6590. doi: 10.1038/s41598-017-06929-y (PMC5529502; doi:10.1038/s41598-017-06929-y)
Supplement: Supplementary file 17 — Table S16 [file 41598_2017_6929_MOESM17_ESM.xls]

## Sheet: existSig_list
Table_S16_TFs possessing significantly over-presented target number
TF	Family	Hypergeometric test, adjusted P-value
GRMZM2G140694	Dof	0.0007302
GRMZM2G455869	MYB	0.001338
GRMZM2G081919	MYB	0.003054
GRMZM2G010100	ERF	0.003689
GRMZM2G428555	MYB	0.00756
GRMZM2G017349	bHLH	0.01008
GRMZM2G040924	MYB	0.01027
GRMZM2G113779	SBP	0.0131
GRMZM2G092517	LBD	0.01442
GRMZM2G387528	bHLH	0.02181
GRMZM2G087741	TALE	0.02692
GRMZM2G173633	MYB	0.02987
GRMZM2G011357	C2H2	0.03191
GRMZM2G025642	NAC	0.03564
GRMZM5G821024	bZIP	0.03645
GRMZM2G079653	ERF	0.04753
